# Supplementary material for: A high-affinity split-HaloTag for live-cell protein labeling
Source: Nat Commun. 2026 Mar 25;17:2865. doi: 10.1038/s41467-026-71032-8 (PMC13022382; doi:10.1038/s41467-026-71032-8)
Supplement: Supplementary file 4 — Source Data [file 41467_2026_71032_MOESM4_ESM.zip]

Archive with 10 entries (9 files):
- Source Data FINAL/
- Source Data FINAL/Source Data for Fig1.xlsx
- Source Data FINAL/Source Data for Fig4.xlsx
- Source Data FINAL/Source Data for Fig5.xlsx
- Source Data FINAL/Source Data for Supplementary Fig 11.xlsx
- Source Data FINAL/Source Data for Supplementary Fig 19.xlsx
- Source Data FINAL/Source Data for Supplementary Fig 3.xlsx
- Source Data FINAL/Source Data for Supplementary Fig 4.xlsx
- Source Data FINAL/Source Data for Supplementary Fig 6.xlsx
- Source Data FINAL/Source Data for Supplementary Fig 7.xlsx
