# Supplementary material for: A high-affinity split-HaloTag for live-cell protein labeling
Source: Nat Commun. 2026 Mar 25;17:2865. doi: 10.1038/s41467-026-71032-8 (PMC13022382; doi:10.1038/s41467-026-71032-8)
Supplement: Supplementary file 4 — Source Data [file 41467_2026_71032_MOESM4_ESM.zip › Source Data FINAL/Source Data for Fig1.xlsx]

## Sheet: Figure 1
Fig. 1c
Initial slope of the labeling curve at each condition (average data from duplicates)							EC50 fit	cpHdel_1	cpHdel_2	cpHdel_3
cond_1 (cpHd)	cond_2 (Hpep9 conc. in nM)	cond_2_r	class (fitting model)	s_mean	s_sd		[Agonist] vs. response (three parameters)
cpHdel_1	1000	1000	nls	0.0477952	0.000400333		Best-fit values
cpHdel_1	500	500	nls	0.0528233	0.000609288		Bottom	0.002007	0.01148	-0.006923
cpHdel_1	250	250	nls	0.0480398	0.000322389		Top	0.054	0.2695	0.3559
cpHdel_1	125	125	nls	0.0382644	0.000281228		EC50	49.12	8.371	1.656
cpHdel_1	62.5	62	nls	0.0293074	0.000184294		logEC50	1.691	0.9228	0.219
cpHdel_1	31.25	31	nls	0.020599	0.000226832		Span	0.05199	0.2581	0.3628
cpHdel_1	15.625	16	nls	0.0149797	0.000248281		95% CI (profile likelihood)
cpHdel_1	7.8125	8	nls	0.0121578	0.000239634		Bottom	-0.001573 to 0.005404	-0.001237 to 0.02377	-0.04285 to 0.02847
cpHdel_1	3.90625	4	nls	0.00963854	0.000200541		Top	0.04895 to 0.05964	0.2612 to 0.2781	0.3408 to 0.3712
cpHdel_1	1.95312	2	lm	0.00166247	2.36892e-05		EC50	30.61 to 78.36	6.726 to 10.44	1.206 to 2.289
cpHdel_1	0.976562	1	lm	0.00138527	2.65584e-05		logEC50	1.486 to 1.894	0.8278 to 1.019	0.08117 to 0.3597
cpHdel_1	0	0	lm	0.000933743	2.74212e-05		Goodness of Fit
cpHdel_2	1000	1000	nls	0.271759	0.00362762		Degrees of Freedom	9	9	9
cpHdel_2	500	500	nls	0.251564	0.0032305		R squared	0.9825	0.9955	0.9833
cpHdel_2	250	250	nls	0.265441	0.00351371		Sum of Squares	7.299e-05	0.0004593	0.002472
cpHdel_2	125	125	nls	0.258015	0.00339346		Sy.x	0.002848	0.007143	0.01657
cpHdel_2	62.5	62	nls	0.245309	0.0033219		Constraints
cpHdel_2	31.25	31	nls	0.211257	0.00262981		EC50	EC50 > 0	EC50 > 0	EC50 > 0
cpHdel_2	15.625	16	nls	0.178705	0.00215499
cpHdel_2	7.8125	8	nls	0.128674	0.0014055		Number of points
cpHdel_2	3.90625	4	nls	0.0959271	0.000944953		# of X values	12	12	12
cpHdel_2	1.95312	2	nls	0.0653544	0.000583381		# Y values analyzed	12	12	12
cpHdel_2	0.976562	1	nls	0.0438257	0.000336293
cpHdel_3	1000	1000	nls	0.340585	0.00495651
cpHdel_3	500	500	nls	0.337082	0.00443567
cpHdel_3	250	250	nls	0.347105	0.00484291
cpHdel_3	125	125	nls	0.347028	0.00493213
cpHdel_3	62.5	62	nls	0.342757	0.0052536
cpHdel_3	31.25	31	nls	0.355938	0.00543627
cpHdel_3	15.625	16	nls	0.34106	0.00471109
cpHdel_3	7.8125	8	nls	0.317412	0.00463456
cpHdel_3	3.90625	4	nls	0.253274	0.00339393
cpHdel_3	1.95312	2	nls	0.175616	0.00197442
cpHdel_3	0.976562	1	nls	0.11219	0.00101467
cpHdel_3	0	0	lm	0.000884071	1.45674e-05
no_protein	1000	1000	lm	0.00091729	2.02985e-05
no_protein	500	500	lm	0.00107561	1.95903e-05
no_protein	250	250	lm	0.000937348	1.4862e-05
no_protein	125	125	lm	0.000856717	1.88134e-05
no_protein	62.5	62	lm	0.000911044	1.60961e-05
no_protein	31.25	31	lm	0.000836923	2.50943e-05
no_protein	15.625	16	lm	0.000888925	3.07239e-05
no_protein	7.8125	8	lm	0.000782948	1.66228e-05
no_protein	3.90625	4	lm	0.000857798	1.4647e-05
no_protein	1.95312	2	lm	0.000838095	1.54664e-05
no_protein	0.976562	1	lm	0.000778115	1.85326e-05
no_protein	0	0	lm	0.000769609	2.74637e-05
Fig. 1f
Fluorescence intensity at each wavelength
	cpHd3-SiR			cpHd3-SiR+Hpep7			cpHd3-SiR+Hpep11			cpHd3-SiR+Hpep8			cpHd3-SiR+Hpep9			cpHd3-SiR+Hpep10				Average from triplicate measurements
Wavel.	K14	K15	K16	L14	L15	L16	M14	M15	M16	N14	N15	N16	O14	O15	O16	P14	P15	P16		cpHd3-SiR	cpHd3-SiR+Hpep7	cpHd3-SiR+Hpep11	cpHd3-SiR+Hpep8	cpHd3-SiR+Hpep9	cpHd3-SiR+Hpep10
600	516	519	519	524	505	516	547	526	527	493	512	507	460	474	505	414	403	470		518	515	533.333	504	479.667	429
605	632	672	635	689	706	689	707	704	664	651	700	651	595	608	624	524	513	576		646.333	694.667	691.667	667.333	609	537.667
610	834	909	835	952	941	923	950	930	943	905	898	891	767	837	833	712	682	798		859.333	938.667	941	898	812.333	730.667
615	1017	1044	994	1166	1176	1147	1196	1140	1135	1064	1104	1079	907	983	987	841	845	943		1018.33	1163	1157	1082.33	959	876.333
620	1041	1047	1048	1323	1347	1351	1343	1318	1330	1257	1212	1166	996	1068	1057	923	902	999		1045.33	1340.33	1330.33	1211.67	1040.33	941.333
625	1061	1069	1044	1631	1650	1633	1639	1650	1578	1398	1418	1360	1103	1161	1138	960	994	1041		1058	1638	1622.33	1392	1134	998.333
630	1128	1094	1092	2225	2266	2215	2313	2288	2208	1885	1843	1752	1428	1469	1436	1197	1243	1304		1104.67	2235.33	2269.67	1826.67	1444.33	1248
635	1297	1265	1282	3422	3531	3455	3445	3521	3475	2806	2788	2548	2146	2074	2043	1763	1792	1872		1281.33	3469.33	3480.33	2714	2087.67	1809
640	1678	1652	1606	5770	5845	5752	5850	5736	5612	4638	4623	4111	3378	3360	3361	2738	2879	2926		1645.33	5789	5732.67	4457.33	3366.33	2847.67
645	2323	2212	2272	9454	9606	9548	9542	9482	9313	7602	7409	6700	5442	5465	5350	4396	4603	4756		2269	9536	9445.67	7237	5419	4585
650	3163	2978	3079	14700	15349	14926	15085	15262	14508	11883	11488	10620	8354	8364	8271	6762	7038	7186		3073.33	14991.7	14951.7	11330.3	8329.67	6995.33
655	4096	3904	3850	21187	22247	21678	21465	21575	21110	17096	16262	15005	11570	11802	11420	9410	9714	9833		3950	21704	21383.3	16121	11597.3	9652.33
660	4934	4725	4662	27489	28342	28053	27878	27954	27481	21699	21038	19155	14618	14683	14122	11270	11773	12370		4773.67	27961.3	27771	20630.7	14474.3	11804.3
665	5519	5302	5229	32102	33347	32419	32633	32428	31859	25162	24508	22640	16434	16457	15984	12454	13043	13251		5350	32622.7	32306.7	24103.3	16291.7	12916
670	5679	5523	5412	33626	34838	34150	33983	33851	33373	26120	25645	23416	16798	16774	16322	12529	13143	13440		5538	34204.7	33735.7	25060.3	16631.3	13037.3
675	5345	5180	5107	31141	32486	31491	31738	31623	31062	24418	23928	21922	15359	15287	14952	11224	11942	12072		5210.67	31706	31474.3	23422.7	15199.3	11746
680	4596	4367	4264	25865	26804	26355	26498	26410	25948	20316	19913	18267	12575	12308	12171	9128	9364	9860		4409	26341.3	26285.3	19498.7	12351.3	9450.67
685	3633	3535	3457	20345	20781	20334	20608	20380	20206	15963	15576	14097	9568	9605	9485	6931	7449	7340		3541.67	20486.7	20398	15212	9552.67	7240
690	2961	2798	2747	15309	15844	15315	15649	15530	15262	11918	11738	10825	7134	7234	7136	5275	5618	5635		2835.33	15489.3	15480.3	11493.7	7168	5509.33
695	2344	2252	2267	11668	11912	11679	11923	11495	11502	9098	8943	8144	5585	5486	5378	4047	4308	4355		2287.67	11753	11640	8728.33	5483	4236.67
700	1848	1798	1793	8823	8980	8941	9036	8936	8858	6800	6785	6137	4172	4270	4159	3073	3297	3294		1813	8914.67	8943.33	6574	4200.33	3221.33
Fig. 1g
Data sourced from Extended Data Fig.4
	Buffer	cpHd3+Hpep7	cpHd3+Hpep11	cpHd3+Hpep8	cpHd3+Hpep9	cpHd3+Hpep10
CA-CPY	1	1.87	1.91	1.65	1.45	1.46
CA-SiR	1	6.17636	6.09167	4.52516	3.00313	2.35416

## Sheet: Figure 1e
															TMR labeling kinetics at varying cpHdel1 conc. (nM)																								TMR labeling kinetics at varying cpHdel1 conc. (nM)
															200000	100000	50000	25000	12500	6250	3125	1562.5	781.25	390.625	195.312	0													200000	100000	50000	25000	12500	6250	3125	1562.5	781.25	390.625	195.312
HTL-TMR [mP]
Cycle Nr.	Time [s]	Temp. [°C]	A1	A2	A3	A4	A5	A6	A7	A8	A9	A10	A11	A12	A13	A14	A15	A16	A17	A18	A19	A20	A21	A22	A23	A24	B1	B2	B3	B4	B5	B6	B7	B8	B9	B10	B11	B12	B13	B14	B15	B16	B17	B18	B19	B20	B21	B22	B23
1	0	37.1													195	149	122	107	86	74	63	54	52	56	55	52													219	148	122	98	91	74	66	61	59	58	48
2	27.004	37.3													202	138	130	109	95	81	77	62	59	58	54	55													227	161	131	120	94	87	73	77	69	64	58
3	49.675	36.7													212	155	136	119	99	79	65	64	60	57	66	56													240	167	143	126	101	93	84	75	66	67	61
4	72.311	37.2													213	162	141	112	100	88	76	68	62	63	58	54													233	173	148	129	104	91	85	70	66	65	62
5	94.911	37.2													216	165	136	115	102	84	80	69	62	59	57	51													235	175	149	125	101	89	84	73	69	58	60
6	117.525	37.1													233	166	149	115	105	82	73	61	64	54	56	49													242	173	153	133	107	90	76	69	75	66	58
7	140.12	36.8													230	170	142	121	100	81	82	69	64	58	54	59													245	178	150	130	100	93	79	71	70	70	60
8	162.802	37.2													230	173	148	132	107	85	77	69	62	59	53	52													255	185	154	126	110	92	82	71	65	60	62
9	185.503	37.3													242	179	155	138	116	88	84	70	60	60	56	57													259	186	163	131	107	91	76	65	59	67	64
10	208.109	36.7													234	181	154	132	109	90	78	62	60	64	57	52													264	191	167	141	110	93	78	66	62	65	56
11	230.734	37													246	180	163	134	112	93	73	65	66	57	54	49													261	197	167	141	115	99	82	69	70	63	63
12	253.339	37.2													249	193	170	148	111	98	80	74	62	62	63	50													268	199	168	141	113	99	83	65	65	59	62
13	275.934	37.1													245	194	166	143	119	97	83	76	70	62	53	54													272	198	166	141	114	96	88	72	65	64	63
14	298.495	36.7													254	194	175	142	120	95	78	74	62	61	60	53													278	200	167	142	122	94	84	68	65	63	50
15	321.054	37.1													253	197	177	145	115	101	77	70	64	62	50	53													270	203	183	144	121	101	78	76	67	61	59
16	343.604	37.2													258	193	181	153	121	97	82	73	69	58	53	49													276	212	179	148	122	101	89	81	69	57	48
17	366.142	36.9													257	201	177	150	125	98	91	65	62	60	59	53													277	207	183	146	121	101	83	75	62	72	57
18	388.68	37													262	202	179	151	124	99	91	74	66	58	52	43													285	214	185	153	126	97	83	71	66	59	54
19	411.224	37.1													266	206	186	156	118	96	82	78	64	59	56	46													286	221	193	156	124	100	89	74	69	58	58
20	433.714	37.1													269	208	190	159	132	100	91	75	69	64	57	40													289	219	187	156	125	101	87	72	67	59	64
21	456.21	36.7													270	211	191	163	127	96	93	77	66	60	56	39													279	221	188	155	131	101	86	71	67	65	56
22	478.71	37.1													272	216	189	157	127	103	90	64	63	51	54	45													289	224	192	159	137	102	94	71	64	58	61
23	501.253	37.1													277	213	192	160	133	106	90	81	64	63	59	48													287	219	192	161	130	105	83	75	66	65	59
24	523.819	37													277	219	193	158	130	106	91	72	67	59	65	43													295	236	206	170	127	104	96	80	71	66	59
25	546.401	36.6													274	220	198	163	128	106	87	72	65	64	50	54													296	234	203	167	136	112	90	80	68	64	60
26	568.997	37.1													283	219	198	167	133	105	85	78	57	56	60	53													298	231	194	171	142	106	92	84	73	61	57
27	591.623	37.1													275	224	197	168	133	111	97	74	70	56	54	50													294	237	204	176	133	119	103	77	75	70	55
28	614.257	36.8													281	218	202	177	134	112	86	80	74	64	55	49													298	232	208	169	142	114	95	79	78	67	60
29	636.866	37.1													279	228	196	171	134	109	92	78	68	59	55	48													299	233	207	173	142	115	93	82	69	65	61
30	659.482	37.1													283	224	207	173	136	115	101	76	68	58	56	52													301	246	214	178	142	116	96	81	68	67	55
31	682.116	37.1													288	232	210	168	137	109	95	82	68	58	60	46													299	244	208	180	139	119	99	81	75	58	53
32	704.707	36.7													283	235	208	177	134	112	97	77	71	51	59	47													306	245	220	178	143	119	94	77	71	64	58
33	727.362	37.1													282	236	217	174	143	114	90	82	69	65	55	48													299	245	215	178	133	117	102	83	73	66	58
34	749.961	37.1													286	240	207	178	142	113	91	79	65	59	58	45													301	245	216	180	145	118	94	79	75	62	59
35	772.499	36.9													287	235	211	179	146	114	98	79	62	56	57	48													308	246	220	177	146	123	97	83	70	64	59
36	795.077	36.7													297	243	212	179	147	113	96	82	71	71	55	45													307	249	213	185	149	119	96	83	75	65	61
37	817.613	37.1													294	240	214	189	144	108	99	75	71	56	56	52													311	245	225	185	143	118	97	83	71	64	58
38	840.151	37													295	242	212	189	148	120	94	77	68	65	56	53													309	253	223	182	155	117	101	86	75	65	55
39	862.684	36.7													294	245	220	186	151	120	94	81	66	63	60	51													311	252	217	187	155	124	98	84	69	63	64
40	885.159	37													300	251	218	188	153	119	96	84	76	67	58	53													309	246	231	190	155	125	99	86	77	65	57
41	907.657	37													296	239	216	193	153	113	96	81	74	65	55	45													320	255	221	188	152	122	100	86	70	65	54
42	930.149	36.9													297	246	217	190	153	116	98	77	69	64	54	46													309	253	225	185	157	125	105	81	77	65	61
43	952.733	36.7													300	251	221	190	158	119	102	81	71	62	54	45													314	256	225	196	152	127	99	83	74	65	56
44	975.223	37													297	255	222	192	155	118	98	80	64	63	57	51													313	260	229	189	162	132	103	84	74	69	58
45	997.733	37													299	253	221	200	156	117	99	81	63	60	54	52													311	257	225	192	152	134	111	84	77	68	57
46	1020.28	36.7													298	244	219	186	148	123	91	83	68	63	64	50													309	264	233	197	157	128	104	88	74	61	59
47	1042.9	36.9													305	254	223	198	154	125	98	81	74	65	55	49													312	265	234	199	156	135	104	89	74	68	66
48	1065.53	37													307	253	217	191	151	120	99	88	71	62	57	44													317	273	231	199	161	130	107	87	76	66	56
49	1088.11	36.9													303	252	226	198	152	120	101	84	66	66	52	46													317	261	237	203	166	128	108	90	82	69	57
50	1110.75	36.6													303	255	228	196	157	127	102	91	68	65	59	51													314	264	241	206	165	133	108	91	75	68	62
51	1133.39	37													305	262	226	207	161	126	106	81	69	69	60	47													315	267	235	200	167	129	106	93	79	70	56
52	1155.97	37													306	258	231	200	162	128	104	89	73	65	63	47													325	267	233	198	165	132	110	84	80	64	54
53	1178.59	36.9													307	250	224	199	161	123	105	88	73	68	65	47													324	269	236	200	167	134	108	90	70	69	56
54	1201.19	37													309	253	226	197	163	133	103	84	72	58	67	50													320	267	239	203	162	137	110	86	77	67	60
55	1223.79	37													300	257	234	196	156	130	109	92	76	58	64	44													320	271	247	205	167	137	114	88	79	67	58
56	1246.46	37													303	253	232	200	163	124	114	85	83	64	62	56													325	268	241	208	168	140	115	84	80	66	60
57	1269.06	36.7													309	264	235	201	170	130	111	86	73	62	60	43													321	276	242	204	166	137	110	89	85	71	61
58	1291.68	37													313	257	228	202	156	128	105	85	71	65	64	52													318	280	245	211	165	142	115	94	76	70	61
59	1314.15	37													313	266	235	205	167	128	116	87	65	58	60	47													321	282	244	209	175	140	114	100	73	77	62
60	1336.69	36.9													309	265	233	203	160	130	119	89	77	67	60	51													322	278	249	214	166	137	116	96	78	73	60
61	1359.24	36.7													312	265	237	204	165	134	110	93	83	66	62	48													323	276	248	217	169	136	110	97	79	68	60
62	1381.79	37													315	274	230	196	173	137	110	92	70	59	56	50													317	274	246	213	175	137	115	94	83	72	61
63	1404.31	37													316	264	245	209	169	129	109	85	76	58	59	46													326	275	241	205	181	142	110	86	80	63	65
64	1426.86	36.8													314	264	238	208	161	134	108	94	86	64	51	51													324	280	249	208	174	145	120	91	78	74	67
65	1449.47	36.8													312	271	238	207	170	140	120	82	73	64	60	45													328	280	249	214	177	144	109	88	74	67	56
66	1472	37													312	269	252	218	168	131	107	87	74	72	58	49													325	274	250	212	181	138	108	89	80	64	60
67	1494.49	37													317	270	234	216	164	139	107	90	80	62	61	49													332	278	254	219	180	144	117	89	80	69	59
68	1517.06	36.7													315	274	249	219	172	136	109	87	83	62	61	51													328	283	257	217	180	153	114	89	76	70	60
69	1539.68	37													312	267	245	213	166	139	112	88	80	63	54	48													320	280	255	223	174	148	124	93	81	76	63
70	1562.24	37													316	269	242	213	177	136	107	91	77	68	57	51													328	286	261	222	181	145	111	91	77	75	63
71	1584.86	36.9													322	274	241	213	174	139	110	101	83	66	52	49													329	284	252	220	180	153	117	97	80	69	59
72	1607.49	36.9													317	275	248	219	172	135	120	93	79	59	55	45													327	293	264	225	184	152	115	92	85	71	57
73	1630.08	37.1													317	272	254	213	175	138	117	99	78	70	56	46													325	283	258	230	180	154	121	93	84	63	64
74	1652.72	37													321	279	249	219	174	137	103	96	74	63	53	47													325	280	263	223	185	153	123	101	81	73	57
75	1675.32	36.8													322	274	253	222	174	136	110	94	74	68	61	48													331	283	265	230	185	155	116	94	85	72	64
76	1697.94	37.1													323	278	248	217	180	143	107	92	74	64	56	53													327	295	257	219	185	152	118	89	89	71	62
77	1720.61	37.1													322	273	249	219	178	139	115	99	70	70	56	58													329	294	266	224	184	149	124	99	85	66	63
78	1743.26	37													321	282	247	221	175	138	112	95	87	65	59	45													324	287	271	234	191	152	125	95	80	76	68
79	1765.9	36.7													315	281	247	216	176	140	114	89	80	58	53	50													324	281	269	233	188	154	116	98	86	69	66
80	1788.51	37.1													319	277	244	223	184	147	110	101	69	66	58	56													324	291	272	225	186	153	120	95	77	69	55
81	1811.02	37.1													318	280	251	227	181	148	117	100	75	63	53	51													329	292	266	230	186	158	113	101	82	71	60
82	1833.54	37													320	275	250	221	180	149	112	95	79	73	55	50													330	289	265	230	199	151	121	95	84	71	63
83	1856.1	37.1													321	278	251	225	179	141	110	100	74	63	62	52													333	301	264	228	187	161	124	104	79	70	68
84	1878.64	37.1													323	288	251	229	177	153	116	101	76	60	52	51													330	296	272	224	190	154	123	105	82	72	56
85	1901.2	37													322	284	263	225	185	145	116	102	80	65	60	59													333	297	270	232	192	163	126	103	86	70	62
86	1923.69	36.8													319	287	260	228	189	149	117	101	77	64	55	61													339	298	270	232	192	158	119	98	76	70	66
87	1946.18	37.1													320	286	258	220	179	149	114	104	78	73	59	50													328	293	263	237	191	160	131	97	77	66	63
88	1968.74	37.1													323	292	257	227	181	158	123	106	81	69	60	55													328	300	269	231	195	154	121	93	79	74	61
89	1991.28	37													326	285	261	232	178	151	125	99	80	66	59	50													328	293	273	238	193	157	130	94	83	69	60
90	2013.85	36.8													329	283	258	228	190	158	122	97	83	76	56	48													337	297	276	241	196	155	127	102	81	76	58
91	2036.39	37													321	287	260	231	186	153	121	100	81	63	55	51													329	303	276	238	200	163	124	105	78	80	71
92	2059.04	37													325	282	260	229	189	149	119	97	85	72	62	48													335	299	276	243	200	164	131	101	86	75	57
93	2081.64	36.9													324	284	251	236	188	153	123	99	81	65	56	53													333	305	283	235	200	163	130	102	80	76	66
94	2104.25	37.1													328	284	256	236	190	151	113	102	79	63	56	49													328	307	276	240	196	164	132	102	93	79	60
95	2126.85	37.1													325	281	258	229	191	153	119	95	89	70	53	48													332	303	280	247	203	160	136	99	86	76	63
96	2149.51	37													326	294	270	234	194	158	116	98	89	76	58	46													335	308	275	246	200	160	130	106	85	73	62
97	2172.08	36.8													327	290	262	229	187	154	116	105	84	71	57	51													333	310	281	241	208	170	133	109	85	76	62
98	2194.67	37.1													326	290	267	231	186	157	119	103	87	67	59	51													338	307	282	238	208	159	128	106	87	73	64
99	2217.26	37.1													326	297	265	237	191	156	128	97	95	67	62	50													334	300	283	246	199	162	129	107	88	77	58
100	2239.86	36.9													331	290	267	237	189	159	125	102	91	73	52	46													331	314	291	251	202	164	138	101	87	70	69
101	2262.56	36.9													326	295	271	238	193	156	121	100	83	73	58	51													335	302	283	243	206	164	131	103	93	75	62
102	2285.13	37.1													331	292	266	237	184	153	128	101	87	79	56	43													332	304	292	244	207	161	128	105	87	77	59
103	2307.74	37.1													328	293	271	239	192	160	125	103	87	73	58	51													337	311	286	253	212	171	132	110	89	69	61
104	2330.32	36.8													328	294	261	238	197	155	121	105	84	75	63	48													329	306	292	256	207	171	131	103	88	77	62
105	2352.88	37.1													324	298	269	245	196	158	126	99	91	80	64	47													338	305	283	250	208	174	134	110	88	78	61
106	2375.38	37.1													329	293	267	242	197	156	127	103	86	75	62	47													339	307	289	250	210	171	127	103	92	71	63
107	2397.88	37													328	291	277	238	196	156	125	98	85	71	64	46													332	306	290	246	207	166	130	116	91	78	67
108	2420.41	37													333	301	275	248	195	158	131	99	86	75	62	51													339	304	285	256	212	169	144	102	83	72	65
109	2443	37.1													331	298	273	242	199	163	123	106	83	75	61	43													335	309	284	251	213	170	130	108	92	68	65
110	2465.57	37													328	296	276	245	203	157	129	105	84	74	62	49													336	305	288	256	206	169	134	104	87	75	67
111	2488.08	36.8													328	298	274	243	201	159	128	104	87	76	63	38													331	309	291	255	215	170	139	109	94	75	67
112	2510.67	37.1													330	300	276	248	201	160	128	99	88	76	59	49													337	310	292	258	221	177	139	107	89	74	68
113	2533.2	37.1													328	298	274	241	201	166	132	107	84	76	59	47													340	312	282	256	209	173	130	101	93	72	60
114	2555.73	37													331	294	274	246	197	159	126	100	86	69	53	41													336	313	287	259	217	168	142	108	94	75	71
115	2578.29	36.8													322	301	281	247	208	163	125	99	81	73	62	42													337	314	282	257	214	170	137	108	96	75	64
116	2600.91	37.1													333	294	275	251	201	166	129	103	81	71	56	39													337	305	289	264	217	179	142	117	93	85	66
117	2623.55	37.1													323	300	274	251	208	152	123	101	87	72	59	42													332	300	285	266	223	169	143	114	90	77	69
118	2646.18	36.9													329	307	277	248	199	161	128	109	85	64	69	40													343	306	288	261	220	179	136	109	97	75	65
119	2668.82	37.1													329	293	279	251	204	164	134	103	85	69	53	35													336	319	288	264	222	178	144	110	91	76	62
120	2691.51	37													332	297	277	247	206	159	130	107	80	71	57	45													338	305	286	264	219	171	141	114	97	76	70
121	2714.11	37													329	299	279	245	208	173	134	105	89	75	62	40													336	309	287	260	228	181	138	113	95	77	74
122	2736.8	36.8													327	300	282	254	213	164	130	110	87	70	58	39													340	305	287	260	216	178	150	115	91	80	67
123	2759.39	37													327	302	285	256	205	166	129	113	84	70	62	46													342	313	298	263	221	177	143	109	100	72	66
124	2782.04	37.1													331	304	277	251	211	162	127	102	88	70	56	42													336	310	295	264	226	176	146	111	96	74	67
125	2804.6	37													329	304	278	254	204	164	137	103	78	71	61	40													334	311	292	264	218	185	141	115	92	78	61
126	2827.14	36.8													335	305	281	254	208	165	132	106	89	69	63	47													341	314	291	260	222	177	146	113	93	79	62
127	2849.7	37.1													336	306	284	258	211	169	134	98	85	68	62	40													336	306	292	264	224	184	144	115	96	72	65
128	2872.23	37.1													332	302	283	260	211	171	136	105	87	76	65	42													341	314	288	263	227	185	141	112	96	73	65
129	2894.79	36.8													333	310	282	256	208	161	129	105	83	72	62	48													335	313	294	268	217	185	148	115	98	81	66
130	2917.28	37													331	304	281	260	208	169	138	107	89	79	68	42													338	314	298	264	226	184	145	110	93	76	70
131	2939.81	37.1													332	302	284	257	215	172	140	107	90	73	61	50													345	318	298	266	230	187	148	121	89	74	65
132	2962.33	37													333	305	283	255	214	171	135	119	84	65	58	50													338	318	296	270	232	184	142	112	91	81	68
133	2984.89	36.8													327	306	284	257	212	166	138	110	88	76	61	52													342	315	297	272	232	185	146	114	91	83	65
134	3007.41	37.1													333	304	287	259	215	177	137	106	92	68	56	47													342	316	300	271	232	183	152	113	97	76	68
135	3029.9	37													328	308	287	262	218	170	136	101	94	77	55	47													338	318	301	274	225	188	147	117	92	79	62
136	3052.41	36.9													333	306	285	257	214	176	140	115	83	77	56	42													340	319	303	273	231	187	150	117	98	80	72
137	3074.95	36.9													327	310	291	259	215	172	141	112	83	65	54	46													341	317	302	277	235	191	150	113	101	78	66
138	3097.53	37													333	308	283	257	218	175	143	111	93	81	63	57													342	316	300	277	236	192	160	122	98	84	67
139	3120.1	37.1													339	309	284	261	211	176	134	118	82	74	61	45													343	316	299	268	232	188	155	119	98	85	75
140	3142.68	36.8													331	309	289	258	217	177	141	108	88	77	60	48													342	314	291	280	234	189	159	129	97	77	70
141	3165.32	37.1													328	304	287	267	219	177	133	110	88	65	61	43													345	315	299	277	233	193	157	119	90	83	66
142	3187.97	37.1													333	311	288	269	217	172	136	104	82	68	57	50													339	318	295	285	237	192	153	117	98	81	79
143	3210.59	37													333	308	291	264	215	175	137	113	93	71	62	42													342	318	298	284	227	194	153	117	100	84	65
144	3233.2	37													332	310	285	260	220	174	138	112	88	75	64	52													345	311	300	280	236	197	152	118	99	83	71
145	3255.8	37.1													336	309	291	267	221	175	141	112	85	77	60	41													340	315	300	280	236	188	159	119	94	82	67
146	3278.47	37.1													329	309	288	262	230	180	141	119	92	66	60	47													346	315	302	281	239	193	154	116	97	76	82
147	3301.07	36.8													333	311	289	261	221	183	147	115	93	72	57	45													341	317	303	281	237	194	155	117	101	85	79
148	3323.7	37.1													336	311	289	270	228	177	139	115	96	83	55	51													347	323	307	277	240	193	156	127	103	79	80
149	3346.22	37.1													338	307	289	262	225	180	140	116	95	72	66	56													340	316	310	281	237	195	154	121	96	79	72
150	3368.71	37													335	310	292	268	229	180	148	110	87	76	65	48													340	312	296	284	236	193	156	124	93	73	77
151	3391.18	36.8													331	307	290	265	232	179	140	115	90	82	65	49													340	308	309	283	242	193	150	121	94	78	78
152	3413.75	37.1													328	308	294	271	230	180	143	120	100	78	61	45													345	317	304	282	243	199	158	119	95	81	73
153	3436.24	37.1													336	311	288	269	215	182	142	114	98	70	60	48													345	322	305	277	238	199	164	121	101	78	71
154	3458.73	36.9													331	315	294	269	234	183	140	116	91	76	65	47													343	328	305	284	247	197	165	122	107	87	78
155	3481.2	37.1													326	308	300	272	234	183	150	110	93	78	68	40													339	316	305	284	250	199	167	127	103	75	71
156	3503.76	37.1													341	307	295	269	230	180	157	115	102	76	63	40													337	317	308	284	239	203	157	126	100	77	69
157	3526.3	37													335	314	293	272	233	177	148	113	92	74	66	46													336	319	302	284	246	198	162	119	95	79	74
158	3548.84	36.8													334	316	291	268	226	189	144	112	96	72	68	40													340	325	317	284	240	198	157	126	99	77	69
159	3571.48	37													334	312	292	272	230	182	145	119	93	71	62	51													337	319	304	282	250	203	164	120	99	85	61
160	3594	37													332	310	301	273	230	178	150	117	98	77	61	49													341	324	305	283	247	196	161	123	104	79	71
161	3616.68	37													329	313	301	267	229	186	140	114	88	76	61	50													344	328	304	281	244	200	162	124	103	79	67
162	3639.33	36.8													330	309	296	268	229	178	145	114	88	70	54	35													345	322	304	277	244	211	158	130	105	85	76
163	3661.94	37													331	303	296	270	226	185	152	118	103	74	67	46													345	321	307	287	249	212	159	127	105	84	69
164	3684.62	37													339	311	293	269	238	183	153	118	90	74	55	49													346	326	311	286	243	203	162	128	106	83	72
165	3707.21	36.8													336	308	297	269	236	189	149	119	94	75	63	45													345	318	304	284	248	204	163	135	101	85	67
166	3729.78	37													328	312	295	278	224	189	147	109	99	79	64	42													348	323	301	287	243	210	168	126	101	85	71
167	3752.41	37													335	312	293	278	236	183	146	124	98	77	64	47													342	324	310	287	244	208	163	129	104	83	62
168	3775.04	37													332	315	305	282	239	185	154	114	97	74	57	45													349	325	302	282	252	215	160	133	103	86	73
169	3797.69	36.8													337	311	302	278	239	197	150	125	103	78	56	48													344	328	308	282	256	200	159	128	105	85	66
170	3820.27	37.1													332	313	300	278	237	190	153	117	95	83	70	42													341	326	316	287	247	206	166	130	107	79	63
171	3842.97	37.1													335	318	302	270	238	191	150	121	98	81	58	40													343	327	311	279	254	212	162	134	106	83	67
172	3865.51	36.9													330	312	298	278	231	189	153	118	102	77	75	42													341	326	307	285	258	208	157	134	111	83	81
173	3888.06	37													331	313	301	274	242	185	157	117	109	71	61	44													346	325	310	283	253	211	163	135	110	81	79
174	3910.65	37.1													334	311	302	274	242	192	154	123	98	77	68	44													340	323	312	287	252	210	163	135	110	82	71
175	3933.22	37.1													337	312	300	282	237	190	151	121	100	76	61	48													339	327	308	290	259	212	162	128	104	87	66
176	3955.76	36.8													327	312	301	280	242	192	155	113	103	72	60	35													341	319	312	285	255	210	162	127	110	93	70
177	3978.25	37.1													337	309	295	287	232	192	157	119	100	78	59	49													345	325	312	289	259	219	160	136	101	85	69
178	4000.74	37.1													333	316	300	278	239	186	151	119	96	79	71	40													340	328	310	291	261	216	161	133	108	87	71
179	4023.28	37													332	313	300	276	241	191	153	124	99	75	62	49													336	324	316	291	255	214	156	132	107	88	77
180	4045.82	36.8													335	315	304	280	240	199	156	119	98	76	67	38													336	318	312	291	259	207	163	134	115	91	69
181	4068.34	37.1													333	324	301	281	243	197	157	126	101	73	58	52													342	322	313	289	265	218	165	132	115	84	69
182	4090.93	37.1													331	315	302	278	238	193	151	116	102	77	63	43													346	328	313	293	262	218	166	133	107	88	68
183	4113.51	36.8													338	321	297	278	249	193	163	124	96	77	64	42													345	328	312	293	261	216	163	141	118	91	65
184	4136.07	37.1													332	312	304	283	249	192	150	123	90	76	64	46													353	325	316	295	265	213	172	137	109	91	79
185	4158.64	37.1													334	314	301	283	243	198	157	125	102	83	63	44													346	328	313	290	263	223	170	142	109	90	64
186	4181.25	37													336	319	301	285	247	191	158	123	102	72	63	48													343	322	315	296	265	213	167	144	114	87	63
187	4203.86	36.8													334	315	298	284	245	195	156	113	93	76	64	54													347	327	315	290	268	213	169	139	120	93	68
188	4226.45	37.1													332	319	305	285	246	195	157	121	95	84	70	41													347	324	313	299	266	219	176	136	112	92	69
189	4249.12	37													334	315	304	281	239	201	163	122	100	74	73	43													346	328	309	295	257	218	171	134	105	89	64
190	4271.68	36.9													334	319	305	287	248	198	166	124	101	85	70	47													338	329	316	295	265	218	172	134	111	90	66
191	4294.27	36.8													337	318	300	285	250	201	158	117	97	74	70	45													343	329	312	296	260	215	166	131	114	89	75
192	4316.88	37													333	317	304	285	252	198	164	127	101	74	68	44													345	324	310	293	267	215	169	137	108	91	71
193	4339.52	37													341	323	305	287	247	201	163	131	91	75	61	42													343	322	310	295	263	220	173	133	110	92	73
194	4362.14	36.8													335	311	299	287	251	203	160	124	100	78	68	44													347	326	318	298	267	214	177	140	111	94	73
195	4384.71	37													332	321	305	286	244	203	159	122	99	80	66	49													337	332	310	302	275	222	176	134	105	95	76
196	4407.33	37.1													336	314	308	290	257	216	162	126	96	81	63	42													342	324	320	297	272	218	172	138	112	91	67
197	4429.82	37													337	321	305	278	251	210	161	124	101	82	72	40													346	326	314	302	262	223	172	135	106	89	79
198	4452.36	36.8													332	315	306	283	248	203	160	124	98	87	68	41													344	328	309	299	265	228	176	136	105	89	76
199	4474.92	37													330	320	305	287	251	199	159	123	99	76	73	44													343	330	315	304	268	223	171	133	115	91	71
200	4497.44	37													334	321	307	285	248	209	165	132	100	77	63	39													342	329	311	300	264	222	173	138	101	92	77
201	4520.01	36.8													338	323	310	288	248	203	167	127	103	85	67	47													343	329	308	299	262	226	175	137	109	87	81
202	4542.53	37													335	318	305	289	249	197	161	127	103	85	64	50													345	332	316	303	265	225	175	138	111	92	72
203	4565.12	37													338	318	312	288	252	209	160	128	100	74	65	49													330	328	318	306	271	226	175	141	108	88	80
204	4587.59	37													338	322	308	292	255	211	163	126	100	86	65	39													341	329	317	300	264	222	181	138	115	89	69
205	4610.1	36.8													341	324	307	295	258	210	170	135	100	85	65	45													342	328	319	300	263	218	175	139	107	92	70
206	4632.62	37													335	315	309	289	257	208	163	129	97	72	75	42													344	328	323	300	257	221	174	138	111	97	74
207	4655.24	37.1													340	322	311	291	248	208	171	139	106	84	64	49													348	331	311	293	265	224	177	142	105	91	68
208	4677.8	36.8													344	318	313	293	252	208	162	134	100	85	62	38													345	326	319	305	259	224	177	135	104	86	74
209	4700.43	37.1													334	316	311	287	260	207	169	126	98	77	69	51													343	328	313	308	266	220	178	137	108	85	69
210	4723.04	37.1													338	313	313	294	249	204	166	133	103	87	64	45													342	323	313	297	264	219	179	141	110	99	66
211	4745.7	37													338	320	306	297	257	207	160	131	104	81	61	45													341	328	315	307	274	233	172	137	110	88	71
212	4768.29	36.8													335	321	309	285	257	216	167	132	102	77	66	47													339	321	313	304	267	228	177	139	112	82	78
213	4790.9	37.1													337	311	314	295	257	211	171	135	103	88	69	36													349	321	321	304	269	229	177	135	117	86	71
214	4813.5	37.1													337	323	309	298	260	215	169	133	113	76	71	47													339	324	315	301	271	229	171	143	108	90	72
215	4836.18	37													335	319	313	292	256	212	165	134	97	85	71	44													342	322	313	297	271	231	171	146	109	89	77
216	4858.81	36.8													342	318	304	292	264	210	171	129	107	78	63	41													341	333	313	307	274	226	178	142	111	83	74
217	4881.37	37.1													337	323	305	290	251	216	169	136	102	85	76	42													343	333	323	301	274	232	179	136	105	84	76
218	4903.99	37.1													339	321	312	299	262	217	166	132	101	81	78	47													342	327	322	300	267	224	185	143	112	91	84
219	4926.5	36.9													336	315	312	290	258	203	178	139	102	81	62	46													341	327	318	302	275	232	185	146	111	93	76
220	4949.05	37.1													338	321	312	298	260	213	176	132	104	84	72	46													342	330	319	302	273	232	183	143	114	86	78
221	4971.61	37.1													336	329	313	289	263	217	173	133	107	86	72	45													343	335	316	307	280	229	179	141	117	96	77
222	4994.13	37.1													339	324	310	296	258	217	169	134	108	89	72	49													347	324	318	304	275	225	184	138	110	93	78
223	5016.67	36.8													335	316	312	296	257	212	177	142	99	77	71	46													348	328	315	304	275	234	179	146	115	98	76
224	5039.16	37.1													338	322	312	294	263	217	176	135	106	82	66	40													347	337	316	305	278	239	179	141	116	89	77
225	5061.68	37.1													339	317	310	294	262	215	179	133	109	83	68	43													349	321	309	301	275	236	186	140	113	95	84
226	5084.18	36.9													341	327	313	298	268	211	171	132	111	81	63	49													340	328	318	299	272	235	182	139	108	105	80
227	5106.68	36.9													340	322	315	294	263	218	171	131	103	81	66	47													338	326	321	309	280	236	179	146	115	94	77
228	5129.2	37													336	323	318	295	264	221	166	139	109	84	60	49													341	331	319	301	276	241	187	141	124	91	77
229	5151.75	37.1													340	330	313	302	267	215	171	133	107	87	68	48													345	331	319	304	278	235	182	150	114	87	75
230	5174.26	36.8													337	319	313	295	257	221	174	135	103	81	70	43													344	325	322	304	283	234	187	150	114	97	77
231	5196.85	37.1													338	323	320	301	266	215	176	136	106	75	65	49													349	327	321	303	277	236	190	140	115	95	77
232	5219.43	37.1													339	316	318	296	264	218	172	133	107	87	74	45													347	331	324	308	280	238	185	148	114	100	72
233	5242	37													332	323	312	297	261	218	181	137	103	81	72	45													351	332	315	310	282	240	185	141	123	91	71
234	5264.67	36.9													333	321	315	296	260	219	177	137	106	84	70	40													345	332	326	307	284	242	192	139	115	96	81
235	5287.25	37.1													341	321	311	304	261	225	183	140	104	89	64	41													342	324	315	308	284	245	186	144	118	100	82
236	5309.85	37.1													336	323	315	295	269	220	174	136	110	81	68	47													350	327	315	304	286	233	188	143	119	97	75
237	5332.54	36.8													334	317	307	298	267	224	176	134	107	86	66	42													339	328	321	299	286	240	189	144	115	96	80
238	5355.11	37.1													341	323	310	299	268	223	181	135	111	80	73	45													342	329	316	304	282	240	197	143	113	103	80
239	5377.71	37.1													330	325	312	303	264	223	173	140	106	84	70	38													347	334	316	304	284	242	187	147	115	93	77
240	5400.29	37.1													336	327	314	301	265	223	181	138	111	90	63	46													348	330	319	305	285	241	187	154	123	97	79
241	5422.9	36.8													339	317	316	296	267	228	171	137	108	82	69	51													344	328	323	308	284	242	188	150	115	95	75
242	5445.5	37.1													335	330	312	303	266	219	178	142	105	91	70	45													342	327	324	308	285	235	191	146	121	93	80
243	5468.06	37.1													339	324	318	303	269	216	179	141	102	87	69	47													344	322	321	304	290	246	185	145	122	94	81
244	5490.66	37													338	324	315	298	276	224	177	146	110	88	73	45													348	328	322	312	287	243	190	150	121	93	76
245	5513.23	37.1													338	322	310	296	273	221	183	145	113	85	63	44													343	325	320	312	282	240	190	152	123	92	78
246	5535.75	37.1													339	321	315	301	273	227	181	149	108	89	67	52													343	328	319	307	283	250	196	150	113	98	76
247	5558.31	37.1													334	321	325	300	273	228	183	139	116	82	62	48													347	327	320	313	289	248	185	150	119	97	78
248	5580.86	36.8													339	324	319	301	277	222	178	141	114	82	74	51													341	331	319	306	283	250	193	154	115	102	79
249	5603.4	37.1													342	326	318	300	270	224	177	145	108	89	65	47													347	331	319	310	286	244	193	152	118	103	72
250	5625.91	37.1													337	330	315	305	271	224	190	140	110	83	65	43													340	326	322	309	292	248	198	149	120	106	79
251	5648.46	37													338	321	319	302	269	225	187	143	106	88	69	42													340	323	320	305	289	242	196	158	120	98	79
252	5670.96	36.8													338	328	320	301	268	225	187	144	110	91	70	51													346	329	322	309	290	248	192	151	119	99	78
253	5693.48	37.1													342	328	324	296	268	225	184	147	113	87	72	43													347	328	323	308	292	253	199	155	127	105	74
254	5716.03	37.1													336	331	322	307	271	227	178	145	110	90	75	39													346	329	320	313	288	246	199	152	126	102	75
255	5738.66	36.9													335	325	320	303	269	231	187	144	109	98	65	38													346	330	321	305	292	249	199	149	121	101	77
256	5761.24	37													334	323	319	302	271	225	184	150	110	84	70	45													342	324	323	310	295	248	200	152	127	104	72
257	5783.8	37.1													339	320	319	302	278	227	191	150	105	82	68	40													344	328	321	309	290	249	199	154	123	104	76
258	5806.4	37													339	327	317	300	273	223	179	144	115	90	71	46													346	331	320	309	292	245	198	156	128	100	76
259	5829.05	36.8													333	319	317	293	273	228	186	139	121	82	74	51													345	326	322	312	288	250	197	155	123	105	75
260	5851.67	37.1													334	314	317	308	273	234	189	147	110	84	64	41													349	335	322	317	294	247	198	155	127	97	71
261	5874.26	37.1													336	317	315	307	273	227	187	146	114	85	75	49													345	336	326	307	293	250	200	157	128	99	78
262	5896.9	36.9													336	324	319	304	274	226	186	149	115	89	71	48													341	330	326	308	293	250	194	154	127	102	73
263	5919.48	37													336	324	320	307	273	229	184	140	109	88	75	42													350	324	322	310	294	243	193	154	130	98	75
264	5942.18	37.1													338	324	313	306	273	233	187	151	108	89	68	48													347	326	325	312	292	250	195	158	131	101	65
265	5964.75	37													330	324	312	305	275	232	188	152	110	88	70	45													336	328	319	316	290	242	205	157	128	109	81
266	5987.29	36.8													341	322	321	311	269	225	190	144	115	92	76	51													349	336	320	308	292	245	200	156	130	103	72
267	6009.8	37.1													341	322	320	310	275	232	187	147	116	87	72	51													342	325	320	312	287	248	197	160	132	102	77
268	6032.32	37.1													339	326	324	307	277	229	191	157	110	94	73	46													344	327	324	312	288	247	203	155	129	104	72
269	6054.87	37													334	319	319	312	280	227	193	144	114	85	66	48													350	326	323	311	282	248	206	157	129	102	76
270	6077.42	37													336	334	318	307	274	234	194	153	112	88	73	43													348	330	324	311	292	253	199	155	124	98	73
271	6099.9	37													340	331	317	307	280	229	187	153	116	91	74	49													343	330	311	311	297	251	203	156	127	101	78
272	6122.42	37													340	322	323	307	284	240	192	149	108	96	73	48													342	324	325	318	289	246	196	158	132	101	74
273	6144.99	36.8													333	328	319	309	284	233	188	147	116	97	66	41													347	326	326	308	296	247	199	160	128	94	78
274	6167.5	37													337	327	324	310	281	241	192	154	119	93	78	46													344	336	330	317	296	251	203	160	128	103	75
275	6190	37.1													337	326	323	310	276	232	190	141	115	91	76	48													342	329	324	314	303	251	208	163	131	108	75
276	6212.53	37													339	324	319	312	278	239	193	150	114	88	69	49													343	340	329	307	294	260	206	161	127	104	80
277	6235.08	36.7													338	328	320	308	283	233	194	152	112	85	73	42													348	325	317	319	296	254	200	161	130	97	75
278	6257.65	37													332	319	321	311	282	238	190	159	117	87	72	43													347	328	325	313	292	255	200	161	133	102	75
279	6280.22	37.1													336	329	320	306	281	237	191	153	117	91	69	52													350	332	330	315	292	255	206	151	126	99	79
280	6302.82	36.9													339	327	322	303	280	241	186	155	116	89	70	46													348	328	323	311	290	251	197	158	127	96	72
281	6325.41	37													337	331	322	306	282	238	197	158	120	90	76	43													342	325	324	318	294	256	204	159	129	105	78
282	6348.04	37													333	327	323	312	278	236	188	151	119	85	75	41													349	329	317	313	290	254	203	163	128	100	78
283	6370.61	37													339	325	320	310	280	237	195	149	116	90	80	52													346	330	326	312	290	254	207	155	128	105	84
284	6393.21	36.8													338	327	326	310	283	237	193	154	116	89	74	49													347	331	319	311	290	254	207	169	130	106	77
285	6415.81	37													337	327	327	311	279	232	194	155	115	93	68	47													345	332	326	312	295	251	207	166	130	109	78
286	6438.4	37.1													337	329	319	307	277	236	192	152	115	89	72	48													344	335	326	314	291	252	213	166	129	107	80
287	6461.04	37													338	325	320	309	283	236	201	154	112	93	77	43													344	331	323	315	292	256	206	159	127	103	82
288	6483.63	36.8													336	326	323	310	283	243	187	157	111	88	67	47													345	328	325	316	289	259	209	166	130	105	80
289	6506.19	37.1													338	331	325	308	276	240	194	156	121	96	72	47													347	331	324	311	287	255	204	167	127	103	74
290	6528.75	37													333	329	315	315	283	243	194	159	121	94	74	46													341	333	316	310	294	255	204	161	128	103	78
291	6551.3	36.8													337	325	325	315	285	244	195	157	120	95	72	41													339	317	324	313	289	259	208	172	132	107	79
292	6573.8	37													339	329	322	314	291	245	201	162	121	95	71	43													343	325	318	316	293	256	210	166	125	107	79
293	6596.35	37.1													339	331	324	311	284	240	195	156	124	91	70	52													345	330	319	313	296	257	209	167	128	97	75
294	6618.98	37													341	331	325	312	282	240	201	157	121	96	74	45													348	326	322	325	290	257	213	163	131	106	75
295	6641.55	36.8													336	333	326	310	281	246	198	156	118	96	76	46													349	328	328	317	297	261	211	164	130	101	82
296	6664.07	37.1													340	328	322	317	282	244	199	159	120	98	72	45													345	328	325	314	298	261	207	165	131	100	75
297	6686.57	37.1													337	333	320	316	281	244	207	157	123	97	78	48													342	329	322	319	299	261	213	165	129	100	76
298	6709.05	36.9													331	326	321	316	284	245	195	163	118	97	77	46													346	328	327	317	297	256	209	168	130	107	76
299	6731.56	37													335	328	325	314	289	244	199	156	125	93	80	45													350	327	322	321	296	261	210	167	124	96	81
300	6754.07	37.1													336	335	328	312	286	240	206	154	119	99	75	48													346	330	321	313	288	262	213	169	128	95	80
301	6776.61	37.1													334	325	330	309	286	245	200	153	121	96	76	46													346	327	331	312	296	262	212	167	133	97	79
302	6799.16	36.8													338	332	316	304	286	248	203	157	114	98	79	37													346	328	325	319	295	255	213	160	130	98	79
303	6821.78	37.1													333	325	325	317	288	247	200	162	120	93	79	47													347	334	319	308	294	255	212	169	129	101	75
304	6844.35	37.1													336	326	324	314	289	246	200	154	126	95	74	48													348	332	321	315	297	263	213	162	132	104	75
305	6866.99	37													341	329	326	316	288	245	204	154	127	97	75	37													350	326	322	320	295	256	215	169	130	105	75
306	6889.63	37													341	329	322	317	288	242	210	167	119	98	77	49													346	327	322	315	301	262	209	169	126	105	78
307	6912.25	37.1													337	335	325	312	285	244	198	162	122	92	80	52													344	327	326	314	298	260	216	164	128	104	78
308	6934.95	37													335	327	318	314	287	245	198	157	123	88	77	49													345	327	322	319	299	262	212	170	127	100	78
309	6957.51	36.8													338	326	323	310	281	240	207	160	121	97	77	51													348	328	327	317	303	262	213	175	126	106	78
310	6980.24	37.1													339	330	327	318	288	240	205	156	118	95	84	45													341	335	328	315	298	263	215	169	128	101	73
311	7002.85	37.1													335	334	322	313	285	249	207	162	122	96	76	44													343	331	325	316	298	263	215	174	137	96	84
312	7025.43	37													339	330	330	315	284	249	202	158	126	93	74	44													341	330	323	312	295	268	217	171	127	107	85
313	7048.03	36.8													340	328	328	323	290	250	203	160	123	91	80	48													349	328	322	314	299	270	210	173	124	105	82
314	7070.55	37													343	333	332	321	292	251	207	159	126	98	78	48													344	332	322	321	299	271	213	176	131	103	75
315	7093.02	37.1													336	330	324	316	290	248	202	161	117	98	77	47													346	337	324	319	302	267	218	173	135	103	87
316	7115.54	36.9													336	325	324	315	287	246	204	163	126	94	84	48													348	331	328	320	304	266	216	176	133	102	77
317	7138.09	37													339	329	320	313	297	248	206	159	119	100	77	47													349	334	326	317	294	258	215	174	137	110	85
318	7160.61	37													339	326	320	319	294	244	208	166	125	95	79	45													344	327	324	320	302	268	214	173	133	103	80
319	7183.17	37.1													341	334	324	316	292	255	210	157	117	102	78	44													342	328	326	319	297	267	219	176	137	108	74
320	7205.68	36.8													336	329	320	320	296	244	207	165	124	93	77	43													342	329	325	318	296	267	211	175	127	101	79
321	7228.22	37													338	332	321	318	296	248	213	163	122	90	76	47													341	323	325	319	297	265	221	175	132	106	82
322	7250.73	37.1													339	327	327	318	296	255	214	166	126	92	77	44													339	327	325	315	299	268	216	172	129	104	78
323	7273.25	37													336	331	330	322	299	248	204	170	126	102	81	52													341	330	322	314	302	260	217	168	139	105	78
324	7295.81	36.9													334	328	326	315	297	260	209	167	126	92	79	43													343	335	320	311	297	268	220	182	135	98	73
325	7318.35	37.1													336	333	325	320	293	253	203	160	130	111	78	47													341	326	328	320	291	268	217	171	131	102	81
326	7340.9	37.1													337	328	321	315	286	255	207	167	124	99	75	51													345	326	329	317	303	268	223	175	134	108	80
327	7363.49	36.9													342	324	326	318	286	253	210	165	131	101	77	49													341	333	324	317	302	256	221	173	130	106	80
328	7386.1	37.1													337	328	322	321	292	250	212	166	126	101	75	46													343	333	323	316	300	262	215	171	133	103	83
329	7408.69	37.1													335	329	328	315	288	253	209	162	129	101	81	51													343	325	317	321	300	264	221	171	135	109	81
330	7431.35	37													336	334	323	322	288	250	210	166	132	92	81	55													344	331	323	316	299	265	221	176	141	104	81
331	7453.94	36.9													334	329	325	321	294	256	211	170	128	94	81	49													343	331	324	317	302	271	226	174	130	110	82
332	7476.53	37.1													337	330	329	315	292	254	209	165	128	98	72	39													348	330	324	318	308	271	221	178	140	111	80
333	7499.17	37.1													335	327	329	320	290	253	211	170	133	98	78	46													341	325	322	319	304	275	225	172	139	102	82
334	7521.74	36.8													335	335	326	320	295	252	209	168	134	99	73	44													348	329	330	320	298	262	221	175	137	111	88
335	7544.35	37.1													337	328	320	319	292	252	210	168	125	102	77	46													342	336	325	319	301	265	218	167	134	105	82
336	7566.93	37.1													332	329	325	328	296	256	212	172	130	95	79	51													346	334	327	321	302	267	225	176	135	106	85
337	7589.51	37													334	336	326	316	301	261	207	167	126	100	77	48													340	329	323	323	293	268	226	175	138	109	89
338	7612.08	36.8													342	333	329	320	299	258	216	172	128	93	73	48													344	324	321	319	303	263	222	177	132	105	86
339	7634.62	37.1													341	328	327	319	299	255	213	165	133	106	79	49													341	328	324	314	302	271	227	175	130	103	89
340	7657.13	37.1													336	330	327	318	300	252	212	171	129	94	79	55													343	325	326	318	299	274	226	172	138	106	89
341	7679.69	37													339	333	325	328	303	261	218	170	128	102	77	56													348	328	322	317	302	268	226	174	134	100	88
342	7702.18	37.1													343	330	328	325	308	259	211	169	132	104	82	40													342	331	326	315	307	271	223	176	136	111	93
343	7724.72	37.1													338	330	319	319	302	260	212	170	132	98	81	49													343	331	323	313	304	275	226	176	134	105	93
344	7747.24	37.1													339	329	321	316	297	258	213	171	129	104	85	49													343	327	328	318	300	273	226	176	140	105	87
345	7769.73	36.8													335	328	321	319	300	257	216	171	133	100	82	44													343	333	323	313	298	268	229	178	142	107	82
346	7792.24	37.1													337	328	326	321	300	258	213	171	128	106	80	50													344	329	327	317	300	271	224	176	142	111	83
347	7814.74	37.1													335	334	323	321	300	255	218	174	131	104	85	45													345	325	326	318	303	276	228	171	137	113	88
348	7837.27	37													332	329	325	316	304	258	214	175	135	108	82	47													338	332	323	318	305	275	231	175	134	110	88
349	7859.84	36.8													336	334	325	323	294	255	219	172	134	95	73	48													344	327	321	317	303	270	232	181	138	111	83
350	7882.43	37.1													337	331	324	319	297	264	214	179	127	101	80	53													342	334	321	320	302	274	230	176	137	110	82
351	7905.02	37													338	329	328	321	302	256	216	179	127	108	80	52													344	326	327	324	304	275	233	183	143	112	89
352	7927.58	36.9													340	328	324	327	295	256	217	169	130	99	76	40													348	329	324	316	306	274	232	181	143	105	85
353	7950.23	37.1													336	330	325	321	299	252	213	170	134	107	83	46													343	333	321	317	301	273	229	181	139	113	88
354	7972.85	37.1													335	333	319	320	302	258	216	174	130	100	84	45													344	336	326	316	307	272	233	185	138	111	87
355	7995.47	37													340	333	321	322	300	264	211	175	131	109	81	48													345	329	329	323	302	275	227	172	148	107	82
356	8018.1	36.8													338	331	320	325	302	269	219	175	132	101	82	44													340	328	326	318	306	278	222	185	144	111	90
357	8040.71	37.1													344	330	320	319	299	260	214	175	134	101	81	48													346	330	330	322	303	277	230	177	141	104	87
358	8063.32	37.1													340	331	325	319	300	256	223	179	132	102	76	43													339	335	324	325	304	272	227	178	143	107	88
359	8085.92	36.9													340	332	323	321	300	269	220	175	139	104	80	50													339	326	323	314	309	274	229	179	145	110	90
360	8108.56	36.9													342	334	323	320	305	255	216	177	136	99	84	54													343	330	325	321	301	275	226	181	140	104	85
361	8131.07	37.1													340	330	322	317	303	262	220	171	132	98	76	49													340	333	325	322	303	280	232	183	145	105	89
362	8153.6	37													336	329	329	316	303	264	222	181	138	97	81	47													343	330	320	313	310	275	234	184	141	108	90
363	8176.13	36.8													340	325	317	317	298	267	227	179	121	102	83	45													338	330	325	323	303	275	236	183	142	113	92
364	8198.61	37													340	326	326	321	302	265	218	179	132	96	80	50													339	330	325	317	313	272	234	180	141	116	84
365	8221.13	37.1													338	329	319	316	304	260	225	179	138	104	84	43													348	327	322	322	308	280	232	185	143	118	92
366	8243.63	37													343	322	322	320	304	271	226	180	131	104	83	54													345	321	326	320	307	274	234	185	142	111	80
367	8266.2	36.9													335	327	322	330	301	266	227	181	130	103	84	43													338	330	323	329	307	281	234	182	140	111	86
368	8288.72	37													345	327	325	320	299	262	218	183	137	103	85	52													341	330	328	320	306	274	232	181	147	111	93
369	8311.24	37.1													341	330	321	317	308	264	224	185	129	106	80	57													341	328	316	319	305	278	231	190	140	104	86
370	8333.76	36.8													339	331	327	324	303	263	224	179	132	103	80	51													345	325	325	321	307	280	232	186	142	108	91
371	8356.33	37.1													339	327	319	320	304	263	227	171	138	102	81	49													338	328	318	315	305	278	234	188	145	115	94
372	8378.91	37.1													336	330	324	327	309	261	227	178	130	105	79	41													345	333	331	317	311	279	237	189	146	115	86
373	8401.45	37													333	328	321	328	300	265	223	181	133	105	77	47													351	326	326	325	305	277	228	188	139	110	88
374	8424.03	36.8													334	331	318	322	303	270	222	181	141	101	79	43													341	325	324	319	300	276	232	188	147	115	82
375	8446.6	37													346	327	320	317	299	267	228	176	134	111	83	49													342	327	327	324	308	280	235	185	146	112	81
376	8469.19	37.1													337	329	329	322	311	274	229	183	131	101	80	47													343	334	323	321	309	278	239	180	143	117	83
377	8491.78	36.9													338	326	325	318	301	266	227	181	135	111	82	49													346	327	323	319	306	278	238	183	138	111	79
378	8514.36	37.1													330	327	325	323	308	258	221	186	131	104	88	55													334	332	329	316	304	281	234	177	141	117	85
379	8536.96	37.1													337	329	329	318	305	276	227	181	139	99	82	48													343	328	322	315	310	276	234	184	141	111	82
380	8559.52	37.1													337	330	326	322	304	274	223	184	138	106	78	46													346	325	325	324	307	273	238	186	147	113	85
381	8582.12	36.8													344	326	316	329	311	267	223	173	136	100	79	47													346	336	327	321	311	282	232	191	143	119	82
382	8604.69	37.1													337	331	319	327	298	262	229	177	138	102	83	44													344	330	324	319	308	281	236	187	145	114	90
383	8627.27	37.1													337	326	326	326	300	276	230	175	143	107	87	46													346	333	321	317	312	276	238	182	148	119	82
384	8649.85	37													337	330	316	324	305	276	227	184	133	110	86	49													343	323	329	322	301	284	245	184	144	110	81
385	8672.37	36.8													341	333	317	324	310	279	227	185	136	109	84	53													342	328	324	317	306	276	233	186	146	120	80
386	8694.89	37.1													340	328	326	325	305	275	226	183	139	109	84	50													345	323	317	317	306	287	241	191	146	110	89
387	8717.45	37.1													340	331	322	319	302	270	224	178	138	102	85	49													343	334	324	324	308	275	236	194	148	113	87
388	8739.97	36.9													335	329	324	322	306	270	228	174	140	103	84	46													340	327	326	322	311	283	239	183	142	117	86
389	8762.5	36.9													340	327	329	323	303	270	230	183	142	110	86	50													348	326	325	319	305	281	243	190	144	111	80
390	8785	37.1													338	335	321	324	308	272	228	186	137	110	88	47													345	335	324	329	309	283	242	192	149	113	76
391	8807.5	37													333	329	325	325	312	274	231	187	136	116	82	46													343	331	328	321	312	281	240	193	142	111	80
392	8830.02	36.8													341	328	321	325	311	272	234	183	143	113	88	50													342	326	324	321	310	281	240	195	150	112	85
393	8852.54	37.1													339	330	324	324	312	271	237	183	146	99	92	48													344	329	318	321	309	279	237	192	146	112	86
394	8875.04	37.1													335	329	320	320	309	273	225	190	143	107	87	47													346	328	328	328	308	285	241	190	144	109	89
395	8897.55	37													336	323	325	317	307	276	237	189	140	111	90	53													338	332	326	318	308	284	239	189	155	119	91
396	8920.08	37													342	325	327	321	307	265	228	186	140	111	84	54													343	325	329	319	305	276	240	188	147	113	84
397	8942.62	37.1													336	324	323	321	305	264	233	186	139	111	94	46													343	326	329	322	307	286	242	194	149	106	81
398	8965.2	37.1													335	334	331	319	306	268	227	186	143	112	88	44													346	334	330	325	309	280	243	198	153	116	81
399	8987.78	36.8													339	326	323	320	311	273	229	190	144	112	81	44													344	330	325	325	313	286	237	191	141	109	89
400	9010.36	37.1													335	323	319	322	315	279	229	189	143	110	87	47													342	330	326	315	310	286	240	192	143	116	84
401	9032.98	37.1													339	332	325	323	311	272	228	185	143	102	88	47													342	324	327	317	314	283	243	199	155	120	90
402	9055.58	37													342	328	325	327	311	272	229	185	139	107	88	54													352	328	324	319	307	282	238	192	155	113	90
403	9078.22	37													339	328	322	319	306	275	229	188	141	107	87	54													342	327	326	321	312	292	247	194	144	121	82
404	9100.83	37.1													333	324	327	318	309	274	238	187	146	110	83	47													342	329	329	317	314	287	241	197	153	118	85
405	9123.4	37.1													338	324	318	320	310	273	234	184	141	105	86	51													346	328	325	322	313	278	242	197	147	127	86
406	9146	36.8													338	326	318	318	307	284	235	187	140	107	88	48													339	332	327	316	304	283	236	197	151	110	85
407	9168.62	37.1													338	329	316	325	311	271	230	191	147	108	88	49													340	329	328	322	307	280	238	194	145	121	80
408	9191.16	37													337	324	320	320	308	276	230	189	151	108	87	56													342	332	324	319	311	283	241	193	150	116	79
409	9213.67	37													344	329	324	326	314	275	229	192	147	109	89	50													341	325	327	318	316	276	238	203	149	117	87
410	9236.23	36.7													340	327	317	325	312	280	233	194	147	112	85	37													343	336	324	319	303	284	241	198	154	122	90
411	9258.72	37													338	324	325	323	310	276	242	201	138	117	91	46													339	332	325	318	306	283	245	198	157	110	96
412	9281.21	37													334	328	318	321	308	276	232	192	140	110	82	42													339	329	325	319	314	288	245	194	155	119	87
413	9303.69	36.9													333	328	323	325	307	285	236	195	142	120	93	47													344	325	331	325	309	288	245	192	154	120	89
414	9326.19	37.1													336	328	323	322	309	279	236	188	148	111	89	49													342	321	328	321	308	289	243	193	149	119	92
415	9348.7	37													339	327	324	318	308	275	247	194	147	110	85	46													337	330	328	318	305	292	248	202	150	113	82
416	9371.25	37													340	323	316	324	310	286	242	193	142	115	90	59													340	328	325	317	309	282	245	195	151	120	83
417	9393.82	36.8													340	326	323	329	308	279	239	195	138	109	89	47													337	323	327	323	310	286	240	204	152	121	85
418	9416.41	37													334	327	321	322	307	279	241	193	149	118	92	57													338	330	331	328	311	283	251	198	161	120	90
419	9438.96	37.1													339	329	326	318	299	282	229	194	151	116	87	52													343	328	325	326	305	281	242	199	149	117	89
420	9461.54	37													339	328	319	325	315	280	237	193	149	112	84	50													343	330	320	320	314	283	249	201	157	108	85
421	9484.15	36.8													340	327	318	320	308	285	235	189	139	112	85	49													346	329	328	328	310	282	249	197	153	119	89
422	9506.84	37.1													337	331	324	317	311	283	236	193	150	115	94	48													342	329	326	320	307	287	251	203	157	120	92
423	9529.48	37.1													334	323	323	319	308	282	241	194	144	112	93	41													345	329	328	321	316	287	249	199	153	121	77
424	9552.08	36.9													336	329	325	320	310	286	241	196	142	110	88	49													343	326	330	319	310	291	249	204	162	119	90
425	9574.66	37													341	330	325	317	307	277	238	199	146	107	93	51													341	327	326	321	312	295	251	200	153	120	92
426	9597.24	37.1													336	328	324	324	309	281	241	199	142	109	93	54													343	328	326	320	308	289	246	198	159	109	89
427	9619.85	37													341	332	325	314	308	280	241	193	154	112	92	53													345	333	323	316	312	287	252	199	157	122	81
428	9642.47	36.9													337	323	327	321	303	281	241	200	148	116	95	51													339	330	327	319	313	288	248	201	161	117	86
429	9665.06	37.1													339	325	319	322	305	282	239	193	148	114	95	51													348	326	328	328	314	285	250	201	163	119	89
430	9687.65	37.1													335	329	319	322	315	281	246	196	147	116	96	49													339	332	320	324	313	288	248	206	160	124	83
431	9710.22	36.9													335	322	324	317	311	279	245	197	153	113	90	49													337	325	329	321	310	290	254	199	157	116	96
432	9732.76	37													341	327	320	318	311	287	241	195	151	119	95	49													344	328	326	323	309	286	249	203	150	116	84
433	9755.27	37.1													332	327	327	320	314	288	242	196	151	110	89	42													345	329	325	324	311	285	251	202	150	118	88
434	9777.78	37.1													337	327	326	320	315	283	244	197	146	115	88	52													346	325	324	331	315	294	253	201	161	116	89
435	9800.25	36.8													332	329	324	316	315	288	246	205	145	118	94	55													348	325	321	326	308	289	247	202	158	119	88
436	9822.73	37.1													340	329	326	323	312	283	246	203	152	115	94	45													347	331	323	322	307	286	251	198	158	120	89
437	9845.27	37.1													341	326	328	323	310	285	244	207	148	118	90	50													339	330	327	321	310	288	253	201	162	114	87
438	9867.8	37													336	327	324	319	305	279	242	201	151	114	95	57													340	328	329	320	303	290	248	206	156	119	89
439	9890.29	37													338	324	325	323	311	289	243	203	154	120	92	45													342	328	322	321	310	287	250	201	157	116	87
440	9912.78	37.1													341	330	318	322	309	284	249	210	156	115	87	49													341	328	323	326	309	284	252	200	160	118	87
441	9935.29	37													335	329	319	323	308	282	249	204	147	115	99	54													342	336	323	319	315	292	251	194	159	118	86
442	9957.79	36.8													336	331	321	319	312	282	245	200	150	116	87	59													343	327	330	319	308	290	251	206	156	113	90
443	9980.31	37.1													335	326	328	320	311	289	249	203	154	117	94	59													343	329	322	324	311	295	254	205	160	118	94
444	10002.9	37.1													339	330	320	321	306	287	248	203	152	112	90	50													343	328	324	320	312	284	252	205	156	121	94
445	10025.4	37													336	328	325	323	314	281	252	206	151	118	90	52													343	330	326	318	308	288	258	204	163	128	90
446	10048	36.8													332	324	323	318	310	280	248	203	156	115	89	52													342	331	323	322	310	289	245	206	160	120	94
447	10070.6	37													339	326	325	321	313	284	252	200	150	115	93	50													344	331	326	327	311	294	253	204	166	122	91
448	10093.2	37.1													340	325	318	323	311	289	248	206	157	115	96	49													350	327	323	325	309	292	258	208	164	119	89
449	10115.8	37													339	325	319	323	310	292	249	204	150	111	91	49													343	327	328	325	312	290	261	204	160	119	91
450	10138.4	37.1													340	327	322	325	310	285	251	206	154	112	97	53													347	327	323	322	309	293	251	204	164	121	87
451	10161	37.1													330	322	323	323	309	285	250	202	152	120	91	51													343	333	328	325	307	292	254	196	161	118	89
452	10183.6	37													337	326	321	321	312	285	249	204	156	117	92	49													340	329	329	322	309	298	252	207	159	123	89
453	10206.2	36.8													337	325	324	322	316	289	256	202	153	117	97	57													345	331	319	324	308	291	252	211	162	122	90
454	10228.8	37.1													335	323	322	316	306	289	251	208	148	115	98	54													345	330	326	322	318	298	256	198	159	121	90
455	10251.3	37.1													332	326	329	320	308	285	250	211	155	119	99	59													342	328	326	320	308	290	260	206	159	128	90
456	10273.8	36.9													334	331	322	323	313	287	256	206	154	117	95	53													338	327	324	324	315	295	254	204	163	118	91
457	10296.3	36.9													342	322	325	325	309	287	248	212	155	113	101	54													345	333	329	325	314	290	254	208	157	118	88
458	10318.8	37.1													340	328	319	316	314	285	251	208	151	118	94	50													334	331	329	324	315	294	255	205	160	121	91
459	10341.3	37													340	327	325	313	309	288	250	203	154	118	91	53													344	329	325	321	310	289	260	210	161	121	92
460	10363.8	36.8													335	326	322	317	313	283	241	205	158	119	96	54													346	325	325	324	310	292	254	212	167	120	86
461	10386.3	37.1													337	323	322	321	314	284	255	211	155	125	96	54													341	331	328	320	313	297	255	205	157	124	93
462	10408.8	37.1													336	325	325	325	314	280	253	211	152	124	92	52													341	329	329	326	309	299	259	205	160	122	91
463	10431.3	37													337	325	322	323	310	289	254	207	158	122	97	56													338	331	324	324	308	294	255	209	162	124	89
464	10453.8	36.8													335	327	327	322	313	288	256	209	151	118	98	51													340	326	324	323	304	295	250	203	159	119	90
465	10476.3	37.1													335	323	324	319	309	285	254	209	156	121	94	56													341	331	323	316	316	290	260	209	165	122	94
466	10498.8	37													341	325	326	323	312	292	261	208	155	118	94	55													343	326	327	318	307	291	258	213	162	127	91
467	10521.4	36.8													342	323	317	325	312	293	254	207	153	124	98	47													340	329	322	322	312	296	256	208	161	121	90
468	10543.9	37													339	325	324	318	309	294	252	208	156	117	102	55													342	324	324	321	306	302	259	212	163	119	89
469	10566.5	37													343	326	324	321	311	289	255	206	155	123	99	56													339	330	328	328	311	298	263	214	162	116	92
470	10589.1	37													341	323	320	323	304	285	250	211	151	121	88	51													336	329	327	319	312	295	258	209	165	126	94
471	10611.7	36.8													336	321	318	319	317	289	250	207	154	122	92	54													342	330	328	320	313	299	260	212	161	130	97
472	10634.3	37													334	322	318	317	312	289	252	205	155	121	101	55													341	333	322	321	313	297	260	204	166	127	91
473	10656.9	37.1													333	324	317	318	311	289	255	212	154	120	95	46													342	327	332	322	312	290	256	210	164	126	90
474	10679.4	37													342	325	323	315	306	288	255	215	158	121	99	47													345	331	325	325	313	291	255	214	171	121	92
475	10702	37.1													335	328	319	322	309	290	254	211	156	127	91	56													343	335	329	324	316	295	262	213	171	119	103
476	10724.6	37.1													333	326	319	320	315	287	257	213	163	119	94	54													344	332	328	320	312	300	257	214	163	130	88
477	10747.2	37													339	325	321	320	310	294	255	214	154	129	90	46													345	332	325	326	317	294	259	209	170	129	93
478	10769.9	36.8													337	323	323	320	310	288	253	209	157	127	92	52													345	324	326	325	318	296	258	212	164	126	97
479	10792.4	37													338	329	318	322	306	297	255	216	153	123	95	45													335	330	321	323	309	295	260	213	166	122	88
480	10814.9	37.1													339	325	318	321	312	287	260	215	161	120	99	55													339	328	327	318	310	301	265	214	166	118	85
481	10837.4	37													339	330	317	320	309	291	264	208	160	128	97	50													341	325	326	322	314	301	261	214	165	127	94
482	10860	36.8													337	328	328	318	306	289	257	211	162	121	93	62													341	326	336	321	314	300	258	210	167	121	95
483	10882.4	37.1													335	320	322	325	308	286	256	212	162	124	96	51													340	330	327	320	314	306	260	219	168	124	96
484	10904.9	37.1													337	327	317	326	309	291	263	218	163	122	97	54													344	325	329	325	318	294	263	217	167	122	92
485	10927.5	36.9													336	324	320	323	312	295	257	209	158	128	102	51													344	325	320	318	308	298	268	219	165	128	96
486	10950	37.1													339	323	322	324	310	285	269	220	163	125	106	52													337	337	322	321	321	302	260	213	161	132	98
487	10972.5	37.1													332	322	329	322	312	297	257	209	160	126	96	50													341	333	322	319	311	292	266	208	167	125	96
488	10995	37													334	324	319	324	318	294	255	213	168	120	99	50													339	331	330	319	315	295	263	210	170	123	93
489	11017.5	36.8													333	320	324	319	313	295	263	213	165	129	96	54													343	328	327	324	312	291	262	215	164	126	94
490	11040	37.1													333	327	324	319	311	291	259	215	153	130	105	53													344	328	329	313	312	296	261	220	164	133	90
491	11062.6	37.1													337	328	314	317	311	298	257	216	159	130	99	52													350	322	329	323	315	297	272	216	167	121	96
492	11085.2	36.9													335	326	326	318	306	292	262	211	153	126	97	53													340	329	322	321	313	301	260	219	170	127	93
493	11107.7	36.9													338	326	324	322	310	290	255	216	165	131	95	46													338	331	327	324	319	298	266	206	175	135	98
494	11130.3	37.1													330	328	322	317	314	285	260	215	166	128	102	52													341	332	324	324	320	299	265	224	169	129	102
495	11152.9	37													337	330	321	321	314	299	265	218	165	126	98	51													353	334	329	324	315	296	266	217	178	132	93
496	11175.5	36.8													333	322	321	320	321	292	264	217	168	128	99	51													346	325	322	323	314	303	260	213	171	127	92
497	11198.1	37.1													344	324	323	322	310	294	263	215	163	133	100	53													340	320	324	329	317	293	266	220	169	127	96
498	11220.7	37.1													334	324	325	318	309	289	258	215	166	125	102	48													336	328	326	322	320	301	267	220	176	123	93
499	11243.3	37													335	327	323	314	311	290	246	211	161	134	96	47													346	326	324	323	314	307	273	213	176	128	89
500	11265.8	36.9													337	322	321	322	314	292	256	216	161	131	100	54													343	330	330	320	307	296	258	219	171	124	92
501	11288.4	37.1													332	329	323	316	311	295	255	217	167	128	99	45													346	327	325	326	317	301	267	214	168	135	99
502	11311	37.1													337	327	325	325	310	295	260	210	164	134	100	52													340	328	326	327	310	297	263	216	174	130	92
503	11333.6	36.8													333	329	321	324	315	302	252	212	165	130	98	43													340	325	328	324	315	299	266	223	164	126	99
504	11356.2	37.1													336	323	319	323	313	289	255	213	166	130	99	49													340	329	326	322	313	295	264	216	174	124	101
505	11378.8	37.1													335	320	318	319	307	290	257	215	163	124	96	50													343	326	326	317	312	299	267	222	174	130	98
506	11401.3	37													339	324	320	324	313	291	265	218	160	123	96	50													348	329	326	323	313	299	266	224	165	130	97
507	11424	36.7													338	329	321	316	311	294	260	218	166	131	103	44													342	329	322	323	308	299	265	222	173	129	96
508	11446.5	37.1													331	329	322	317	315	290	257	218	162	129	95	49													344	323	325	319	318	306	268	217	170	125	92
509	11469.1	37.1													335	320	319	323	309	290	261	217	172	133	93	52													349	328	332	322	317	298	263	224	174	133	91
510	11491.6	36.9													335	331	321	319	309	284	263	217	171	132	94	50													344	327	322	327	312	301	267	217	180	134	98
511	11514.2	37.1													333	326	322	320	310	291	263	216	167	125	98	54													338	328	325	321	314	300	266	224	174	128	94
512	11536.7	37.1													335	324	320	322	314	292	262	210	172	129	97	52													345	327	328	319	312	302	267	219	179	137	101
513	11559.3	37													337	326	322	323	304	291	261	211	169	129	101	53													347	326	330	323	315	298	266	221	173	132	98
514	11582.8	36.8													336	323	321	315	311	293	262	210	167	134	96	46													339	327	329	324	318	300	272	218	178	130	96
515	11605.4	37.1													336	326	327	320	310	299	264	216	165	125	103	54													345	333	328	325	314	296	269	222	172	129	101
516	11627.9	37.1													334	324	314	322	314	291	263	215	164	124	93	49													346	331	324	324	315	304	263	220	174	135	92
517	11650.5	37													332	324	326	317	310	292	265	214	173	132	97	52													346	333	323	322	311	305	270	224	177	130	100
518	11673.1	36.8													341	325	323	323	314	295	259	214	163	135	95	59													342	329	328	319	318	300	264	222	174	132	105
519	11695.7	37.1													333	328	317	321	316	298	253	217	165	125	96	52													344	333	330	323	312	307	268	222	168	131	97
520	11718.3	37.1													335	322	321	328	308	292	260	223	164	128	99	50													341	328	333	321	307	297	269	221	170	129	99
521	11740.9	36.9													337	319	319	322	318	292	268	217	173	127	103	51													342	331	335	327	322	301	268	224	175	125	95
522	11763.4	36.8													335	316	321	322	306	296	258	217	169	127	94	46													344	333	325	323	317	302	269	226	172	127	99
523	11786.1	37													342	329	322	320	309	288	260	210	168	132	97	52													338	331	328	318	321	299	273	224	173	131	103
524	11808.7	37													338	326	319	315	314	289	262	216	161	129	98	45													341	338	327	325	308	302	270	221	179	132	103
525	11831.2	36.8													335	330	323	318	315	298	264	217	174	127	96	46													346	328	323	325	312	305	271	215	174	130	97
526	11853.8	37.1													333	323	323	322	313	291	272	219	169	133	96	47													341	326	332	321	316	305	264	224	182	132	97
527	11876.4	37.1													338	322	322	323	312	290	262	218	168	134	96	46													344	328	325	322	316	299	272	225	178	133	93
528	11898.9	36.9													336	321	325	319	311	294	264	222	175	133	102	49													346	325	330	322	319	298	272	221	181	126	99
529	11921.4	36.9													336	331	318	321	313	291	265	220	169	130	96	46													344	331	332	325	313	308	266	219	178	134	98
530	11944	37.1													337	328	320	318	322	296	263	216	179	134	99	44													340	330	328	320	318	302	271	221	175	126	97
531	11966.6	37.1													331	328	319	317	314	299	268	221	168	126	96	47													342	326	331	320	312	299	276	223	184	136	93
532	11989.2	36.8													340	320	322	323	313	289	261	220	171	128	95	52													346	328	331	327	312	300	272	229	177	128	98
533	12011.7	37													336	321	322	318	316	298	263	223	179	137	99	57													344	331	326	323	314	302	268	223	173	128	99
534	12034.2	37.1													337	326	324	320	312	292	263	215	175	131	100	51													344	326	331	321	316	302	269	224	182	135	95
535	12056.8	37													335	323	320	318	315	292	265	224	166	134	96	48													342	332	329	320	314	307	278	227	181	135	98
536	12079.4	36.8													337	328	322	314	312	295	266	220	172	136	97	49													341	328	329	319	317	298	269	229	180	132	98
537	12102	37.1													335	327	327	322	310	297	274	219	178	134	96	59													348	332	326	322	316	303	274	231	178	136	100
538	12124.6	37.1													335	325	326	322	320	295	261	218	173	133	101	47													342	333	330	323	314	303	273	228	180	137	100
539	12147.2	37													334	325	323	317	312	294	270	211	173	134	107	47													345	325	329	325	317	306	280	229	181	128	103
540	12169.8	37.1													334	321	320	316	315	297	270	224	171	131	101	44													342	326	327	327	322	297	273	229	175	133	111
541	12192.4	37.1													334	325	315	316	313	297	267	221	170	126	95	56													349	326	323	322	315	309	273	226	181	138	95
542	12215	37													336	326	324	322	318	291	266	225	172	132	100	43													339	329	327	322	319	299	271	225	177	136	100
543	12237.6	36.8													333	315	319	322	312	292	266	219	176	132	103	47													344	332	334	319	315	302	270	220	178	137	96
544	12260.2	37.1													339	328	317	319	318	298	264	220	177	133	102	46													346	330	325	318	321	310	273	232	176	137	97
545	12282.9	37.1													333	326	327	322	316	292	266	227	171	134	96	52													348	335	324	318	319	303	279	233	174	131	95
546	12305.5	37													342	320	319	315	313	294	269	230	174	134	101	49													342	332	322	322	317	300	274	228	188	133	101
547	12328.2	36.8													334	318	324	318	314	295	265	226	185	137	96	44													340	328	331	320	314	302	277	228	183	140	104
548	12350.7	37.1													332	316	320	315	312	296	264	223	172	134	99	42													343	333	328	325	313	305	273	222	177	134	98
549	12373.4	37.1													335	328	317	321	315	290	269	222	176	138	103	47													343	333	329	325	316	303	273	224	175	133	101
550	12396	36.9													332	326	319	320	312	297	267	223	181	129	95	56													342	327	328	324	319	304	275	228	186	138	98
551	12418.5	37.1													332	331	319	319	317	298	266	224	183	131	105	52													346	328	331	318	314	302	278	230	180	137	106
552	12441.1	37.1													331	329	320	323	316	297	267	224	181	133	102	46													345	329	334	322	323	302	267	225	180	138	104
553	12463.6	37													338	324	318	321	314	299	265	221	183	136	102	57													340	333	331	317	321	305	280	231	177	140	109
554	12486.2	36.8													337	332	320	313	315	302	267	228	178	131	103	44													344	327	329	318	316	307	271	227	185	134	102
555	12508.9	37													340	326	319	311	316	299	267	225	176	133	101	54													343	327	330	321	314	304	274	230	187	139	100
556	12531.6	37.1													339	323	322	321	315	298	267	219	176	133	101	50													340	328	336	325	315	304	273	227	182	144	98
557	12554.1	36.8													339	324	323	324	317	297	272	229	179	132	104	51													344	327	331	323	316	305	270	232	181	137	107
558	12576.7	36.9													340	322	325	320	306	300	271	222	185	139	101	54													344	332	332	324	312	310	277	231	179	138	99
559	12599.3	37.1													332	331	314	320	312	291	268	228	179	133	103	47													348	332	330	326	312	300	276	232	181	137	100
560	12621.9	37.1													337	324	325	321	311	292	268	223	177	136	103	52													343	328	334	322	316	300	271	234	182	134	102
561	12644.5	36.8													334	323	325	318	313	306	265	225	177	135	103	52													348	332	332	319	318	303	273	230	183	141	100
562	12667.1	37													338	329	320	318	310	292	267	224	179	135	100	52													343	327	332	321	315	304	275	237	181	139	94
563	12689.6	37.1													338	322	315	318	314	291	267	232	180	135	104	50													342	332	332	323	318	304	273	233	185	136	104
564	12712.3	37													332	324	320	325	316	296	266	228	176	128	106	48													341	327	327	323	316	307	274	233	185	142	100
565	12734.9	37													336	322	319	324	307	296	265	221	170	129	102	50													346	328	334	326	313	306	275	234	181	137	102
566	12757.6	37.1													339	325	318	317	317	304	267	227	180	131	103	49													345	327	325	325	320	302	277	233	186	139	106
567	12780.4	37.1													331	322	317	327	313	298	273	224	182	135	99	43													343	331	328	326	315	309	272	236	180	136	107
568	12803.1	37													335	322	325	318	312	293	272	230	181	132	103	54													343	328	328	326	323	308	276	233	180	142	106
569	12826	37.1													335	321	316	311	313	295	263	225	183	133	96	55													336	330	328	323	318	305	276	232	185	147	109
570	12848.6	37.1													341	324	322	318	313	295	269	224	181	141	101	49													344	326	330	324	318	303	279	234	186	144	102
571	12871.1	37													334	324	316	323	313	298	263	226	176	131	99	51													347	326	332	323	318	304	279	235	183	137	99
572	12893.7	36.8													338	325	321	321	313	301	270	229	178	125	101	44													346	329	332	322	313	304	273	228	179	137	103
573	12916.3	37.1													334	321	320	320	310	292	270	229	183	134	105	50													346	329	328	320	310	304	281	235	181	140	103
574	12938.9	37.1													338	324	321	319	312	294	272	224	183	131	104	48													343	331	330	325	308	309	281	235	191	139	101
575	12961.5	37													333	322	326	317	316	298	277	226	182	136	96	49													344	329	335	327	310	302	272	233	186	142	101
576	12984	36.8													337	323	326	317	318	300	268	219	175	134	102	48													349	329	333	321	315	305	281	233	193	142	101
577	13006.6	37.1													336	328	320	321	316	297	273	224	175	141	105	51													343	329	330	323	320	307	281	239	185	135	100
578	13029.1	37.1													338	328	320	321	314	300	269	228	182	129	106	51													339	332	327	319	318	308	276	233	187	143	108
579	13051.8	36.9													336	329	322	321	310	297	273	224	185	134	102	59													341	328	325	321	317	308	278	234	186	143	99
580	13074.3	37													336	326	319	324	316	306	268	223	176	138	105	46													342	333	338	320	315	303	277	236	188	136	107
581	13096.8	37.1													337	322	318	320	312	292	274	225	187	137	101	55													345	327	328	323	318	309	274	236	189	140	101
582	13119.4	37													338	326	318	319	314	299	266	236	187	143	106	48													340	330	326	327	315	308	276	243	191	144	106
583	13142	36.8													339	330	320	319	311	299	271	226	179	141	99	51													345	329	337	326	321	314	280	232	184	140	99
584	13164.5	37.1													334	324	320	322	311	301	274	230	182	137	100	53													347	326	331	326	316	309	283	240	188	137	103
585	13187	37.1													337	323	327	322	314	291	272	224	187	140	104	54													345	330	327	327	319	307	277	233	183	151	102
586	13209.6	36.8													335	321	316	322	315	299	266	226	178	132	105	51													343	329	331	320	312	302	281	237	188	139	106
587	13232.2	37													333	317	321	324	309	295	264	230	180	138	101	47													344	334	328	322	315	308	283	237	191	145	100
588	13254.8	37.1													339	322	320	323	314	294	273	229	183	143	99	53													344	328	333	316	321	310	279	235	188	145	108
589	13277.5	37													337	323	319	318	313	294	271	228	186	134	99	47													346	332	328	323	314	301	284	241	189	145	104
590	13300.3	36.8													328	321	320	318	314	303	276	233	176	141	109	47													343	330	333	326	313	309	279	236	190	148	106
591	13323	37.1													334	323	326	318	315	298	271	230	179	134	105	41													343	331	334	320	324	303	278	235	189	140	105
592	13345.7	37.1													336	325	322	323	317	306	275	222	183	130	103	53													343	328	329	320	313	310	283	248	186	140	102
593	13368.4	37													333	328	317	322	316	300	269	230	184	135	102	55													343	332	326	322	315	308	279	235	185	147	107
594	13391.1	37													334	324	320	315	313	302	267	233	185	127	107	46													345	331	328	315	316	307	280	238	179	142	101
595	13413.8	37.1													338	326	314	313	319	299	270	230	176	135	100	50													351	327	328	318	315	309	286	231	188	145	104
596	13436.5	37.1													338	324	318	321	309	296	271	233	183	135	101	49													342	329	332	328	315	308	281	234	191	139	105
597	13459.1	36.8													337	323	322	324	316	297	273	222	180	133	104	52													340	329	329	321	320	308	278	238	195	144	103
598	13481.7	37.1													334	323	322	322	314	301	278	234	182	135	102	48													339	331	332	323	319	310	280	239	187	144	98
599	13504.2	37.1													335	315	316	323	311	301	274	230	178	140	102	45													335	329	332	324	320	311	282	241	191	137	107
600	13526.7	37													343	326	317	322	313	299	274	238	184	134	106	53													347	331	329	319	321	311	279	242	196	140	106
601	13549.2	36.8													339	328	311	326	310	303	276	234	179	139	106	53													339	329	331	320	313	306	279	243	188	145	109
602	13571.8	37.1													334	319	321	320	323	294	277	231	183	135	105	52													344	329	330	320	316	309	284	235	192	148	108
603	13594.3	37.1													338	326	315	323	314	302	276	230	182	135	112	49													343	332	325	328	317	300	280	237	191	143	102
604	13616.9	36.9													333	323	318	318	314	303	276	233	184	139	98	54													342	328	333	316	309	301	285	245	189	144	114
605	13639.5	36.8													336	320	321	323	312	302	273	240	187	137	109	53													342	331	334	323	317	306	278	243	186	143	108
606	13662.7	37.1													329	330	325	319	317	300	274	234	191	143	101	55													339	326	335	327	316	308	283	243	190	146	105
607	13685.2	37.1													334	326	320	324	312	298	277	236	186	141	104	47													343	329	332	323	315	305	283	238	190	146	100
608	13707.8	36.8													334	323	317	316	314	300	278	237	185	139	103	50													342	329	336	319	316	305	284	240	192	145	106
609	13730.5	37.1													340	321	319	322	305	306	273	230	180	138	106	49													343	327	339	329	313	304	286	241	187	142	108
610	13753.1	37.1													337	323	319	319	317	300	279	230	184	133	103	50													339	330	331	323	316	310	286	241	195	149	104
611	13775.8	37													332	323	323	319	307	301	278	234	190	138	108	52													344	335	329	321	309	305	281	235	195	141	109
612	13798.5	36.8													334	321	322	319	314	302	275	227	184	136	113	47													339	327	330	325	315	309	282	239	195	143	109
613	13821.1	37.1													335	326	319	316	313	300	276	235	181	144	103	46													340	328	324	319	316	314	280	238	191	148	105
614	13843.8	37.1													337	323	314	322	316	297	277	234	184	144	109	50													340	333	337	331	319	308	276	243	189	144	111
615	13866.5	36.9													343	323	317	324	312	297	272	230	187	135	100	51													338	333	331	325	321	305	283	240	190	143	111
616	13889.2	37													337	327	322	320	313	295	277	233	178	141	106	49													342	328	331	323	318	312	279	242	193	143	108
617	13911.8	37													331	324	313	321	312	303	279	239	183	138	101	51													336	331	331	322	318	305	286	237	197	146	112
618	13934.6	37													342	322	324	318	314	301	276	239	185	137	102	50													345	330	332	326	313	311	285	240	193	150	111
619	13957.3	36.8													335	325	317	319	319	296	277	237	185	136	104	52													345	331	335	320	317	308	283	244	189	146	107
620	13980	37.1													332	322	323	319	309	300	274	231	182	139	107	49													340	334	334	315	316	304	288	244	192	153	113
621	14002.5	37.1													338	318	318	320	320	300	273	241	193	141	107	47													344	329	333	319	318	301	286	247	197	147	106
622	14025.2	37													330	330	323	320	315	309	274	242	188	141	114	43													345	332	338	319	318	302	287	242	195	143	105
623	14047.8	36.8													334	325	326	321	318	300	277	238	193	142	105	47													341	333	330	327	321	308	284	246	194	144	113
624	14070.4	37.1													339	324	318	322	316	304	280	234	180	142	102	49													344	329	327	321	321	309	280	242	191	146	108
625	14093.1	37.1													338	326	323	325	317	302	277	234	189	145	108	44													344	325	330	325	317	307	291	248	192	148	102
626	14115.6	36.9													330	324	318	322	317	301	276	239	181	134	110	48													348	329	327	322	315	304	281	242	196	147	111
627	14138.1	37.1													338	322	319	322	317	305	274	241	188	138	106	51													344	326	330	321	318	316	285	245	191	149	107
628	14160.9	37.1													336	322	320	318	312	304	272	238	188	142	97	50													345	337	327	318	311	307	285	245	191	142	105
629	14183.4	37.1													335	328	328	316	313	306	280	240	186	141	104	48													344	323	330	324	316	305	287	245	194	147	104
630	14206	36.8													334	321	324	313	310	301	279	242	187	142	110	50													341	325	330	322	314	311	285	245	191	153	107
631	14228.6	37.1													335	327	325	316	315	295	277	232	190	150	110	48													348	328	329	326	318	312	288	244	196	152	104
632	14251.2	37.1													337	320	325	319	312	302	273	240	192	145	105	46													349	324	328	315	320	310	285	247	191	148	107
633	14273.8	36.9													336	328	318	315	315	304	278	241	191	141	106	43													340	336	330	320	316	307	283	249	202	154	114
634	14296.4	36.8													336	325	314	319	317	301	275	245	189	141	113	54													350	329	333	318	314	311	288	247	197	149	109
635	14319.1	37.1													333	325	314	322	318	302	276	242	186	137	103	51													340	328	332	324	318	309	285	252	198	151	110
636	14341.8	37.1													334	317	318	317	308	303	282	239	193	142	107	50													344	333	332	320	318	315	295	245	190	158	113
637	14364.4	36.8													333	328	324	318	315	302	278	239	189	135	104	46													349	332	329	319	316	304	290	244	196	155	115
638	14387.1	37.1													342	325	324	322	312	299	284	233	182	145	96	46													340	328	326	322	317	305	282	251	196	152	111
639	14409.9	37.1													338	322	311	321	307	297	284	233	193	144	111	44													347	332	329	324	319	316	286	241	199	149	111
640	14432.5	37													338	317	313	316	316	299	279	239	179	146	107	55													345	331	329	321	314	310	295	243	200	153	109
641	14455.3	36.9													339	322	319	322	314	304	273	241	191	143	112	46													338	328	331	326	314	306	286	244	196	156	106
642	14478	37													333	321	311	322	313	298	278	241	190	141	115	55													337	327	332	324	319	313	284	246	198	151	116
643	14500.6	37.1													337	323	319	320	311	307	279	235	192	145	105	50													346	334	331	321	314	310	287	247	193	148	108
644	14523.2	36.8													335	327	317	321	316	305	279	241	188	139	107	53													344	330	327	316	321	308	284	249	198	151	111
645	14545.7	37													333	325	321	324	312	301	278	240	188	143	107	57													338	323	328	322	312	310	285	254	196	147	109
646	14568.2	37													339	319	321	319	313	305	278	238	190	144	107	51													343	329	328	320	314	306	287	244	199	148	110
647	14590.8	37													331	325	315	324	309	302	277	239	194	151	108	51													337	333	331	319	320	310	281	255	199	150	109
648	14613.3	36.7													331	324	322	321	315	301	277	246	187	147	118	52													338	329	326	324	315	312	284	250	190	150	114
649	14635.9	37.1													333	324	322	320	313	305	278	240	189	144	111	54													344	336	322	327	311	313	288	244	195	148	110
650	14658.4	37.1													336	327	320	322	313	304	277	244	190	144	108	54													343	336	324	324	319	307	285	246	193	151	117
651	14681	37													333	322	315	318	312	302	281	237	195	140	108	53													340	330	330	317	315	310	286	248	202	152	112
652	14703.6	36.8													340	325	318	320	315	301	284	242	187	148	109	49													338	327	327	321	324	310	290	256	207	148	112
653	14726	37													335	325	320	323	317	304	286	246	192	139	107	57													343	328	329	321	311	308	290	244	202	155	111
654	14748.6	37													333	324	318	321	314	302	284	244	189	146	108	51													338	328	325	327	318	309	291	247	205	152	106
655	14771.2	36.8													337	321	326	316	318	307	281	243	184	150	108	49													346	340	331	314	322	311	287	246	202	150	111
656	14794	37.1													334	313	318	320	313	300	279	246	186	146	109	46													344	332	327	327	319	306	288	249	192	153	113
657	14816.6	37.1													331	326	320	321	309	299	282	247	185	147	108	50													338	331	329	328	317	306	296	251	199	157	108
658	14839.3	37													337	325	319	316	309	306	285	242	186	143	107	50													341	330	325	325	315	310	290	249	201	155	110
659	14862	36.8													335	323	321	325	319	298	280	241	193	147	112	47													342	331	330	323	317	308	286	254	204	156	112
660	14884.7	37.1													339	327	322	320	316	299	281	242	195	140	107	54													344	333	329	322	317	308	294	252	204	151	115
661	14907.4	37.1													335	321	317	318	313	304	282	243	193	148	110	53													348	330	329	324	317	306	294	249	198	156	111
662	14929.9	36.9													337	322	319	320	312	301	280	236	193	146	108	43													343	334	331	314	316	309	292	250	205	149	114
663	14952.6	36.9													339	325	319	319	311	298	279	244	191	151	112	51													342	330	332	321	315	306	287	252	203	151	114
664	14975.1	37.1													332	323	318	319	310	304	275	246	189	148	110	50													346	331	330	323	318	313	288	251	203	153	116
665	14997.7	37.1													332	323	313	318	308	297	282	247	191	144	110	53													338	326	328	319	319	311	293	252	202	150	112
666	15020.3	36.8													330	325	317	319	310	304	286	241	203	143	108	51													339	328	327	322	319	307	287	253	204	150	108
667	15042.8	37													331	319	319	318	313	299	281	245	190	149	107	41													343	326	332	326	314	309	287	252	201	150	112
668	15065.5	37.1													336	333	322	323	313	306	282	246	198	141	114	56													339	331	327	324	317	312	290	252	198	151	115
669	15088.2	37													338	322	322	319	319	304	289	242	195	147	114	55													346	333	325	321	316	305	289	256	209	154	107
670	15110.7	36.9													336	332	322	320	314	304	291	245	195	148	110	55													344	332	333	319	324	317	293	254	204	151	118
671	15133.2	37													335	320	315	317	313	297	285	247	195	144	115	54													341	332	339	325	318	309	289	261	202	152	110
672	15155.7	37													335	328	321	318	315	308	283	246	193	150	117	53													341	334	326	321	317	311	289	256	202	151	111
673	15178.5	36.8													337	323	318	318	313	310	280	247	201	146	112	54													343	333	328	323	317	306	289	254	205	154	112
674	15201	37.1													336	327	320	322	313	306	285	248	194	148	118	48													338	325	326	325	309	316	292	254	208	154	116
675	15223.5	37.1													337	321	315	318	314	302	283	248	192	148	109	51													341	334	328	327	315	305	291	251	205	153	112
676	15246.1	37													334	325	319	320	314	303	278	248	195	149	108	48													342	331	328	322	318	307	294	253	203	155	110
677	15268.9	36.8													337	328	314	326	317	303	280	248	198	153	110	46													343	333	328	326	320	310	290	253	207	155	115
678	15291.6	37.1													337	318	322	315	318	300	283	251	196	147	111	47													342	333	326	324	320	307	294	259	204	156	113
679	15314.2	37.1													335	319	313	316	315	306	286	248	187	145	112	53													346	333	330	327	312	311	291	253	205	153	115
680	15336.8	37													335	323	315	315	316	302	285	246	194	140	109	45													340	332	324	322	317	310	287	257	207	159	114
681	15359.6	36.8													334	321	315	317	308	301	281	249	189	143	112	55													338	331	324	326	315	310	291	254	203	160	109
682	15382.4	37.1													334	319	314	319	314	305	281	244	196	145	113	53													340	333	327	324	314	308	296	254	201	160	115
683	15405	37.1													334	316	319	322	316	300	283	249	203	155	112	44													342	327	324	320	320	312	295	252	211	157	112
684	15427.8	36.9													339	323	315	319	314	302	283	246	199	141	112	49													343	326	330	324	320	313	289	255	207	150	118
685	15450.4	37.1													336	324	316	316	319	305	277	248	191	153	107	55													336	334	324	319	317	314	293	253	210	157	111
686	15473.1	37.1													338	318	321	317	314	306	286	241	199	148	113	44													344	331	322	325	312	313	290	256	208	155	110
687	15495.8	37													335	324	320	320	312	303	284	247	201	145	114	55													338	337	329	325	312	314	289	260	208	156	112
688	15518.5	36.8													336	321	326	317	308	306	286	243	193	147	114	55													345	328	330	328	322	310	290	256	208	156	118
689	15541.1	37.1													342	331	324	324	317	307	288	251	197	151	112	53													339	329	330	324	315	306	290	256	210	155	115
690	15563.7	37.1													332	324	318	320	313	302	287	251	196	150	110	58													341	333	329	322	318	309	296	258	212	156	115
691	15586.3	36.9													335	329	318	317	314	304	282	246	200	147	115	49													342	336	333	317	322	313	294	258	214	160	125
692	15608.9	36.9													338	323	318	315	316	303	288	246	200	143	112	54													344	338	327	324	315	315	290	260	208	159	116
693	15631.5	37													336	326	322	320	314	300	286	250	200	148	118	53													342	332	328	323	314	312	290	260	205	162	111
694	15654.1	37.1													339	324	323	319	316	303	282	252	199	147	112	48													339	336	324	315	318	312	292	263	209	156	121
695	15676.8	36.8													331	325	311	317	316	311	287	247	206	152	108	54													338	331	326	319	314	316	290	260	210	155	116
696	15699.5	37.1													338	319	315	317	314	305	284	254	201	147	116	54													345	331	331	321	319	310	292	266	216	153	112
697	15722	37.1													336	324	323	320	315	310	278	245	199	158	117	50													341	328	328	320	320	309	292	256	212	156	111
698	15744.6	37													333	322	321	325	313	304	287	251	200	158	116	51													343	331	329	319	315	316	287	260	207	155	116
699	15767.2	36.9													337	327	325	317	317	307	286	252	200	151	117	49													343	330	329	321	316	316	293	260	211	160	117
700	15789.8	37.1													336	322	321	316	315	307	287	252	202	154	110	52													345	329	327	322	318	314	294	260	214	159	116
701	15812.4	37.1													336	322	320	320	315	305	288	251	200	144	113	54													337	329	323	324	318	312	293	260	219	162	117
702	15835	36.8													332	321	319	322	313	303	289	253	198	156	110	55													343	332	332	325	319	311	286	261	202	159	118
703	15858.9	37.1													335	320	318	321	312	306	284	250	200	152	119	52													340	330	331	322	313	308	292	256	208	158	120
704	15881.7	37.1													333	325	316	319	312	304	285	251	198	153	120	45													343	335	329	320	320	309	291	261	209	158	111
705	15904.4	37.1													333	323	316	315	316	305	288	250	200	146	113	52													342	331	327	323	315	307	291	260	216	158	117
706	15927.1	36.8													331	325	316	317	320	302	287	251	201	150	110	49													344	336	331	331	320	312	290	255	207	154	117
707	15949.8	37.1													333	323	319	318	309	309	285	248	200	151	112	53													340	332	325	323	314	314	293	257	214	159	118
708	15972.5	37.1													331	324	319	317	314	302	286	251	201	159	114	53													343	333	333	319	317	311	296	260	208	162	119
709	15995.1	37													335	322	318	317	309	303	282	252	198	150	115	55													343	337	326	327	319	314	295	258	210	157	120
710	16017.8	36.8													336	326	321	317	320	308	285	252	199	158	115	46													341	334	325	326	317	310	297	257	210	164	114
711	16040.4	37.1													337	322	318	316	311	301	285	253	201	149	114	47													344	336	326	321	321	313	294	258	216	161	114
712	16063	37.1													334	326	320	317	308	305	286	251	197	154	109	50													343	334	325	317	318	314	293	263	212	159	117
713	16085.5	36.9													334	324	320	323	316	310	290	255	198	154	117	50													344	333	324	326	314	312	297	257	213	161	125
714	16108	36.9													336	328	322	320	314	306	286	253	202	147	119	48													342	336	318	330	315	312	299	264	218	162	118
715	16130.5	37.1													337	317	320	319	312	304	285	250	203	158	116	51													343	332	327	323	314	307	297	265	211	156	115
716	16153.1	37													332	322	319	323	317	305	288	250	207	152	114	54													341	329	325	326	314	306	290	265	213	154	120
717	16175.7	36.8													338	324	323	317	319	308	288	250	201	158	114	52													338	329	330	322	319	318	292	260	213	159	118
718	16198.3	37.1													335	318	309	320	311	303	292	252	206	161	118	56													341	329	336	323	317	311	298	262	218	153	111
719	16220.9	37.1													338	326	316	322	317	308	283	252	202	162	117	47													350	332	328	319	319	314	298	265	213	160	121
720	16243.6	36.9													337	324	318	318	309	305	282	257	204	154	115	51													346	333	330	321	321	313	297	260	214	160	119
721	16266.1	36.9													330	318	323	319	321	307	285	249	204	149	117	52													340	330	325	323	317	312	291	265	213	162	120
722	16288.7	37.1													335	324	324	322	312	307	289	259	200	157	113	51													338	326	323	322	314	314	297	263	216	161	121
723	16311.2	37.1													333	327	320	316	311	302	287	251	206	151	112	50													340	326	323	324	320	314	297	260	217	163	119
724	16333.8	36.8													337	327	319	318	316	306	287	251	202	155	114	51													344	332	328	320	318	312	293	260	217	161	116
725	16356.6	37													340	322	321	315	312	308	284	259	206	154	112	52													344	334	329	319	316	315	295	266	216	167	116
726	16379.2	37.1													332	325	322	314	315	311	285	247	200	157	115	54													339	333	326	327	316	314	295	267	215	161	115
727	16401.9	37													337	323	322	322	314	308	286	253	204	151	120	45													330	332	325	323	317	306	301	263	213	160	116
728	16424.6	36.7													330	323	317	323	313	299	290	254	200	154	115	54													340	325	332	325	318	310	300	265	213	159	116
729	16447.2	37.1													338	322	324	318	312	306	285	251	206	151	114	45													342	333	324	321	316	314	301	261	214	158	122
730	16469.9	37.1													340	324	320	320	309	310	293	261	205	162	116	48													343	329	326	320	318	314	294	263	218	160	120
731	16492.6	37													337	320	319	317	313	309	293	254	206	154	122	49													343	334	330	317	317	310	301	260	215	169	124
732	16515.4	37.1													336	322	317	319	315	305	293	259	197	155	110	46													340	331	329	320	320	313	297	271	212	167	120
733	16538	37.1													338	324	316	319	312	303	289	260	210	156	116	54													337	336	323	320	315	313	299	263	216	168	119
734	16560.6	37													335	333	325	321	315	305	289	254	207	159	116	48													338	336	325	322	322	317	292	270	214	165	115
735	16583.2	36.8													332	323	322	316	316	303	289	257	204	163	114	55													347	332	325	330	317	311	299	268	215	158	123
736	16605.8	37.1													331	322	319	319	316	308	297	261	209	154	117	51													337	339	329	320	312	312	295	268	215	163	117
737	16628.4	37.1													333	321	318	319	318	309	298	250	202	158	118	54													343	328	327	323	319	316	294	267	219	165	123
738	16651	37													333	323	318	319	319	305	288	254	203	153	108	58													343	335	323	320	320	312	296	262	217	164	123
739	16673.6	36.8													341	323	315	323	314	305	292	257	201	155	113	42													336	330	327	323	315	318	296	270	216	159	121
740	16696.2	37.1													334	325	313	319	310	308	290	262	206	156	124	56													342	333	335	326	313	310	301	265	210	168	124
741	16718.8	37.1													339	326	318	318	316	303	292	257	205	159	122	45													339	333	327	324	315	318	299	268	224	164	121
742	16741.5	36.9													332	319	319	320	313	302	288	257	211	157	112	54													343	335	326	324	317	311	296	266	217	161	118
743	16764	36.9													339	323	319	316	312	307	286	259	205	158	115	49													346	325	322	320	321	316	293	272	222	164	114
744	16786.6	37.1													334	325	317	320	321	306	288	257	215	154	113	49													342	333	325	325	311	314	297	271	221	163	119
745	16809.1	37													336	332	319	318	310	309	296	255	206	162	121	51													344	333	329	319	319	319	306	271	213	163	121
746	16831.8	36.8													334	329	321	313	315	307	292	257	211	156	120	50													348	332	330	319	322	312	293	268	214	158	121
747	16854.4	37.1													336	327	310	313	313	305	291	254	209	158	117	54													340	333	326	318	316	313	296	265	217	165	125
748	16877.2	37.1													337	319	324	318	312	309	284	260	210	158	115	51													339	330	331	321	318	311	298	268	214	163	123
749	16900	37													334	322	319	322	312	308	291	256	203	157	116	51													342	332	326	322	317	315	294	267	216	166	118
750	16922.8	36.9													331	316	322	313	318	303	284	261	208	158	119	51													347	325	323	323	319	306	299	260	223	168	116
751	16945.4	37.1													333	322	319	313	311	307	287	259	211	155	118	45													341	328	327	319	319	319	300	268	217	161	125
752	16968	37													336	321	320	317	314	307	291	251	210	161	117	51													346	327	330	322	318	318	302	266	215	164	119
753	16990.6	36.8													338	322	317	313	311	304	292	255	207	155	116	47													343	330	324	326	317	315	300	270	220	162	123
754	17013.2	37.1													329	319	320	320	318	307	295	261	211	158	119	61													343	335	319	318	319	308	296	271	223	166	125
755	17036	37.1													333	322	318	326	313	306	286	255	207	160	115	54													339	332	331	321	322	312	299	265	220	171	119
756	17058.7	37													335	322	321	320	310	300	290	262	215	159	111	57													342	330	323	321	314	314	297	268	220	161	125
757	17081.3	36.8													336	319	319	317	318	301	291	258	203	161	115	48													336	336	332	325	317	311	296	270	220	164	121
758	17104	37.1													341	328	314	316	316	310	289	256	208	155	119	55													349	324	323	324	316	309	304	274	225	161	122
759	17126.5	37.1													336	323	319	318	314	312	296	265	215	158	120	56													341	331	324	330	316	317	301	274	229	170	119
760	17149.1	37													335	324	314	320	310	308	292	260	216	164	115	59													340	330	323	328	314	316	301	269	228	170	128
761	17171.6	37.1													337	323	318	317	311	307	289	261	210	161	118	54													344	331	328	327	315	317	302	273	220	175	129
762	17194.3	37													337	320	321	321	311	311	290	259	210	156	121	47													340	327	326	325	318	312	295	264	228	172	128
763	17216.9	37													337	323	320	323	318	302	292	260	216	157	118	57													340	331	329	327	319	320	301	275	228	166	125
764	17239.6	36.8													328	319	319	319	311	308	297	256	205	167	122	60													344	334	321	324	318	312	299	270	220	171	117
765	17262.1	37.1													334	325	317	317	312	309	287	261	213	156	122	56													343	331	325	328	316	313	305	268	222	166	122
766	17284.6	37.1													338	325	320	320	310	308	288	257	211	159	121	49													333	335	324	327	317	321	304	269	227	167	128
767	17307.1	37													336	327	317	322	316	311	298	257	209	163	118	55													341	330	330	323	315	320	301	272	228	170	119
768	17329.7	36.8													339	330	319	320	317	302	293	260	210	162	122	48													349	334	324	320	321	317	298	270	221	170	122
769	17352.3	37													333	324	319	319	317	307	292	254	210	166	122	45													337	334	331	319	315	315	301	272	221	170	135
770	17374.9	37.1													335	320	312	320	315	310	293	261	208	168	116	51													341	333	327	325	319	321	303	274	221	170	120
771	17397.6	36.9													339	320	322	319	312	306	297	262	212	154	112	52													345	331	323	321	316	315	302	275	224	174	124
772	17420.2	36.9													334	324	318	318	316	303	295	257	203	160	119	48													342	333	321	323	318	314	301	280	225	171	123
773	17442.8	37.1													335	319	315	325	311	306	295	259	210	158	118	56													345	335	325	318	317	314	306	280	228	168	130
774	17465.3	37													333	321	319	323	312	304	288	262	208	163	118	49													344	333	326	324	315	317	302	269	229	171	130
775	17487.9	36.8													336	325	315	317	312	304	290	259	207	163	118	51													343	326	322	321	314	318	298	271	226	168	117
776	17510.5	37													336	322	318	318	308	308	290	264	207	165	121	53													341	326	323	319	317	321	300	275	224	171	128
777	17533.2	37.1													334	328	315	315	317	312	292	266	213	163	115	51													340	334	323	325	319	321	298	272	221	165	126
778	17555.9	37													335	326	320	312	314	300	295	263	213	174	123	49													342	332	328	320	316	313	303	272	230	173	122
779	17578.5	36.9													340	326	317	316	315	309	290	263	211	161	118	43													344	330	329	320	321	316	304	269	228	166	129
780	17601.1	37													332	329	321	320	316	309	293	269	216	164	118	53													348	336	329	325	320	312	306	275	228	172	130
781	17623.6	37													329	325	315	319	316	314	297	265	213	165	121	57													345	334	327	319	318	317	305	277	230	173	126
782	17646.2	36.8													336	321	318	320	319	304	298	265	208	162	125	57													344	334	325	319	321	314	303	276	224	165	126
783	17668.8	37													339	320	314	313	315	307	294	267	214	155	120	52													347	329	326	322	313	319	304	274	232	170	133
784	17691.3	37.1													338	324	320	322	315	305	293	266	213	166	123	44													338	332	329	330	320	315	296	275	227	168	132
785	17713.9	37													334	318	319	317	317	303	294	258	213	160	122	53													339	323	328	328	323	318	300	272	235	172	121
786	17736.4	36.8													328	323	317	318	312	304	293	263	217	164	124	57													346	329	329	319	320	322	304	278	225	169	122
787	17759	37.1													339	323	313	324	314	304	293	263	212	167	122	62													340	331	327	324	315	322	307	276	221	175	126
788	17781.5	37.1													336	322	322	320	316	304	294	263	211	164	122	50													342	327	328	324	317	320	301	277	224	172	131
789	17804.1	36.9													340	321	312	320	314	303	294	264	212	164	126	52													340	327	327	319	319	316	308	270	234	176	126
790	17826.6	37.1													332	317	319	322	313	308	293	270	213	164	125	51													349	336	325	320	318	317	305	279	232	167	134
791	17849.2	37.1													338	328	315	314	317	306	294	263	216	168	125	46													337	327	326	325	317	319	307	268	230	173	135
792	17871.7	37													336	320	315	313	313	302	291	263	213	169	120	52													343	330	328	320	312	316	305	278	237	175	126
793	17894.3	36.8													332	323	320	321	311	305	292	262	217	166	124	50													344	329	324	321	320	318	300	280	232	166	127
794	17916.9	37.1													337	324	316	318	309	305	296	260	209	157	128	49													341	332	332	325	320	319	302	277	226	172	122
795	17939.6	37.1													336	325	321	317	307	309	290	266	219	168	120	51													337	331	323	324	319	314	300	272	232	172	126
796	17962.2	37													337	319	314	313	308	314	296	268	215	171	124	53													338	338	327	320	322	319	307	278	226	170	117
797	17984.8	36.8													335	323	314	316	315	301	294	264	214	164	119	53													343	329	325	326	319	319	306	277	240	172	126
798	18007.5	37.1													335	326	318	318	313	306	291	259	211	162	123	44													343	330	329	321	315	317	305	273	227	171	122
799	18030.2	37.1													336	323	317	318	314	310	289	267	220	163	123	57													341	334	326	318	321	321	301	275	232	173	122
800	18052.8	36.8													334	319	317	322	313	311	293	258	213	165	121	48													340	331	325	325	322	319	305	276	235	172	123
801	18075.5	37													333	325	321	315	313	309	292	264	207	164	118	47													340	330	321	320	319	316	301	277	223	173	126
802	18098.3	37.1													336	324	318	312	316	305	286	261	213	167	124	55													342	333	329	317	317	318	301	275	236	180	126
803	18121	37.1													338	316	314	319	317	305	285	261	216	158	123	48													343	327	323	323	310	313	295	278	233	171	117
804	18143.6	36.9													337	326	318	315	315	309	291	264	218	168	125	53													342	325	328	323	323	317	305	272	228	175	129
805	18166.3	37.1													335	322	321	316	309	303	298	267	219	164	122	52													341	330	319	323	321	320	298	283	230	171	134
806	18188.9	37.1													333	321	322	318	315	312	295	267	221	162	119	50													341	326	320	327	319	320	303	274	230	170	131
807	18211.4	36.9													333	327	318	314	310	305	290	267	223	161	124	55													341	328	321	324	318	320	305	275	238	178	126
808	18233.9	37													334	325	318	327	318	306	295	264	227	167	122	56													344	322	321	328	315	313	305	275	230	178	129
809	18256.6	37.1													333	324	314	316	317	308	296	268	215	167	120	49													339	332	323	326	324	318	298	280	234	175	125
810	18279.2	37													327	327	319	313	309	309	296	268	215	171	126	51													342	324	324	324	323	318	304	274	235	176	130
811	18301.7	36.8													337	327	313	324	313	305	297	268	209	165	119	57													342	330	317	325	320	322	305	275	230	171	129
812	18324.3	37.1													339	324	317	317	317	303	295	261	217	169	123	50													344	332	327	320	318	317	312	273	231	173	125
813	18347	37.1													342	323	312	311	318	307	293	278	219	166	127	55													344	332	324	329	322	320	304	273	234	165	134
814	18369.7	37													336	324	321	320	318	304	291	258	217	163	128	49													344	331	318	325	316	322	307	278	234	174	122
815	18392.3	36.7													337	326	315	315	313	303	297	263	221	168	119	53													336	324	318	320	320	321	307	288	232	173	127
816	18414.9	37.1													339	327	317	314	315	308	294	271	219	169	120	49													344	331	326	324	322	318	310	276	225	179	121
817	18437.6	37.1													336	323	323	315	310	308	300	261	215	162	117	53													343	330	326	322	323	321	301	274	232	171	132
818	18460.4	36.9													334	326	316	317	314	301	295	268	218	170	123	45													349	332	328	332	315	319	304	278	226	170	138
819	18483.2	37.1													334	320	317	320	309	302	304	264	215	164	130	44													342	328	327	328	315	319	304	273	230	173	135
820	18505.8	37.1													335	315	318	317	313	303	297	269	217	160	122	51													335	331	327	320	323	320	304	279	234	175	133
821	18528.5	37.1													333	319	317	311	302	314	293	264	218	167	123	48													340	327	329	324	327	317	305	279	238	175	124
822	18551.1	36.8													330	326	312	321	314	308	299	268	217	170	121	53													342	333	323	323	321	316	310	278	237	180	135
823	18573.8	37.1													336	322	316	317	312	305	295	269	223	165	127	58													344	329	323	323	320	315	306	276	240	175	127
824	18596.4	37.1													336	322	321	310	313	301	294	274	216	161	118	52													347	327	322	328	318	313	303	275	233	176	123
825	18619.2	37													340	322	316	314	313	308	295	265	216	167	123	59													346	332	328	327	325	321	306	274	236	179	132
826	18641.9	36.8													339	327	317	319	307	310	293	264	218	167	132	54													343	327	318	321	322	311	312	274	238	177	130
827	18664.4	37.1													333	327	320	308	312	306	294	269	221	168	132	52													339	329	326	327	318	316	310	277	234	178	137
828	18687.1	37.1													338	323	319	312	314	311	290	266	214	178	123	56													349	333	322	320	324	318	305	277	234	178	133
829	18709.7	36.8													335	325	315	321	314	307	299	263	219	173	134	49													346	324	321	325	318	316	311	278	231	174	130
830	18732.4	37													333	321	318	319	310	309	299	269	215	162	126	53													342	332	329	324	320	316	308	279	232	178	131
831	18755	37.1													334	320	318	319	311	300	292	266	224	165	122	57													344	330	325	325	320	318	308	278	232	179	137
832	18777.7	37													330	322	318	327	307	308	297	275	220	162	128	58													341	331	326	325	319	319	300	275	229	178	135
833	18800.2	36.7													339	328	318	313	305	310	300	265	219	172	126	52													342	329	322	318	323	317	304	277	234	181	134
834	18822.9	37.1													338	326	319	318	316	311	296	270	218	167	123	61													336	326	326	327	326	316	307	275	234	177	128
835	18845.5	37.1													342	325	318	322	311	301	305	278	222	166	117	47													347	323	325	323	322	312	304	281	236	174	134
836	18868.1	36.9													335	319	322	318	311	308	297	271	228	167	127	59													339	328	330	318	316	316	304	277	230	175	135
837	18890.8	37													336	321	323	319	311	308	296	271	215	170	127	57													338	327	326	321	320	319	307	272	239	180	131
838	18913.5	37.1													334	318	317	320	313	309	293	269	216	168	126	51													343	334	319	322	324	318	309	278	235	180	132
839	18936.2	37.1													332	323	319	313	315	309	293	263	222	174	125	54													341	329	319	322	322	321	309	277	238	178	139
840	18959	36.8													331	316	315	320	308	310	300	271	219	165	128	52													339	330	323	322	321	312	314	281	240	180	133
841	18981.6	37.1													336	320	314	311	315	305	294	268	224	161	125	49													344	334	316	322	321	317	309	275	239	176	125
842	19004.4	37.1													334	324	318	311	316	309	295	269	225	172	129	60													337	325	326	317	323	312	302	272	234	181	135
843	19027	37													337	323	318	319	315	301	297	270	220	173	124	50													341	333	322	323	315	311	306	276	236	183	135
844	19049.6	36.7													327	326	316	316	313	302	288	269	219	171	128	57													339	330	325	322	317	317	304	273	237	181	136
845	19072.2	37.1													332	329	320	318	313	304	290	271	223	174	121	57													344	325	324	327	320	315	310	278	236	182	129
846	19094.9	37.1													333	324	321	319	317	304	294	271	222	164	127	53													341	330	329	328	320	318	306	281	240	186	133
847	19117.7	36.9													341	328	319	318	316	300	294	264	226	170	130	50													341	336	318	332	326	311	296	278	245	182	128
848	19140.4	36.8													341	326	312	315	312	307	287	267	220	171	129	54													337	322	325	326	318	317	310	272	235	178	136
849	19162.9	37.1													342	326	323	316	310	304	298	274	227	174	126	57													346	326	328	320	324	319	309	283	240	183	138
850	19185.6	37.1													338	319	313	317	318	309	300	264	221	169	129	54													347	325	330	328	318	315	314	275	236	181	134
851	19208.2	36.8													329	323	315	315	312	306	299	270	224	177	124	56													342	329	327	331	321	314	306	281	232	182	142
852	19230.7	37.1													329	324	320	318	321	303	295	270	219	176	128	53													341	326	326	323	316	316	305	283	234	173	139
853	19253.2	37.1													330	318	313	318	317	309	298	267	225	178	134	53													341	327	320	319	322	315	309	280	238	178	131
854	19275.9	37													333	317	311	320	312	310	294	273	226	173	124	55													346	332	318	322	322	317	311	285	237	186	138
855	19298.4	36.8													331	321	316	320	312	304	295	275	226	166	132	56													341	331	325	323	317	317	306	281	233	182	135
856	19320.9	37.1													330	324	316	309	313	309	296	272	227	174	131	46													348	324	326	329	316	312	310	277	246	181	131
857	19343.6	37.1													337	318	317	313	322	309	297	265	225	172	130	53													341	327	327	331	315	317	306	281	236	180	136
858	19366.2	36.8													337	321	323	318	312	306	302	269	223	172	126	61													346	327	329	324	324	317	310	279	237	176	137
859	19388.9	37													345	325	318	313	313	311	295	274	223	173	131	53													346	325	328	325	324	319	307	283	239	185	129
860	19411.5	37.1													332	322	316	320	312	308	300	266	229	176	127	55													345	331	325	326	320	316	316	279	243	189	135
861	19434.1	37													331	317	309	323	313	306	298	271	231	180	127	49													347	330	334	324	322	319	308	275	237	184	137
862	19457	36.8													339	320	317	317	311	306	292	269	220	174	133	54													347	327	330	331	321	313	312	279	241	187	134
863	19479.8	37													335	321	317	313	322	310	299	266	221	174	135	48													342	327	326	327	319	319	304	279	234	181	132
864	19502.5	37.1													335	325	312	323	308	314	298	270	226	172	130	50													345	334	329	325	314	318	308	285	238	189	135
865	19525.2	37													335	324	321	320	313	305	294	273	224	171	130	59													341	334	325	329	323	317	313	278	235	182	135
866	19547.8	37.1													336	320	313	315	310	310	297	272	226	175	141	54													338	330	329	325	324	314	309	285	237	184	132
867	19570.4	37													335	323	314	317	311	311	300	272	220	174	129	56													343	329	328	327	322	316	301	283	242	182	135
868	19593.1	37.1													337	320	312	320	308	313	298	273	231	170	125	51													338	328	319	324	326	316	307	278	239	183	142
869	19615.9	36.8													338	324	318	321	312	308	300	276	225	175	134	57													346	329	324	325	320	318	309	276	240	187	134
870	19638.5	37.1													337	323	321	314	308	311	304	275	225	178	126	55													341	327	326	329	320	311	310	279	244	184	135
871	19661.2	37.1													337	321	317	315	311	308	289	267	218	179	124	48													341	336	325	328	325	318	302	280	246	181	135
872	19683.8	37													336	325	321	315	313	305	298	272	228	175	128	53													338	333	322	322	314	319	311	282	237	190	139
873	19706.5	36.8													335	324	322	314	314	302	296	268	228	172	126	56													342	325	322	320	318	318	311	285	233	186	136
874	19729	37.1													336	322	320	321	311	307	296	272	229	174	132	49													339	329	328	319	326	319	310	279	243	192	138
875	19751.6	37.1													334	318	319	319	312	304	298	274	228	178	131	54													341	332	326	323	315	315	306	281	238	188	134
876	19774.3	36.9													333	323	321	324	314	310	297	269	221	178	136	56													341	328	325	328	322	317	306	278	239	190	139
877	19796.9	36.8													330	322	320	324	312	300	292	277	227	178	132	49													345	329	326	323	323	315	308	277	244	187	140
878	19819.7	37.1													333	327	318	316	316	313	292	272	224	180	132	52													342	331	325	321	317	315	308	279	241	189	139
879	19842.4	37.1													338	322	317	317	313	310	298	271	227	178	136	61													341	331	326	325	315	313	305	282	244	184	137
880	19864.9	36.8													338	323	316	316	314	306	296	275	228	178	126	51													340	324	324	328	319	312	305	282	236	183	137
881	19887.6	37.1													336	323	318	315	312	308	292	266	229	174	133	47													345	325	325	328	318	315	307	286	243	185	139
882	19910.2	37.1													337	324	323	317	309	303	301	269	224	172	129	54													344	325	327	327	318	316	307	280	237	188	145
883	19932.8	37													338	322	317	313	313	306	299	274	224	177	129	53													342	332	326	326	325	317	306	279	245	182	135
884	19955.5	36.9													332	320	314	315	311	304	293	271	227	177	128	52													346	329	329	326	326	316	311	279	240	189	136
885	19978.1	37.1													336	322	314	319	309	304	299	269	226	177	128	52													348	327	327	326	320	313	306	280	239	182	138
886	20000.8	37.1													338	327	318	311	311	305	301	277	225	176	133	53													345	326	324	329	320	321	309	281	241	192	134
887	20023.5	36.9													335	318	316	316	309	308	299	272	223	182	138	55													346	332	324	326	325	312	308	287	237	187	138
888	20046.3	37													338	323	314	314	314	303	296	273	229	179	131	51													343	326	325	326	323	316	305	278	239	189	138
889	20069	37.1													333	324	316	316	315	311	298	277	230	179	132	53													345	324	327	326	319	318	309	281	243	192	135
890	20091.7	37													336	325	319	319	310	306	299	271	227	173	133	53													343	333	322	325	323	314	311	284	238	192	133
891	20114.4	36.8													336	320	312	314	315	305	299	270	225	172	129	53													342	326	330	326	319	315	308	276	240	190	134
892	20137	37.1													340	319	313	314	309	309	300	275	231	178	129	58													342	324	327	330	322	313	307	277	244	191	143
893	20159.6	37.1													336	323	320	317	312	305	299	269	230	177	135	56													344	329	330	327	322	312	310	286	245	194	131
894	20182.1	37													335	320	317	317	311	305	297	272	234	177	137	52													343	329	325	328	326	313	306	281	243	194	144
895	20204.7	36.8													339	320	322	318	316	304	298	277	232	170	134	54													340	327	323	325	325	315	312	281	237	193	138
896	20227.3	37.1													338	327	323	318	313	310	299	275	227	178	134	50													344	326	325	323	321	316	311	285	240	190	142
897	20249.9	37.1													338	322	321	314	318	306	301	273	230	176	137	57													344	325	322	326	318	316	304	283	244	195	143
898	20272.5	36.9													341	316	316	312	316	308	295	275	232	176	136	54													338	332	321	323	318	310	304	277	239	192	135
899	20296.9	36.8													337	324	321	318	310	309	301	278	230	178	137	57													344	330	323	326	323	314	306	279	240	193	142
900	20319.5	37													333	328	318	316	320	312	299	273	236	178	136	56													344	326	322	324	324	316	309	280	239	189	138
901	20342.1	37													335	319	319	315	312	316	299	277	231	182	138	56													341	326	319	324	323	312	307	282	244	190	138
902	20364.6	36.8													340	325	315	317	316	308	303	278	234	177	136	56													342	326	324	324	326	312	310	284	242	193	143
903	20387.2	37.1													335	324	314	322	316	304	299	273	236	180	137	58													342	327	327	325	320	312	314	284	244	189	140
904	20409.7	37.1													335	324	320	316	312	310	299	277	228	179	137	51													341	327	326	325	314	319	307	283	240	190	146
905	20432.5	37													336	325	319	316	311	306	304	279	225	181	131	55													341	328	318	323	322	312	309	285	239	192	142
906	20455.2	36.9													334	325	324	318	311	310	299	271	233	181	133	54													343	327	320	330	320	314	309	284	241	196	145
907	20478	37													338	322	317	319	312	305	292	276	230	182	136	53													340	327	327	325	321	312	310	280	240	193	141
908	20500.7	37													333	329	314	315	314	309	300	279	234	180	134	56													343	328	324	328	321	315	304	283	245	197	145
909	20523.3	36.8													340	321	318	315	313	309	299	276	230	186	127	59													338	325	325	326	318	314	309	278	242	195	141
910	20546	37													339	325	321	318	311	308	304	270	229	182	134	54													340	327	323	328	319	313	309	283	240	196	138
911	20568.7	37.1													337	324	323	316	315	309	299	274	231	180	134	54													343	332	320	324	319	312	307	285	241	193	146
912	20591.4	37													339	318	320	319	311	304	302	273	234	180	135	57													349	326	324	321	324	313	307	282	243	193	146
913	20614.3	36.8													334	316	319	320	310	308	294	274	229	178	134	57													340	327	326	320	323	318	307	282	246	191	136
914	20636.8	37													331	320	319	316	314	308	302	280	230	180	126	52													339	328	322	326	318	312	306	286	249	190	138
915	20659.4	37.1													337	325	321	318	312	309	291	278	232	181	138	50													342	328	324	321	318	312	306	286	245	190	148
916	20681.9	37													341	328	322	321	311	307	299	271	233	182	136	53													341	326	324	323	320	317	310	288	241	193	141
917	20704.4	36.7													340	324	314	317	313	310	303	278	236	181	139	53													342	328	326	324	316	314	306	280	241	194	151
918	20727	37.1													337	322	316	321	312	311	303	275	231	174	133	52													341	325	322	325	322	315	308	284	241	197	142
919	20749.5	37													336	321	318	318	314	305	300	281	238	180	139	53													344	326	322	321	319	314	305	284	244	189	141
920	20772	36.8													336	321	313	311	318	308	300	281	233	180	138	54													339	324	321	321	317	314	303	287	245	196	146
921	20794.5	37													341	324	322	316	305	308	302	277	235	182	135	54													342	329	328	320	318	306	305	281	239	188	139
922	20817.1	37													338	326	319	319	316	310	304	280	233	183	136	49													341	330	321	320	321	313	308	284	244	194	141
923	20839.6	37													336	322	314	312	314	309	303	276	232	182	135	51													343	326	322	324	323	313	314	286	241	191	145
924	20862.4	36.8													339	325	318	319	316	306	307	275	234	183	134	53													337	325	322	327	321	318	307	280	246	193	141
925	20884.9	37.1													338	322	318	316	311	311	298	275	231	185	145	58													343	328	326	320	321	315	312	282	249	199	141
926	20907.6	37.1													336	318	319	322	311	307	305	280	233	178	133	56													344	331	327	324	324	313	305	280	248	196	142
927	20930.3	36.8													333	323	316	311	311	307	294	279	234	176	133	50													346	326	321	324	315	318	304	283	249	196	142
928	20953.1	36.8													336	321	314	315	308	306	298	279	231	178	131	52													343	331	320	327	314	310	304	286	244	191	138
929	20975.7	37													334	325	319	313	306	307	296	279	235	185	134	51													342	332	331	321	321	311	311	281	248	196	144
930	20998.3	37													335	320	319	316	311	303	302	278	234	178	132	55													343	325	321	320	318	313	305	282	243	194	144
931	21021	36.9													337	322	318	319	313	305	302	277	233	182	137	51													343	326	326	320	320	311	304	285	244	192	144
932	21043.6	37.1													339	322	317	313	310	304	300	280	239	187	138	54													341	326	320	321	324	314	309	284	248	194	149
933	21066.4	37.1													339	322	316	322	312	306	298	274	227	177	133	54													339	328	326	322	318	314	307	285	245	192	147
934	21089	37													336	322	315	317	311	302	302	282	237	184	137	57													342	327	321	322	324	313	309	282	247	193	144
935	21111.8	36.9													336	316	315	316	306	306	301	274	232	186	137	55													337	326	321	327	317	314	311	288	248	199	142
936	21134.4	37.1													336	323	319	315	311	310	301	275	237	185	137	54													338	329	326	324	317	311	308	283	245	192	145
937	21157	37.1													338	324	321	318	312	307	298	278	236	182	137	57													343	327	324	326	325	315	312	287	244	197	146
938	21179.5	36.8													336	321	319	318	314	307	298	283	242	186	132	53													341	324	320	326	321	311	309	282	245	191	147
939	21202.1	37.1													335	324	325	318	310	311	301	274	234	187	141	53													342	327	324	319	319	310	305	284	246	199	147
940	21224.6	37.1													339	322	316	315	314	307	299	280	238	185	140	54													342	323	329	323	321	314	307	284	248	196	148
941	21247.3	37													338	322	318	320	316	307	300	280	232	182	138	46													340	327	326	323	321	313	305	285	247	195	146
942	21270	36.8													334	326	319	317	314	307	303	274	234	180	140	54													345	323	321	317	319	316	310	287	245	197	145
943	21292.5	37.1													344	329	319	316	313	306	306	275	237	183	138	56													346	324	323	317	314	315	303	286	246	189	144
944	21315.1	37.1													339	323	322	316	313	307	303	279	235	183	142	55													342	326	327	320	323	313	307	287	246	192	149
945	21337.8	37													339	324	317	314	316	308	304	282	236	183	142	55													342	326	326	323	321	309	311	287	249	199	146
946	21360.3	37.1													334	326	316	317	308	308	304	283	233	184	143	57													344	325	331	327	320	310	308	286	247	197	152
947	21383.1	37.1													339	324	316	322	312	303	299	281	236	188	140	53													345	325	321	322	319	314	308	286	245	197	148
948	21405.6	37													333	318	317	318	312	308	304	273	236	186	138	55													346	331	320	324	319	318	308	283	249	197	147
949	21428.2	36.8													336	322	317	315	309	301	297	283	235	183	144	52													346	327	319	320	321	316	303	292	256	203	152
950	21450.8	37.1													340	324	316	314	313	314	298	280	233	187	144	61													342	328	324	328	319	310	306	281	247	200	152
951	21473.4	37.1													335	322	318	315	314	304	298	278	237	185	144	55													343	321	322	318	315	312	305	291	248	203	142
952	21496.1	37													341	324	317	319	315	301	302	282	237	181	136	54													341	328	323	324	320	313	306	286	249	192	149
953	21519	36.8													335	327	316	315	310	310	304	277	237	183	141	58													343	322	323	318	317	312	313	281	245	203	146
954	21541.7	37.1													338	321	315	319	315	308	303	281	235	184	137	54													341	329	323	317	315	315	311	283	244	199	146
955	21564.5	37.1													339	324	316	319	312	307	302	281	234	189	137	48													347	326	319	322	321	315	305	287	239	198	149
956	21587.1	36.9													338	321	311	317	312	303	304	282	234	187	144	58													342	328	329	321	320	318	312	290	244	206	141
957	21609.8	36.9													337	326	323	315	312	310	302	284	241	186	137	51													346	322	324	324	322	309	302	288	246	193	146
958	21632.6	37.1													333	330	319	314	313	309	301	282	240	189	141	53													348	328	321	320	318	311	312	289	252	203	155
959	21655.1	37													336	325	318	315	312	309	304	283	239	189	140	59													336	326	323	326	316	311	309	291	250	202	148
960	21677.7	36.8													342	326	315	316	313	309	300	284	243	184	136	56													344	329	327	319	315	311	308	289	246	194	150
961	21700.3	37.1													337	322	320	320	317	307	301	283	235	182	146	53													345	326	320	319	311	313	310	279	247	196	151
962	21722.9	37.1													337	318	314	320	314	304	298	283	234	189	148	59													350	331	325	322	317	317	308	292	250	199	152
963	21745.6	37													337	322	318	317	312	304	299	278	242	186	143	56													341	330	320	323	315	313	311	288	248	195	151
964	21768.1	36.9													338	323	314	317	313	310	305	289	240	184	143	57													344	327	324	324	324	317	308	285	245	197	145
965	21790.6	37.1													337	320	316	323	315	304	304	283	246	186	136	58													338	325	322	320	318	310	307	292	247	196	146
966	21813.2	37													332	324	322	314	312	304	302	287	240	187	145	56													339	326	318	323	323	314	306	288	246	195	151
967	21835.9	36.8													339	320	322	319	315	311	304	283	242	188	136	55													345	323	323	323	318	314	308	286	251	199	150
968	21858.5	37.1													333	324	321	323	310	309	300	276	234	194	137	55													342	329	322	320	323	316	306	283	252	197	149
969	21881.2	37.1													337	322	320	321	318	307	304	288	242	191	143	57													340	328	319	321	322	310	309	288	243	193	152
970	21903.8	37													341	319	322	316	312	311	302	278	240	186	142	49													342	328	322	322	324	315	307	288	255	200	152
971	21926.4	36.8													337	321	318	317	311	309	300	282	241	188	139	55													344	329	319	325	320	316	310	287	247	197	152
972	21949	37.1													338	327	323	312	310	304	299	277	241	189	141	58													343	321	320	325	320	321	311	288	252	204	148
973	21971.8	37.1													338	322	317	310	307	305	304	282	241	187	144	53													340	325	322	326	319	311	308	286	249	194	155
974	21994.4	37													334	326	319	318	313	311	301	281	241	193	136	58													344	327	322	321	319	311	308	285	252	199	146
975	22017.4	36.8													341	324	314	316	314	302	303	272	234	191	147	53													343	323	317	322	316	305	308	290	253	200	154
976	22040	37													339	313	317	323	314	308	302	282	247	189	139	61													346	324	324	321	320	311	302	291	250	200	144
977	22062.6	37.1													340	318	320	319	313	307	306	283	246	191	142	59													344	323	327	319	312	310	312	288	254	196	145
978	22085.2	36.9													338	323	313	317	307	305	299	289	236	195	142	53													339	326	325	323	317	317	305	290	253	204	154
979	22107.8	37													339	320	316	318	314	308	300	280	236	189	145	58													346	322	325	326	321	310	314	291	248	198	153
980	22130.5	37.1													331	328	321	317	314	311	303	283	241	184	141	60													340	321	321	324	315	311	311	294	254	203	151
981	22153.2	37													337	328	320	320	323	306	307	283	241	196	148	54													346	326	323	320	321	316	306	286	249	202	148
982	22175.8	36.8													341	322	312	319	312	304	297	280	235	195	140	63													340	326	324	317	317	314	305	287	249	196	150
983	22198.3	37.1													334	326	314	317	320	300	302	284	239	184	152	56													346	330	325	322	315	311	316	286	252	205	157
984	22220.9	37.1													343	326	324	316	315	305	305	276	236	187	150	57													343	327	324	322	318	314	306	294	243	203	154
985	22243.5	36.9													338	325	322	316	313	314	304	285	243	190	146	57													340	325	328	324	317	316	309	293	251	197	150
986	22266	36.9													334	322	323	314	308	314	294	280	236	197	139	60													340	332	324	321	321	310	311	291	251	200	156
987	22288.6	37.1													345	322	319	321	314	314	305	286	241	190	145	57													341	326	323	320	319	314	306	287	252	204	154
988	22311.2	37													337	324	316	322	323	310	303	285	242	185	145	60													333	331	323	314	320	314	307	288	248	201	144
989	22333.7	36.8													335	322	310	320	307	313	299	285	236	188	137	56													339	325	322	319	321	315	304	290	254	203	154
990	22356.3	37													336	320	318	317	312	308	302	285	238	194	140	54													340	332	325	316	316	311	312	294	252	193	151
991	22378.9	37.1													342	320	319	317	304	304	302	285	243	194	142	61													341	327	322	325	318	317	308	286	257	197	150
992	22401.5	37													334	318	316	319	313	307	301	274	242	191	140	52													342	332	325	325	321	313	304	293	258	203	155
993	22424.1	36.9													338	321	318	316	307	310	300	285	243	189	144	58													350	329	323	317	316	312	309	286	250	202	145
994	22446.7	37.1													337	322	320	318	309	311	299	280	238	196	139	48													339	327	323	319	325	313	304	286	250	202	150
995	22469.3	37.1													335	324	313	315	314	305	302	283	243	191	146	53													345	331	318	324	321	314	307	287	252	197	149
996	22492	36.8													337	324	322	315	313	316	301	283	238	189	144	59													345	327	327	322	324	316	303	290	251	195	152
997	22514.7	37.1													335	330	319	316	309	311	298	282	250	189	140	59													342	324	327	324	322	316	304	289	253	200	145
998	22537.3	37.1													341	320	316	314	311	306	299	287	239	193	142	58													351	324	323	314	315	315	304	288	252	207	151
999	22560	37													336	323	319	319	312	310	298	281	239	192	147	57													340	325	326	318	318	309	312	289	251	205	151
1000	22582.7	36.8													337	324	323	320	305	306	299	283	250	192	148	60													339	319	322	321	318	312	304	291	255	212	147
1001	22606.7	37													335	331	323	315	308	303	304	277	237	190	140	56													344	329	322	324	313	315	311	290	252	205	153
1002	22629.3	37.1													338	315	317	317	310	308	302	281	248	194	147	54													346	325	327	317	318	310	307	290	256	196	150
1003	22651.9	37													332	324	318	317	315	311	303	289	241	187	146	55													340	323	324	316	322	312	307	292	250	208	153
1004	22674.7	36.8													333	323	317	323	305	306	301	287	241	196	147	61													345	329	323	319	319	309	308	287	250	201	150
1005	22697.4	37													336	326	315	317	312	313	299	297	244	196	147	52													346	326	326	321	320	314	310	284	254	204	153
1006	22720	37.1													339	318	318	316	313	308	302	289	240	195	149	57													345	321	326	328	313	317	312	290	250	206	152
1007	22742.5	36.8													338	326	322	320	312	316	301	291	245	192	148	61													343	328	327	326	317	312	311	291	255	206	149
1008	22765	36.9													341	328	306	320	318	307	304	289	242	193	147	54													344	330	318	320	322	325	307	285	249	201	148
1009	22787.5	37													337	320	314	319	311	307	310	286	247	196	144	56													347	321	317	322	319	320	311	286	255	201	153
1010	22810.2	37													339	326	314	321	310	310	300	286	245	193	144	60													343	326	319	319	319	311	307	292	258	209	153
1011	22832.7	36.8													339	323	313	322	315	310	302	288	243	192	145	59													339	326	323	322	318	315	311	296	251	200	154
1012	22855.4	37													338	320	315	320	310	310	302	283	243	192	142	60													346	327	328	324	316	315	310	295	259	198	146
1013	22877.9	37.1													337	322	321	322	314	308	305	285	250	197	148	61													345	327	322	325	318	318	309	290	252	209	147
1014	22900.5	36.9													335	315	320	315	312	309	305	282	244	194	143	62													348	327	322	321	315	316	304	296	251	203	150
1015	22923	36.9													341	326	319	320	312	310	293	287	241	193	147	55													341	328	321	319	326	311	305	291	246	206	146
1016	22945.7	37.1													343	324	321	318	308	307	303	285	237	197	150	53													342	333	318	332	320	309	305	294	262	211	152
1017	22968.2	37													348	324	318	318	312	306	307	289	247	195	139	54													347	329	324	321	324	312	313	290	257	208	144
1018	22991	36.8													345	324	318	312	310	309	309	286	247	187	144	55													336	321	323	323	323	315	310	290	261	203	150
1019	23013.6	37.1													338	319	314	317	314	306	303	287	245	198	144	51													340	331	315	319	323	314	314	291	253	207	150
1020	23036.3	37.1													343	314	317	319	315	307	298	288	245	191	151	54													346	326	321	319	312	316	311	292	256	201	161
1021	23058.9	37													334	316	319	316	308	301	300	280	245	189	147	57													347	326	323	317	322	307	310	288	256	200	146
1022	23081.7	36.8													335	314	322	319	312	303	306	283	243	199	139	55													346	329	322	328	324	310	305	293	258	208	146
1023	23104.4	37.1													334	324	316	317	303	305	303	281	248	199	144	60													341	324	322	318	315	317	307	296	262	199	146
1024	23127.1	37.1													337	321	323	315	303	313	299	281	248	198	149	66													342	326	320	325	319	314	311	289	258	205	153
1025	23149.7	37													336	321	317	312	312	306	303	285	244	191	141	62													348	331	323	319	310	318	308	291	254	206	147
1026	23172.2	37.1													336	324	314	316	317	316	297	288	242	203	150	55													344	332	318	321	316	309	304	295	262	210	159
1027	23194.7	37.1													336	323	321	315	310	309	307	293	249	193	141	56													351	326	322	319	316	322	303	289	261	203	153
1028	23217.3	37													339	326	320	316	311	306	306	287	250	198	145	61													343	331	325	325	320	311	310	290	248	207	156
1029	23240	36.8													332	319	318	318	316	314	303	287	246	196	141	56													344	330	324	316	317	313	309	288	255	207	149
1030	23262.6	37.1													339	324	315	316	318	306	303	289	244	197	150	58													339	327	317	317	316	317	308	292	256	204	153
1031	23285.1	37.1													337	318	310	313	311	308	307	294	245	198	145	61													342	329	317	316	316	305	304	293	264	202	147
1032	23307.9	37													333	322	314	319	308	307	300	286	243	197	144	55													346	324	325	320	316	311	308	293	247	204	152
1033	23330.5	36.8													336	322	319	318	310	308	301	289	246	192	157	61													345	326	323	319	323	311	308	295	260	209	150
1034	23353.1	37													338	325	313	309	311	309	303	290	245	198	145	59													341	325	315	319	319	304	305	287	254	212	154
1035	23375.7	37													332	326	314	319	311	309	304	290	244	200	150	57													339	317	325	322	317	309	311	294	256	201	153
1036	23398.3	36.9													335	324	316	318	313	306	309	290	246	207	146	53													341	331	327	316	317	318	302	293	252	205	155
1037	23420.9	37.1													340	326	311	317	314	308	297	285	239	197	147	54													341	326	320	318	317	315	302	289	265	211	157
1038	23443.5	37.1													342	323	317	311	311	308	302	284	246	196	149	59													344	324	324	319	314	313	311	290	264	204	153
1039	23466.1	37													337	319	317	314	304	309	305	286	253	196	156	60													348	325	319	318	320	316	307	287	260	203	154
1040	23488.8	36.8													347	324	313	318	312	304	299	288	248	206	154	59													344	330	324	318	323	315	307	291	254	210	154
1041	23511.5	37.1													338	320	311	315	313	308	304	288	251	201	146	58													343	322	319	320	316	309	316	292	260	206	157
1042	23534.2	37.1													339	324	313	317	305	306	298	282	242	203	141	56													348	325	324	316	322	311	309	286	256	206	151
1043	23556.8	36.9													335	315	314	310	312	299	303	290	245	196	144	56													340	326	326	316	316	314	305	294	263	206	153
1044	23579.4	36.9													339	320	309	321	314	314	306	292	244	190	149	58													344	328	325	320	307	311	313	297	259	206	151
1045	23602.1	37.1													335	321	319	315	315	306	306	289	244	203	152	64													350	323	324	319	316	311	304	290	266	208	155
1046	23624.9	37													342	324	319	319	310	308	306	289	243	199	143	63													346	328	323	326	317	314	304	288	255	208	153
1047	23647.5	36.8													339	322	325	315	315	311	304	285	247	201	153	51													339	325	327	318	314	315	308	294	263	205	156
1048	23670	37													334	320	317	315	314	311	302	296	247	199	151	59													344	330	325	320	317	315	303	290	261	211	153
1049	23692.5	37.1													332	326	321	311	312	316	299	293	248	192	150	61													347	328	325	320	310	318	304	293	261	206	148
1050	23715.2	37													341	326	313	318	315	303	304	286	257	202	151	58													341	331	323	315	313	316	305	292	258	204	158
1051	23737.8	36.7													338	330	313	313	315	309	304	282	248	200	143	58													342	321	321	317	319	315	308	293	258	211	151
1052	23760.4	37													340	325	319	311	310	308	306	284	247	205	158	65													348	323	322	320	313	311	306	292	255	208	153
1053	23783.1	37													341	326	315	320	311	312	302	282	245	205	149	57													338	327	328	319	314	310	311	299	259	203	157
1054	23805.7	36.9													336	322	311	312	312	312	308	292	250	205	152	55													344	324	323	324	317	310	300	289	260	202	157
1055	23828.4	37.1													333	320	320	317	318	309	302	294	248	201	148	62													344	327	318	320	317	312	307	298	261	204	159
1056	23851.1	37.1													334	325	319	315	320	311	303	285	248	200	153	60													341	327	321	314	321	313	304	294	266	206	147
1057	23873.6	37													339	323	317	317	313	305	305	286	248	194	148	55													344	333	320	322	319	309	300	287	258	205	151
1058	23896.4	36.8													333	322	318	315	309	309	299	283	252	203	147	58													346	330	323	319	316	319	306	293	256	210	159
1059	23919.1	37.1													340	325	319	317	316	305	300	285	248	200	153	60													345	328	322	317	312	308	308	297	263	203	149
1060	23941.7	37.1													339	319	310	315	312	310	300	284	246	197	149	62													346	325	326	320	321	315	310	293	260	214	150
1061	23964.2	37													339	321	315	319	315	311	301	294	247	196	153	58													344	324	321	321	315	313	304	291	259	206	151
1062	23987.1	36.8													334	322	314	317	313	307	304	291	243	201	147	51													344	326	321	331	320	310	307	293	265	215	155
1063	24009.7	37.1													334	326	314	322	318	311	306	288	249	200	145	64													344	327	320	321	320	317	311	297	258	213	160
1064	24032.4	37.1													342	319	315	311	313	304	303	291	255	204	151	60													345	326	329	324	315	313	313	299	260	213	158
1065	24055.1	36.8													335	319	313	313	317	310	305	284	253	202	147	56													343	325	324	318	315	310	305	296	259	209	155
1066	24077.8	36.9													340	321	316	316	307	310	303	288	244	208	145	54													344	327	322	318	314	314	309	301	257	210	153
1067	24100.4	37.1													335	319	316	319	315	306	305	289	248	201	157	61													343	327	326	324	317	310	309	290	257	208	157
1068	24123.2	37													342	328	316	321	314	312	305	287	247	196	148	59													337	324	325	322	315	308	311	294	256	212	159
1069	24145.9	36.8													339	328	315	318	318	307	307	291	250	193	148	51													341	328	323	321	317	310	315	292	258	209	155
1070	24168.4	37.1													336	321	312	319	308	306	305	295	252	199	151	57													342	328	322	322	315	317	313	297	270	207	152
1071	24191	37.1													339	326	309	315	311	307	302	289	251	202	150	60													345	328	317	322	315	310	312	296	263	214	160
1072	24213.4	37													337	321	319	314	314	313	305	290	257	204	154	55													347	320	324	323	320	316	302	294	263	204	157
1073	24236	37													338	321	319	317	309	314	302	294	251	200	156	57													341	326	327	316	323	310	309	295	258	213	156
1074	24258.7	37.1													334	320	313	316	312	306	306	286	250	204	151	56													346	325	322	322	314	317	312	297	264	213	153
1075	24281.3	37.1													338	324	324	319	313	311	308	293	252	208	152	59													345	326	322	322	311	313	308	292	259	206	161
1076	24303.9	36.8													334	320	316	312	310	309	308	295	251	199	149	63													346	326	327	321	310	307	308	294	264	207	157
1077	24326.5	37.1													339	324	324	316	313	307	306	294	256	201	153	60													346	329	316	321	312	316	310	298	260	207	155
1078	24349.2	37.1													336	324	314	311	317	315	299	293	250	198	148	60													345	336	326	315	312	323	312	293	255	216	158
1079	24371.7	37													346	323	317	322	310	306	303	290	250	204	152	61													343	326	319	317	314	315	313	295	261	204	151
1080	24394.2	36.8													338	315	311	319	313	308	302	290	245	208	159	58													347	330	326	313	312	317	306	295	261	216	154
1081	24417	37													335	318	315	312	306	313	305	288	255	206	149	56													343	326	320	315	314	319	305	294	262	214	161
1082	24439.5	37													335	330	318	317	318	307	299	285	255	208	156	56													347	326	319	313	312	303	309	296	261	209	153
1083	24462.2	36.9													339	320	316	312	308	303	308	288	253	202	149	66													344	329	317	325	318	308	308	296	262	209	154
1084	24484.8	37													341	322	313	316	308	306	305	292	248	203	154	62													345	330	323	319	312	314	306	294	266	215	159
1085	24507.4	37													339	321	319	320	310	309	306	289	250	206	152	58													352	327	325	320	316	316	307	296	269	210	159
1086	24530	37.1													338	322	322	312	311	303	303	285	246	204	158	62													338	328	323	321	318	312	311	299	261	219	153
1087	24552.6	36.8													340	323	319	316	317	309	301	294	248	205	150	62													346	326	328	314	313	310	312	295	261	211	159
1088	24575.2	37													338	325	313	318	316	306	308	286	253	199	150	58													338	330	326	321	313	310	305	294	258	198	158
1089	24597.8	37.1													338	315	313	312	306	314	301	286	249	203	157	59													343	329	328	318	318	311	305	298	259	209	156
1090	24620.4	37													337	323	314	321	314	314	309	293	247	203	152	56													343	328	323	316	322	313	307	294	258	209	160
1091	24643	36.8													341	323	315	321	315	312	299	286	254	207	151	59													340	330	322	315	314	317	312	301	264	215	152
1092	24665.6	37.1													340	319	312	317	308	310	302	289	253	208	155	63													344	326	322	318	315	313	303	300	261	212	166
1093	24688.1	37.1													339	325	312	315	308	306	306	291	253	208	155	58													344	320	320	317	310	312	316	290	267	210	156
1094	24710.6	36.8													331	322	320	324	315	312	298	288	255	202	153	61													339	332	322	322	311	310	312	299	263	212	157
1095	24733.2	37													342	325	317	316	318	306	306	291	252	205	161	60													344	326	318	321	316	309	311	294	261	209	158
1096	24755.8	37.1													334	319	316	317	314	309	304	289	253	210	156	58													344	329	324	319	315	319	312	299	268	214	157
1097	24778.3	37													342	319	312	315	314	304	310	294	258	199	157	55													344	321	319	321	320	313	311	301	260	215	156
1098	24800.9	36.9													342	329	319	316	316	311	306	295	258	212	161	52													339	331	322	324	312	315	306	295	270	212	161
1099	24823.4	37.1													336	321	320	321	316	312	307	294	257	212	163	69													344	332	317	324	318	316	312	292	269	210	162
1100	24847	37.1													342	323	316	314	310	309	301	292	247	206	155	54													347	335	324	317	318	312	305	292	268	206	162
1101	24869.6	37													341	321	318	318	308	306	303	292	253	200	151	63													350	327	322	318	310	307	302	296	268	212	156
1102	24892.1	37													334	324	316	307	310	314	304	293	255	207	153	48													340	326	321	318	318	317	308	291	266	218	155
1103	24914.6	37.1													338	325	319	320	315	309	301	286	247	204	151	59													346	325	330	321	317	309	309	295	262	215	162
1104	24937.3	37													338	318	319	316	310	308	306	289	261	204	151	70													341	325	325	316	311	311	307	301	267	212	163
1105	24960	36.8													335	324	318	316	307	300	310	283	254	205	155	62													345	325	321	317	319	311	309	292	274	214	161
1106	24982.7	37.1													343	321	321	315	310	309	305	289	249	200	151	59													341	329	321	320	316	314	303	295	263	215	165
1107	25005.3	37.1													341	323	314	321	305	304	300	293	257	205	157	57													344	321	324	319	314	312	311	299	264	214	157
1108	25028.1	37													336	330	316	317	316	305	301	296	249	212	159	53													350	327	324	317	313	311	307	292	266	214	160
1109	25050.7	36.8													334	325	316	316	318	308	303	292	252	201	157	64													344	326	325	323	316	313	307	299	264	212	158
1110	25073.3	37.1													339	321	315	314	312	312	302	291	259	206	152	59													345	325	320	320	312	312	305	296	267	218	161
1111	25095.8	37.1													344	317	318	321	314	303	304	292	253	199	150	64													347	327	321	322	313	309	307	301	263	221	159
1112	25118.4	36.9													331	320	317	316	309	304	301	294	257	207	162	65													343	332	323	318	316	309	310	302	268	211	160
1113	25141	37.1													338	326	321	316	317	309	309	290	256	213	157	58													343	327	320	323	315	314	308	295	263	211	161
1114	25163.4	37.1													336	320	320	318	316	308	311	295	262	213	153	59													345	325	324	322	317	312	312	291	264	214	164
1115	25185.9	37.1													337	321	314	317	308	304	301	292	258	205	150	59													340	327	322	322	310	312	311	298	267	217	157
1116	25208.6	36.8													338	322	322	315	305	306	305	291	261	210	155	61													342	323	320	320	310	312	307	297	262	217	164
1117	25231.1	37.1													337	325	322	318	307	311	300	290	256	205	157	61													344	325	322	320	311	316	311	299	263	216	154
1118	25253.8	37.1													335	324	313	320	314	302	302	294	251	214	155	65													347	329	322	317	311	313	309	290	271	217	164
1119	25276.5	37													335	326	319	318	312	305	310	299	254	209	161	51													344	328	328	318	315	313	309	299	263	214	160
1120	25299.2	36.8													339	323	315	318	312	312	301	296	254	212	158	62													345	323	320	315	311	309	307	301	271	217	160
1121	25321.7	37													335	324	317	311	312	314	305	298	251	207	160	59													342	326	318	314	314	305	306	290	259	216	161
1122	25344.3	37													336	325	316	309	307	314	308	291	252	208	153	59													346	326	319	319	317	322	313	301	263	214	167
1123	25366.8	36.8													339	325	322	314	318	308	312	296	258	204	161	62													343	321	325	321	321	312	314	303	261	217	160
1124	25389.4	37													343	318	318	318	312	311	303	287	254	211	159	56													347	325	324	314	312	313	313	293	266	217	165
1125	25411.9	37.1													343	327	319	311	311	308	303	294	263	211	159	63													338	325	324	317	312	317	308	298	269	216	164
1126	25434.5	37													341	323	323	313	315	313	310	292	259	212	162	63													345	323	321	320	316	314	312	300	271	215	166
1127	25457	36.9													342	323	312	318	312	312	308	291	258	208	159	60													343	330	325	317	317	315	304	299	268	219	158
1128	25479.6	37.1													339	319	317	311	311	311	306	292	260	216	155	60													348	329	324	317	321	308	309	306	269	217	165
1129	25502.4	37.1													339	327	315	317	317	311	303	298	259	208	161	56													344	322	326	317	317	312	303	293	273	217	165
1130	25525	36.9													339	322	319	325	313	310	302	296	265	212	156	60													346	322	318	321	311	309	302	298	262	214	170
1131	25547.7	37.1													338	321	318	315	315	311	307	297	250	209	158	58													345	329	322	320	310	306	308	299	268	220	161
1132	25570.4	37.1													338	327	316	310	309	307	302	292	253	213	152	56													344	325	320	317	313	311	308	295	268	219	160
1133	25593	37													341	324	323	323	310	306	305	297	260	213	159	63													344	320	317	312	318	309	310	301	269	220	163
1134	25615.7	36.8													336	323	319	324	310	311	313	290	256	212	156	63													339	323	321	317	317	309	309	300	272	216	157
1135	25638.2	37													340	324	314	316	317	311	309	296	264	209	159	60													342	326	325	320	312	314	306	297	271	220	158
1136	25660.7	37.1													340	328	319	322	314	303	301	292	255	213	163	60													340	330	323	313	312	312	308	297	264	220	166
1137	25683.2	37													345	328	318	320	310	303	309	294	261	212	154	57													341	330	320	323	308	314	315	297	265	221	156
1138	25705.7	36.8													346	320	317	319	319	307	306	299	253	213	158	56													349	328	319	327	313	315	308	296	271	217	162
1139	25728.3	37.1													341	323	316	320	312	310	306	296	261	206	161	61													345	324	322	318	314	314	307	294	270	212	160
1140	25750.9	37.1													335	322	314	314	315	309	308	290	253	213	156	63													342	329	319	315	316	316	313	295	269	219	158
1141	25773.4	36.9													335	326	315	319	312	302	304	294	256	214	162	62													345	326	316	320	317	312	311	301	259	219	167
1142	25795.9	37.1													339	323	322	313	319	310	302	291	270	203	156	61													344	326	318	322	315	316	309	297	265	218	168
1143	25818.5	37.1													341	325	315	312	314	310	307	295	260	212	155	59													347	326	321	319	317	306	315	296	269	219	159
1144	25841	37													340	328	318	318	308	313	304	298	256	205	161	56													340	322	321	315	320	312	309	300	270	212	167
1145	25863.7	36.8													341	320	318	321	311	309	301	290	256	217	159	57													345	329	323	315	310	314	313	296	267	216	160
1146	25886.3	37.1													346	322	316	317	309	312	307	291	259	215	163	55													346	331	329	319	309	308	309	295	267	215	156
1147	25908.8	37.1													342	326	312	318	315	311	305	294	260	213	163	61													352	329	318	318	315	318	310	301	264	215	170
1148	25931.6	36.9													344	325	325	312	311	307	303	291	253	211	159	56													348	328	323	317	315	308	309	300	270	225	165
1149	25954.5	36.8													340	327	317	316	302	308	301	293	250	215	163	64													343	329	323	318	319	308	306	300	269	219	166
1150	25977.1	37													338	323	318	315	313	305	301	296	261	213	163	59													343	326	320	316	314	309	310	301	267	217	166
1151	25999.8	37													344	324	315	319	316	308	308	292	260	216	161	59													347	327	317	316	316	314	314	297	270	218	162
1152	26022.5	36.8													336	323	310	307	308	311	305	292	268	220	161	58													343	327	331	313	317	313	311	294	262	220	164
1153	26045.1	37													334	328	314	316	310	302	301	287	255	208	160	65													350	323	327	318	311	312	311	298	272	220	164
1154	26067.7	37.1													335	324	318	315	312	307	307	298	261	218	163	65													347	318	325	317	311	313	306	300	267	223	169
1155	26090.3	37													339	324	321	313	307	309	304	297	263	208	164	62													344	326	325	319	316	312	310	297	273	219	162
1156	26112.9	36.8													331	320	318	317	314	311	306	289	259	211	168	67													344	330	327	313	316	313	305	297	275	222	161
1157	26135.5	37													336	324	319	317	314	296	302	293	263	208	168	58													345	327	323	322	320	309	303	302	268	214	158
1158	26158	37.1													341	330	317	315	311	311	304	290	259	218	168	64													341	327	325	314	317	316	306	299	266	230	169
1159	26180.8	36.8													337	320	313	316	307	305	308	294	266	208	162	62													347	329	316	315	318	315	313	295	266	219	168
1160	26203.3	37.1													337	323	320	310	310	304	303	299	257	212	158	60													350	331	325	319	310	313	309	301	270	216	169
1161	26225.9	37.1													344	327	312	320	309	309	305	292	263	210	160	58													342	329	321	311	309	309	308	299	274	221	164
1162	26248.4	37													344	316	313	318	314	311	304	294	258	209	160	58													345	327	321	319	312	309	309	300	275	218	165
1163	26271.3	36.8													344	328	320	314	313	309	307	292	257	207	162	55													348	330	324	315	308	307	311	303	266	223	166
1164	26293.9	37													340	322	317	320	316	311	306	289	261	216	164	58													342	329	320	318	317	310	309	301	267	217	160
1165	26316.6	37.1													339	326	317	315	312	306	305	291	263	213	161	57													343	324	319	321	315	308	303	301	264	219	169
1166	26339.2	37													341	327	318	321	310	305	307	297	264	218	167	58													344	327	323	313	320	307	308	301	270	223	164
1167	26361.7	36.8													341	321	319	314	311	311	302	292	262	214	160	59													345	334	322	323	311	306	305	293	268	220	163
1168	26384.3	37.1													343	326	321	317	312	309	300	294	266	222	164	59													339	324	324	323	316	312	307	293	265	223	162
1169	26407	37.1													337	324	321	316	310	310	310	295	267	216	160	60													347	329	324	317	317	304	307	301	265	219	166
1170	26429.8	36.9													342	320	315	319	310	308	303	287	258	210	157	65													348	328	322	319	320	314	309	295	268	223	167
1171	26452.4	37.1													338	319	321	310	311	304	298	292	254	216	165	60													346	324	325	313	305	317	312	299	270	221	164
1172	26475.1	37.1													339	328	314	310	314	306	303	297	271	208	164	57													344	331	321	317	314	315	312	299	268	223	162
1173	26497.8	37													335	322	315	322	316	312	303	288	259	214	163	59													350	318	325	314	323	308	307	302	274	222	165
1174	26520.6	36.8													337	321	316	312	317	313	308	297	265	214	167	55													335	328	318	320	315	311	304	297	265	220	168
1175	26543.2	37.1													338	326	320	318	312	310	307	296	261	211	163	63													344	324	324	313	313	310	314	297	274	226	164
1176	26566	37.1													339	317	310	320	302	306	305	298	253	217	165	64													347	328	319	316	313	310	307	301	268	223	172
1177	26588.8	36.9													337	319	312	317	313	305	301	299	264	207	166	57													344	330	318	310	318	312	312	299	271	220	166
1178	26611.4	36.9													341	324	314	311	313	302	293	297	264	212	162	63													346	326	325	318	320	317	312	293	268	225	166
1179	26634	37													344	323	310	315	309	307	304	297	262	219	167	65													342	327	325	319	316	307	310	299	270	220	168
1180	26656.7	37													340	323	313	316	308	310	306	293	260	213	169	62													345	326	322	319	311	312	304	297	267	223	163
1181	26679.2	36.8													338	324	315	318	315	306	305	296	264	218	167	61													341	331	321	316	316	311	313	296	270	224	168
1182	26701.7	37													335	323	316	313	314	309	305	295	262	214	162	59													348	328	325	315	314	309	309	298	269	225	169
1183	26724.2	37.1													336	319	318	316	315	307	302	292	265	216	162	61													344	326	318	321	316	312	313	298	271	221	166
1184	26746.8	37													339	319	314	323	311	306	307	294	263	217	162	61													346	325	325	318	309	317	310	297	274	222	163
1185	26769.3	36.9													335	320	319	315	312	312	309	296	263	218	163	57													345	332	322	316	315	312	304	296	267	217	161
1186	26791.8	37													340	325	314	313	315	308	316	302	267	216	166	64													342	325	325	317	315	309	313	297	271	227	171
1187	26814.3	37.1													340	320	315	321	314	316	306	293	264	210	165	61													345	337	322	316	314	319	308	299	267	217	163
1188	26836.8	36.8													338	327	313	316	310	315	307	294	267	220	167	61													342	325	321	321	313	313	306	300	267	224	173
1189	26859.5	37.1													336	328	316	316	309	308	301	294	262	216	163	56													344	327	327	320	312	311	312	299	275	222	168
1190	26882	37													340	325	318	317	308	307	309	295	265	216	168	55													345	329	323	318	320	309	304	297	272	228	165
1191	26904.6	37													343	324	315	319	308	304	303	297	265	218	163	60													348	327	323	320	314	314	307	292	275	224	167
1192	26927.3	36.8													341	324	317	315	310	312	301	296	264	219	164	57													349	333	326	314	311	313	303	296	269	225	161
1193	26949.9	37													345	326	318	310	315	301	306	294	265	218	163	63													347	324	327	311	315	305	309	299	271	227	165
1194	26972.6	37.1													332	322	308	311	308	307	305	291	260	219	164	57													346	333	325	315	313	310	311	298	274	223	165
1195	26995.2	37													339	319	316	311	312	309	306	297	267	220	168	61													345	328	323	316	314	316	308	300	273	223	165
1196	27017.9	36.8													343	322	314	318	310	309	304	296	261	221	167	63													343	330	324	316	314	310	305	294	274	228	171
1197	27040.5	37													338	320	318	316	313	307	304	294	263	216	169	61													348	327	327	317	316	310	311	302	272	223	172
1198	27063.1	37.1													341	318	311	313	311	309	304	295	264	222	166	53													347	330	318	316	315	311	310	299	272	226	167
1199	27085.7	36.9													338	323	316	319	308	305	302	300	267	221	166	59													347	332	320	317	319	311	305	299	273	224	173
1200	27108.3	37.1													341	323	317	313	310	306	308	299	265	221	165	61													347	327	325	314	313	309	305	301	275	226	172
1201	27130.7	37.1													343	323	316	315	315	308	305	294	266	218	164	61													338	324	316	315	316	314	309	299	275	224	173
1202	27153.2	37													339	326	316	315	313	306	308	291	261	218	164	61													345	323	325	317	315	312	311	297	274	223	178
1203	27175.9	36.8													337	321	317	314	305	309	305	295	269	223	169	62													344	328	323	317	317	311	307	298	271	224	170
1204	27198.5	37.1													334	328	318	315	307	303	306	295	266	226	170	59													347	330	326	313	316	311	307	308	277	217	168
1205	27221.1	37.1													339	324	320	316	315	311	300	295	269	219	169	65													342	326	324	316	309	318	310	297	271	224	172
1206	27243.6	36.9													336	327	319	316	313	312	306	293	266	216	168	56													347	324	327	315	316	313	307	304	268	232	173
1207	27266.5	36.9													337	324	315	316	313	308	302	294	269	221	164	65													345	326	324	321	313	314	309	296	284	235	166
1208	27289.5	37.1													336	324	320	314	305	304	307	299	268	218	162	62													341	327	326	314	308	316	300	299	272	227	167
1209	27312	37													340	318	317	313	308	309	301	295	260	223	170	58													346	327	321	321	316	318	310	301	276	222	168
1210	27334.4	36.8													337	319	328	317	301	314	303	283	263	225	166	59													348	328	318	316	317	311	308	305	270	225	161
1211	27357.2	37.1													337	319	317	318	313	314	307	294	271	218	169	59													340	325	325	316	319	309	309	299	283	223	169
1212	27379.7	37.1													340	316	322	311	303	307	300	291	262	216	163	55													346	332	315	313	312	303	311	293	271	224	169
1213	27402.4	37													343	321	324	311	311	311	304	302	265	225	166	65													345	329	322	319	316	311	304	299	272	226	172
1214	27425.4	36.9													341	324	317	318	309	308	311	295	267	221	167	66													344	330	328	316	320	308	309	302	277	232	172
1215	27448.1	37.1													338	329	319	317	311	312	310	298	269	225	172	61													345	330	318	316	317	314	307	297	275	225	172
1216	27470.9	37.1													334	325	316	317	309	303	305	301	267	214	168	63													343	327	320	318	316	311	303	302	278	219	176
1217	27493.5	36.8													341	323	316	317	311	304	303	301	266	219	166	60													341	331	321	316	314	310	311	296	272	230	172
1218	27516.3	37.1													338	323	318	313	311	308	301	298	265	221	164	64													341	327	322	309	315	305	308	300	274	228	177
1219	27538.8	37.1													337	324	318	319	311	314	305	294	267	218	160	63													345	325	329	321	312	308	306	296	272	224	173
1220	27561.6	37.1													337	322	316	316	304	309	305	294	268	220	168	66													347	326	321	314	312	317	309	304	272	228	166
1221	27584.3	36.8													336	320	319	319	319	309	306	300	266	219	166	64													343	326	322	317	313	314	305	296	267	224	165
1222	27606.9	37													341	324	317	313	310	304	305	294	268	226	167	58													350	334	316	322	321	311	313	300	274	225	169
1223	27629.5	37.1													341	323	321	316	316	308	312	296	266	218	172	63													345	331	321	315	316	311	312	299	280	228	169
1224	27651.9	37													338	325	317	313	308	309	311	297	265	226	168	59													347	322	318	322	317	314	313	303	274	228	171
1225	27674.5	36.8													341	329	315	317	309	305	297	295	267	214	176	58													342	326	332	313	316	313	303	302	272	231	174
1226	27697.3	37													338	321	314	316	313	310	307	298	264	216	173	62													342	325	323	322	316	313	307	300	275	225	175
1227	27719.8	37.1													338	325	314	318	310	311	305	294	270	223	167	64													342	327	323	319	313	311	305	302	276	226	179
1228	27742.4	36.9													340	324	314	320	316	307	304	296	267	223	168	61													347	329	319	321	314	316	305	298	274	232	170
1229	27765	37.1													338	319	318	321	316	312	307	296	267	219	173	61													345	328	325	317	311	311	307	303	278	234	168
1230	27787.5	37.1													338	324	313	318	314	313	302	299	269	220	165	61													346	322	323	322	312	315	313	301	275	226	176
1231	27810	37													345	325	311	317	310	313	305	290	267	225	173	62													342	325	325	325	308	312	311	301	275	223	169
1232	27832.5	36.8													340	322	319	315	317	307	305	300	266	229	173	65													344	329	323	326	314	312	305	305	273	233	168
1233	27855.2	37.1													342	321	310	308	307	309	300	299	262	227	164	57													343	325	324	317	316	317	307	296	280	225	172
1234	27877.8	37													340	319	318	316	309	306	302	296	272	218	166	57													343	326	323	318	309	310	309	298	271	232	175
1235	27900.3	36.9													342	319	318	319	308	310	307	297	268	224	175	63													345	327	317	321	317	310	307	300	275	234	169
1236	27923	36.9													336	318	322	318	314	311	302	297	270	227	175	62													348	324	326	320	317	310	307	301	275	233	174
1237	27945.6	37.1													338	318	316	321	310	303	308	300	263	223	171	66													345	325	321	321	320	310	311	298	275	226	174
1238	27968.3	37													337	319	316	316	313	310	305	300	266	222	172	64													348	334	324	314	314	309	307	301	282	231	171
1239	27990.8	36.8													339	320	313	316	310	308	303	295	263	221	170	64													345	332	322	320	317	312	309	301	275	232	168
1240	28013.4	37.1													336	326	323	317	313	305	304	298	265	224	173	60													347	327	323	317	314	313	312	300	279	230	176
1241	28036.1	37.1													343	324	314	312	314	310	306	300	274	227	169	60													342	332	324	319	317	312	309	302	271	228	174
1242	28058.8	37													339	326	315	313	312	310	303	295	266	226	171	60													350	323	324	317	318	308	306	301	273	227	167
1243	28081.5	36.9													343	322	318	315	313	309	301	298	273	224	176	61													346	326	324	316	310	316	310	301	274	228	175
1244	28104	37													340	323	316	317	305	307	309	285	270	220	172	66													342	334	331	321	318	317	310	302	281	233	167
1245	28126.7	37.1													342	325	313	317	309	308	308	298	270	224	168	64													348	327	324	317	307	312	315	302	277	225	175
1246	28149.3	36.8													338	326	318	311	314	314	301	297	267	221	170	56													347	329	319	321	317	316	308	304	277	229	176
1247	28171.8	37													340	324	317	315	310	314	306	294	265	224	169	62													340	329	323	312	314	315	305	306	279	230	172
1248	28194.4	37													341	319	319	318	309	305	309	300	270	223	174	59													347	330	325	320	313	308	307	308	271	231	173
1249	28217.1	37													340	325	316	313	316	309	313	297	272	226	174	61													340	328	324	319	317	310	306	305	279	232	172
1250	28239.5	36.7													344	325	314	316	305	307	303	295	267	226	168	62													346	328	324	322	319	314	314	302	275	232	176
1251	28262.3	37.1													339	329	316	311	313	308	303	300	270	226	167	65													349	319	326	319	319	314	305	301	274	233	174
1252	28284.8	37.1													338	328	317	311	313	308	304	298	264	226	169	57													344	329	319	320	314	309	302	299	285	233	178
1253	28307.3	37													334	319	325	311	313	302	303	298	269	220	175	62													340	325	321	320	304	312	313	298	280	226	172
1254	28330.1	36.8													345	330	316	320	313	309	306	300	272	227	172	60													334	322	313	323	319	315	309	301	278	231	178
1255	28352.7	37													335	325	324	321	309	303	305	292	267	223	173	63													345	323	322	320	311	316	302	304	277	228	173
1256	28375.4	37													346	327	311	321	309	311	302	300	266	226	170	63													347	326	322	324	317	315	307	299	276	229	175
1257	28398.1	36.9													337	319	317	318	311	302	307	293	271	230	173	61													342	328	321	321	316	313	310	300	281	234	180
1258	28420.8	37.1													340	323	324	316	305	309	306	297	272	219	167	63													345	332	324	321	315	310	305	291	269	234	169
1259	28443.4	37.1													339	326	313	312	309	306	306	297	277	221	171	57													341	330	324	313	316	309	305	301	272	237	175
1260	28466.2	37													337	326	315	317	311	308	306	290	268	229	178	64													351	331	319	319	317	316	317	304	282	233	179
1261	28489	36.8													339	321	318	316	316	309	297	300	268	223	169	61													343	327	323	317	317	313	301	298	276	229	182
1262	28511.6	37													341	320	316	320	312	310	307	296	262	229	173	66													344	331	329	316	311	308	310	293	269	233	163
1263	28534.2	37													344	327	314	314	310	307	308	296	271	224	170	60													341	327	321	315	318	311	314	302	280	239	175
1264	28557.1	36.8													341	323	320	327	312	304	302	294	265	228	178	64													342	323	325	311	319	308	310	304	279	229	178
1265	28579.7	37													342	324	318	320	311	307	301	296	267	223	180	67													348	331	323	318	314	315	315	304	277	236	176
1266	28602.2	37.1													343	330	312	320	308	309	306	299	266	220	171	60													346	325	330	324	316	313	306	301	273	230	180
1267	28624.8	37.1													336	324	315	318	312	303	300	297	276	230	167	59													342	329	325	318	309	309	318	298	274	233	175
1268	28647.3	36.8													343	328	321	318	313	304	298	302	267	227	175	62													340	326	316	328	315	312	314	306	281	236	175
1269	28669.9	37.1													338	329	321	320	307	305	302	301	267	229	169	72													340	326	320	318	311	310	310	303	275	232	171
1270	28692.4	37.1													344	327	323	317	315	310	300	299	266	223	174	53													345	322	320	316	310	312	308	304	275	238	180
1271	28714.9	37													337	323	321	314	310	302	303	300	270	218	175	63													343	327	320	317	316	309	307	304	275	237	173
1272	28737.4	37													339	326	317	320	311	302	316	296	276	233	174	62													345	325	321	314	316	316	306	295	278	233	178
1273	28760	37.1													337	318	319	313	314	310	308	301	271	227	175	64													341	323	326	317	315	312	309	302	277	235	176
1274	28782.5	37.1													338	317	317	316	310	310	307	299	274	233	177	64													345	323	322	319	316	311	312	306	285	236	176
1275	28805.1	36.8													334	325	324	313	317	300	302	302	267	226	177	53													341	327	325	328	308	317	314	306	268	232	185
1276	28827.6	37.1													342	325	324	316	313	311	309	294	267	230	176	62													340	327	328	326	315	314	315	300	277	240	171
1277	28850.3	37.1													340	330	322	314	309	311	310	297	269	228	175	61													341	320	322	315	311	306	318	300	279	240	177
1278	28873.1	37													347	322	320	318	309	307	296	291	266	231	175	71													349	327	323	320	314	313	313	303	278	233	178
1279	28896	36.8													342	329	317	314	311	306	307	294	271	228	185	63													350	330	318	317	317	309	310	304	285	226	173
1280	28918.6	37.1													344	325	314	312	311	308	303	288	270	229	179	57													349	329	325	316	320	310	304	305	276	237	180
1281	28941.4	37.1													338	329	316	318	311	311	305	299	271	228	172	61													351	331	327	320	314	308	304	307	272	233	180
1282	28964.1	36.9													337	333	317	318	312	306	318	300	271	230	172	66													349	322	324	317	305	317	305	301	277	227	186
1283	28986.8	36.8													341	323	310	319	312	312	299	298	274	230	178	59													345	327	323	320	316	308	311	301	283	229	182
1284	29009.5	37.1													337	323	312	320	308	308	305	301	272	229	175	63													346	330	329	323	310	307	315	304	285	239	174
1285	29032.2	37													341	323	316	320	315	305	305	291	272	229	171	58													342	328	320	317	312	315	309	304	272	226	181
1286	29054.8	36.8													338	328	316	316	308	302	303	291	274	229	174	56													351	329	319	315	319	315	312	307	282	237	182
1287	29077.3	37													338	329	316	312	316	305	308	297	271	225	175	64													347	332	326	322	319	312	310	304	286	243	179
1288	29099.9	37.1													335	327	318	316	315	307	310	300	275	232	176	66													351	328	317	317	317	307	303	299	279	231	179
1289	29122.4	37													338	322	311	315	309	310	305	295	273	225	173	61													337	328	321	320	308	308	310	304	277	230	177
1290	29144.9	36.8													336	327	320	318	314	309	308	301	274	228	181	63													341	325	322	319	312	313	307	299	282	242	175
1291	29167.5	37.1													341	331	320	316	310	303	307	300	269	228	176	57													346	326	320	322	311	314	311	293	279	237	181
1292	29190	37.1													340	327	317	319	314	311	304	297	274	225	183	62													348	330	327	317	313	312	303	304	280	240	177
1293	29212.5	36.9													342	328	320	317	310	313	307	303	276	233	178	57													343	334	321	317	316	310	312	300	277	237	178
1294	29235	37													337	322	316	314	306	310	311	302	272	230	174	61													343	328	325	323	321	309	310	304	286	240	179
1295	29257.5	37.1													343	326	319	324	309	309	308	301	283	226	175	64													346	327	321	323	318	309	312	305	282	241	176
1296	29280.1	37.1													340	322	316	317	313	310	304	302	275	231	176	66													340	330	324	313	314	314	311	299	276	240	177
1297	29302.6	36.8													340	323	328	315	311	308	308	298	279	228	183	68													347	329	321	316	311	308	303	305	284	241	180
1298	29325.2	37.1													340	325	318	314	311	307	307	303	276	234	184	65													348	331	324	316	314	312	314	300	285	235	174
1299	29347.8	37.1													339	326	318	323	310	307	308	301	276	227	180	60													350	329	321	320	312	319	303	298	281	234	176
1300	29370.5	37													341	326	318	316	311	315	305	305	271	227	182	56													340	328	320	316	313	316	304	302	281	234	183
1301	29393.1	37													334	323	316	323	312	311	301	296	276	225	182	64													341	327	328	320	313	315	305	305	282	242	178
1302	29415.7	37.1													342	327	323	315	309	308	306	302	273	232	175	62													346	326	317	317	316	308	314	303	274	234	179
1303	29438.4	37.1													340	323	315	316	309	309	311	299	279	230	179	64													338	334	328	322	318	312	306	300	281	236	180
1304	29461.2	36.8													335	324	317	319	308	307	302	297	265	227	178	65													342	325	322	318	320	315	308	305	277	233	183
1305	29483.9	37.1													348	325	315	315	309	317	308	295	269	230	173	64													344	333	328	312	316	307	313	305	284	226	176
1306	29506.5	37													340	325	319	320	313	312	310	293	273	235	178	55													353	324	325	318	312	315	309	297	282	242	182
1307	29529.1	37													339	319	322	315	313	308	303	295	273	232	178	64													349	319	330	325	309	311	312	303	280	240	185
1308	29551.7	36.8													346	326	325	313	315	313	308	302	273	234	181	70													344	327	329	317	317	314	312	304	282	231	177
1309	29574.6	37													339	325	322	316	309	307	307	302	275	233	170	64													344	330	321	311	319	315	308	303	280	240	179
1310	29597.1	37													346	328	323	317	312	310	309	304	272	228	175	61													348	329	323	321	315	314	308	298	282	239	175
1311	29619.5	37													340	327	317	315	311	310	307	300	274	229	179	63													340	329	326	320	315	312	312	301	277	232	180
1312	29642.1	36.8													340	328	318	314	311	310	305	302	273	229	181	60													347	327	323	322	312	306	308	301	285	243	183
1313	29665	37.1													337	323	317	316	314	304	303	298	276	234	181	72													339	333	325	319	314	308	316	303	280	233	178
1314	29687.5	37													343	328	311	315	317	308	304	309	275	228	186	65													341	328	322	318	310	309	309	309	285	234	184
1315	29710.1	36.8													338	326	320	321	311	309	306	298	276	230	182	68													345	334	324	319	312	310	307	309	287	240	189
1316	29732.5	37.1													348	323	316	320	322	311	306	303	276	232	181	57													351	329	323	320	311	312	306	300	284	236	183
1317	29755	37.1													338	326	321	320	311	305	303	299	266	234	182	61													346	332	321	321	312	310	309	305	285	236	181
1318	29777.6	37													337	329	318	323	312	312	309	304	275	232	186	65													344	325	320	318	312	313	312	299	286	238	180
1319	29800.4	36.8													343	327	319	313	309	312	305	299	274	231	171	62													350	326	325	315	316	307	310	299	284	235	184
1320	29822.9	37													339	319	320	322	302	300	305	293	276	231	181	69													342	330	317	317	309	318	308	298	279	237	178
1321	29845.7	37													336	322	315	316	317	314	303	297	275	230	183	66													343	330	324	314	306	311	314	307	280	239	183
1322	29868.5	36.8													341	330	321	317	307	311	302	303	272	233	181	66													344	329	323	317	316	312	311	303	280	245	178
1323	29891	37													340	329	320	311	308	311	304	297	274	233	177	63													344	330	327	320	309	316	307	301	279	235	184
1324	29913.7	37													343	328	316	318	309	304	305	299	281	243	181	63													346	327	319	320	314	305	304	303	278	239	187
1325	29936.3	37													339	330	319	314	304	308	310	303	273	232	175	63													347	331	321	313	312	309	308	304	286	242	178
1326	29959	36.8													338	331	321	316	313	303	301	306	269	237	174	61													346	323	326	316	320	312	314	298	286	239	177
1327	29981.8	37.1													340	331	317	313	315	306	308	304	276	232	180	71													349	323	316	314	318	311	311	304	283	238	182
1328	30004.3	37.1													334	328	314	318	317	303	306	298	273	231	190	68													344	333	321	318	315	315	318	306	288	233	180
1329	30026.9	37													341	320	319	317	312	312	304	297	274	233	178	68													345	326	322	321	316	315	313	305	285	239	184
1330	30049.6	37													337	320	314	319	308	307	305	295	281	232	176	69													346	327	326	318	315	314	303	296	282	237	182
1331	30072.1	37.1													338	326	316	322	311	310	310	301	275	234	180	54													350	324	325	317	313	312	311	305	284	237	187
1332	30095	37.1													340	334	316	318	317	304	303	298	279	231	178	65													345	325	323	318	315	313	307	299	283	235	183
1333	30117.8	36.8													343	326	317	320	312	309	302	298	280	231	183	69													350	328	327	311	317	308	307	302	278	236	190
1334	30140.5	37.1													337	328	317	318	311	310	301	297	277	235	184	70													345	328	321	315	316	305	313	303	287	242	182
1335	30163.1	37.1													344	324	324	313	312	307	303	300	276	233	181	66													342	328	326	317	306	315	309	308	279	240	185
1336	30185.6	37													338	323	318	312	312	311	307	304	282	226	187	64													346	326	320	322	312	318	308	304	279	237	180
1337	30208.1	36.8													336	324	317	312	314	306	306	296	278	243	176	67													345	327	325	312	312	317	307	303	287	243	187
1338	30230.6	37.1													339	319	325	317	310	305	310	300	280	235	184	63													344	323	320	321	312	319	314	299	283	244	187
1339	30253.1	37.1													340	327	316	314	307	312	309	297	277	236	185	65													344	334	324	324	317	309	304	304	279	239	184
1340	30275.6	36.9													341	328	323	315	317	303	306	298	276	240	181	59													342	324	319	323	317	318	312	305	278	246	185
1341	30298.6	36.8													335	319	322	318	305	303	307	302	274	230	180	67													348	333	326	319	313	308	305	302	281	244	181
1342	30321.1	37.1													341	325	320	319	312	307	301	296	275	235	175	66													349	325	321	326	317	311	311	303	285	243	188
1343	30343.7	37.1													340	326	322	318	312	304	310	302	277	237	184	60													342	328	324	322	320	307	306	301	281	243	188
1344	30366.3	36.8													337	330	309	317	311	309	308	299	276	236	183	64													347	326	326	319	307	310	306	304	282	238	188
1345	30389	37.1													345	319	318	319	308	310	297	293	278	238	186	64													342	330	324	321	314	306	315	298	280	236	185
1346	30411.6	37.1													337	326	317	316	311	312	304	302	279	233	189	71													350	331	318	315	323	317	305	299	282	242	177
1347	30434.2	37													344	325	315	310	310	304	299	303	274	239	180	64													354	323	327	319	317	319	309	300	284	246	181
1348	30456.9	36.9													350	324	315	318	310	308	306	297	278	237	184	62													347	327	323	313	313	313	307	304	290	241	183
1349	30479.7	37.1													341	321	316	323	313	309	309	298	271	237	178	62													350	333	329	318	312	318	308	303	293	247	182
1350	30502.6	37													335	331	321	318	310	305	301	299	270	238	189	62													347	327	323	320	316	313	303	303	284	245	186
1351	30525.2	36.8													337	330	319	317	310	304	308	301	279	237	183	73													347	333	320	319	313	312	310	303	286	237	186
1352	30547.8	37													338	322	321	319	315	307	312	298	277	232	178	61													346	332	321	316	316	306	310	303	285	245	179
1353	30570.4	37.1													340	328	321	321	315	303	313	301	278	239	189	62													342	328	316	316	322	317	310	298	290	233	185
1354	30592.9	37													340	323	316	319	314	307	308	300	278	239	185	67													351	329	323	316	316	311	311	304	281	240	188
1355	30615.4	36.7													342	326	318	321	311	313	303	302	278	240	186	72													338	329	326	319	312	313	308	306	286	242	184
1356	30637.8	37													342	322	311	316	311	309	307	302	279	236	186	66													341	325	317	323	312	312	310	299	282	240	195
1357	30660.3	37.1													338	322	320	316	312	307	303	304	279	232	184	70													347	333	322	322	315	314	310	304	275	248	187
1358	30682.8	36.9													338	317	322	319	310	310	302	305	274	240	181	59													344	324	322	325	317	312	309	303	284	240	186
1359	30705.4	37.1													340	324	316	312	312	304	307	303	276	233	183	62													349	332	323	316	323	313	315	306	283	243	187
1360	30728	37													340	324	319	318	305	304	305	291	276	238	187	61													347	325	327	314	315	307	305	308	291	247	186
1361	30750.4	37.1													339	334	315	314	316	303	311	300	282	238	183	66													345	331	317	315	314	309	303	303	290	243	190
1362	30773.1	36.8													331	321	317	314	313	314	315	303	283	236	183	62													349	331	324	317	314	310	304	302	281	237	178
1363	30795.6	37.1													337	328	315	317	312	307	311	304	279	236	186	58													350	327	324	317	306	313	311	298	284	248	189
1364	30818.3	37.1													342	321	318	319	305	302	307	301	271	237	183	62													341	331	319	320	311	318	314	306	280	236	189
1365	30840.9	37													337	322	314	319	315	310	308	300	274	240	195	61													345	324	323	314	316	315	309	306	279	242	184
1366	30863.5	36.8													336	327	321	316	313	301	306	304	272	242	176	64													338	328	330	320	311	306	309	295	289	242	179
1367	30886.2	37													340	319	324	321	316	306	308	302	278	242	192	62													346	325	324	312	313	302	314	304	288	243	185
1368	30908.8	37.1													338	327	319	314	312	305	307	299	279	237	190	68													339	333	325	322	319	308	309	301	284	238	194
1369	30931.3	36.9													339	325	320	313	309	304	305	302	279	243	190	60													348	318	323	317	312	312	314	302	286	252	192
1370	30954	37.1													342	323	321	320	315	303	302	296	276	241	183	62													351	330	321	310	310	307	309	303	284	242	188
1371	30976.7	37													341	329	316	319	310	308	302	304	281	234	183	64													348	327	326	321	315	312	308	306	285	243	188
1372	30999.3	37.1													338	331	317	311	315	306	300	304	277	240	188	66													346	331	314	313	316	310	308	304	286	242	189
1373	31021.9	36.8													339	326	319	320	314	307	301	298	279	241	183	62													349	331	326	325	309	313	307	306	280	239	189
1374	31044.4	37.1													339	325	321	318	315	308	307	298	271	237	192	63													345	332	319	319	312	316	306	301	279	244	189
1375	31066.8	37.1													338	331	316	318	314	315	309	300	279	240	189	68													347	330	328	313	315	311	306	302	282	247	192
1376	31089.3	37													337	328	323	314	313	303	302	304	285	243	193	70													348	332	321	318	311	312	304	302	284	247	188
1377	31111.9	36.9													336	329	318	309	315	313	310	302	278	240	187	65													350	332	321	319	319	306	308	305	285	242	188
1378	31134.5	37													344	323	321	319	316	306	311	296	274	231	184	62													344	331	328	322	318	310	312	313	291	242	186
1379	31157.2	37.1													338	328	320	319	309	304	306	302	285	244	186	70													349	326	320	324	313	312	314	300	280	239	189
1380	31179.7	36.8													339	325	317	317	312	313	314	306	284	246	183	64													351	330	323	318	311	312	309	302	287	245	189
1381	31202.2	37.1													339	329	322	319	308	311	309	307	283	239	190	65													344	328	327	320	306	313	314	306	290	252	186
1382	31224.7	37.1													335	330	313	319	317	309	311	304	282	242	189	64													350	326	324	318	321	315	305	310	291	238	196
1383	31247.2	37													337	331	315	320	306	308	302	300	281	239	189	71													346	334	321	317	308	313	315	301	284	241	189
1384	31269.7	36.9													341	325	318	316	312	305	305	294	279	243	188	62													348	329	319	317	314	316	305	302	280	247	190
1385	31292.3	37.1													337	325	320	317	311	308	308	298	273	239	183	64													351	322	321	314	310	314	307	308	296	237	191
1386	31314.9	37.1													338	322	327	312	314	305	310	296	283	240	186	56													343	326	326	320	312	312	316	303	284	248	186
1387	31337.5	36.8													339	324	314	321	311	303	305	303	277	238	187	71													346	329	327	316	318	317	307	301	289	241	186
1388	31360.1	37.1													338	325	316	315	308	313	304	305	281	232	188	69													345	331	324	316	316	311	303	301	282	246	188
1389	31382.7	37.1													336	329	319	319	318	310	305	305	277	243	184	61													347	329	322	323	315	306	311	309	282	244	186
1390	31405.3	37													333	323	320	320	312	304	304	297	279	241	185	64													347	326	319	317	313	312	310	310	288	242	192
1391	31427.9	36.8													337	321	320	313	306	313	307	301	276	238	190	61													348	325	325	316	314	306	310	299	286	246	187
1392	31450.5	37													340	328	315	314	311	308	309	308	277	241	189	71													345	325	326	322	312	311	313	303	283	245	188
1393	31473.2	37.1													337	325	318	319	310	309	307	303	277	242	189	65													347	332	322	324	316	311	315	300	284	243	190
1394	31495.8	37													337	334	322	317	311	310	301	305	283	242	192	69													338	328	321	323	315	316	308	306	291	245	190
1395	31518.4	36.8													339	329	322	316	311	314	308	302	279	240	192	69													335	328	325	316	310	311	311	305	288	249	189
1396	31540.9	37.1													341	328	318	318	312	305	313	302	282	238	184	62													340	329	328	323	317	312	307	304	282	250	191
1397	31563.4	37.1													340	330	319	316	310	308	310	297	274	243	186	59													347	330	324	320	318	311	307	310	289	248	188
1398	31586	36.8													332	325	322	324	313	306	305	298	282	241	187	71													344	323	316	314	310	315	308	307	278	247	193
1399	31608.5	37.1													336	323	316	318	315	302	305	297	273	233	196	60													345	332	319	321	317	311	308	305	287	243	196
1400	31631.1	37.1													341	329	313	318	311	307	304	303	285	241	191	67													339	329	321	314	315	310	314	297	291	246	192
1401	31653.6	37													330	327	319	318	311	311	299	304	277	244	186	63													351	329	328	320	312	313	310	297	288	248	190
1402	31676.1	36.8													337	322	326	318	313	304	307	304	277	245	193	62													340	327	325	319	314	308	311	307	288	246	191
1403	31698.6	37.1													331	329	318	320	310	311	310	299	280	247	193	69													348	328	321	319	315	315	316	300	290	246	189
1404	31721.1	37.1													336	326	319	313	314	311	307	305	282	242	196	65													348	326	322	324	316	312	311	306	287	246	191
1405	31745.6	36.8													333	327	315	319	307	311	307	303	282	244	196	61													354	329	326	319	317	317	307	302	287	246	187
1406	31768.8	36.9													334	327	318	316	306	309	306	304	277	243	187	70													352	327	317	313	310	313	304	305	284	248	192
1407	31791.7	37													341	321	321	318	317	307	305	300	283	242	184	67													339	325	324	314	313	312	309	303	289	252	193
1408	31814.5	37.1													343	331	318	324	314	311	304	296	280	248	187	54													344	332	325	313	308	309	313	299	282	245	195
1409	31837.2	36.8													336	326	318	317	310	304	299	300	277	239	188	62													344	335	325	319	315	308	309	300	288	247	188
1410	31860	37.1													330	327	319	317	311	306	308	302	268	238	192	62													345	327	320	315	310	313	312	304	284	249	195
1411	31882.6	37.1													333	326	324	316	309	308	309	306	278	240	193	63													344	325	320	313	315	314	310	301	290	248	191
1412	31905.3	37.1													340	320	316	322	312	306	306	304	277	245	199	64													345	336	324	315	310	308	307	312	288	244	191
1413	31927.8	36.8													334	326	326	317	314	304	302	304	279	246	184	69													342	338	325	318	315	310	306	301	284	249	190
1414	31950.6	37.1													342	323	321	315	314	308	303	307	276	247	198	62													350	335	323	321	309	310	308	305	287	245	187
1415	31973.2	37.1													336	329	319	318	312	305	304	306	283	248	192	62													349	325	318	324	313	307	315	305	286	249	189
1416	31995.8	37													339	329	312	326	317	311	309	304	287	242	187	73													347	328	318	319	308	316	305	298	295	254	194
1417	32018.6	36.8													333	331	323	319	312	317	305	310	283	242	189	69													343	329	327	314	307	310	310	303	289	249	192
1418	32041.2	37.1													341	325	321	317	312	305	311	307	282	248	188	66													349	324	324	316	314	314	310	301	282	252	197
1419	32063.8	37.1													336	330	323	318	312	308	302	304	282	246	189	71													345	335	318	326	317	315	304	299	287	249	192
1420	32086.4	36.8													336	332	324	321	317	311	306	307	279	246	190	67													348	324	327	313	316	312	301	301	294	250	199
1421	32108.9	37.1													335	328	317	321	314	306	312	303	284	249	200	71													349	334	319	321	315	307	308	299	289	246	198
1422	32131.6	37.1													338	329	314	318	309	307	310	300	281	242	193	67													348	331	328	322	315	304	305	306	293	251	194
1423	32154.1	37													332	328	324	320	310	307	304	303	280	242	196	62													341	330	317	318	309	314	308	298	291	255	188
1424	32176.8	36.7													338	328	322	317	314	315	312	307	282	243	195	64													345	324	324	324	314	303	312	304	284	246	194
1425	32199.3	37.1													332	325	324	323	315	308	310	304	279	239	193	62													346	331	321	319	315	316	314	302	288	247	191
1426	32221.9	37.1													343	328	321	318	313	308	310	309	285	246	193	61													348	332	322	318	315	316	314	311	292	249	197
1427	32244.4	36.9													329	325	317	315	314	309	306	302	284	250	200	70													344	331	320	320	314	312	314	310	283	247	186
1428	32267	36.9													334	323	324	315	317	307	302	297	284	248	195	72													342	328	326	315	313	308	308	301	288	247	196
1429	32289.7	37.1													336	323	323	312	309	313	304	304	285	248	201	68													347	330	320	316	309	313	302	305	290	248	188
1430	32312.5	37													332	339	317	315	309	312	304	302	276	245	197	63													341	335	325	315	315	315	308	300	286	251	198
1431	32335.2	36.8													336	322	316	320	314	301	303	296	275	240	190	64													345	328	326	319	317	306	301	303	286	250	194
1432	32357.8	37													337	332	319	319	311	310	303	302	280	244	193	60													346	326	321	316	307	311	305	295	286	247	198
1433	32380.5	37.1													336	329	319	317	313	307	302	305	280	242	194	67													345	329	318	309	312	312	307	305	287	247	197
1434	32403	37													332	326	320	309	310	305	305	300	282	242	193	67													345	332	326	317	313	309	308	308	287	251	193
1435	32425.7	36.9													337	330	321	318	314	314	306	300	277	241	183	71													349	324	327	324	306	318	314	296	283	252	198
1436	32448.3	37													340	327	318	321	307	305	309	299	283	242	188	70													350	330	322	311	316	316	309	303	283	253	197
1437	32471.2	37.1													334	328	316	316	312	305	302	304	286	249	185	66													351	326	326	318	311	310	305	298	287	258	194
1438	32493.7	36.8													335	323	326	317	312	308	313	304	277	246	198	61													353	328	319	318	309	312	308	308	286	249	196
1439	32516.3	37.1													330	325	320	321	312	311	306	300	282	247	192	66													351	325	322	320	312	313	313	297	285	253	193
1440	32538.9	37													338	326	319	314	306	312	296	310	284	246	193	64													344	330	326	315	314	318	309	304	289	248	199
1441	32561.7	37													332	324	320	308	310	312	304	300	281	242	194	69													351	336	328	323	310	310	304	302	289	257	195
1442	32584.2	36.8													334	324	323	316	317	310	311	300	282	244	196	63													348	327	319	318	311	306	312	310	295	250	198
1443	32606.8	37													333	327	326	320	311	314	309	306	285	244	191	62													347	321	320	320	314	314	309	308	290	249	198
1444	32629.4	37.1													339	324	320	320	307	306	310	302	288	246	196	66													340	329	330	315	314	307	305	303	287	251	194
1445	32652.1	37													329	326	319	315	314	313	305	307	288	252	187	66													348	326	325	321	314	310	307	307	290	255	185
1446	32674.6	36.7													338	329	318	318	311	309	303	308	280	246	196	65													347	330	324	318	308	309	310	304	287	249	192
1447	32697.3	37.1													328	325	317	322	308	305	302	305	279	246	195	56													341	329	323	316	312	311	309	305	287	246	199
1448	32719.8	37.1													336	328	321	320	312	312	306	301	277	244	196	69													339	325	320	313	315	311	309	305	288	254	199
1449	32742.4	36.8													338	327	325	317	308	309	304	298	284	250	188	57													347	332	323	313	308	315	313	306	285	254	193
1450	32765	37													329	325	324	315	310	309	307	298	279	246	196	58													344	328	319	323	315	311	311	303	284	260	195
1451	32787.8	37.1													332	330	319	318	311	307	306	307	280	245	194	62													344	326	320	319	312	311	313	311	291	255	199
1452	32810.5	37													330	328	321	320	313	308	307	302	284	253	189	68													350	323	325	312	312	314	308	303	288	257	199
1453	32833.2	36.8													332	327	311	316	306	302	301	301	284	252	195	62													345	332	322	321	316	309	311	305	286	253	191
1454	32856	37.1													331	324	321	318	311	309	304	304	281	240	195	65													345	335	322	317	314	311	307	300	287	248	197
1455	32878.5	37													331	324	319	321	310	310	309	305	276	249	193	65													350	327	330	319	312	309	305	305	291	254	196
1456	32901.2	36.9													331	330	317	316	314	311	305	300	281	246	195	62													343	329	326	317	319	314	310	305	291	254	199
1457	32923.9	37													337	328	320	320	311	312	309	296	280	246	198	63													349	331	322	313	316	310	314	301	284	255	195
1458	32946.6	37.1													329	326	318	317	313	307	309	308	280	250	191	66													340	331	321	316	316	312	307	301	286	252	199
1459	32969.1	37.1													334	324	317	319	311	310	312	306	282	248	198	68													343	331	320	320	312	313	312	308	289	253	192
1460	32991.8	36.8													335	330	314	315	314	314	306	304	283	247	192	67													344	325	327	318	314	309	310	306	292	250	200
1461	33014.3	37.1													332	329	318	318	317	302	304	299	287	249	187	64													344	329	327	319	319	315	304	301	285	247	196
1462	33036.9	37.1													331	330	319	318	313	312	304	299	287	251	197	63													343	334	324	319	311	307	309	306	291	255	196
1463	33059.4	37													337	328	319	320	305	306	304	306	287	249	198	72													345	332	323	322	311	309	314	302	288	259	194
1464	33082.2	36.9													336	328	320	323	316	309	306	297	283	246	197	68													347	329	324	321	315	310	305	304	292	255	198
1465	33104.6	37.1													336	327	318	321	308	302	306	306	284	253	196	65													345	329	324	322	314	311	308	302	286	251	197
1466	33127.3	37.1													332	325	325	331	318	305	311	303	287	251	196	70													345	334	324	321	312	312	315	303	289	253	196
1467	33149.8	36.8													332	328	322	326	311	313	305	302	282	253	195	70													342	325	321	319	317	311	304	303	291	254	198
1468	33172.4	37.1													337	324	319	325	307	305	303	303	283	246	196	64													342	328	324	320	315	308	305	305	290	247	198
1469	33195	37.1													336	321	319	319	310	304	308	302	279	254	205	66													341	328	322	315	311	309	306	304	289	252	195
1470	33217.5	37													339	328	320	318	313	305	305	304	281	252	195	62													345	329	325	317	319	309	312	303	294	258	197
1471	33240.3	36.7													334	330	320	317	314	303	309	304	282	248	198	68													341	330	326	316	309	308	303	305	294	251	188
1472	33262.9	37													335	328	327	320	308	308	311	299	281	243	197	60													341	332	321	323	310	319	304	304	291	254	198
1473	33285.5	37.1													326	331	315	315	313	305	306	303	284	247	203	69													352	333	321	319	314	309	311	299	289	256	199
1474	33308.2	37													334	323	323	318	317	309	308	302	281	250	190	62													349	327	322	318	308	318	307	307	296	254	200
1475	33331.1	36.8													331	332	317	314	315	308	309	305	284	255	198	67													349	327	321	320	312	311	308	299	293	254	195
1476	33353.7	37.1													334	331	321	316	312	304	301	298	287	248	196	61													339	327	321	315	313	317	309	304	297	253	197
1477	33376.2	37													339	330	315	320	314	309	301	301	284	253	195	67													345	335	326	315	309	318	317	299	290	260	202
1478	33398.9	36.9													331	325	327	320	311	309	307	304	287	252	200	64													340	334	322	315	308	308	303	307	294	250	203
1479	33421.5	37.1													328	321	321	313	305	314	308	300	283	258	203	65													343	326	324	317	311	309	313	302	286	263	197
1480	33444.1	37.1													332	326	322	315	313	308	313	298	285	253	198	60													340	319	323	324	309	313	306	301	289	259	193
1481	33466.7	37.1													331	322	318	318	309	311	295	309	283	253	196	64													339	335	325	322	324	312	307	303	286	261	203
1482	33489.4	36.8													329	331	321	320	310	312	309	301	283	249	197	58													347	332	321	320	308	312	308	303	294	253	197
1483	33511.9	37.1													333	330	321	328	311	305	308	301	286	251	205	61													343	332	324	318	309	317	304	302	289	251	205
1484	33534.4	37.1													330	327	317	317	306	319	312	305	288	246	200	60													345	329	329	320	309	307	311	306	296	258	196
1485	33556.9	36.8													330	327	313	315	313	304	308	305	285	250	203	71													350	329	330	320	318	313	309	302	292	255	200
1486	33579.5	36.9													332	333	316	316	307	311	310	302	286	256	201	70													338	329	326	316	310	316	304	300	292	248	197
1487	33602.1	37.1													331	329	321	318	307	302	310	303	285	250	196	68													343	324	326	313	319	311	312	300	294	252	202
1488	33624.6	37													326	325	318	320	312	315	312	305	285	257	195	65													339	332	325	323	315	313	306	298	294	258	207
1489	33647.1	36.8													329	330	321	323	315	314	308	298	286	248	207	73													345	327	327	316	316	317	315	310	297	256	197
1490	33669.7	37.1													325	328	322	317	313	311	309	297	277	257	200	64													343	331	317	315	315	313	305	304	293	256	202
1491	33692.3	37.1													325	326	319	319	311	309	305	308	283	250	204	67													347	330	322	321	314	315	309	300	286	253	197
1492	33714.8	36.9													330	328	323	325	310	305	308	300	280	246	198	62													341	326	318	321	314	311	313	304	289	259	201
1493	33737.4	37													334	334	322	321	310	309	310	298	274	254	204	68													346	330	323	318	313	311	307	306	292	254	207
1494	33760	37													332	324	314	320	316	309	312	301	285	254	195	64													344	328	324	319	313	308	316	302	288	255	192
1495	33782.7	37													335	326	328	317	314	310	306	306	285	247	194	66													348	335	323	322	313	309	306	305	290	260	200
1496	33805.3	36.8													332	329	320	326	313	308	308	305	293	251	199	67													342	334	328	315	313	309	311	302	289	253	198
1497	33827.9	37.1													336	331	320	319	315	310	305	306	282	252	197	69													343	330	320	312	313	313	305	305	291	256	203
1498	33850.5	37.1													330	329	319	325	311	307	311	303	289	246	197	61													345	329	319	322	315	309	315	308	287	257	204
1499	33873.2	37													329	324	323	319	311	307	315	302	285	252	203	69													345	328	321	320	313	309	301	305	285	260	201
1500	33895.8	36.8													332	328	316	322	313	311	303	305	286	254	202	65													343	334	320	317	309	308	306	310	288	259	207
1501	33918.4	37													329	328	322	315	309	307	312	303	285	256	206	63													345	326	324	318	312	308	312	302	289	256	201
1502	33941	37.1													325	328	328	321	315	310	306	297	285	251	199	68													348	327	324	320	317	310	304	305	287	258	200
1503	33963.5	36.9													327	328	319	324	314	312	310	301	280	255	201	69													344	329	323	321	314	306	306	301	288	256	202
1504	33986	37.1													327	326	314	312	307	310	305	307	287	253	201	64													341	326	323	317	313	311	306	305	293	256	205
1505	34008.5	37.1													332	330	323	319	312	306	311	303	288	252	198	69													349	332	316	322	317	315	306	303	292	256	203
1506	34031	37													330	323	324	318	318	309	310	308	285	255	199	63													342	328	329	316	313	308	310	302	292	254	204
1507	34053.6	36.8													330	327	321	320	315	313	303	302	286	249	203	63													343	330	321	324	310	312	305	303	289	255	196
1508	34076.1	37.1													325	328	318	319	317	308	308	301	287	246	202	67													343	326	322	322	311	308	306	307	291	258	202
1509	34098.6	37.1													326	324	318	318	310	308	306	307	280	255	202	65													345	333	319	321	306	315	306	301	291	257	201
1510	34121.2	37													335	328	320	319	313	309	310	300	290	262	208	65													343	329	323	314	312	318	308	306	291	256	200
1511	34145.7	36.8													328	328	316	320	311	309	311	307	283	253	205	58													342	325	323	316	315	309	310	305	291	255	202
1512	34169.4	37.1													333	326	327	320	310	306	305	302	288	249	198	67													342	332	329	316	312	309	310	307	290	253	196
1513	34192.1	37.1													322	329	324	317	310	307	306	308	277	255	210	67													343	330	326	315	312	317	311	304	296	255	196
1514	34214.7	36.9													332	327	316	323	312	312	303	311	290	250	198	68													345	330	324	318	318	309	307	303	293	255	202
1515	34237.3	37													322	330	322	316	307	309	308	307	288	253	204	67													347	333	323	315	318	311	305	304	292	256	207
1516	34259.9	37.1													333	334	321	321	309	305	300	300	288	253	202	67													338	338	320	324	313	309	307	308	290	262	204
1517	34282.8	37.1													329	323	321	316	318	316	305	300	287	259	198	77													338	330	323	323	310	306	308	311	290	254	194
1518	34305.4	36.8													328	326	319	319	310	307	307	302	294	258	203	69													343	335	324	320	313	315	305	306	289	252	200
1519	34328	37.1													328	333	320	324	312	305	306	300	280	252	201	65													336	338	327	315	309	306	311	303	293	250	211
1520	34350.6	37.1													328	330	318	318	313	312	305	301	283	257	205	70													345	332	320	320	304	307	305	299	293	259	202
1521	34373.2	37													331	315	322	316	313	311	309	302	290	255	198	61													350	331	326	322	313	312	308	302	301	261	205
1522	34395.9	36.7													333	325	326	319	313	305	306	292	287	256	203	69													341	332	328	318	307	309	307	308	286	258	198
1523	34418.6	37													325	324	316	317	308	309	306	304	292	257	211	65													340	334	322	318	323	310	311	303	293	259	203
1524	34441.1	37													328	329	315	317	314	312	307	312	287	255	199	60													343	325	329	317	305	308	309	302	295	256	204
1525	34463.6	36.9													325	332	321	315	306	314	309	305	293	259	209	68													342	327	326	313	313	311	309	306	287	258	207
1526	34486.2	37.1													328	328	325	321	317	315	308	298	284	259	202	67													346	331	323	320	312	314	314	301	291	255	202
1527	34508.8	37.1													326	331	325	324	306	313	306	301	288	252	201	67													341	330	328	322	311	310	306	303	291	260	209
1528	34531.4	37													328	328	319	316	309	309	306	303	291	253	205	73													344	327	321	323	317	312	309	309	290	254	203
1529	34553.9	36.8													326	329	315	314	309	312	308	305	288	253	198	67													343	331	327	315	312	310	304	310	294	258	198
1530	34576.5	37													322	334	323	316	311	310	312	302	292	254	207	71													344	325	323	319	311	310	312	304	289	264	200
1531	34599	37.1													322	329	320	318	311	308	309	301	289	257	206	69													341	329	324	324	308	317	310	305	296	257	207
1532	34621.6	37													327	323	324	321	321	308	306	306	284	254	208	62													341	330	320	314	311	312	309	302	292	262	204
1533	34644.1	36.8													326	332	327	319	324	316	307	302	288	254	207	65													348	335	317	325	314	313	312	309	298	261	204
1534	34666.8	37													328	323	315	316	319	312	304	298	284	258	201	65													346	332	319	322	312	314	307	306	295	259	201
1535	34689.4	37.1													326	330	321	321	312	306	308	304	291	254	203	70													345	330	326	321	316	308	310	305	293	255	210
1536	34712.2	36.8													322	330	324	320	309	310	304	305	290	254	205	69													339	327	321	318	310	310	309	304	294	261	203
1537	34734.8	37.1													324	328	322	317	309	308	309	307	288	255	203	64													353	335	323	321	315	312	305	306	294	256	212
1538	34757.4	37.1													321	323	323	325	312	307	306	297	285	259	206	72													338	329	322	319	320	307	306	307	291	257	210
1539	34780	37													332	328	323	318	313	305	308	307	288	256	205	64													339	335	322	316	314	311	310	304	299	261	206
1540	34802.6	36.9													324	325	322	314	313	308	307	308	289	255	195	65													342	327	330	319	309	312	309	310	295	259	208
1541	34825.3	37													328	334	319	322	316	310	307	303	286	261	203	70													341	332	328	322	316	310	309	305	296	261	201
1542	34848	37.1													328	331	322	321	314	302	305	304	288	263	206	68													347	333	319	316	308	310	305	303	289	258	211
1543	34870.6	36.9													323	319	319	319	310	318	312	306	286	261	212	63													346	335	323	317	313	307	306	306	291	254	201
1544	34893.2	37													324	328	316	323	318	308	306	305	278	257	202	75													341	329	320	325	317	310	307	309	294	260	206
1545	34915.8	37.1													325	331	318	321	313	310	308	302	289	255	202	60													339	335	332	320	307	312	309	306	298	263	208
1546	34938.6	37													322	328	322	318	316	311	308	308	284	260	212	64													335	334	323	319	316	302	309	298	290	260	207
1547	34961.3	36.8													324	332	319	318	308	306	306	301	287	257	211	63													346	333	327	317	314	313	311	304	291	261	203
1548	34984	37.1													324	328	320	321	313	306	307	301	292	260	207	68													339	329	324	322	311	311	301	313	294	263	202
1549	35006.6	37.1													324	323	324	323	318	311	309	305	284	255	208	70													340	332	328	319	315	308	308	310	292	261	205
1550	35029.3	37													324	328	322	320	315	306	305	307	292	255	208	61													340	330	328	316	314	307	301	304	295	262	211
1551	35051.9	36.8													327	330	322	321	314	306	308	302	279	255	203	69													340	327	324	314	313	306	309	303	288	260	205
1552	35074.4	37													320	335	319	314	319	311	317	301	293	257	206	67													339	337	319	316	309	308	310	302	289	259	209
1553	35096.9	37.1													323	328	319	321	312	308	307	298	295	256	212	66													345	329	321	318	313	309	309	304	293	263	203
1554	35119.5	36.9													323	328	319	321	314	307	299	304	284	260	197	68													339	336	322	317	310	314	307	310	290	260	209
1555	35142.2	37.1													324	328	323	317	312	304	303	304	286	252	208	66													341	336	328	314	313	312	309	302	298	264	204
1556	35164.8	37.1													317	331	322	314	317	309	309	299	288	264	211	62													343	329	321	313	312	311	311	308	289	262	206
1557	35187.4	37													320	327	319	315	316	311	302	299	289	263	210	59													338	329	322	314	315	310	307	299	297	262	202
1558	35210.1	36.8													318	330	321	319	313	310	309	311	286	258	208	72													345	332	324	318	312	308	306	312	289	268	208
1559	35232.8	37.1													324	326	317	315	316	314	304	303	291	263	207	68													343	336	327	316	324	308	307	311	288	258	202
1560	35255.3	37.1													323	327	316	324	309	306	304	302	285	259	214	68													340	330	321	322	312	306	313	305	287	256	206
1561	35277.9	37													324	324	315	321	315	310	308	304	285	263	201	62													343	331	326	318	315	310	312	308	294	260	211
1562	35300.8	36.8													327	332	327	315	320	306	305	297	285	256	206	64													340	332	326	319	313	307	305	300	290	263	205
1563	35323.7	37.1													321	323	322	320	310	316	303	302	283	257	201	72													340	335	325	318	319	311	311	305	290	262	207
1564	35346.2	37													326	327	320	317	316	316	306	305	286	260	211	66													348	332	329	320	308	307	311	303	286	264	209
1565	35369.1	36.9													317	329	319	318	313	308	306	303	287	257	200	65													336	333	329	324	308	310	308	305	294	266	211
1566	35391.8	37													318	330	320	317	313	306	304	303	293	258	210	68													344	334	329	332	317	307	308	309	294	260	207
1567	35414.4	37.1													321	329	317	319	312	311	308	307	280	260	199	63													336	324	323	324	306	304	311	306	295	266	215
1568	35436.9	37													323	340	326	326	309	306	308	306	295	258	207	67													337	321	321	316	311	308	308	299	298	268	214
1569	35459.6	36.8													321	323	319	318	318	311	308	303	284	259	202	64													344	329	318	327	316	314	302	310	287	267	216
1570	35482.3	37.1													311	328	321	310	314	301	305	301	286	258	214	70													345	331	329	315	312	314	303	304	297	263	205
1571	35504.8	37.1													319	324	320	325	317	308	309	302	293	263	213	67													338	332	325	315	306	308	306	312	294	268	206
1572	35527.5	37													317	333	323	323	314	314	303	309	292	262	210	62													336	334	321	327	308	314	301	310	293	259	201
1573	35550.1	37.1													321	325	326	319	320	305	310	310	294	263	207	70													338	334	323	316	309	307	310	293	285	256	209
1574	35572.6	37.1													317	328	313	322	310	311	306	307	294	258	216	64													339	332	328	321	315	305	312	304	292	263	207
1575	35595.1	37.1													318	324	319	316	309	313	306	306	290	269	211	63													346	328	323	319	304	306	306	303	291	262	220
1576	35617.6	36.8													320	326	321	322	313	306	310	302	290	259	208	70													345	329	322	315	317	310	306	308	292	258	205
1577	35640.2	37.1													315	324	326	326	314	307	312	302	288	255	210	68													338	327	326	325	311	313	310	307	296	254	209
1578	35662.8	37.1													320	335	322	311	321	305	307	302	294	253	204	73													334	334	325	321	316	312	305	308	298	257	201
1579	35685.4	37													317	334	326	320	317	307	302	301	290	260	205	61													342	328	325	319	316	311	316	306	290	256	205
1580	35708.1	36.8													317	332	318	321	316	307	309	303	291	259	202	66													339	323	320	313	310	308	307	299	286	257	204
1581	35730.9	37.1													315	328	324	316	319	306	312	307	293	259	212	73													333	339	326	319	316	311	306	306	294	262	206
1582	35753.5	37.1													315	332	324	316	315	308	298	296	283	271	212	73													339	332	329	322	308	313	307	301	279	266	207
1583	35776.2	36.9													319	330	319	314	309	310	304	305	293	269	213	67													341	332	329	315	314	311	313	309	291	260	211
1584	35798.9	37.1													317	325	321	316	314	312	310	298	287	263	211	63													341	329	324	320	313	307	307	307	293	265	213
1585	35821.7	37.1													317	323	323	316	319	312	305	306	288	262	213	73													339	335	327	315	318	303	303	308	291	255	211
1586	35844.3	37.1													317	333	318	319	315	305	305	294	292	253	211	71													341	335	324	307	319	314	314	314	294	266	214
1587	35866.9	36.8													320	328	328	319	313	305	309	305	294	268	214	65													343	327	330	316	318	307	306	302	288	267	220
1588	35889.5	37													323	328	318	323	314	304	304	303	296	263	211	71													338	332	322	317	311	313	311	308	296	265	212
1589	35912.1	37.1													314	325	322	316	306	303	303	305	286	259	213	68													343	329	322	319	310	305	309	301	297	263	213
1590	35934.5	36.9													310	332	323	317	305	299	306	305	292	253	204	72													338	332	330	312	311	307	315	309	296	267	213
1591	35957.2	36.8													317	328	335	318	315	312	306	305	286	263	209	63													348	333	324	323	314	309	306	304	294	268	200
1592	35979.8	37													318	333	328	313	316	314	310	310	287	268	211	76													341	335	319	315	311	316	313	305	301	264	207
Rawdata (perpendicular)
Cycle Nr.	Time [s]	Temp. [°C]	A1	A2	A3	A4	A5	A6	A7	A8	A9	A10	A11	A12	A13	A14	A15	A16	A17	A18	A19	A20	A21	A22	A23	A24	B1	B2	B3	B4	B5	B6	B7	B8	B9	B10	B11	B12	B13	B14	B15	B16	B17	B18	B19	B20	B21	B22	B23
1	0	37.1													4749	5544	5350	6281	6313	6028	6376	5921	6012	5956	6520	5219													4892	5488	5844	6065	6147	6097	6423	5991	5686	6073	6779
2	27.004	37.3													4605	5454	5247	6067	6138	5790	6232	5791	5712	5756	6344	5112													4774	5262	5677	5749	5796	5877	6410	5577	5348	5827	6788
3	49.675	36.7													4403	5264	5094	5822	5906	5593	6188	5683	5613	5596	6179	5019													4617	5172	5361	5587	5653	5822	6196	5442	5221	5703	6671
4	72.311	37.2													4276	5119	5006	5726	5748	5443	6051	5591	5589	5605	6168	5029													4524	5108	5241	5508	5573	5767	6072	5427	5223	5655	6519
5	94.911	37.2													4168	4976	4960	5593	5621	5433	5963	5646	5687	5750	6038	5160													4384	5110	5128	5527	5527	5802	5992	5392	5194	5676	6426
6	117.525	37.1													4018	4886	4788	5567	5576	5679	5920	5827	5674	5756	6051	5383													4260	5022	5035	5487	5423	5867	5998	5423	5176	5594	6378
7	140.12	36.8													3896	4742	4707	5452	5594	5744	5889	5803	5805	5809	6099	5445													4124	4865	4983	5497	5452	5884	5924	5485	5179	5623	6264
8	162.802	37.2													3808	4651	4596	5327	5531	5631	5896	5866	5819	5863	6056	5586													3934	4739	4858	5434	5316	5840	5907	5536	5243	5691	6261
9	185.503	37.3													3682	4564	4504	5235	5417	5546	5782	5836	5861	5864	6063	5645													3858	4678	4780	5379	5281	5802	5810	5601	5324	5687	6203
10	208.109	36.7													3630	4455	4454	5207	5413	5455	5773	5824	5789	5868	6043	5731													3749	4569	4669	5273	5206	5750	5802	5623	5365	5681	6182
11	230.734	37													3505	4409	4356	5141	5371	5338	5762	5761	5776	5896	6085	5705													3693	4473	4609	5198	5136	5626	5757	5685	5379	5703	6194
12	253.339	37.2													3437	4274	4261	4988	5304	5315	5714	5638	5793	5829	6044	5722													3585	4360	4567	5098	5084	5562	5737	5699	5475	5777	6165
13	275.934	37.1													3397	4202	4253	4976	5207	5272	5651	5583	5649	5744	6071	5645													3520	4319	4546	5103	5035	5525	5644	5667	5488	5801	6178
14	298.495	36.7													3312	4114	4151	4959	5167	5216	5655	5532	5682	5750	5971	5600													3423	4257	4465	5018	4938	5486	5688	5676	5539	5789	6198
15	321.054	37.1													3290	4075	4126	4865	5171	5139	5628	5537	5611	5689	5996	5556													3382	4203	4370	4970	4910	5431	5684	5610	5494	5790	6167
16	343.604	37.2													3232	4040	4054	4773	5093	5145	5531	5503	5565	5646	5943	5563													3341	4132	4320	4847	4861	5399	5580	5575	5483	5822	6206
17	366.142	36.9													3209	3941	4030	4756	5005	5079	5449	5480	5584	5621	5868	5502													3294	4079	4315	4848	4790	5330	5627	5609	5488	5797	6171
18	388.68	37													3130	3899	4028	4676	4983	5058	5407	5397	5483	5609	5865	5528													3207	3996	4218	4736	4720	5323	5588	5614	5479	5825	6106
19	411.224	37.1													3088	3860	3964	4618	4997	5040	5425	5346	5461	5575	5824	5490													3198	3941	4167	4735	4686	5219	5469	5526	5427	5806	6106
20	433.714	37.1													3068	3802	3921	4581	4889	4936	5344	5337	5416	5492	5780	5463													3155	3905	4135	4662	4669	5196	5490	5543	5445	5786	6069
21	456.21	36.7													3042	3770	3870	4510	4834	4963	5348	5295	5389	5515	5783	5453													3175	3848	4116	4606	4608	5194	5488	5531	5408	5731	6060
22	478.71	37.1													3010	3706	3877	4531	4830	4908	5293	5344	5383	5506	5772	5386													3114	3816	4107	4566	4542	5151	5425	5509	5424	5777	5999
23	501.253	37.1													2982	3718	3850	4491	4792	4812	5298	5209	5347	5408	5701	5364													3081	3816	4041	4525	4549	5082	5443	5471	5364	5745	5972
24	523.819	37													2947	3638	3828	4511	4750	4801	5280	5235	5270	5413	5667	5334													3019	3759	3970	4433	4515	5081	5341	5404	5353	5707	5999
25	546.401	36.6													2931	3595	3759	4448	4749	4790	5252	5258	5294	5380	5740	5297													2975	3691	3937	4444	4438	5009	5405	5384	5329	5695	6007
26	568.997	37.1													2902	3592	3750	4374	4727	4788	5219	5173	5309	5396	5671	5239													2986	3679	3955	4363	4394	4952	5357	5340	5309	5680	5975
27	591.623	37.1													2900	3560	3749	4358	4668	4741	5145	5167	5221	5370	5664	5245													2974	3637	3892	4304	4412	4900	5256	5313	5262	5629	5970
28	614.257	36.8													2857	3570	3699	4294	4627	4716	5177	5150	5166	5317	5657	5236													2940	3640	3876	4324	4335	4860	5302	5289	5203	5627	5920
29	636.866	37.1													2847	3505	3689	4327	4612	4688	5128	5085	5204	5300	5628	5271													2957	3614	3861	4310	4331	4875	5271	5296	5221	5636	5896
30	659.482	37.1													2837	3495	3653	4271	4593	4652	5067	5110	5170	5288	5608	5170													2910	3531	3828	4220	4283	4821	5214	5268	5220	5553	5918
31	682.116	37.1													2795	3440	3631	4261	4559	4658	5091	5089	5167	5305	5521	5205													2897	3520	3829	4169	4291	4767	5204	5260	5182	5593	5917
32	704.707	36.7													2791	3404	3622	4258	4570	4617	5095	5020	5120	5285	5543	5215													2860	3489	3749	4197	4281	4795	5155	5307	5156	5536	5864
33	727.362	37.1													2807	3389	3600	4224	4528	4618	5094	5059	5135	5207	5576	5155													2887	3474	3764	4183	4276	4765	5168	5223	5132	5521	5818
34	749.961	37.1													2764	3361	3611	4198	4521	4581	5084	5014	5142	5191	5510	5183													2838	3449	3770	4120	4235	4738	5131	5192	5107	5517	5815
35	772.499	36.9													2751	3393	3581	4172	4494	4569	5025	5017	5108	5237	5516	5178													2809	3444	3722	4133	4174	4687	5145	5197	5105	5491	5788
36	795.077	36.7													2716	3351	3560	4156	4460	4555	5027	4994	5037	5127	5479	5167													2808	3431	3740	4080	4141	4691	5098	5180	5063	5458	5786
37	817.613	37.1													2712	3330	3523	4121	4524	4586	4995	5015	5037	5196	5472	5092													2778	3403	3665	4044	4122	4653	5061	5116	5061	5424	5769
38	840.151	37													2697	3299	3548	4131	4464	4467	4983	4979	5021	5195	5460	5097													2776	3353	3644	4066	4087	4665	5063	5133	5052	5458	5755
39	862.684	36.7													2696	3289	3515	4093	4466	4453	4983	4971	5064	5124	5438	5104													2764	3343	3674	4024	4065	4617	5047	5120	5030	5431	5680
40	885.159	37													2664	3247	3500	4109	4465	4460	4972	4896	4993	5080	5421	5089													2770	3377	3629	3998	4061	4593	4999	5086	5017	5448	5753
41	907.657	37													2657	3304	3507	4093	4449	4436	4947	4930	4978	5103	5430	5097													2718	3342	3616	3959	4024	4624	4999	5044	5006	5372	5749
42	930.149	36.9													2653	3260	3478	4094	4461	4419	4951	4920	4989	5073	5428	5079													2729	3317	3606	3982	4029	4550	4965	5068	4981	5407	5674
43	952.733	36.7													2623	3223	3475	4085	4437	4396	4864	4897	4934	5075	5405	5098													2716	3266	3573	3918	4004	4542	4967	5017	4962	5370	5690
44	975.223	37													2629	3217	3468	4068	4435	4383	4914	4888	4989	5089	5419	5052													2715	3264	3573	3931	3962	4497	4955	5021	4948	5364	5663
45	997.733	37													2623	3210	3456	4032	4420	4383	4912	4866	4974	5080	5455	5059													2698	3268	3566	3884	3994	4487	4877	5022	4910	5353	5649
46	1020.28	36.7													2610	3234	3461	4090	4466	4333	4939	4832	4962	5083	5361	5067													2723	3230	3515	3897	3948	4482	4900	4976	4937	5387	5660
47	1042.9	36.9													2610	3198	3414	4008	4430	4290	4872	4861	4908	5042	5412	5048													2688	3224	3490	3839	3928	4438	4920	4961	4915	5343	5594
48	1065.53	37													2580	3196	3439	4049	4454	4319	4862	4794	4890	5037	5426	5042													2663	3160	3476	3816	3912	4442	4867	4951	4908	5350	5646
49	1088.11	36.9													2570	3191	3407	4054	4423	4321	4864	4800	4919	5010	5430	5020													2661	3204	3461	3818	3877	4469	4858	4948	4879	5285	5621
50	1110.75	36.6													2586	3143	3357	4039	4355	4267	4838	4752	4893	4998	5393	5032													2685	3200	3444	3778	3885	4410	4829	4914	4892	5293	5567
51	1133.39	37													2568	3140	3373	3984	4366	4292	4847	4813	4883	4982	5391	5004													2639	3170	3434	3794	3853	4431	4844	4923	4878	5295	5627
52	1155.97	37													2549	3143	3323	3988	4368	4311	4854	4754	4848	4993	5420	5049													2608	3118	3428	3799	3851	4390	4792	4928	4853	5311	5622
53	1178.59	36.9													2517	3153	3340	3965	4322	4227	4804	4756	4896	4978	5394	4994													2623	3129	3413	3775	3823	4392	4828	4911	4900	5292	5605
54	1201.19	37													2511	3153	3333	3956	4315	4205	4834	4756	4835	4991	5419	4977													2610	3115	3395	3705	3859	4348	4793	4924	4816	5268	5555
55	1223.79	37													2539	3129	3301	3968	4349	4192	4840	4715	4812	4981	5419	5041													2602	3099	3360	3714	3805	4334	4755	4903	4794	5240	5554
56	1246.46	37													2512	3125	3302	3959	4305	4195	4806	4761	4764	4919	5439	4963													2588	3068	3364	3673	3779	4335	4768	4880	4846	5252	5566
57	1269.06	36.7													2489	3084	3264	3916	4218	4185	4787	4747	4810	4978	5414	4982													2621	3053	3327	3687	3791	4300	4746	4867	4769	5187	5508
58	1291.68	37													2471	3089	3281	3926	4292	4199	4826	4730	4782	4934	5458	4966													2608	3047	3319	3645	3751	4278	4719	4848	4767	5194	5475
59	1314.15	37													2447	3048	3275	3866	4243	4154	4752	4746	4852	4964	5468	4974													2569	3025	3338	3648	3707	4252	4705	4755	4763	5152	5473
60	1336.69	36.9													2483	3044	3270	3894	4260	4176	4783	4653	4741	4866	5486	4923													2550	3027	3284	3628	3746	4268	4657	4800	4803	5168	5471
61	1359.24	36.7													2450	3050	3240	3861	4257	4119	4792	4646	4719	4873	5459	4896													2543	3033	3292	3597	3702	4266	4710	4776	4758	5194	5514
62	1381.79	37													2450	3025	3249	3910	4200	4079	4805	4615	4758	4903	5517	4950													2580	3037	3272	3572	3691	4222	4689	4809	4754	5170	5476
63	1404.31	37													2423	3047	3198	3825	4194	4142	4810	4639	4737	4905	5471	4933													2545	3034	3267	3603	3635	4222	4669	4758	4715	5185	5458
64	1426.86	36.8													2431	3032	3222	3820	4222	4073	4806	4590	4680	4843	5559	4932													2556	2986	3239	3606	3670	4190	4630	4765	4741	5156	5402
65	1449.47	36.8													2437	3007	3214	3807	4174	4057	4752	4658	4738	4913	5505	4978													2536	2973	3254	3568	3664	4182	4658	4798	4752	5185	5502
66	1472	37													2426	2983	3159	3737	4166	4083	4834	4636	4722	4821	5485	4943													2524	2989	3220	3539	3626	4186	4677	4776	4717	5164	5476
67	1494.49	37													2408	2983	3226	3721	4198	4019	4821	4600	4676	4865	5487	4933													2523	2966	3221	3503	3595	4168	4612	4741	4732	5117	5418
68	1517.06	36.7													2419	2923	3156	3710	4128	4042	4821	4625	4679	4841	5479	4946													2507	2955	3204	3539	3619	4105	4657	4733	4691	5129	5420
69	1539.68	37													2410	2963	3146	3749	4134	4015	4772	4621	4715	4900	5500	4928													2538	2944	3193	3473	3593	4152	4554	4701	4672	5162	5401
70	1562.24	37													2384	2939	3141	3698	4066	4022	4806	4575	4683	4843	5515	4929													2499	2938	3126	3476	3559	4103	4606	4710	4664	5082	5385
71	1584.86	36.9													2370	2922	3119	3692	4037	4035	4748	4527	4602	4837	5525	4907													2515	2932	3181	3450	3543	4084	4556	4705	4680	5121	5405
72	1607.49	36.9													2371	2914	3108	3709	4089	4019	4707	4530	4673	4855	5516	4990													2479	2881	3132	3431	3552	4113	4556	4647	4632	5118	5444
73	1630.08	37.1													2350	2919	3072	3716	4075	4034	4684	4528	4664	4748	5509	4922													2484	2928	3160	3421	3554	4036	4509	4677	4588	5141	5374
74	1652.72	37													2345	2900	3083	3665	4070	4010	4753	4547	4675	4820	5481	4935													2467	2907	3123	3433	3544	4067	4511	4635	4645	5043	5363
75	1675.32	36.8													2333	2893	3057	3647	4032	4005	4750	4568	4690	4758	5459	4955													2465	2888	3089	3411	3506	4013	4505	4648	4612	5045	5350
76	1697.94	37.1													2324	2875	3064	3633	4027	3959	4736	4534	4683	4785	5497	4906													2463	2836	3109	3452	3473	4018	4488	4636	4556	5074	5324
77	1720.61	37.1													2338	2881	3043	3660	4018	3968	4705	4516	4700	4745	5496	4860													2452	2840	3061	3400	3489	4022	4472	4614	4578	5045	5332
78	1743.26	37													2324	2848	3053	3650	4018	3961	4717	4531	4625	4776	5472	4938													2487	2901	3053	3363	3455	4004	4443	4611	4579	4997	5297
79	1765.9	36.7													2344	2852	3052	3615	3980	3951	4697	4595	4614	4819	5547	4933													2469	2890	3069	3354	3468	3969	4518	4626	4603	5039	5347
80	1788.51	37.1													2314	2837	3064	3593	3953	3950	4726	4508	4658	4772	5474	4892													2460	2863	3059	3367	3457	3982	4483	4608	4592	5042	5345
81	1811.02	37.1													2337	2813	3022	3574	3944	3927	4648	4549	4651	4756	5536	4977													2433	2830	3053	3341	3461	3958	4486	4552	4575	5031	5325
82	1833.54	37													2328	2833	3034	3594	3962	3933	4693	4552	4591	4713	5496	4977													2436	2853	3069	3322	3373	3991	4433	4588	4585	5005	5309
83	1856.1	37.1													2304	2806	3026	3557	3954	3959	4682	4514	4662	4781	5443	4925													2422	2796	3034	3315	3438	3916	4406	4550	4600	4999	5284
84	1878.64	37.1													2306	2771	3018	3550	3980	3924	4642	4529	4647	4775	5485	4942													2441	2808	3023	3331	3414	3962	4409	4523	4569	5031	5350
85	1901.2	37													2317	2797	2961	3526	3925	3972	4652	4505	4620	4771	5442	4922													2422	2796	3029	3281	3376	3898	4409	4533	4536	5005	5302
86	1923.69	36.8													2297	2789	2982	3512	3913	3935	4632	4526	4596	4760	5436	4927													2386	2787	3017	3284	3394	3889	4411	4534	4566	5001	5265
87	1946.18	37.1													2292	2745	2943	3545	3901	3917	4612	4500	4592	4664	5394	4979													2411	2807	3015	3269	3380	3901	4337	4532	4571	4975	5235
88	1968.74	37.1													2271	2763	2955	3494	3909	3887	4563	4486	4592	4707	5388	4984													2421	2774	2996	3286	3355	3915	4410	4557	4526	4957	5273
89	1991.28	37													2265	2764	2935	3481	3894	3899	4579	4548	4575	4709	5445	4997													2411	2803	2985	3242	3349	3911	4328	4501	4506	4927	5250
90	2013.85	36.8													2254	2764	2935	3483	3838	3891	4585	4567	4569	4686	5415	4957													2386	2789	2967	3219	3332	3908	4323	4463	4528	4932	5263
91	2036.39	37													2271	2749	2942	3459	3824	3919	4573	4529	4592	4728	5383	4945													2393	2771	2953	3246	3318	3855	4394	4476	4522	4891	5199
92	2059.04	37													2247	2751	2916	3453	3820	3914	4553	4528	4547	4680	5364	4969													2390	2793	2964	3189	3305	3852	4309	4481	4458	4931	5288
93	2081.64	36.9													2244	2730	2931	3429	3810	3898	4511	4541	4582	4723	5410	4950													2394	2771	2947	3232	3275	3829	4346	4469	4494	4912	5235
94	2104.25	37.1													2246	2731	2925	3428	3804	3913	4562	4536	4620	4724	5335	4984													2412	2779	2949	3188	3302	3819	4297	4471	4402	4900	5244
95	2126.85	37.1													2236	2723	2903	3419	3777	3917	4520	4574	4560	4662	5355	4968													2369	2798	2946	3151	3272	3827	4299	4481	4448	4908	5252
96	2149.51	37													2218	2679	2851	3413	3760	3883	4504	4565	4557	4663	5378	4984													2359	2777	2953	3163	3284	3840	4289	4401	4468	4916	5247
97	2172.08	36.8													2242	2699	2898	3444	3788	3919	4545	4509	4555	4677	5384	4987													2353	2754	2965	3159	3254	3763	4263	4394	4445	4878	5248
98	2194.67	37.1													2214	2681	2864	3402	3798	3902	4496	4539	4604	4717	5373	4991													2369	2785	2964	3193	3238	3804	4304	4393	4429	4902	5177
99	2217.26	37.1													2232	2675	2857	3397	3761	3900	4448	4570	4535	4704	5359	4996													2356	2808	2965	3159	3262	3819	4276	4417	4453	4879	5231
100	2239.86	36.9													2217	2668	2856	3383	3745	3870	4464	4551	4595	4675	5376	5025													2363	2763	2911	3141	3237	3799	4240	4418	4395	4950	5166
101	2262.56	36.9													2225	2674	2841	3369	3731	3878	4453	4565	4621	4682	5350	4986													2349	2799	2949	3145	3220	3774	4251	4434	4385	4870	5204
102	2285.13	37.1													2202	2679	2858	3355	3768	3931	4457	4559	4606	4680	5362	5065													2371	2786	2912	3154	3223	3786	4239	4412	4423	4869	5221
103	2307.74	37.1													2204	2676	2831	3340	3744	3898	4482	4526	4607	4748	5365	5012													2348	2771	2954	3106	3211	3723	4264	4360	4402	4897	5230
104	2330.32	36.8													2184	2655	2845	3356	3714	3883	4455	4520	4612	4714	5344	5019													2379	2783	2930	3091	3203	3725	4265	4360	4404	4843	5219
105	2352.88	37.1													2210	2646	2822	3329	3703	3872	4438	4541	4583	4684	5322	5021													2334	2809	2928	3111	3201	3729	4219	4365	4401	4804	5158
106	2375.38	37.1													2186	2647	2820	3329	3710	3885	4433	4547	4636	4728	5341	4987													2343	2797	2943	3099	3192	3704	4254	4397	4364	4849	5176
107	2397.88	37													2199	2645	2780	3334	3669	3856	4435	4582	4564	4749	5311	5032													2332	2798	2949	3112	3184	3724	4213	4333	4365	4849	5144
108	2420.41	37													2165	2612	2790	3299	3685	3834	4403	4557	4608	4727	5303	4977													2317	2802	2956	3071	3157	3716	4145	4366	4412	4892	5164
109	2443	37.1													2158	2633	2792	3304	3669	3839	4422	4492	4608	4729	5349	4996													2320	2769	2926	3068	3137	3672	4196	4331	4355	4842	5153
110	2465.57	37													2175	2624	2791	3289	3639	3813	4381	4530	4595	4756	5301	4986													2328	2804	2952	3039	3155	3677	4188	4356	4383	4823	5176
111	2488.08	36.8													2165	2606	2790	3305	3635	3852	4418	4496	4600	4768	5270	5055													2323	2796	2939	3070	3133	3668	4145	4297	4358	4833	5146
112	2510.67	37.1													2156	2607	2779	3277	3643	3841	4390	4488	4565	4751	5307	4995													2318	2779	2934	3040	3114	3636	4151	4331	4362	4833	5169
113	2533.2	37.1													2170	2596	2779	3267	3622	3839	4387	4487	4605	4768	5277	5011													2302	2768	2963	3036	3144	3634	4197	4370	4327	4818	5150
114	2555.73	37													2150	2606	2750	3241	3638	3816	4346	4531	4590	4777	5326	5026													2312	2779	2927	3020	3109	3647	4127	4337	4357	4801	5103
115	2578.29	36.8													2184	2581	2728	3258	3605	3802	4392	4487	4604	4798	5252	5015													2313	2772	2959	3039	3112	3655	4174	4269	4337	4833	5154
116	2600.91	37.1													2138	2589	2721	3236	3602	3788	4328	4478	4582	4746	5305	5039													2320	2786	2919	2974	3089	3615	4148	4231	4336	4752	5130
117	2623.55	37.1													2179	2586	2756	3211	3548	3858	4388	4483	4571	4751	5270	5019													2327	2760	2934	2961	3074	3654	4096	4285	4330	4814	5131
118	2646.18	36.9													2148	2561	2726	3216	3566	3797	4345	4442	4596	4835	5213	5053													2272	2777	2931	2986	3076	3600	4145	4275	4315	4775	5118
119	2668.82	37.1													2134	2571	2718	3213	3563	3776	4294	4442	4524	4773	5281	5016													2304	2720	2904	2972	3046	3582	4120	4253	4297	4771	5144
120	2691.51	37													2137	2582	2707	3184	3554	3777	4314	4417	4612	4781	5292	4984													2298	2740	2914	2952	3062	3613	4098	4225	4291	4783	5073
121	2714.11	37													2121	2553	2706	3218	3548	3711	4294	4412	4525	4753	5252	4996													2298	2738	2909	2951	3009	3553	4108	4244	4275	4784	5048
122	2736.8	36.8													2141	2544	2694	3182	3536	3752	4291	4408	4535	4791	5263	4980													2277	2739	2899	2947	3053	3555	4049	4225	4316	4780	5121
123	2759.39	37													2130	2529	2679	3133	3524	3738	4281	4393	4592	4758	5223	4972													2267	2708	2880	2944	3021	3592	4057	4233	4254	4819	5099
124	2782.04	37.1													2113	2519	2679	3163	3490	3743	4296	4430	4548	4825	5225	4963													2274	2716	2864	2940	3006	3539	4029	4227	4259	4763	5081
125	2804.6	37													2112	2519	2670	3192	3520	3720	4264	4444	4590	4794	5178	4982													2269	2682	2887	2936	3021	3519	4064	4207	4288	4772	5113
126	2827.14	36.8													2105	2512	2689	3172	3485	3709	4254	4413	4531	4817	5199	4945													2258	2707	2873	2952	3027	3531	4064	4203	4259	4736	5111
127	2849.7	37.1													2091	2494	2649	3109	3463	3711	4249	4426	4537	4769	5198	4946													2270	2725	2878	2939	2998	3503	4042	4189	4243	4757	5111
128	2872.23	37.1													2090	2512	2664	3154	3488	3662	4211	4408	4546	4730	5223	4961													2255	2683	2895	2931	2979	3498	4010	4216	4256	4761	5110
129	2894.79	36.8													2092	2500	2668	3117	3472	3704	4251	4403	4538	4770	5205	4920													2259	2684	2844	2909	2997	3487	4007	4173	4237	4692	5070
130	2917.28	37													2098	2514	2654	3118	3498	3667	4204	4360	4517	4742	5156	4936													2253	2688	2827	2916	2964	3507	3988	4205	4256	4745	5073
131	2939.81	37.1													2094	2522	2642	3117	3446	3658	4218	4365	4527	4780	5209	4913													2238	2675	2838	2908	2939	3481	4003	4141	4265	4745	5098
132	2962.33	37													2088	2479	2648	3087	3413	3659	4208	4303	4534	4810	5225	4880													2243	2657	2832	2886	2949	3462	4005	4194	4231	4718	5067
133	2984.89	36.8													2091	2493	2620	3101	3448	3690	4190	4368	4498	4707	5216	4900													2241	2643	2823	2896	2930	3480	3978	4145	4212	4684	5064
134	3007.41	37.1													2070	2484	2603	3105	3439	3625	4203	4363	4462	4782	5181	4903													2232	2655	2806	2878	2927	3484	3977	4156	4207	4743	5075
135	3029.9	37													2091	2460	2621	3072	3402	3653	4178	4396	4489	4743	5186	4936													2273	2654	2797	2877	2936	3457	3978	4116	4219	4696	5086
136	3052.41	36.9													2086	2466	2623	3090	3427	3607	4148	4313	4526	4740	5189	4909													2232	2648	2790	2889	2911	3450	3972	4151	4183	4719	5045
137	3074.95	36.9													2081	2451	2607	3060	3378	3640	4148	4325	4505	4760	5206	4891													2232	2643	2785	2873	2924	3442	3950	4173	4168	4753	5072
138	3097.53	37													2068	2449	2625	3065	3372	3617	4122	4341	4433	4694	5178	4863													2237	2623	2792	2869	2892	3435	3933	4144	4183	4661	5091
139	3120.1	37.1													2042	2438	2597	3045	3396	3574	4179	4288	4517	4734	5163	4887													2229	2626	2779	2917	2903	3436	3952	4128	4185	4673	5048
140	3142.68	36.8													2074	2452	2584	3044	3361	3599	4095	4276	4420	4704	5116	4860													2228	2635	2790	2870	2891	3439	3949	4069	4185	4681	5102
141	3165.32	37.1													2073	2454	2593	3024	3371	3578	4131	4300	4465	4772	5109	4914													2208	2613	2748	2873	2891	3443	3909	4110	4208	4669	5080
142	3187.97	37.1													2055	2437	2579	3009	3340	3592	4119	4291	4483	4731	5148	4880													2230	2621	2777	2842	2883	3413	3947	4122	4183	4697	5075
143	3210.59	37													2053	2432	2552	3010	3375	3569	4115	4284	4434	4707	5137	4893													2229	2611	2762	2850	2912	3389	3961	4106	4194	4655	5124
144	3233.2	37													2048	2444	2577	2992	3345	3563	4097	4246	4443	4676	5108	4812													2201	2638	2738	2841	2879	3377	3927	4096	4168	4654	5108
145	3255.8	37.1													2037	2430	2554	2998	3317	3573	4112	4242	4444	4675	5161	4902													2232	2633	2746	2853	2875	3423	3892	4093	4175	4635	5139
146	3278.47	37.1													2052	2431	2551	3013	3290	3524	4054	4206	4388	4701	5101	4854													2213	2629	2725	2845	2840	3376	3913	4087	4206	4690	5092
147	3301.07	36.8													2035	2432	2563	2997	3330	3515	4040	4232	4340	4700	5165	4870													2204	2598	2750	2863	2838	3350	3917	4088	4155	4633	5070
148	3323.7	37.1													2017	2425	2532	2969	3297	3526	4084	4252	4355	4646	5118	4789													2185	2570	2717	2862	2830	3366	3899	4037	4153	4656	5043
149	3346.22	37.1													2017	2424	2563	2985	3285	3526	4077	4223	4366	4674	5094	4832													2204	2613	2713	2854	2845	3380	3943	4070	4139	4670	5092
150	3368.71	37													2029	2410	2519	2977	3273	3488	4056	4240	4365	4656	5093	4804													2204	2618	2725	2841	2844	3368	3892	4012	4197	4698	5083
151	3391.18	36.8													2025	2426	2536	2974	3276	3473	4077	4211	4365	4608	5079	4788													2216	2620	2698	2852	2834	3386	3929	4053	4144	4667	5080
152	3413.75	37.1													2035	2446	2530	2945	3231	3536	4041	4176	4302	4659	5106	4869													2187	2595	2689	2858	2833	3348	3860	4092	4172	4655	5115
153	3436.24	37.1													2023	2436	2530	2964	3312	3476	4051	4230	4296	4641	5117	4855													2178	2580	2706	2866	2831	3361	3894	4066	4146	4676	5123
154	3458.73	36.9													2024	2381	2525	2960	3240	3477	4054	4211	4323	4642	5137	4837													2201	2556	2710	2893	2793	3371	3893	4053	4107	4627	5123
155	3481.2	37.1													2029	2410	2499	2946	3231	3476	3998	4225	4324	4643	5090	4898													2191	2605	2702	2865	2803	3333	3887	4045	4136	4675	5152
156	3503.76	37.1													2013	2416	2506	2959	3242	3481	3980	4215	4279	4663	5062	4897													2195	2579	2704	2859	2815	3304	3899	4027	4105	4697	5127
157	3526.3	37													2019	2388	2530	2927	3203	3503	3997	4219	4297	4653	5050	4834													2199	2581	2706	2862	2794	3350	3916	4068	4150	4641	5099
158	3548.84	36.8													2022	2379	2511	2945	3235	3438	4033	4220	4290	4636	5059	4876													2200	2551	2666	2873	2827	3326	3950	4028	4120	4629	5136
159	3571.48	37													2010	2377	2507	2919	3200	3465	4017	4168	4281	4678	5080	4766													2185	2580	2693	2853	2775	3328	3898	4039	4107	4599	5211
160	3594	37													2023	2408	2483	2930	3209	3462	3981	4208	4260	4632	5063	4796													2175	2554	2699	2876	2781	3331	3938	4022	4078	4639	5162
161	3616.68	37													2023	2377	2475	2928	3233	3421	4014	4177	4267	4653	5100	4779													2171	2540	2700	2877	2793	3343	3940	4023	4115	4646	5179
162	3639.33	36.8													2024	2392	2471	2938	3197	3438	3965	4179	4289	4648	5079	4870													2171	2556	2683	2873	2783	3295	3905	3976	4098	4581	5127
163	3661.94	37													2007	2398	2456	2912	3199	3400	3951	4170	4227	4627	5020	4817													2165	2555	2689	2842	2763	3305	3908	3987	4055	4661	5172
164	3684.62	37													1983	2373	2490	2908	3152	3426	3933	4176	4310	4605	5092	4791													2153	2536	2660	2837	2803	3309	3881	4014	4087	4583	5172
165	3707.21	36.8													1990	2387	2454	2884	3149	3364	3973	4152	4278	4575	5013	4783													2147	2533	2674	2848	2767	3315	3928	3976	4091	4560	5177
166	3729.78	37													1996	2361	2440	2854	3195	3380	3933	4150	4218	4559	5019	4807													2150	2524	2687	2818	2749	3297	3868	4027	4101	4572	5172
167	3752.41	37													1994	2344	2467	2821	3139	3412	3916	4106	4209	4574	4982	4821													2161	2519	2657	2841	2769	3280	3913	3970	4099	4588	5217
168	3775.04	37													1985	2343	2416	2817	3132	3378	3869	4136	4214	4579	5081	4777													2151	2538	2682	2832	2726	3288	3898	3944	4063	4578	5145
169	3797.69	36.8													1965	2367	2428	2832	3121	3327	3915	4088	4202	4552	5064	4762													2149	2505	2666	2818	2723	3332	3939	3953	4087	4561	5154
170	3820.27	37.1													1982	2332	2429	2837	3113	3331	3880	4110	4223	4556	4972	4790													2161	2503	2630	2817	2727	3280	3889	3971	4070	4612	5210
171	3842.97	37.1													1971	2329	2429	2845	3098	3366	3893	4068	4185	4490	5046	4766													2141	2515	2642	2853	2708	3263	3913	3936	4059	4552	5139
172	3865.51	36.9													1981	2345	2436	2821	3112	3337	3885	4080	4178	4544	4992	4806													2129	2509	2631	2822	2709	3264	3920	3984	4028	4565	5099
173	3888.06	37													1976	2340	2426	2849	3086	3379	3861	4090	4157	4529	4997	4751													2126	2503	2638	2840	2701	3260	3880	3973	4030	4547	5138
174	3910.65	37.1													1963	2327	2408	2828	3081	3311	3873	4062	4179	4491	4949	4754													2129	2509	2615	2795	2711	3290	3880	3995	4046	4623	5140
175	3933.22	37.1													1957	2341	2411	2800	3084	3325	3837	4075	4185	4541	4987	4772													2151	2504	2624	2772	2710	3261	3864	3999	4084	4554	5199
176	3955.76	36.8													1972	2341	2421	2823	3064	3337	3850	4105	4147	4555	5005	4805													2128	2514	2595	2810	2696	3250	3886	3996	4056	4512	5140
177	3978.25	37.1													1939	2342	2421	2779	3099	3289	3815	4082	4192	4519	5000	4738													2130	2483	2620	2793	2678	3246	3880	3953	4098	4559	5128
178	4000.74	37.1													1942	2305	2392	2809	3075	3325	3858	4043	4164	4520	4930	4744													2114	2495	2616	2768	2679	3248	3892	3969	4098	4551	5112
179	4023.28	37													1941	2320	2393	2806	3064	3296	3824	4028	4161	4515	5007	4702													2117	2509	2595	2764	2715	3229	3907	3959	4095	4559	5128
180	4045.82	36.8													1933	2319	2376	2785	3071	3269	3822	4031	4141	4528	4946	4728													2139	2501	2597	2752	2676	3283	3859	3970	4052	4528	5112
181	4068.34	37.1													1941	2291	2360	2774	3021	3279	3783	4018	4142	4537	4948	4700													2119	2486	2618	2756	2688	3243	3864	3960	4064	4586	5124
182	4090.93	37.1													1945	2308	2372	2767	3039	3248	3825	4041	4164	4538	4963	4698													2101	2467	2581	2739	2690	3273	3865	3970	4055	4578	5147
183	4113.51	36.8													1916	2296	2386	2784	3006	3249	3765	4026	4171	4495	4924	4758													2096	2465	2601	2736	2666	3239	3822	3905	4075	4531	5125
184	4136.07	37.1													1943	2302	2367	2759	3023	3252	3798	4026	4184	4494	4936	4676													2077	2460	2577	2714	2686	3254	3812	3931	4073	4565	5069
185	4158.64	37.1													1917	2294	2373	2774	3002	3216	3775	4011	4130	4448	4927	4699													2087	2448	2575	2709	2673	3228	3782	3916	4064	4526	5122
186	4181.25	37													1910	2303	2370	2738	2993	3237	3754	3994	4104	4484	4953	4668													2099	2456	2587	2681	2659	3248	3800	3904	4065	4575	5116
187	4203.86	36.8													1912	2286	2377	2748	2993	3206	3766	4043	4180	4484	4900	4679													2076	2468	2572	2733	2660	3218	3799	3909	4038	4527	5067
188	4226.45	37.1													1919	2282	2345	2742	3001	3229	3773	3993	4176	4450	4844	4739													2085	2468	2567	2686	2683	3221	3777	3950	4085	4536	5067
189	4249.12	37													1907	2280	2344	2738	2997	3189	3773	3979	4157	4472	4872	4736													2090	2463	2596	2703	2698	3210	3795	3965	4088	4541	5078
190	4271.68	36.9													1915	2265	2349	2705	2989	3203	3719	3994	4130	4460	4892	4678													2107	2448	2553	2682	2669	3213	3797	3961	4084	4538	5080
191	4294.27	36.8													1901	2269	2346	2705	2963	3198	3700	4005	4132	4466	4859	4680													2088	2450	2549	2678	2718	3225	3769	3983	4063	4550	5036
192	4316.88	37													1912	2268	2348	2729	2950	3221	3713	3952	4143	4452	4874	4699													2083	2460	2575	2670	2670	3205	3769	3940	4103	4556	5049
193	4339.52	37													1880	2262	2323	2691	2940	3179	3683	3936	4165	4455	4933	4687													2081	2478	2563	2680	2683	3230	3773	3960	4070	4568	5037
194	4362.14	36.8													1899	2294	2338	2681	2927	3169	3704	3942	4134	4424	4818	4677													2066	2459	2548	2656	2666	3231	3723	3926	4091	4537	4980
195	4384.71	37													1917	2265	2334	2690	2961	3164	3685	3946	4142	4406	4864	4633													2094	2430	2567	2646	2658	3189	3759	3942	4096	4542	5017
196	4407.33	37.1													1887	2271	2309	2671	2920	3152	3684	3924	4176	4433	4874	4679													2086	2458	2556	2646	2673	3187	3747	3936	4090	4591	5026
197	4429.82	37													1891	2245	2320	2708	2953	3150	3674	3940	4131	4430	4834	4706													2077	2425	2541	2610	2703	3170	3737	3976	4093	4580	4979
198	4452.36	36.8													1892	2269	2303	2688	2922	3156	3697	3931	4121	4391	4843	4692													2075	2447	2554	2624	2670	3158	3730	3935	4083	4580	4998
199	4474.92	37													1886	2247	2315	2666	2910	3162	3687	3920	4148	4406	4798	4671													2069	2438	2545	2610	2667	3173	3716	3956	4071	4559	5003
200	4497.44	37													1884	2249	2296	2663	2921	3140	3665	3882	4106	4406	4904	4685													2069	2426	2555	2611	2667	3183	3721	3949	4138	4560	4996
201	4520.01	36.8													1863	2229	2294	2671	2921	3152	3632	3905	4116	4357	4813	4633													2083	2426	2567	2617	2689	3163	3706	3947	4097	4581	4978
202	4542.53	37													1868	2242	2286	2637	2916	3154	3664	3871	4110	4367	4845	4630													2043	2425	2538	2588	2690	3163	3693	3937	4086	4575	4979
203	4565.12	37													1874	2236	2292	2668	2892	3082	3667	3880	4106	4463	4864	4609													2105	2414	2527	2585	2659	3144	3684	3909	4077	4570	4954
204	4587.59	37													1855	2226	2295	2659	2873	3097	3656	3880	4113	4368	4860	4656													2083	2419	2506	2603	2676	3144	3692	3923	4066	4585	4979
205	4610.1	36.8													1855	2240	2275	2623	2847	3098	3590	3873	4109	4351	4838	4623													2061	2402	2534	2595	2685	3164	3710	3947	4101	4587	4971
206	4632.62	37													1864	2236	2293	2651	2864	3113	3678	3875	4117	4438	4787	4658													2061	2431	2515	2577	2705	3158	3732	3935	4054	4539	4927
207	4655.24	37.1													1854	2207	2268	2650	2903	3098	3599	3827	4064	4394	4817	4590													2059	2417	2559	2616	2654	3167	3660	3936	4101	4579	4980
208	4677.8	36.8													1850	2227	2262	2636	2876	3083	3625	3844	4130	4360	4810	4676													2056	2440	2511	2578	2703	3133	3700	3925	4112	4594	4954
209	4700.43	37.1													1866	2237	2265	2656	2847	3073	3611	3868	4126	4421	4794	4598													2076	2415	2531	2564	2648	3142	3667	3888	4076	4615	4948
210	4723.04	37.1													1854	2227	2265	2595	2884	3112	3604	3849	4107	4352	4813	4596													2053	2421	2527	2613	2666	3172	3654	3867	4090	4545	4975
211	4745.7	37													1845	2226	2262	2594	2831	3077	3622	3835	4083	4387	4774	4602													2061	2401	2514	2571	2627	3080	3664	3908	4065	4539	4925
212	4768.29	36.8													1853	2193	2284	2629	2820	3070	3575	3817	4082	4390	4758	4588													2065	2422	2524	2575	2648	3087	3619	3892	4038	4623	4905
213	4790.9	37.1													1838	2224	2247	2574	2826	3050	3565	3839	4079	4342	4777	4652													2030	2429	2491	2586	2638	3073	3639	3894	4015	4573	4883
214	4813.5	37.1													1840	2190	2256	2589	2826	3048	3543	3846	4030	4379	4745	4622													2049	2432	2502	2599	2622	3057	3666	3844	4064	4588	4923
215	4836.18	37													1853	2219	2251	2603	2817	3056	3571	3812	4076	4279	4739	4593													2030	2426	2512	2607	2627	3064	3681	3893	4031	4575	4869
216	4858.81	36.8													1832	2198	2274	2588	2800	3019	3560	3847	4032	4325	4791	4589													2063	2382	2514	2575	2602	3066	3623	3856	4030	4581	4893
217	4881.37	37.1													1832	2186	2263	2596	2864	3037	3548	3783	4045	4318	4773	4585													2043	2383	2479	2589	2607	3034	3595	3900	4074	4560	4829
218	4903.99	37.1													1828	2174	2232	2562	2806	3011	3537	3776	4027	4298	4718	4565													2030	2401	2473	2604	2625	3070	3581	3839	4013	4520	4831
219	4926.5	36.9													1823	2191	2224	2582	2795	3038	3500	3761	4028	4305	4769	4594													2031	2384	2472	2559	2582	3036	3569	3805	3989	4508	4806
220	4949.05	37.1													1820	2190	2235	2572	2776	3004	3494	3740	3990	4288	4730	4564													2040	2390	2494	2585	2587	3016	3628	3808	4001	4514	4851
221	4971.61	37.1													1829	2164	2223	2584	2766	3000	3517	3761	4000	4294	4705	4535													2031	2353	2508	2583	2560	3029	3593	3807	3990	4492	4818
222	4994.13	37.1													1809	2175	2230	2542	2792	2985	3525	3756	3999	4274	4723	4523													2009	2374	2486	2560	2564	3022	3555	3836	3996	4501	4802
223	5016.67	36.8													1827	2183	2212	2557	2765	3011	3509	3746	4026	4297	4706	4554													2007	2363	2492	2571	2569	3030	3579	3819	3975	4476	4781
224	5039.16	37.1													1817	2163	2246	2540	2767	2970	3498	3731	3964	4275	4748	4588													2016	2347	2475	2562	2543	2980	3574	3811	3960	4504	4819
225	5061.68	37.1													1814	2169	2228	2544	2752	2993	3467	3813	3971	4274	4697	4552													2004	2385	2491	2576	2543	2991	3537	3820	3957	4490	4775
226	5084.18	36.9													1802	2150	2218	2556	2738	2995	3493	3728	3967	4272	4729	4518													2025	2371	2466	2579	2554	2985	3556	3807	3976	4433	4785
227	5106.68	36.9													1808	2166	2195	2555	2745	2966	3474	3730	3978	4263	4768	4582													2015	2379	2469	2539	2543	2972	3548	3817	3934	4474	4804
228	5129.2	37													1800	2148	2187	2538	2749	2971	3531	3716	3931	4278	4784	4528													2008	2358	2445	2572	2524	2934	3539	3815	3916	4460	4783
229	5151.75	37.1													1808	2130	2188	2516	2725	2971	3484	3701	3942	4249	4717	4535													2010	2351	2455	2555	2502	2976	3542	3788	3955	4480	4751
230	5174.26	36.8													1799	2136	2193	2528	2749	2968	3466	3704	3972	4262	4675	4572													2000	2376	2455	2564	2510	2980	3513	3776	3921	4408	4794
231	5196.85	37.1													1792	2129	2184	2503	2748	2967	3442	3711	3938	4287	4671	4522													1987	2370	2442	2541	2515	2960	3496	3796	3895	4398	4791
232	5219.43	37.1													1786	2162	2185	2504	2713	2940	3454	3731	3923	4233	4679	4537													2000	2366	2441	2534	2486	2937	3519	3746	3913	4383	4765
233	5242	37													1799	2128	2184	2497	2723	2927	3412	3720	3932	4251	4644	4548													1993	2355	2448	2524	2498	2926	3505	3779	3887	4422	4778
234	5264.67	36.9													1798	2137	2191	2517	2747	2930	3417	3681	3939	4241	4643	4538													1975	2334	2449	2538	2471	2919	3471	3754	3889	4406	4751
235	5287.25	37.1													1767	2132	2174	2500	2723	2903	3408	3656	3898	4209	4681	4532													1995	2344	2450	2515	2482	2916	3488	3743	3859	4352	4734
236	5309.85	37.1													1782	2133	2174	2500	2677	2894	3420	3657	3918	4254	4634	4523													1971	2346	2446	2523	2452	2934	3460	3728	3861	4366	4762
237	5332.54	36.8													1788	2139	2188	2489	2680	2898	3416	3664	3905	4196	4634	4510													2000	2329	2425	2538	2450	2902	3458	3729	3854	4335	4724
238	5355.11	37.1													1773	2116	2184	2493	2668	2882	3392	3675	3863	4228	4631	4484													1993	2319	2428	2525	2467	2914	3443	3736	3876	4367	4725
239	5377.71	37.1													1788	2112	2179	2464	2680	2876	3403	3621	3887	4194	4637	4504													1982	2315	2427	2520	2451	2904	3480	3711	3868	4354	4724
240	5400.29	37.1													1774	2115	2160	2479	2676	2880	3377	3658	3892	4176	4638	4497													1967	2309	2426	2526	2439	2879	3458	3701	3823	4333	4721
241	5422.9	36.8													1759	2141	2144	2490	2657	2868	3428	3636	3908	4211	4645	4463													1990	2325	2410	2497	2445	2889	3468	3718	3861	4329	4724
242	5445.5	37.1													1774	2108	2164	2450	2679	2873	3371	3622	3900	4161	4618	4488													1967	2332	2409	2490	2439	2914	3433	3724	3825	4340	4761
243	5468.06	37.1													1763	2105	2138	2446	2649	2872	3370	3621	3899	4157	4609	4465													1985	2350	2407	2525	2428	2868	3455	3726	3805	4324	4707
244	5490.66	37													1760	2122	2143	2455	2639	2853	3357	3602	3868	4139	4570	4479													1971	2334	2412	2483	2418	2880	3432	3662	3815	4328	4773
245	5513.23	37.1													1764	2103	2154	2468	2639	2872	3329	3601	3860	4151	4656	4471													1973	2323	2411	2472	2440	2860	3423	3662	3829	4342	4728
246	5535.75	37.1													1757	2107	2131	2454	2637	2856	3350	3587	3882	4134	4599	4430													1956	2313	2414	2481	2436	2838	3401	3649	3810	4284	4748
247	5558.31	37.1													1775	2126	2118	2468	2634	2842	3356	3623	3846	4169	4661	4451													1961	2322	2416	2461	2422	2841	3448	3665	3784	4273	4786
248	5580.86	36.8													1762	2116	2126	2431	2620	2856	3347	3648	3829	4149	4584	4460													1956	2304	2412	2472	2444	2826	3397	3657	3816	4243	4755
249	5603.4	37.1													1750	2083	2129	2437	2633	2859	3339	3599	3874	4133	4611	4418													1956	2296	2405	2463	2401	2833	3418	3627	3798	4270	4781
250	5625.91	37.1													1740	2085	2122	2438	2639	2835	3310	3596	3853	4135	4589	4452													1967	2301	2397	2469	2387	2831	3370	3639	3775	4252	4745
251	5648.46	37													1749	2113	2118	2425	2626	2834	3299	3594	3852	4116	4591	4441													1967	2330	2406	2482	2377	2843	3400	3610	3781	4259	4753
252	5670.96	36.8													1748	2083	2118	2426	2613	2837	3295	3581	3843	4128	4534	4400													1947	2307	2392	2453	2373	2800	3381	3639	3750	4259	4760
253	5693.48	37.1													1743	2081	2106	2443	2622	2829	3302	3563	3848	4161	4555	4476													1935	2299	2390	2459	2364	2812	3348	3611	3751	4217	4778
254	5716.03	37.1													1755	2069	2117	2409	2609	2808	3324	3549	3835	4132	4527	4439													1944	2296	2382	2454	2374	2814	3352	3618	3715	4236	4756
255	5738.66	36.9													1746	2077	2107	2417	2612	2793	3282	3532	3801	4080	4598	4435													1948	2292	2365	2467	2365	2797	3339	3626	3766	4237	4728
256	5761.24	37													1748	2078	2097	2397	2576	2806	3296	3534	3809	4120	4534	4394													1939	2318	2390	2456	2349	2810	3341	3588	3723	4213	4756
257	5783.8	37.1													1726	2101	2105	2411	2575	2778	3263	3521	3816	4133	4518	4430													1934	2300	2380	2445	2361	2793	3334	3586	3741	4197	4750
258	5806.4	37													1736	2074	2102	2427	2569	2824	3295	3534	3786	4125	4524	4403													1936	2282	2396	2458	2344	2814	3339	3586	3706	4224	4758
259	5829.05	36.8													1751	2085	2104	2435	2584	2776	3273	3556	3777	4126	4512	4379													1939	2320	2382	2429	2360	2791	3321	3594	3729	4177	4756
260	5851.67	37.1													1741	2098	2097	2391	2586	2768	3243	3522	3812	4134	4575	4423													1927	2274	2387	2444	2362	2801	3331	3591	3727	4232	4778
261	5874.26	37.1													1727	2079	2102	2384	2573	2813	3239	3527	3757	4120	4490	4379													1931	2286	2360	2437	2351	2786	3323	3569	3709	4190	4713
262	5896.9	36.9													1720	2067	2086	2386	2577	2791	3234	3489	3753	4083	4518	4429													1945	2286	2362	2452	2340	2781	3323	3582	3668	4166	4734
263	5919.48	37													1727	2079	2090	2371	2568	2758	3252	3501	3784	4087	4480	4411													1925	2298	2363	2437	2356	2815	3339	3598	3681	4225	4775
264	5942.18	37.1													1725	2066	2100	2372	2586	2745	3243	3466	3796	4079	4523	4401													1921	2289	2383	2431	2348	2776	3308	3566	3674	4189	4774
265	5964.75	37													1741	2061	2097	2381	2561	2778	3234	3474	3799	4069	4518	4382													1949	2290	2405	2422	2356	2795	3297	3571	3671	4153	4703
266	5987.29	36.8													1708	2073	2079	2381	2577	2788	3226	3488	3789	4054	4515	4351													1918	2271	2392	2434	2350	2786	3325	3568	3635	4157	4783
267	6009.8	37.1													1717	2079	2088	2367	2575	2772	3225	3483	3765	4082	4507	4368													1935	2297	2384	2422	2374	2792	3307	3525	3625	4196	4722
268	6032.32	37.1													1712	2052	2068	2362	2553	2754	3202	3451	3780	4050	4493	4383													1923	2296	2365	2434	2373	2784	3269	3572	3642	4160	4759
269	6054.87	37													1711	2054	2068	2351	2549	2753	3201	3502	3760	4088	4514	4387													1905	2286	2387	2428	2369	2774	3262	3547	3634	4165	4725
270	6077.42	37													1716	2030	2085	2357	2552	2733	3200	3454	3777	4064	4471	4373													1916	2288	2370	2432	2347	2776	3280	3563	3681	4182	4751
271	6099.9	37													1711	2041	2083	2342	2532	2751	3231	3464	3741	4036	4480	4357													1917	2287	2400	2425	2354	2762	3280	3556	3655	4165	4705
272	6122.42	37													1703	2052	2061	2354	2530	2704	3188	3471	3805	4005	4471	4405													1932	2307	2352	2413	2360	2796	3294	3541	3603	4147	4733
273	6144.99	36.8													1714	2045	2075	2331	2495	2713	3211	3472	3738	4039	4526	4379													1915	2282	2349	2438	2339	2801	3276	3533	3647	4178	4715
274	6167.5	37													1697	2032	2046	2338	2504	2693	3192	3462	3724	4034	4447	4370													1915	2263	2356	2408	2339	2761	3274	3531	3616	4130	4685
275	6190	37.1													1702	2045	2061	2334	2533	2720	3199	3488	3749	4024	4441	4356													1901	2280	2371	2411	2332	2743	3234	3522	3646	4104	4704
276	6212.53	37													1695	2028	2062	2337	2521	2689	3170	3434	3732	4022	4461	4383													1908	2249	2339	2416	2355	2730	3254	3528	3646	4126	4670
277	6235.08	36.7													1684	2022	2055	2332	2485	2695	3169	3430	3764	4039	4453	4357													1904	2282	2369	2396	2346	2759	3257	3532	3630	4166	4686
278	6257.65	37													1709	2037	2036	2322	2515	2688	3189	3438	3702	4014	4436	4361													1896	2284	2350	2401	2352	2723	3239	3509	3612	4145	4701
279	6280.22	37.1													1694	2026	2068	2339	2515	2691	3177	3419	3704	4033	4409	4328													1896	2244	2325	2393	2347	2746	3243	3552	3618	4166	4730
280	6302.82	36.9													1686	2012	2042	2337	2492	2681	3187	3425	3733	4000	4429	4327													1890	2263	2351	2407	2356	2769	3279	3516	3641	4184	4706
281	6325.41	37													1692	2020	2042	2334	2496	2675	3130	3407	3694	4007	4405	4363													1895	2272	2356	2392	2320	2714	3250	3502	3600	4146	4688
282	6348.04	37													1698	2024	2037	2319	2496	2690	3158	3396	3686	4054	4397	4336													1877	2266	2377	2402	2364	2710	3225	3460	3602	4181	4670
283	6370.61	37													1681	2017	2038	2333	2491	2666	3130	3437	3684	3980	4389	4299													1892	2249	2334	2407	2341	2715	3250	3524	3620	4124	4680
284	6393.21	36.8													1681	2002	2029	2309	2467	2662	3130	3378	3657	3973	4409	4302													1893	2253	2344	2393	2345	2703	3217	3452	3591	4146	4685
285	6415.81	37													1693	2009	2024	2295	2471	2699	3127	3392	3706	3985	4460	4287													1889	2252	2341	2392	2332	2711	3230	3442	3612	4119	4656
286	6438.4	37.1													1676	1995	2032	2304	2475	2658	3139	3382	3704	4001	4393	4279													1893	2245	2332	2387	2342	2719	3180	3448	3602	4107	4633
287	6461.04	37													1658	2007	2023	2295	2465	2664	3106	3382	3683	3981	4400	4326													1880	2232	2340	2366	2335	2696	3194	3454	3623	4164	4651
288	6483.63	36.8													1669	1990	2027	2299	2462	2623	3128	3363	3667	4010	4422	4284													1869	2246	2318	2379	2338	2691	3194	3431	3620	4141	4640
289	6506.19	37.1													1673	1985	2014	2286	2472	2636	3115	3372	3656	3945	4387	4285													1868	2241	2321	2377	2338	2677	3204	3408	3618	4148	4642
290	6528.75	37													1671	1979	2040	2275	2464	2626	3095	3349	3648	3974	4355	4272													1887	2227	2340	2374	2319	2715	3205	3461	3611	4162	4634
291	6551.3	36.8													1666	1993	1998	2273	2431	2610	3104	3336	3632	3968	4380	4288													1880	2277	2338	2367	2330	2699	3179	3409	3570	4114	4601
292	6573.8	37													1654	1988	1999	2269	2420	2615	3064	3321	3629	3936	4373	4286													1874	2252	2354	2360	2319	2668	3167	3413	3619	4116	4592
293	6596.35	37.1													1652	1977	1997	2278	2451	2630	3079	3351	3631	3947	4378	4283													1858	2233	2325	2372	2311	2681	3146	3396	3617	4179	4615
294	6618.98	37													1646	1970	2005	2268	2437	2614	3059	3349	3629	3937	4348	4257													1857	2231	2323	2351	2337	2691	3156	3409	3573	4129	4635
295	6641.55	36.8													1650	1953	1981	2269	2438	2591	3061	3326	3638	3909	4365	4256													1858	2232	2306	2363	2304	2667	3146	3417	3607	4133	4555
296	6664.07	37.1													1649	1978	1993	2251	2440	2615	3050	3310	3616	3906	4364	4268													1865	2225	2295	2359	2300	2651	3171	3411	3599	4138	4599
297	6686.57	37.1													1647	1969	2008	2260	2439	2588	3040	3342	3612	3923	4344	4252													1868	2225	2319	2339	2282	2645	3139	3395	3590	4136	4614
298	6709.05	36.9													1667	1971	2015	2260	2424	2587	3057	3311	3621	3906	4330	4276													1857	2223	2312	2359	2296	2662	3148	3388	3577	4120	4579
299	6731.56	37													1662	1960	1988	2261	2421	2575	3048	3339	3595	3917	4320	4256													1851	2227	2311	2349	2289	2642	3134	3407	3613	4161	4558
300	6754.07	37.1													1654	1959	1980	2261	2403	2608	3021	3332	3585	3900	4313	4247													1849	2224	2304	2343	2316	2627	3122	3374	3603	4152	4549
301	6776.61	37.1													1650	1976	1991	2253	2402	2582	3045	3334	3613	3901	4338	4256													1849	2230	2293	2368	2279	2650	3118	3395	3593	4153	4544
302	6799.16	36.8													1632	1945	2008	2269	2391	2572	3009	3302	3620	3878	4300	4311													1855	2233	2288	2334	2277	2644	3125	3400	3594	4154	4536
303	6821.78	37.1													1652	1949	1984	2243	2392	2579	2999	3268	3587	3880	4343	4237													1842	2204	2312	2369	2263	2645	3123	3359	3594	4127	4543
304	6844.35	37.1													1635	1942	1981	2229	2376	2571	3022	3311	3574	3904	4336	4255													1849	2211	2305	2344	2266	2613	3120	3372	3598	4134	4580
305	6866.99	37													1628	1944	1975	2221	2386	2577	3007	3303	3566	3871	4321	4284													1835	2229	2303	2328	2277	2633	3104	3340	3562	4130	4562
306	6889.63	37													1623	1954	1979	2217	2385	2568	2985	3280	3584	3876	4276	4229													1841	2226	2301	2333	2253	2617	3124	3360	3598	4124	4558
307	6912.25	37.1													1627	1938	1967	2233	2386	2563	3004	3269	3560	3912	4278	4183													1844	2204	2271	2327	2269	2633	3091	3352	3582	4121	4559
308	6934.95	37													1622	1952	1986	2218	2380	2552	3027	3282	3572	3907	4265	4240													1838	2212	2282	2329	2256	2603	3115	3323	3591	4136	4525
309	6957.51	36.8													1616	1955	1954	2234	2399	2578	2990	3260	3577	3885	4277	4213													1827	2225	2272	2321	2234	2611	3094	3329	3602	4109	4516
310	6980.24	37.1													1615	1921	1944	2208	2374	2564	2990	3286	3572	3883	4232	4237													1846	2208	2289	2328	2269	2585	3071	3318	3585	4125	4519
311	7002.85	37.1													1625	1914	1971	2214	2383	2539	2973	3243	3557	3864	4278	4241													1840	2207	2281	2338	2256	2599	3093	3314	3545	4135	4490
312	7025.43	37													1608	1939	1951	2209	2363	2518	2974	3263	3534	3866	4250	4220													1843	2200	2276	2343	2260	2578	3058	3332	3578	4085	4487
313	7048.03	36.8													1620	1929	1938	2190	2365	2540	2990	3237	3532	3859	4229	4205													1828	2205	2279	2323	2235	2579	3086	3311	3597	4110	4522
314	7070.55	37													1604	1915	1935	2182	2348	2527	2962	3237	3548	3835	4245	4200													1827	2191	2283	2324	2255	2580	3091	3302	3530	4095	4505
315	7093.02	37.1													1610	1926	1944	2200	2362	2517	2979	3223	3563	3829	4264	4216													1831	2198	2276	2311	2241	2580	3064	3316	3533	4103	4478
316	7115.54	36.9													1611	1927	1959	2200	2341	2521	2958	3211	3536	3894	4223	4193													1819	2201	2276	2328	2257	2573	3043	3292	3555	4104	4503
317	7138.09	37													1615	1922	1957	2202	2333	2526	2943	3224	3571	3824	4259	4233													1818	2200	2271	2316	2261	2598	3061	3320	3540	4061	4520
318	7160.61	37													1608	1927	1950	2201	2320	2551	2956	3213	3533	3840	4251	4240													1838	2199	2295	2319	2239	2568	3068	3305	3532	4074	4498
319	7183.17	37.1													1596	1904	1935	2205	2324	2487	2939	3240	3531	3805	4258	4192													1834	2192	2283	2328	2251	2572	3054	3298	3524	4074	4494
320	7205.68	36.8													1597	1911	1935	2165	2324	2513	2946	3193	3523	3881	4250	4252													1822	2193	2267	2296	2255	2576	3068	3291	3545	4073	4491
321	7228.22	37													1611	1909	1941	2196	2312	2517	2913	3209	3546	3841	4247	4171													1812	2223	2276	2322	2249	2567	3042	3292	3548	4074	4475
322	7250.73	37.1													1597	1909	1941	2167	2318	2493	2913	3199	3498	3859	4258	4180													1826	2194	2263	2319	2228	2587	3064	3266	3532	4083	4484
323	7273.25	37													1603	1909	1913	2159	2294	2522	2955	3181	3485	3814	4206	4152													1831	2179	2292	2331	2226	2584	3043	3313	3508	4079	4487
324	7295.81	36.9													1606	1908	1909	2176	2301	2483	2930	3175	3484	3845	4236	4205													1813	2171	2274	2341	2243	2571	3021	3246	3517	4094	4498
325	7318.35	37.1													1591	1901	1928	2163	2316	2473	2942	3192	3488	3804	4211	4174													1822	2197	2253	2302	2254	2562	3040	3269	3533	4080	4440
326	7340.9	37.1													1592	1900	1934	2172	2320	2467	2912	3199	3479	3815	4218	4140													1806	2170	2243	2299	2214	2554	3012	3246	3521	4024	4421
327	7363.49	36.9													1597	1896	1910	2162	2310	2484	2897	3175	3448	3784	4203	4155													1822	2166	2265	2298	2227	2585	3015	3260	3520	4017	4463
328	7386.1	37.1													1593	1891	1932	2164	2300	2476	2878	3168	3479	3781	4185	4168													1820	2179	2266	2301	2232	2564	3048	3261	3496	4050	4400
329	7408.69	37.1													1586	1890	1897	2173	2300	2464	2902	3186	3448	3792	4178	4154													1809	2179	2289	2293	2225	2559	2987	3276	3461	4012	4439
330	7431.35	37													1581	1875	1922	2140	2307	2465	2886	3161	3429	3795	4178	4139													1793	2173	2264	2293	2229	2564	2984	3231	3481	4036	4397
331	7453.94	36.9													1586	1881	1914	2142	2293	2439	2884	3174	3441	3779	4194	4155													1796	2161	2256	2290	2207	2522	2986	3241	3494	4017	4394
332	7476.53	37.1													1578	1877	1901	2153	2298	2449	2873	3162	3436	3765	4206	4182													1802	2160	2253	2268	2213	2530	2988	3240	3454	4011	4405
333	7499.17	37.1													1574	1883	1903	2131	2294	2444	2866	3130	3436	3751	4169	4152													1802	2179	2259	2289	2214	2521	2966	3263	3480	4044	4370
334	7521.74	36.8													1578	1866	1903	2124	2276	2449	2874	3118	3417	3763	4186	4139													1787	2168	2248	2274	2223	2557	2987	3225	3478	4008	4342
335	7544.35	37.1													1571	1881	1917	2131	2285	2437	2859	3131	3442	3753	4177	4151													1793	2154	2253	2274	2218	2548	2983	3267	3497	4025	4378
336	7566.93	37.1													1575	1872	1900	2110	2264	2431	2837	3124	3430	3772	4146	4110													1790	2144	2236	2273	2221	2525	2977	3214	3455	3989	4347
337	7589.51	37													1571	1856	1896	2147	2242	2406	2861	3108	3437	3756	4160	4110													1804	2153	2234	2272	2229	2541	2956	3217	3471	3992	4333
338	7612.08	36.8													1557	1859	1883	2112	2249	2421	2840	3090	3446	3785	4158	4110													1788	2160	2245	2272	2206	2547	2958	3212	3437	3990	4315
339	7634.62	37.1													1562	1864	1883	2126	2267	2429	2846	3117	3393	3712	4139	4095													1791	2164	2244	2283	2207	2512	2949	3207	3435	4018	4304
340	7657.13	37.1													1563	1875	1879	2129	2244	2437	2837	3091	3423	3749	4132	4094													1792	2166	2218	2272	2215	2500	2963	3233	3437	3974	4296
341	7679.69	37													1559	1848	1891	2097	2237	2396	2846	3093	3404	3708	4141	4085													1773	2171	2229	2285	2202	2514	2936	3220	3423	4006	4295
342	7702.18	37.1													1555	1867	1873	2091	2222	2405	2851	3102	3406	3730	4135	4162													1771	2147	2232	2275	2186	2498	2946	3210	3435	3966	4294
343	7724.72	37.1													1564	1864	1901	2108	2232	2407	2819	3083	3405	3731	4179	4095													1787	2152	2232	2296	2180	2492	2950	3215	3435	4011	4297
344	7747.24	37.1													1555	1852	1886	2125	2248	2408	2854	3096	3385	3705	4121	4088													1782	2164	2218	2266	2203	2482	2930	3205	3420	3991	4256
345	7769.73	36.8													1570	1854	1881	2106	2226	2412	2812	3066	3369	3708	4114	4123													1774	2133	2233	2277	2196	2515	2935	3186	3394	3963	4318
346	7792.24	37.1													1548	1850	1873	2097	2228	2393	2831	3069	3388	3683	4131	4101													1769	2151	2215	2268	2181	2513	2923	3201	3396	3956	4302
347	7814.74	37.1													1546	1838	1867	2089	2223	2387	2799	3059	3379	3681	4111	4119													1753	2163	2224	2264	2180	2462	2891	3208	3406	3920	4285
348	7837.27	37													1552	1827	1871	2106	2222	2378	2798	3051	3367	3690	4092	4085													1769	2130	2223	2239	2172	2465	2892	3176	3416	3925	4246
349	7859.84	36.8													1552	1823	1860	2078	2222	2385	2785	3053	3351	3736	4138	4076													1758	2157	2245	2242	2184	2489	2900	3174	3403	3941	4294
350	7882.43	37.1													1536	1837	1875	2093	2226	2367	2797	3025	3394	3684	4088	4054													1781	2142	2232	2242	2172	2473	2891	3171	3414	3933	4277
351	7905.02	37													1543	1837	1866	2081	2194	2380	2771	3020	3374	3665	4075	4075													1760	2136	2206	2228	2170	2451	2900	3161	3375	3922	4236
352	7927.58	36.9													1536	1842	1870	2061	2214	2379	2770	3037	3345	3672	4113	4095													1755	2134	2221	2240	2170	2450	2881	3161	3372	3931	4257
353	7950.23	37.1													1540	1835	1872	2075	2201	2379	2794	3032	3332	3666	4075	4051													1759	2126	2226	2245	2174	2448	2882	3163	3405	3910	4237
354	7972.85	37.1													1543	1817	1898	2087	2195	2372	2785	3024	3355	3681	4057	4089													1763	2127	2212	2249	2156	2461	2864	3141	3386	3917	4227
355	7995.47	37													1536	1820	1874	2063	2194	2343	2782	3009	3334	3663	4082	4049													1741	2125	2200	2229	2161	2448	2877	3194	3354	3921	4248
356	8018.1	36.8													1536	1815	1865	2052	2191	2328	2754	3018	3358	3672	4036	4077													1764	2135	2211	2223	2163	2442	2902	3139	3352	3904	4242
357	8040.71	37.1													1526	1813	1863	2062	2198	2363	2785	2999	3356	3682	4056	4043													1748	2131	2199	2213	2156	2446	2869	3143	3366	3922	4239
358	8063.32	37.1													1519	1821	1857	2068	2201	2359	2756	3000	3324	3647	4096	4085													1762	2120	2207	2224	2162	2461	2876	3156	3354	3918	4213
359	8085.92	36.9													1524	1812	1866	2057	2185	2333	2743	3015	3319	3649	4072	4076													1753	2134	2218	2242	2143	2463	2866	3156	3347	3891	4214
360	8108.56	36.9													1512	1804	1861	2050	2173	2363	2745	2959	3329	3658	4020	4045													1747	2140	2201	2210	2175	2449	2879	3152	3348	3898	4196
361	8131.07	37.1													1519	1807	1856	2060	2171	2337	2727	2998	3326	3654	4090	3999													1760	2114	2190	2227	2149	2431	2859	3104	3327	3923	4211
362	8153.6	37													1527	1815	1842	2044	2168	2318	2724	2963	3330	3670	4048	4050													1738	2125	2216	2245	2153	2455	2848	3114	3348	3897	4213
363	8176.13	36.8													1516	1814	1866	2052	2181	2313	2719	2973	3383	3666	4054	4063													1749	2109	2194	2220	2159	2452	2853	3115	3323	3846	4192
364	8198.61	37													1516	1822	1853	2059	2174	2323	2727	2969	3322	3668	4043	4028													1737	2111	2212	2233	2138	2436	2832	3112	3346	3834	4253
365	8221.13	37.1													1508	1806	1861	2053	2162	2335	2707	2957	3284	3665	4032	4049													1726	2134	2206	2214	2133	2435	2860	3108	3336	3833	4279
366	8243.63	37													1503	1819	1858	2074	2140	2309	2702	2952	3319	3620	4057	4011													1753	2142	2183	2207	2154	2441	2843	3111	3318	3856	4291
367	8266.2	36.9													1507	1797	1864	2034	2173	2316	2693	2988	3295	3630	4005	4069													1737	2117	2202	2203	2137	2402	2820	3129	3344	3875	4263
368	8288.72	37													1502	1797	1845	2052	2162	2332	2703	2949	3300	3635	4029	4020													1745	2111	2192	2205	2132	2419	2835	3116	3333	3874	4227
369	8311.24	37.1													1506	1807	1865	2063	2147	2308	2683	2934	3292	3622	4052	3976													1733	2110	2202	2229	2125	2416	2834	3086	3339	3917	4293
370	8333.76	36.8													1510	1794	1832	2043	2159	2309	2680	2939	3298	3629	4019	4009													1737	2119	2195	2197	2121	2414	2825	3094	3340	3860	4284
371	8356.33	37.1													1501	1812	1850	2047	2155	2311	2691	2959	3284	3621	4015	4019													1732	2102	2237	2228	2131	2410	2823	3105	3318	3860	4293
372	8378.91	37.1													1505	1801	1856	2034	2131	2309	2673	2941	3293	3596	3981	4036													1726	2109	2189	2219	2124	2432	2825	3070	3311	3865	4300
373	8401.45	37													1516	1801	1860	2026	2145	2284	2664	2922	3297	3615	4008	3992													1726	2142	2180	2205	2124	2416	2836	3084	3333	3837	4251
374	8424.03	36.8													1507	1792	1854	2040	2134	2273	2696	2923	3240	3628	4013	4043													1736	2110	2190	2206	2144	2402	2825	3070	3293	3851	4291
375	8446.6	37													1485	1808	1849	2068	2157	2295	2666	2921	3268	3563	3967	4016													1736	2107	2184	2207	2108	2380	2809	3052	3295	3835	4274
376	8469.19	37.1													1501	1800	1826	2038	2114	2277	2676	2895	3256	3599	4004	4014													1740	2102	2186	2213	2110	2383	2799	3081	3278	3825	4286
377	8491.78	36.9													1488	1801	1836	2033	2136	2283	2659	2894	3236	3552	3992	3993													1723	2099	2185	2194	2119	2374	2811	3077	3321	3828	4317
378	8514.36	37.1													1515	1786	1836	2027	2112	2304	2700	2895	3269	3601	3957	3974													1738	2082	2170	2211	2121	2374	2797	3115	3315	3811	4282
379	8536.96	37.1													1507	1785	1830	2031	2126	2244	2642	2886	3223	3604	3976	4004													1737	2111	2163	2219	2109	2400	2810	3080	3307	3838	4313
380	8559.52	37.1													1482	1782	1835	2017	2136	2248	2649	2881	3228	3589	4020	4008													1701	2104	2160	2190	2124	2395	2797	3066	3279	3837	4290
381	8582.12	36.8													1480	1785	1857	2005	2105	2276	2662	2913	3237	3565	4001	3994													1711	2082	2176	2209	2100	2380	2816	3024	3268	3770	4267
382	8604.69	37.1													1486	1777	1858	2015	2151	2285	2690	2925	3240	3573	3946	3992													1719	2084	2166	2204	2095	2399	2778	3039	3290	3811	4267
383	8627.27	37.1													1496	1799	1834	2015	2138	2242	2674	2916	3194	3558	3940	4042													1712	2090	2190	2209	2091	2394	2779	3052	3279	3786	4293
384	8649.85	37													1483	1793	1858	2019	2104	2247	2636	2886	3241	3545	3961	3956													1715	2111	2153	2202	2115	2366	2747	3035	3264	3805	4282
385	8672.37	36.8													1475	1774	1848	1998	2084	2219	2644	2869	3223	3534	3951	3929													1719	2094	2181	2212	2108	2378	2778	3022	3270	3795	4286
386	8694.89	37.1													1471	1788	1819	1995	2113	2217	2636	2880	3229	3533	3953	3957													1706	2105	2199	2195	2099	2342	2778	3017	3239	3785	4234
387	8717.45	37.1													1477	1774	1831	2022	2115	2229	2656	2882	3210	3532	3935	3970													1702	2070	2176	2162	2103	2386	2765	3003	3254	3799	4236
388	8739.97	36.9													1484	1777	1834	2012	2106	2228	2603	2893	3192	3555	3920	3979													1706	2091	2157	2196	2092	2349	2754	3042	3258	3790	4248
389	8762.5	36.9													1462	1794	1822	2022	2093	2227	2590	2871	3191	3506	3900	3976													1690	2090	2186	2175	2110	2358	2738	3037	3280	3789	4310
390	8785	37.1													1466	1777	1834	2014	2076	2227	2598	2858	3218	3514	3903	3950													1698	2069	2169	2159	2109	2346	2750	3017	3251	3805	4322
391	8807.5	37													1495	1789	1818	2022	2061	2212	2607	2829	3213	3495	3928	3976													1701	2071	2165	2180	2104	2348	2749	2996	3270	3796	4267
392	8830.02	36.8													1466	1788	1823	2023	2084	2222	2607	2856	3190	3492	3913	3942													1703	2088	2171	2197	2101	2353	2739	2985	3254	3771	4272
393	8852.54	37.1													1475	1786	1828	2028	2072	2201	2588	2847	3180	3544	3880	3963													1693	2074	2184	2194	2091	2353	2745	2984	3243	3768	4236
394	8875.04	37.1													1467	1781	1831	2040	2057	2204	2606	2840	3202	3537	3947	3942													1679	2069	2151	2151	2078	2331	2745	3001	3269	3788	4262
395	8897.55	37													1471	1812	1808	2023	2083	2196	2570	2829	3184	3484	3873	3934													1702	2077	2162	2192	2093	2327	2763	2996	3230	3733	4206
396	8920.08	37													1462	1790	1791	2022	2082	2230	2571	2825	3180	3494	3922	3909													1695	2063	2142	2173	2081	2353	2719	2985	3247	3749	4244
397	8942.62	37.1													1463	1794	1813	2006	2077	2224	2579	2841	3193	3494	3877	3953													1709	2066	2123	2163	2082	2321	2741	2972	3225	3781	4262
398	8965.2	37.1													1484	1776	1791	2017	2076	2200	2594	2831	3175	3495	3864	3952													1684	2068	2150	2158	2076	2329	2717	2954	3193	3763	4275
399	8987.78	36.8													1460	1793	1806	2008	2089	2201	2577	2824	3182	3480	3902	3945													1696	2076	2146	2166	2073	2325	2725	2967	3250	3789	4215
400	9010.36	37.1													1472	1800	1798	2008	2041	2167	2595	2800	3158	3493	3875	3928													1678	2074	2142	2176	2078	2321	2718	2964	3237	3709	4247
401	9032.98	37.1													1449	1779	1798	2005	2066	2189	2573	2798	3127	3524	3879	3904													1703	2072	2133	2179	2076	2344	2699	2972	3188	3716	4258
402	9055.58	37													1458	1803	1805	1990	2030	2200	2568	2814	3180	3471	3856	3886													1666	2051	2142	2180	2081	2348	2725	2963	3199	3763	4207
[truncated: 9,160 more rows]
[truncated: 145 more columns]
