# Supplementary material for: A high-affinity split-HaloTag for live-cell protein labeling
Source: Nat Commun. 2026 Mar 25;17:2865. doi: 10.1038/s41467-026-71032-8 (PMC13022382; doi:10.1038/s41467-026-71032-8)
Supplement: Supplementary file 4 — Source Data [file 41467_2026_71032_MOESM4_ESM.zip › Source Data FINAL/Source Data for Fig4.xlsx]

## Sheet: Sheet1
Figure 4c line profile							Figure 4f line profile							Figure 4f FWHM
Full-length HaloTag7			Split-HaloTag (cpHd3/Hpep11)				Full-length HaloTag7			Split-HaloTag (cpHd3/Hpep11)				Split-HaloTag (cpHdel3/Hpep11)_STED
Distance_(microns)	CONF	STED	Distance_(microns)	CONF	STED		Distance_(microns)	STED	CLSM	Distance_(microns)	STED	CLSM		1		2		3		4		5		6		7		8		9		10		11		12		13		14		15		16		17		18
0	0.0798016	0.0810412	0	0.0338639	0.0172866		0	0.349481	1	0	0.370238	0.326082		Distance_(microns)	gray_value	Distance_(microns)	gray_value	Distance_(microns)	gray_value	Distance_(microns)	gray_value	Distance_(microns)	gray_value	Distance_(microns)	gray_value	Distance_(microns)	gray_value	Distance_(microns)	gray_value	Distance_(microns)	gray_value	Distance_(microns)	gray_value	Distance_(microns)	gray_value	Distance_(microns)	gray_value	Distance_(microns)	gray_value	Distance_(microns)	gray_value	Distance_(microns)	gray_value	Distance_(microns)	gray_value	Distance_(microns)	gray_value	Distance_(microns)	gray_value
0.02	0.0709635	0.0667545	0.02	0.0356034	0.0315426		0.03	0.365712	0.815926	0.03	0.507374	0.33636		0.12	10.5351	0.51	14.2241	0.09	5.4451	0	13.3333	0	15.5833	0.15	11.625	0	15	0	16	0	16	0	21	0	15	0	26.5	0	31	0	18.5	0	13.5	0	27.4511	0	15.6885	0	15.1193
0.04	0.0631655	0.0722124	0.04	0.0398085	0.0568591		0.06	0.295838	0.7477	0.06	0.267825	0.355194		0.15	13.628	0.54	9.6941	0.12	10.7087	0.03	14.1316	0.03	10.9721	0.18	13.5	0.03	11.79	0.03	18.418	0.03	16.562	0.03	16.0826	0.03	13.3148	0.03	28.3455	0.03	28.5625	0.03	17.4643	0.03	18.08	0.03	17.8505	0.03	15.7572	0.03	14.7515
0.06	0.0484106	0.0776373	0.06	0.0439098	0.0610404		0.09	0.2479	0.653092	0.09	0.444812	0.377948		0.18	13.9102	0.57	16.4518	0.15	13.4892	0.06	17.1107	0.06	13.2574	0.21	13.75	0.06	9.67	0.06	11.9375	0.06	15.4793	0.06	15.3388	0.06	13.3333	0.06	27.8403	0.06	28.875	0.06	16.6735	0.06	17.92	0.06	23.0147	0.06	12.505	0.06	18.8049
0.08	0.0341349	0.0812731	0.08	0.0468781	0.0518599		0.12	0.373245	0.574943	0.12	0.312365	0.400773		0.21	13.1299	0.6	18.1291	0.18	37.1256	0.09	13.6939	0.09	19.6331	0.24	19	0.09	14.4225	0.09	10.9355	0.09	23.4132	0.09	12.3554	0.09	21.1667	0.09	26.9688	0.09	44.125	0.09	16.8418	0.09	21.35	0.09	21.0081	0.09	16.9621	0.09	15.3895
0.1	0.0250716	0.0618845	0.1	0.0473728	0.0377535		0.15	0.361385	0.531961	0.15	0.320669	0.431813		0.24	15.3201	0.63	17.0385	0.21	30.6116	0.12	11.5235	0.12	20.3557	0.27	26.625	0.12	12.3	0.12	15.6875	0.12	29.2645	0.12	19.2893	0.12	33.75	0.12	34.3333	0.12	59	0.12	16.0714	0.12	35.64	0.12	24.42	0.12	25.82	0.12	13.9954
0.12	0.0208323	0.0495027	0.12	0.0478675	0.0308803		0.18	0.281435	0.557656	0.18	0.425401	0.389878		0.27	18.3958	0.66	23.5934	0.24	20.4791	0.15	11.3406	0.15	23.7475	0.3	34.75	0.15	12.4375	0.15	16.9141	0.15	31.405	0.15	36.4545	0.15	34.1111	0.15	45.6024	0.15	49.0625	0.15	14.0944	0.15	30.75	0.15	36.2778	0.15	34.7109	0.15	18.016
0.14	0.0183975	0.0540082	0.14	0.0471414	0.0521895		0.21	0.193121	0.561489	0.21	0.370799	0.354304		0.3	23.6896	0.69	29.792	0.27	16.7195	0.18	15.5096	0.18	27.0414	0.33	38.875	0.18	19.69	0.18	17.9375	0.18	25.4298	0.18	43.5455	0.18	25.9167	0.18	49.5625	0.18	31.875	0.18	22.1327	0.18	21.28	0.18	34.0189	0.18	27.7949	0.18	25.4938
0.16	0.0189774	0.0597312	0.16	0.0452902	0.0859845		0.24	0.246372	0.56351	0.24	0.387356	0.476227		0.33	30.0665	0.72	24.8163	0.3	10.3326	0.21	12.2068	0.21	23.5454	0.36	34	0.21	17.75	0.21	27.4141	0.21	19.3554	0.21	26.9174	0.21	13.3704	0.21	47.8385	0.21	22.25	0.21	29.0625	0.21	17.07	0.21	27.417	0.21	17.2234	0.21	27.1724
0.18	0.0203626	0.0608658	0.18	0.0431917	0.0611167		0.27	0.280486	0.587507	0.27	0.424668	0.548083		0.36	25.955	0.75	21.0448	0.33	16.0556	0.24	14.8998	0.24	17.6119	0.39	17.5	0.24	19.46	0.24	33.5	0.24	13.562	0.24	19.2314	0.24	15	0.24	27.1111	0.24	20.5	0.24	36.6633	0.24	23.98	0.24	16.9416	0.24	16.1571	0.24	23.3099
0.2	0.0217621	0.0720882	0.2	0.0408059	0.0365876		0.3	0.335178	0.598737	0.3	0.344282	0.538973		0.39	18.2523	0.78	21.1207			0.27	18.2177	0.27	15.715	0.42	15.25	0.27	24.15	0.27	25.8652	0.27	10.0826	0.27	19.843	0.27	17.5	0.27	21.0781			0.27	38.8444	0.27	24.54	0.27	21.2727	0.27	15.5644	0.27	19.7102
0.22	0.0216063	0.0862424	0.22	0.0412049	0.0595601		0.33	0.390022	0.586961	0.33	0.333487	0.567535		0.42	14.8488	0.81	13.5541			0.3	21.4177	0.3	15.7825	0.45	14.5	0.3	27	0.3	19.9141	0.3	10.9504	0.3	19.7355			0.3	26.9375			0.3	27.8878	0.3	30	0.3	23.2236	0.3	14.5579	0.3	17.2228
0.24	0.0237967	0.0913277	0.24	0.0356912	0.0408543		0.36	0.601785	0.573301	0.36	0.39749	0.628735		0.45	13.3888	0.84	13.0489			0.33	27.2237	0.33	17.9704	0.48	16	0.33	32.8425	0.33	14.8379	0.33	13	0.33	20			0.33	29.3698			0.33	21.1492			0.33	22.6062			0.33	16.3104
0.26	0.0278682	0.0910627	0.26	0.0314143	0.0409825		0.39	1	0.60844	0.39	0.351388	0.785696		0.48	10.0688	0.87	11.3274			0.36	23.9269	0.36	19.2027	0.51	17.625	0.36	31.62	0.36	16.9688							0.36	30.5			0.36	20.0714							0.36	16.3509
0.28	0.0343626	0.0927026	0.28	0.0311271	0.0747378		0.42	0.449011	0.596244	0.42	0.295834	0.926606								0.39	16.626	0.39	15.1944			0.39	22.025	0.39	19.2832											0.39	19.8648
0.3	0.0427837	0.0964378	0.3	0.0351087	0.0624382		0.45	0.357381	0.545835	0.45	0.300424	1								0.42	12.6605					0.42	19.735	0.42	17.5547											0.42	19
0.32	0.0547995	0.0977547	0.32	0.041907	0.0545762		0.48	0.318203	0.514949	0.48	0.423716	0.9819								0.45	17.6247					0.45	14.375	0.45	15.4082
0.34	0.0843308	0.111139	0.34	0.0405426	0.0777715		0.51	0.321544	0.486157	0.51	0.411213	0.941328								0.48	16.5297					0.48	12.84	0.48	13
0.36	0.119005	0.142661	0.36	0.0359944	0.0712372		0.54	0.310124	0.439619	0.54	0.352877	0.893782								0.51	12.7908					0.51	18.1075
0.38	0.151412	0.201092	0.38	0.031917	0.0529586		0.57	0.303554	0.4284	0.57	0.467206	0.845142								0.54	10.966					0.54	16.215
0.4	0.184926	0.275987	0.4	0.0345821	0.0459817		0.6	0.224374	0.478739	0.6	0.563098	0.826352								0.57	15.5757					0.57	17.0925
0.42	0.227041	0.346759	0.42	0.0359146	0.0512495		0.63	0.202632	0.49544	0.63	0.712053	0.749958								0.6	13.5761					0.6	17
0.44	0.277125	0.422441	0.44	0.0472531	0.0536545		0.66	0.308229	0.488561	0.66	0.994285	0.656459								0.63	15.6667
0.46	0.338922	0.482404	0.46	0.0666188	0.0456429		0.69	0.258705	0.445672	0.69	1	0.635299
0.48	0.397084	0.565144	0.48	0.0769759	0.0514448		0.72	0.218035	0.416786	0.72	0.625536	0.643216		Split-HaloTag (cpHdel3/Hpep11)_CONF
0.5	0.457507	0.654641	0.5	0.0829364	0.0958548		0.75	0.25474	0.401081	0.75	0.447671	0.618501		1		2		3		4		5		6		7		8		9		10		11		12		13		14		15		16		17		18
0.52	0.533278	0.671735	0.52	0.103906	0.107343		0.78	0.276888	0.398169	0.78	0.364378	0.569878		Distance_(microns)	gray_value	Distance_(microns)	gray_value	Distance_(microns)	gray_value	Distance_(microns)	gray_value	Distance_(microns)	gray_value	Distance_(microns)	gray_value	Distance_(microns)	gray_value	Distance_(microns)	gray_value	Distance_(microns)	gray_value	Distance_(microns)	gray_value	Distance_(microns)	gray_value	Distance_(microns)	gray_value	Distance_(microns)	gray_value	Distance_(microns)	gray_value	Distance_(microns)	gray_value	Distance_(microns)	gray_value	Distance_(microns)	gray_value	Distance_(microns)	gray_value
0.54	0.616116	0.550964	0.54	0.137331	0.0878279		0.81	0.214276	0.436313	0.81	0.291121	0.529677		0	53.4747	0	55.8289	0	45.4383	0	54.8319	0	61.2233	0	48.9241	0.1	41.6179	0	58.8163	0.2	45.483	2024-04-02	43.7362	0	33.5326	0.1	54.1358	0	42.7936	0.05	46.215	0	56.8372	0	42.7905	0.05	29.9448	0	46.6941
0.56	0.678119	0.450642	0.56	0.170421	0.104605		0.84	0.30033	0.481159	0.84	0.413167	0.5083		0.05	53.3459	0.05	47.0413	0.05	47.6362	0.05	50.3051	0.05	55.9416	0.05	52.8353	0.15	47.4346	0.05	49.6692	0.25	45.11	0.05	45.3462	0.05	39.8236	0.15	59.4778	0.05	43.1251	0.1	49.152	0.05	60.9259	0.05	43.0989	0.1	30.9292	0.05	41.8952
0.58	0.717876	0.419145	0.58	0.194502	0.105539		0.87	0.316572	0.568028	0.87	0.437682	0.523353		0.1	48.362	0.1	43.8805	0.1	52.349	0.1	52.2029	0.1	59.1114	0.1	43.5282	0.2	51.7742	0.1	50.841	0.3	53.6971	0.1	42.9791	0.1	39.7268	0.2	62.0605	0.1	54.4422	0.15	49.411	0.1	56.55	0.1	48.7206	0.15	30.5178	0.1	46.0991
0.6	0.761892	0.408826	0.6	0.216198	0.106873		0.9	0.350782	0.694105	0.9	0.364232	0.584156		0.15	51.858	0.15	50.22	0.15	55.4553	0.15	51.7387	0.15	62.2283	0.15	48.3142	0.25	67.6323	0.15	52.3579	0.35	73.0852	0.15	38.1116	0.15	38.3002	0.25	63.1507	0.15	65.3587	0.2	60.196	0.15	66.6332	0.15	62.1193	0.2	39.1705	0.15	40.3163
0.62	0.797275	0.41859	0.62	0.239553	0.115827		0.93	0.425903	0.661905	0.93	0.384693	0.599862		0.2	57.773	0.2	52.0555	0.2	66.9472	0.2	55.1409	0.2	66.612	0.2	43.3259	0.3	75.5166	0.2	58.0998	0.4	85.402	0.2	44.6001	0.2	45.0614	0.3	74.7162	0.2	71.7433	0.25	72.155	0.2	68.5149	0.2	77.6528	0.25	57.9889	0.2	54.7072
0.64	0.81632	0.440447	0.64	0.273816	0.112156		0.96	0.741219	0.71368	0.96	0.434215	0.508475		0.25	63.4025	0.25	58.6373	0.25	74.6362	0.25	68.5853	0.25	78.6932	0.25	58.1071	0.35	67.6343	0.25	59.9309	0.45	86.043	0.25	43.0902	0.25	51.648	0.35	83.6747	0.25	87.7598	0.3	105.388	0.25	79.9938	0.25	95.7319	0.3	56.0063	0.25	64.4554
0.66	0.82888	0.418731	0.66	0.325043	0.131985		0.99	0.687868	0.73355	0.99	0.461954	0.477383		0.3	68.2334	0.3	43.2269	0.3	81.6938	0.3	71.5688	0.3	91.1457	0.3	55.0437	0.4	65.1707	0.3	62.1269	0.5	82.9225	0.3	43.5001	0.3	59.0439	0.4	97.166	0.3	108.909	0.35	118.575	0.3	77.3321	0.3	110.603	0.35	61.3402	0.3	72.7748
0.68	0.851435	0.39844	0.68	0.418312	0.193736		1.02	0.630598	0.625955	1.02	0.508792	0.549241		0.35	62.5484	0.35	39.5632	0.35	87.0812	0.35	78.1096	0.35	106.922	0.35	47.1637	0.45	84.4929	0.35	78.6635	0.55	76.4508	0.35	52.3539	0.35	80.0323	0.45	97.8188	0.35	108.007	0.4	130.959	0.35	98.4754	0.35	118.198	0.4	73.898	0.35	76.0667
0.7	0.864591	0.393603	0.7	0.505167	0.211505		1.05	0.378708	0.530929	1.05	0.723139	0.607928		0.4	85.9357	0.4	49.2286	0.4	93.8604	0.4	95.7158	0.4	109.367	0.4	60.4498	0.5	103.376	0.4	100.025	0.6	69.7777	0.4	56.9411	0.4	78.9422	0.5	91.3836	0.4	99.4602	0.45	148.885	0.4	120.77	0.4	135.449	0.45	61.5393	0.4	82.4372
0.72	0.869406	0.366313	0.72	0.561684	0.224741		1.08	0.310087	0.460884	1.08	0.834099	0.668492		0.45	103.528	0.45	50.3456	0.45	88.3708	0.45	85.5591	0.45	102.207	0.45	77.0932	0.55	115.126	0.45	99.848	0.65	54.8078	0.45	66.7819	0.45	97.1422	0.55	74.1182	0.45	92.5599	0.5	144.835	0.45	110.532	0.45	136.664	0.5	61.8695	0.45	79.7447
0.74	0.881831	0.411699	0.74	0.600359	0.285501		1.11	0.25056	0.470536	1.11	0.848065	0.754325		0.5	103.251	0.5	58.1294	0.5	70.743	0.5	91.0077	0.5	87.3697	0.5	83.8646	0.6	124.751	0.5	90.1918	0.7	56.0765	0.5	87.6364	0.5	91.0203	0.6	57.1749	0.5	72.4147	0.55	124.142	0.5	110.963	0.5	114.326	0.55	41.8006	0.5	62.8956
0.76	0.890456	0.397553	0.76	0.638851	0.354291		1.14	0.328799	0.461452	1.14	0.775736	0.771344		0.55	111.657	0.55	73.9735	0.55	75.0659	0.55	63.9212	0.55	79.846	0.55	85.5645	0.65	100.04	0.55	89.2491	0.75	56.3288	0.55	94.5586	0.55	78.9174	0.65	56.2834	0.55	62.1326	0.6	112.159	0.55	74.4725	0.55	97.3433	0.6	43.6937	0.55	69.4865
0.78	0.884695	0.357989	0.78	0.731714	0.441261		1.17	0.325362	0.423964	1.17	0.508252	0.697358		0.6	104.173	0.6	77.213	0.6	68.2971	0.6	59.8589	0.6	75.9385	0.6	90.0462	0.7	79.0332	0.6	73.133	0.8	56.7365	0.6	107.468	0.6	70.9866	0.7	58.0619	0.6	57.6122	0.65	81.816	0.6	76.389	0.6	84.2383	0.65	41.8452	0.6	39.4223
0.8	0.879373	0.301306	0.8	0.868933	0.458816		1.2	0.26113	0.43044	1.2	0.489621	0.657387		0.65	81.5032	0.65	81.223	0.65	62.9978	0.65	51.2111	0.65	67.0361	0.65	83.1191	0.75	71.6333	0.65	67.3907			0.65	103.916	0.65	57.7637	0.75	51.1108	0.65	55.2088	0.7	61.537	0.65	73.4194	0.65	89.0447	0.7	51.1695	0.65	36.4463
0.82	0.903766	0.396883	0.82	0.958508	0.609854		1.23	0.34984	0.423371	1.23	0.480051	0.653339		0.7	77.048	0.7	94.816	0.7	58.2154	0.7	51.9326	0.7	68.9432	0.7	67.8973	0.8	57.1262	0.7	61.9591			0.7	85.2547	0.7	49.5917	0.8	54.2803	0.7	50.3897	0.75	57.724	0.7	63.6178	0.7	71.8036	0.75	46.6985	0.7	39.5147
0.84	0.930594	0.547908	0.84	0.943858	0.696663		1.26	0.216115	0.37255	1.26	0.544001	0.603815		0.75	63.9898	0.75	97.6488	0.75	51.39	0.75	43.9569			0.75	72.05	0.85	60.6282	0.75	64.4642			0.75	68.3905	0.75	49.3589			0.75	41.6371	0.8	62.308	0.75	48.7951	0.75	62.9785			0.75	39.2893
0.86	0.95932	0.603399	0.86	0.903539	0.665792		1.29	0.236542	0.3223	1.29	0.514237	0.558988		0.8	50.6268	0.8	94.6904	0.8	51.4385	0.8	47.4245			0.8	51.1858	0.9	57.7809	0.8	55.0013			0.8	62.0192	0.8	51.6732			0.8	42.8695	0.85	61.134	0.8	58.4929	0.8	56.9232
0.88	0.976879	0.570991	0.88	0.90626	0.571188		1.32	0.22973	0.38259	1.32	0.466058	0.563054		0.85	54.0236	0.85	96.7562							0.85	53.5831	0.95	45.5288	0.85	43.508			0.85	48.146					0.85	45.4882	0.9	54.669	0.85	48.9045
0.9	0.970644	0.497412	0.9	0.871765	0.465097		1.35	0.278002	0.419199	1.35	0.527008	0.50773		0.9	44.5827	0.9	80.5489							0.9	56.5172	1	45.8657	0.9	41.402			0.9	45.0201							0.95	52.311	0.9	51.6554
0.92	0.959766	0.362147	0.92	0.827632	0.445885		1.38	0.339981	0.419772	1.38	0.545638	0.422492		0.95	46.8421	0.95	72.1403							0.95	53.2202			0.95	50.2682			0.95	54.3852
0.94	0.939281	0.241177	0.94	0.827098	0.605588		1.41	0.3236	0.44943	1.41	0.32714	0.484329		1	44.7881	1	62.6098							1	60.1235			1	51.0987			1	55.2415
0.96	0.908568	0.208761	0.96	0.889495	0.677914		1.44	0.300876	0.449321	1.44	0.378003	0.544599				1.05	52.7537															1.05	59.5136
0.98	0.87277	0.199236	0.98	0.94065	0.68414		1.47	0.251875	0.376443	1.47	0.450675	0.544569				1.1	52.8493
1	0.842697	0.179632	1	0.907313	0.614594		1.5	0.2881	0.317227	1.5	0.398955	0.566121				1.15	59.3545
1.02	0.819128	0.165743	1.02	0.831111	0.536823		1.53	0.264933	0.316134	1.53	0.32394	0.565192				1.2	44.569
1.04	0.784183	0.153974	1.04	0.762809	0.364298		1.56	0.267773	0.342183	1.56	0.622899	0.52225				1.25	36.5456
1.06	0.762476	0.152309	1.06	0.750584	0.200902					1.59	0.328896	0.490029				1.3	47.9833
1.08	0.760157	0.175069	1.08	0.77469	0.214737					1.62	0.452873	0.434725				1.35	51.7389
1.1	0.758932	0.168543	1.1	0.767197	0.262428					1.65	0.547373	0.444929				1.4	50.2701
1.12	0.747628	0.163797	1.12	0.715811	0.281353					1.68	0.460344	0.51464				1.45	55.3889
1.14	0.736171	0.21508	1.14	0.673297	0.233885					1.71	0.528912	0.506584				1.5	58.6989
1.16	0.748373	0.282489	1.16	0.635627	0.220347
1.18	0.782403	0.371879	1.18	0.595811	0.205938									Full-length HaloTag_STED
1.2	0.816291	0.503955	1.2	0.549587	0.186793									1		2		3		4		5		6		7		8		9		10		11		12		13		14		15		16		17		18
1.22	0.838568	0.677376	1.22	0.532009	0.178259									Distance_(microns)	gray_value	Distance_(microns)	gray_value	Distance_(microns)	gray_value	Distance_(microns)	gray_value	Distance_(microns)	gray_value	Distance_(microns)	gray_value	Distance_(microns)	gray_value	Distance_(microns)	gray_value	Distance_(microns)	gray_value	Distance_(microns)	gray_value	Distance_(microns)	gray_value	Distance_(microns)	gray_value	Distance_(microns)	gray_value	Distance_(microns)	gray_value	Distance_(microns)	gray_value	Distance_(microns)	gray_value	Distance_(microns)	gray_value	Distance_(microns)	gray_value
1.24	0.856223	0.840676	1.24	0.520351	0.181766									0	18.5855	0	5.8709	0	10.0392	0	9.4215	0	9.4773	0	6.8822	0	4.02585	0	5.3324	0	8.5642	0	14.3898	0	10.9553	0	7.5211	0	17.4246	0	14.2938	0	19.6263	0	8.2899	0	10.004	0	14.036
1.26	0.871395	0.957545	1.26	0.509866	0.187934									0.03	21.166	0.03	6.5809	0.03	7.0687	0.03	10.194	0.03	5.8004	0.03	7.4709	0.03	3.8624	0.03	6.2658	0.03	6.8351	0.03	12.9997	0.03	7.6277	0.03	8.58	0.03	18.9268	0.03	17.0119	0.03	18.0969	0.03	11.262	0.03	8.1067	0.03	14.0241
1.28	0.883034	1	1.28	0.533884	0.204586									0.06	18.6956	0.06	9.9878	0.06	7.4548	0.06	7.6169	0.06	9.1891	0.06	8.7235	0.06	4.87813	0.06	4.7745	0.06	7.6323	0.06	10.6668	0.06	12.7799	0.06	13.3642	0.06	17.0031	0.06	14.5659	0.06	19.502	0.06	8.0169	0.06	8.2642	0.06	18.0582
1.3	0.9013	0.890816	1.3	0.593058	0.214078									0.09	17.8786	0.09	8.5503	0.09	7.8449	0.09	6.9227	0.09	8.4933	0.09	7.344	0.09	3.34897	0.09	7.1604	0.09	10.342	0.09	11.3442	0.09	12.6883	0.09	13.7389	0.09	16.6857	0.09	14.6131	0.09	17.3009	0.09	10.274	0.09	8.9908	0.09	18.7973
1.32	0.924819	0.739103	1.32	0.645793	0.218308									0.12	18.6662	0.12	6.9829	0.12	4.5694	0.12	8.3591	0.12	10.8467	0.12	7.0272	0.12	6.99291	0.12	6.3521	0.12	4.3642	0.12	9.5344	0.12	16.4329	0.12	22.6561	0.12	19.7471	0.12	13.6893	0.12	20.6758	0.12	12.5641	0.12	10.0654	0.12	12.3084
1.34	0.94528	0.646475	1.34	0.684772	0.161079									0.15	24.3056	0.15	6.5111	0.15	7.5532	0.15	9.6277	0.15	10.3939	0.15	6.6888	0.15	12.7111	0.15	8.4058	0.15	7.7612	0.15	15.4943	0.15	18.3297	0.15	23.1248	0.15	26.855	0.15	20.1222	0.15	30.8329	0.15	10.8909	0.15	11.1427	0.15	11.4909
1.36	0.957909	0.583795	1.36	0.714526	0.14303									0.18	33.4156	0.18	6.84	0.18	7.2591	0.18	9.0891	0.18	13.4493	0.18	7.2757	0.18	13.2463	0.18	8.4403	0.18	12.9256	0.18	18.0365	0.18	24.3124	0.18	14.6423	0.18	33.5582	0.18	24.6364	0.18	37.9432	0.18	12.9318	0.18	28.3727	0.18	14.449
1.38	0.966311	0.605494	1.38	0.754829	0.176645									0.21	38.1425	0.21	10.8327	0.21	13.76	0.21	5.101	0.21	31.2446	0.21	10.6227	0.21	10.7123	0.21	5.3478	0.21	13.2159	0.21	37.2762	0.21	16.6995	0.21	10.6765	0.21	34.1502	0.21	47.7041	0.21	42.0051	0.21	20.461	0.21	26.0077	0.21	10.361
1.4	0.960878	0.638789	1.4	0.799513	0.22642									0.24	28.1448	0.24	24.7332	0.24	20.19	0.24	8.7324	0.24	15.2518	0.24	19.8286	0.24	7.345	0.24	5.7505	0.24	26.4911	0.24	30.6169	0.24	9.9996	0.24	11.8591	0.24	37.2504	0.24	39.1412	0.24	40.1009	0.24	20.5491	0.24	16.3285	0.24	9.9127
1.42	0.94897	0.585427	1.42	0.839816	0.298997									0.27	16.4854	0.27	35.0598	0.27	22.2834	0.27	11.6188	0.27	8.4939	0.27	29.2111	0.27	5.56854	0.27	5.3883	0.27	37.5751	0.27	17.0772	0.27	10.4717	0.27	8.0965	0.27	31.835	0.27	30.0333	0.27	34.525	0.27	23.0292	0.27	12.0769	0.27	20.7076
1.44	0.944623	0.614497	1.44	0.843056	0.389474									0.3	14.4728	0.3	23.9998	0.3	14.8016	0.3	17.7115	0.3	8.622	0.3	18.8795	0.3	6.57568	0.3	6.5172	0.3	16.0588	0.3	14.804	0.3	9.7667	0.3	9.4354	0.3	20.1713	0.3	22.9274	0.3	31.9064	0.3	15.1646	0.3	12.1962	0.3	24.8509
1.46	0.956179	0.636312	1.46	0.837614	0.382271									0.33	14.4273	0.33	12.6113	0.33	11.2367	0.33	22.6069	0.33	9.5249	0.33	8.6478	0.33	4.46943	0.33	11.6309	0.33	15.4098	0.33	11.8225	0.33	7.1577	0.33	12.6765	0.33	18.0467	0.33	16.8671	0.33	20.7051	0.33	13.9226	0.33	9.2779	0.33	29.462
1.48	0.98165	0.652338	1.48	0.846703	0.343789									0.36	15.9628	0.36	10.6018	0.36	9.9751	0.36	37.363	0.36	9.5249	0.36	9.5508			0.36	17.1644	0.36	7.6194	0.36	6.6826					0.36	18.7837	0.36	16.444	0.36	19.2278	0.36	8.4323	0.36	14.6737	0.36	30.2197
1.5	1	0.647543	1.5	0.856589	0.370521									0.39	13.5038	0.39	7.1788	0.39	7.6241	0.39	16.3881	0.39	8.4309	0.39	6.798			0.39	21.4686	0.39	12.954	0.39	6.1049					0.39	17.4482	0.39	14.5933			0.39	8.9647	0.39	16.6547	0.39	26.8204
1.52	0.992954	0.616725	1.52	0.838261	0.362354									0.42	17.7214	0.42	7.9195	0.42	9.1879	0.42	14.1325			0.42	6.2277			0.42	27.9334	0.42	16.4423	0.42	10.0231							0.42	17.1626			0.42	10.2637			0.42	21.0799
1.54	0.979302	0.54573	1.54	0.825119	0.359629													0.45	11.8495	0.45	9.8153			0.45	6.157			0.45	19.6668	0.45	14.6789	0.45	10.7538											0.45	9.4238			0.45	17.1051
1.56	0.952797	0.519194	1.56	0.863132	0.463165													0.48	7.627	0.48	8.4702							0.48	8.3331	0.48	8.4241													0.48	5.5864			0.48	17.0749
1.58	0.924888	0.608559	1.58	0.896573	0.645948													0.51	9.1076	0.51	11.3618							0.51	6.8935	0.51	7.8205																	0.51	14.2483
1.6	0.895388	0.703067	1.6	0.933884	0.757853															0.54	11.0859							0.54	9.85	0.54	5.8122																	0.54	12.7721
1.62	0.866154	0.736245	1.62	0.969942	0.892969															0.57	9.1212							0.57	10.723																			0.57	15.7668
1.64	0.823104	0.596227	1.64	1	1																							0.6	9.8389																			0.6	11.5562
1.66	0.77692	0.461086	1.66	0.983986	0.803334																							0.63	5.8766
1.68	0.713218	0.32168	1.68	0.947903	0.618916																							0.66	5.5972
1.7	0.635868	0.248814	1.7	0.8877	0.508878
1.72	0.556792	0.214765	1.72	0.791015	0.534292									Full-length HaloTag_CONF
1.74	0.486047	0.163772	1.74	0.676649	0.47714									1		2		3		4		5		6		7		8		9		10		11		12		13		14		15		16
1.76	0.420358	0.134329	1.76	0.569647	0.337251									Distance_(microns)	gray_value	Distance_(microns)	gray_value	Distance_(microns)	gray_value	Distance_(microns)	gray_value	Distance_(microns)	gray_value	Distance_(microns)	gray_value	Distance_(microns)	gray_value	Distance_(microns)	gray_value	Distance_(microns)	gray_value	Distance_(microns)	gray_value	Distance_(microns)	gray_value	Distance_(microns)	gray_value	Distance_(microns)	gray_value	Distance_(microns)	gray_value	Distance_(microns)	gray_value	Distance_(microns)	gray_value
1.78	0.360097	0.112249	1.78	0.491035	0.254938									0.2	17.7381	0	29.9965	0.1	16.371	0	44.9456	0	30.9752	0.05	35.4384	0	38.2326	0	40.7673	0	39.3226	0	31.7002	0.05	25.6947	0	46.1929	0	60.4273	0	56.4953	0	60.9591	0	47.0977
1.8	0.313481	0.107743	1.8	0.43775	0.239455									0.25	15.484	0.05	31.4432	0.15	18.3275	0.05	47.9999	0.05	31.5225	0.1	41.147	0.05	38.1656	0.05	39.3916	0.05	39.6529	0.05	34.9803	0.1	34.3378	0.05	51.6872	0.05	74.1639	0.05	65.8442	0.05	60.6397	0.05	48.6157
1.82	0.273631	0.108165	1.82	0.380746	0.254837									0.3	20.9158	0.1	32.3221	0.2	23.949	0.1	51.4555	0.1	32.2011	0.15	44.3358	0.1	45.2157	0.1	37.159	0.1	37.5734	0.1	34.4489	0.15	37.333	0.1	47.8027	0.1	71.9241	0.1	63.4973	0.1	60.0615	0.1	49.9494
1.84	0.231916	0.0968188	1.84	0.31605	0.235124									0.35	35.153	0.15	35.1776	0.25	29.1012	0.15	44.6376	0.15	40.7645	0.2	54.0645	0.15	37.6248	0.15	30.8313	0.15	32.9304	0.15	33.3594	0.2	44.4006	0.15	48.5725	0.15	72.4359	0.15	59.2507	0.15	70.4544	0.15	57.8731
1.86	0.193235	0.0894974	1.86	0.273234	0.148908									0.4	51.7164	0.2	36.6264	0.3	46.1493	0.2	39.9962	0.2	47.3977	0.25	61.4434	0.2	36.4155	0.2	41.5101	0.2	40.536	0.2	41.2777	0.25	60.7627	0.2	59.3761	0.2	68.8932	0.2	51.3013	0.2	78.2961	0.2	70.219
1.88	0.161007	0.0980363	1.88	0.245163	0.138598									0.45	62.3565	0.25	39.8729	0.35	54.5367	0.25	58.5104	0.25	41.5796	0.3	87.4986	0.25	39.8861	0.25	38.0683	0.25	41.9099	0.25	53.6234	0.3	66.1727	0.25	58.8022	0.25	84.8243	0.25	58.0451	0.25	79.2815	0.25	80.9616
1.9	0.138155	0.0914188	1.9	0.215783	0.167144									0.5	78.0238	0.3	38.1059	0.4	59.996	0.3	69.9317	0.3	68.4666	0.35	75.5139	0.3	56.9006	0.3	50.8287	0.3	52.4691	0.3	67.0286	0.35	50.955	0.3	58.7098	0.3	105.058	0.3	80.0561	0.3	92.4575	0.3	93.3932
1.92	0.126209	0.0893483	1.92	0.185996	0.148957									0.55	94.9757	0.35	38.659	0.45	62.4816	0.35	87.6657	0.35	81.8899	0.4	80.0135	0.35	65.9233	0.35	51.944	0.35	56.1788	0.35	68.9422	0.4	46.3198	0.35	74.5422	0.35	107.476	0.35	81.2155	0.35	119.611	0.35	88.2643
1.94	0.127383	0.102095	1.94	0.161676	0.096221									0.6	93.6242	0.4	45.4982	0.5	57.1928	0.4	76.3703	0.4	69.0737	0.45	68.9486	0.4	69.2647	0.4	68.702	0.4	68.9539	0.4	72.7496	0.45	45.8554	0.4	79.1428	0.4	96.7301	0.4	107.577	0.4	136.845	0.4	79.3404
1.96	0.127024	0.108878	1.96	0.131251	0.0856488									0.65	79.1415	0.45	49.1283	0.55	57.7857	0.45	76.6527	0.45	66.0145	0.5	56.1769	0.45	66.537	0.45	85.3473	0.45	84.2278	0.45	68.9026	0.5	36.993	0.45	82.5326	0.45	90.0423	0.45	98.3261	0.45	144.293	0.45	81.0566
1.98	0.117879	0.112795	1.98	0.113776	0.0571582									0.7	66.3122	0.5	51.4686	0.6	57.6876	0.5	71.4592	0.5	49.6392	0.55	44.7213	0.5	70.8111	0.5	72.8669	0.5	73.1006	0.5	64.2765	0.55	37.7864	0.5	77.0317	0.5	88.4412	0.5	93.605	0.5	124.108	0.5	71.3753
2	0.103737	0.0987568	2	0.111462	0.0861921									0.75	55.783	0.55	48.2217	0.65	39.7852	0.55	63.4732	0.55	57.4506	0.6	35.2121	0.55	66.1015	0.55	80.2608	0.55	78.881	0.55	58.0164	0.6	35.1566	0.55	63.3711	0.55	85.8479	0.55	99.1712	0.55	113.754	0.55	62.5193
2.02	0.087578	0.0891412	2.02	0.112124	0.178488									0.8	42.0372	0.6	59.8491	0.7	23.3205	0.6	50.0329	0.6	43.4188	0.65	28.0017	0.6	57.8228	0.6	60.0022	0.6	59.8223	0.6	40.1524	0.65	30.2254	0.6	55.8523	0.6	64.6455	0.6	90.614	0.6	92.0506	0.6	71.3106
2.04	0.0712127	0.0791695	2.04	0.107273	0.204763									0.85	33.8565	0.65	62.0747	0.75	17.4775	0.65	40.3791	0.65	32.613	0.7	28.4208	0.65	41.8682	0.65	47.6908	0.65	52.6001	0.65	37.709			0.65	50.9017	0.65	72.9977	0.65	87.7296	0.65	87.9206
2.06	0.0580802	0.069794	2.06	0.0910991	0.171298									0.9	30.7845	0.7	50.7941	0.8	16.8532	0.7	38.6665	0.7	38.4167	0.75	26.3356	0.7	40.5744	0.7	49.453	0.7	49.2205	0.7	37.5112			0.7	55.089	0.7	71.0804	0.7	78.6428	0.7	86.6557
2.08	0.049163	0.0592508	2.08	0.07384	0.149961									0.95	25.9127	0.75	40.9803					0.75	29.0514			0.75	35.8546	0.75	40.9808	0.75	41.6444	0.75	30.6109			0.75	55.9344	0.75	68.8421	0.75	69.9072	0.75	80.3777
2.1	0.0417005	0.0522275	2.1	0.0620945	0.137789									1	23.5398	0.8	35.8021					0.8	27.8177			0.8	33.8416	0.8	40.7355	0.8	40.4918	0.8	33.5201			0.8	56.6334	0.8	59.2611	0.8	60.2084	0.8	67.9958
2.12	0.034214	0.0555569	2.12	0.0501975	0.109552											0.85	29.3088									0.85	41.4103													0.85	50.9913
2.14	0.0276382	0.0548778	2.14	0.0456334	0.10274											0.9	29.3843									0.9	38.2401													0.9	53.8367
2.16	0.0199384	0.0636818	2.16	0.0490166	0.0861341											0.95	26.6947																							0.95	47.2707
2.18	0.0137795	0.0639137	2.18	0.0530142	0.11919											1	22.9155																							1	44.4158
2.2	0.0115868	0.0524014	2.2	0.0503411	0.171447
2.22	0.011697	0.0291699	2.22	0.0465909	0.160841
2.24	0.00984459	0.0212024	2.24	0.0529823	0.0963736									Split-HaloTag (cpHdel3/Hpep11)							Full-length HaloTag7
2.26	0.00625232	0.0212107	2.26	0.06152	0.0566668									STED			CONF				STED			CONF
2.28	0.00650395	0.0227512	2.28	0.0678556	0.0613486										SD	FWHM		SD	FWHM			SD	FWHM		SD	FWHM
2.3	0.00841631	0.0212687	2.3	0.0736964	0.0764409									1	0.08439	0.0993616	1	0.2545	0.299651		1	0.06443	0.0758605	1	0.2694	0.317194
2.32	0.00766143	0.0279441	2.32	0.0751805	0.0751346									2	0.1212	0.142702	2	0.2928	0.344746		2	0.06156	0.0724814	2	0.3046	0.358639
2.34	0.00650395	0.0454444	2.34	0.0718452	0.053975									3	0.05032	0.0592473	3	0.3277	0.385837		3	0.06844	0.0805819	3	0.3391	0.39926
2.36	0.00492948	0.0402266	2.36	0.070784	0.0710296									4	0.0688	0.0810058	4	0.2164	0.254792		4	0.04753	0.0559623	4	0.2113	0.248787
2.38	0.00479289	0.0332778	2.38	0.0646	0.0917925									5	0.0688	0.0810058	5	0.2177	0.256322		5	0.03546	0.041751	5	0.2482	0.292233
			2.4	0.0599641	0.0922198									6	0.0821	0.0966654	6	0.2283	0.268803		6	0.05619	0.0661587	6	0.2643	0.311189
			2.42	0.0593257	0.0473215									7	0.1081	0.127278	7	0.2103	0.247609		7	0.07475	0.0880114	7	0.2358	0.277633
			2.44	0.0589667	0.032095									8	0.06421	0.0756015	8	0.2453	0.288819		8	0.07967	0.0938043	8	0.2075	0.244313
			2.46	0.0566607	0.059786									9	0.09212	0.108463	9	0.1928	0.227005		9	0.04527	0.0533014	9	0.2306	0.271511
			2.48	0.0490884	0.0610404									10	0.0493	0.0580463	10	0.2129	0.250671		10	0.05498	0.064734	10	0.2554	0.300711
			2.5	0.0366487	0.0847118									11	0.06292	0.0740826	11	0.2571	0.302712		11	0.0799	0.0940751	11	0.1681	0.197923
			2.52	0.0273529	0.0838603									12	0.06292	0.0740826	12	0.1869	0.220058		12	0.06025	0.070939	12	0.1763	0.207577
			2.54	0.0231239	0.0568805									13	0.06082	0.0716101	13	0.2525	0.297296		13	0.1024	0.120567	13	0.2224	0.261856
			2.56	0.0222142	0.0675351									14	0.07823	0.0921088	14	0.2555	0.300828		14	0.07179	0.0845263	14	0.3216	0.378655
			2.58	0.0231877	0.0975425									15	0.05247	0.0617787	15	0.2294	0.270098		15	0.1174	0.138228	15	0.2359	0.277751
			2.6	0.0325873	0.0913744									16	0.05186	0.0610605	16	0.3367	0.396434		16	0.09828	0.115716	16	0.3282	0.386426
			2.62	0.0391063	0.0845592									17	0.05186	0.0610605	17	0.202	0.237837		17	0.04533	0.053372
														18	0.07106	0.0836668	18	0.2544	0.299533		18	0.102	0.120096
														19	0.08995	0.105908	19	0.2239	0.263622		19	0.07756	0.0913199
														20	0.08995	0.105908	20	0.1665	0.196039		20	0.08969	0.105602
																STEDV			STEDV				STEDV			STEDV
																23.5396			51.2305				25.9965			60.5994
																MEAN			MEAN				MEAN			MEAN
																86.0322			280.436				84.3544			295.729
[truncated: 4 more columns]
