# Supplementary material for: A high-affinity split-HaloTag for live-cell protein labeling
Source: Nat Commun. 2026 Mar 25;17:2865. doi: 10.1038/s41467-026-71032-8 (PMC13022382; doi:10.1038/s41467-026-71032-8)
Supplement: Supplementary file 4 — Source Data [file 41467_2026_71032_MOESM4_ESM.zip › Source Data FINAL/Source Data for Fig5.xlsx]

## Sheet: Sheet1
Figure 5a
cpHalodel3_background_cytosol
Cell	Channel	Region	Tail Offset Cnts	Amplitude 1 kCnts	Lifetime (τ) 1 ns	IRF Background Cnts	IRF Shift ns	Intensity 1 kCnts	Sum Amplitudes kCnts	Sum Intensity kCnts	Mean τ, Intensity Weighted ns	Mean τ, Amplitude Weighted ns	χ²		Mean (Mean τ, Intensity Weighted ns)	std
1	HyD 4	ROI 1	4.3309	0.143466	2.35575	0	0	3.46327	0.143466	3.46327	2.35575	2.35575	1.12383		2.38749	0.102712
1	HyD 4	ROI 2	3.97871	0.147575	2.50612	0	0	3.78129	0.147575	3.78129	2.50612	2.50612	0.948256
1	HyD 4	ROI 3	2.24753	0.0763668	2.26407	0	0	1.77384	0.0763668	1.77384	2.26407	2.26407	1.20599
1	HyD 4	ROI 4	5.71576	0.189904	2.42404	0	0	4.71256	0.189904	4.71256	2.42404	2.42404	0.884937
2	HyD 4	ROI 6	11.5553	0.348822	2.31471	0	0	8.2784	0.348822	8.2784	2.31471	2.31471	2.18119		2.30066	0.102116
2	HyD 4	ROI 7	7.39382	0.254058	2.35633	0	0	6.13442	0.254058	6.13442	2.35633	2.35633	1.30877
2	HyD 4	ROI 8	15.9757	0.508823	2.2357	0	0	11.6747	0.508823	11.6747	2.2357	2.2357	1.83385
2	HyD 4	ROI 9	11.9599	0.368202	2.17967	0	0	8.2416	0.368202	8.2416	2.17967	2.17967	1.92935
2	HyD 4	ROI 10	7.77482	0.237033	2.2331	0	0	5.43245	0.237033	5.43245	2.2331	2.2331	1.6527
2	HyD 4	ROI 11	10.6538	0.326882	2.29519	0	0	7.69418	0.326882	7.69418	2.29519	2.29519	1.35573
2	HyD 4	ROI 12	16.1766	0.719272	2.48992	0	0	18.3154	0.719272	18.3154	2.48992	2.48992	1.58199
3	HyD 4	ROI 27	3.92768	0.164113	2.40692	0	0	4.04481	0.164113	4.04481	2.40692	2.40692	1.23022		2.34159	0.0993544
3	HyD 4	ROI 28	3.63297	0.085225	2.10876	0	0	1.84687	0.085225	1.84687	2.10876	2.10876	1.5227
3	HyD 4	ROI 29	1.2943	0.0574827	2.36641	0	0	1.39371	0.0574827	1.39371	2.36641	2.36641	1.05566
3	HyD 4	ROI 30	2.72026	0.0805665	2.32797	0	0	1.92266	0.0805665	1.92266	2.32797	2.32797	0.788769
3	HyD 4	ROI 31	2.38942	0.0792557	2.34011	0	0	1.90093	0.0792557	1.90093	2.34011	2.34011	0.990406
3	HyD 4	ROI 32	7.19633	0.272419	2.40568	0	0	6.71083	0.272419	6.71083	2.40568	2.40568	1.47384
3	HyD 4	ROI 33	6.35049	0.194028	2.36273	0	0	4.69727	0.194028	4.69727	2.36273	2.36273	0.874566
3	HyD 4	ROI 34	6.82368	0.255308	2.41414	0	0	6.31065	0.255308	6.31065	2.41414	2.41414	1.38687
4	HyD 4	ROI 35	3.18259	0.110359	2.25045	0	0	2.5484	0.110359	2.5484	2.25045	2.25045	1.41893		2.24998	0.161945
4	HyD 4	ROI 36	2.11134	0.0874845	2.39241	0	0	2.14364	0.0874845	2.14364	2.39241	2.39241	0.948072
4	HyD 4	ROI 37	1.92578	0.0628478	2.37016	0	0	1.52612	0.0628478	1.52612	2.37016	2.37016	1.07941
4	HyD 4	ROI 38	3.9726	0.108981	2.24691	0	0	2.51272	0.108981	2.51272	2.24691	2.24691	1.56137
4	HyD 4	ROI 39	1.49348	0.0593853	2.41952	0	0	1.47103	0.0593853	1.47103	2.41952	2.41952	1.01249
4	HyD 4	ROI 40	3.28238	0.0910939	2.06358	0	0	1.93255	0.0910939	1.93255	2.06358	2.06358	1.69997
4	HyD 4	ROI 41	2.6821	0.0686985	2.00682	0	0	1.41801	0.0686985	1.41801	2.00682	2.00682	0.92922
5	HyD 4	ROI 1	6.43736	0.203712	2.26994	0	0	4.74576	0.203712	4.74576	2.26994	2.26994	1.44271		2.14653	0.181705
5	HyD 4	ROI 2	8.23889	0.26552	2.27995	0	0	6.21223	0.26552	6.21223	2.27995	2.27995	1.82477
5	HyD 4	ROI 3	2.93429	0.117982	2.34331	0	0	2.83557	0.117982	2.83557	2.34331	2.34331	1.4042
5	HyD 4	ROI 4	7.55353	0.242097	2.06718	0	0	5.14562	0.242097	5.14562	2.06718	2.06718	1.96511
5	HyD 4	ROI 5	6.81857	0.18451	2.05157	0	0	3.89353	0.18451	3.89353	2.05157	2.05157	1.93916
5	HyD 4	ROI 6	4.3348	0.138073	1.86721	0	0	2.65465	0.138073	2.65465	1.86721	1.86721	2.56505
cpHalodel3_background_nucleus
Cell	Channel	Region	Tail Offset Cnts	Amplitude 1 kCnts	Lifetime (τ) 1 ns	IRF Background Cnts	IRF Shift ns	Intensity 1 kCnts	Sum Amplitudes kCnts	Sum Intensity kCnts	Mean τ, Intensity Weighted ns	Mean τ, Amplitude Weighted ns	χ²		Mean (Mean τ, Intensity Weighted ns)	std
1	HyD 4	ROI 5	4.99272	0.219177	2.53774	0	0	5.6838	0.219177	5.6838	2.53774	2.53774	0.815891		2.50841	0.0721183
1	HyD 4	ROI 18	3.53248	0.160295	2.50035	0	0	4.09815	0.160295	4.09815	2.50035	2.50035	1.04596
1	HyD 4	ROI 19	2.38079	0.139812	2.57877	0	0	3.68167	0.139812	3.68167	2.57877	2.57877	0.963622
1	HyD 4	ROI 20	3.65489	0.129722	2.38935	0	0	3.17464	0.129722	3.17464	2.38935	2.38935	1.1552
1	HyD 4	ROI 21	3.47076	0.147327	2.53583	0	0	3.8178	0.147327	3.8178	2.53583	2.53583	1.07477
2	HyD 4	ROI 13	8.11611	0.350223	2.54405	0	0	9.10372	0.350223	9.10372	2.54405	2.54405	1.20962		2.54191	0.0745746
2	HyD 4	ROI 14	6.49626	0.239042	2.47833	0	0	6.05972	0.239042	6.05972	2.47833	2.47833	0.87926
2	HyD 4	ROI 15	4.76819	0.230605	2.65617	0	0	6.24582	0.230605	6.24582	2.65617	2.65617	0.96808
2	HyD 4	ROI 16	7.05345	0.22674	2.47222	0	0	5.73424	0.22674	5.73424	2.47222	2.47222	1.16296
2	HyD 4	ROI 17	4.3029	0.16579	2.55878	0	0	4.3334	0.16579	4.3334	2.55878	2.55878	0.955649
3	HyD 4	ROI 22	2.68067	0.146039	2.61818	0	0	3.9016	0.146039	3.9016	2.61818	2.61818	0.946905		2.5747	0.0822748
3	HyD 4	ROI 23	3.34462	0.120095	2.53244	0	0	3.10813	0.120095	3.10813	2.53244	2.53244	0.814746
3	HyD 4	ROI 24	5.11592	0.169262	2.45001	0	0	4.24367	0.169262	4.24367	2.45001	2.45001	1.16675
3	HyD 4	ROI 25	2.75907	0.124392	2.64718	0	0	3.35827	0.124392	3.35827	2.64718	2.64718	1.14414
3	HyD 4	ROI 26	3.17782	0.144523	2.62569	0	0	3.87167	0.144523	3.87167	2.62569	2.62569	1.03628
4	HyD 4	ROI 12	5.31031	0.17184	2.35576	0	0	4.15032	0.17184	4.15032	2.35576	2.35576	1.44339		2.37842	0.0391186
4	HyD 4	ROI 13	4.721	0.169209	2.38149	0	0	4.13002	0.169209	4.13002	2.38149	2.38149	1.07324
4	HyD 4	ROI 14	3.53972	0.149047	2.44533	0	0	3.73319	0.149047	3.73319	2.44533	2.44533	1.1829
4	HyD 4	ROI 15	2.06878	0.0801253	2.35472	0	0	1.93483	0.0801253	1.93483	2.35472	2.35472	0.929422
4	HyD 4	ROI 16	3.69368	0.142477	2.35477	0	0	3.43973	0.142477	3.43973	2.35477	2.35477	1.02663
5	HyD 4	ROI 7	5.57594	0.227479	2.3861	0	0	5.56406	0.227479	5.56406	2.3861	2.3861	1.11512		2.38265	0.0462059
5	HyD 4	ROI 8	4.71297	0.16041	2.44463	0	0	4.01668	0.16041	4.01668	2.44463	2.44463	0.954333
5	HyD 4	ROI 9	5.74377	0.18457	2.31467	0	0	4.38226	0.18457	4.38226	2.31467	2.31467	0.979353
5	HyD 4	ROI 10	6.66003	0.205048	2.38946	0	0	5.02101	0.205048	5.02101	2.38946	2.38946	1.23681
5	HyD 4	ROI 11	5.8895	0.20521	2.37838	0	0	5.00241	0.20521	5.00241	2.37838	2.37838	1.36836
Figure 5b
H2B-Hpep8
	Name	Channel	Region	Tail Offset Cnts	Amplitude 1 kCnts	Lifetime (τ) 1 ns	IRF Background Cnts	IRF Shift ns	Intensity 1 kCnts	Sum Amplitudes kCnts	Sum Intensity kCnts	Mean τ, Intensity Weighted ns	Mean τ, Amplitude Weighted ns	χ²	Mean (Mean τ, Intensity Weighted ns)
cell1	Series001	HyD 4	ROI 1	74.5064	7.64534	3.09459	0	0	238.975	7.64534	238.975	3.09459	3.09459	1.07753	3.10465
	Series001	HyD 4	ROI 2	60.2093	7.05436	3.12209	0	0	222.299	7.05436	222.299	3.12209	3.12209	1.26889
	Series001	HyD 4	ROI 3	94.7838	7.88582	3.06016	0	0	243.968	7.88582	243.968	3.06016	3.06016	0.994884
	Series001	HyD 4	ROI 4	58.4855	7.26744	3.12759	0	0	229.383	7.26744	229.383	3.12759	3.12759	0.977913
	Series001	HyD 4	ROI 5	49.3915	5.78504	3.11881	0	0	182.125	5.78504	182.125	3.11881	3.11881	1.01737
	Name	Channel	Region	Tail Offset Cnts	Amplitude 1 kCnts	Lifetime (τ) 1 ns	IRF Background Cnts	IRF Shift ns	Intensity 1 kCnts	Sum Amplitudes kCnts	Sum Intensity kCnts	Mean τ, Intensity Weighted ns	Mean τ, Amplitude Weighted ns	χ²
cell2	Series002	HyD 4	ROI 1	33.0303	2.45209	2.95237	0	0	73.4265	2.45209	73.4265	2.95237	2.95237	1.47412	2.99257
	Series002	HyD 4	ROI 2	29.4618	2.22845	3.00696	0	0	67.8755	2.22845	67.8755	3.00696	3.00696	1.06538
	Series002	HyD 4	ROI 3	27.8334	2.13858	2.97215	0	0	64.4381	2.13858	64.4381	2.97215	2.97215	1.47684
	Series002	HyD 4	ROI 4	25.3487	1.63088	2.96575	0	0	49.042	1.63088	49.042	2.96575	2.96575	1.14985
	Series002	HyD 4	ROI 5	39.7785	3.01765	2.98391	0	0	91.2596	3.01765	91.2596	2.98391	2.98391	1.35543
	Series002	HyD 4	ROI 6	30.2391	3.01866	3.07427	0	0	93.8458	3.01866	93.8458	3.07427	3.07427	1.24179
cell5	Series002	HyD 4	ROI 7	33.1571	3.60517	3.0942	0	0	112.749	3.60517	112.749	3.0942	3.0942	1.37699	3.1317
	Series002	HyD 4	ROI 8	52.5115	6.34242	3.11798	0	0	199.756	6.34242	199.756	3.11798	3.11798	1.9283
	Series002	HyD 4	ROI 9	21.2047	2.57651	3.1587	0	0	82.119	2.57651	82.119	3.1587	3.1587	1.04146
	Series002	HyD 4	ROI 10	43.0672	5.55782	3.1559	0	0	176.996	5.55782	176.996	3.1559	3.1559	1.69972
	Name	Channel	Region	Tail Offset Cnts	Amplitude 1 kCnts	Lifetime (τ) 1 ns	IRF Background Cnts	IRF Shift ns	Intensity 1 kCnts	Sum Amplitudes kCnts	Sum Intensity kCnts	Mean τ, Intensity Weighted ns	Mean τ, Amplitude Weighted ns	χ²
cell3	Series016	HyD 4	ROI 1	88.717	8.00073	3.04791	0	0	246.909	8.00073	246.909	3.04791	3.04791	1.18885	3.05377
	Series016	HyD 4	ROI 2	66.7325	8.00736	3.10136	0	0	251.115	8.00736	251.115	3.10136	3.10136	1.15585
	Series016	HyD 4	ROI 3	64.043	7.43523	3.06781	0	0	230.843	7.43523	230.843	3.06781	3.06781	0.87723
	Series016	HyD 4	ROI 4	77.0039	7.6384	3.08005	0	0	238.026	7.6384	238.026	3.08005	3.08005	0.940893
	Series016	HyD 4	ROI 5	56.5239	4.7715	3.02309	0	0	146.141	4.7715	146.141	3.02309	3.02309	1.24346
	Series016	HyD 4	ROI 6	65.2613	4.86728	3.0024	0	0	148.127	4.86728	148.127	3.0024	3.0024	1.28227
	Name	Channel	Region	Tail Offset Cnts	Amplitude 1 kCnts	Lifetime (τ) 1 ns	IRF Background Cnts	IRF Shift ns	Intensity 1 kCnts	Sum Amplitudes kCnts	Sum Intensity kCnts	Mean τ, Intensity Weighted ns	Mean τ, Amplitude Weighted ns	χ²
cell4	Series019	HyD 4	ROI 1	42.148	5.37467	3.14215	0	0	170.7	5.37467	170.7	3.14215	3.14215	1.46575	3.06895
	Series019	HyD 4	ROI 2	62.7606	6.10923	3.05265	0	0	188.917	6.10923	188.917	3.05265	3.05265	1.44077
	Series019	HyD 4	ROI 3	76.3782	5.65424	2.99843	0	0	171.96	5.65424	171.96	2.99843	2.99843	1.47921
	Series019	HyD 4	ROI 4	78.0148	8.38	3.08479	0	0	261.663	8.38	261.663	3.08479	3.08479	1.5132
	Series019	HyD 4	ROI 5	63.1285	5.52297	3.06674	0	0	171.519	5.52297	171.519	3.06674	3.06674	1.29451
H2B-Hpep9
	Name	Channel	Region	Tail Offset Cnts	Amplitude 1 kCnts	Lifetime (τ) 1 ns	IRF Background Cnts	IRF Shift ns	Intensity 1 kCnts	Sum Amplitudes kCnts	Sum Intensity kCnts	Mean τ, Intensity Weighted ns	Mean τ, Amplitude Weighted ns	χ²	Mean (Mean τ, Intensity Weighted ns)
cell1	Series001	HyD 4	ROI 1	31.3401	2.31661	2.65405	0	0	62.7222	2.31661	62.7222	2.65405	2.65405	1.3227	2.64498
	Series001	HyD 4	ROI 2	23.708	1.72316	2.6642	0	0	46.8242	1.72316	46.8242	2.6642	2.6642	1.39531
	Series001	HyD 4	ROI 3	25.6401	2.35831	2.70814	0	0	65.0852	2.35831	65.0852	2.70814	2.70814	1.38033
	Series001	HyD 4	ROI 4	28.4352	1.9956	2.65253	0	0	54.0015	1.9956	54.0015	2.65253	2.65253	1.44233
	Series001	HyD 4	ROI 5	37.4433	2.68216	2.65105	0	0	72.5414	2.68216	72.5414	2.65105	2.65105	1.42548
	Series001	HyD 4	ROI 6	23.8927	1.49706	2.53994	0	0	38.8679	1.49706	38.8679	2.53994	2.53994	1.12152
cell2	Series001	HyD 4	ROI 7	20.2942	0.974182	2.42697	0	0	24.21	0.974182	24.21	2.42697	2.42697	1.53066	2.43876
	Series001	HyD 4	ROI 8	16.5827	1.02496	2.44766	0	0	25.6814	1.02496	25.6814	2.44766	2.44766	1.15218
	Series001	HyD 4	ROI 9	16.2092	0.779529	2.44672	0	0	19.5245	0.779529	19.5245	2.44672	2.44672	1.2152
	Series001	HyD 4	ROI 10	15.1905	0.829027	2.43369	0	0	20.6577	0.829027	20.6577	2.43369	2.43369	1.54553
	Name	Channel	Region	Tail Offset Cnts	Amplitude 1 kCnts	Lifetime (τ) 1 ns	IRF Background Cnts	IRF Shift ns	Intensity 1 kCnts	Sum Amplitudes kCnts	Sum Intensity kCnts	Mean τ, Intensity Weighted ns	Mean τ, Amplitude Weighted ns	χ²
cell3	Series002	HyD 4	ROI 1	29.9014	2.81992	2.72502	0	0	78.2837	2.81992	78.2837	2.72502	2.72502	1.88664	2.71192
	Series002	HyD 4	ROI 2	39.829	3.87887	2.73839	0	0	108.181	3.87887	108.181	2.73839	2.73839	1.63292
	Series002	HyD 4	ROI 3	38.7778	3.29063	2.68659	0	0	90.1304	3.29063	90.1304	2.68659	2.68659	1.50255
	Series002	HyD 4	ROI 4	34.8432	2.94322	2.69782	0	0	80.9343	2.94322	80.9343	2.69782	2.69782	1.73939
	Series002	HyD 4	ROI 5	31.2371	2.64634	2.71178	0	0	73.1272	2.64634	73.1272	2.71178	2.71178	1.15356
	Name	Channel	Region	Tail Offset Cnts	Amplitude 1 kCnts	Lifetime (τ) 1 ns	IRF Background Cnts	IRF Shift ns	Intensity 1 kCnts	Sum Amplitudes kCnts	Sum Intensity kCnts	Mean τ, Intensity Weighted ns	Mean τ, Amplitude Weighted ns	χ²
cell4	Series003	HyD 4	ROI 1	45.2466	3.08029	2.63256	0	0	82.8177	3.08029	82.8177	2.63256	2.63256	1.72497	2.71322
	Series003	HyD 4	ROI 2	28.8187	2.26801	2.70006	0	0	62.4672	2.26801	62.4672	2.70006	2.70006	1.60305
	Series003	HyD 4	ROI 3	31.3585	2.58317	2.76106	0	0	72.6711	2.58317	72.6711	2.76106	2.76106	1.44147
	Series003	HyD 4	ROI 4	23.1706	2.35411	2.7231	0	0	65.3639	2.35411	65.3639	2.7231	2.7231	1.53942
	Series003	HyD 4	ROI 5	20.7465	1.84254	2.7493	0	0	51.6263	1.84254	51.6263	2.7493	2.7493	1.38893
	Name	Channel	Region	Tail Offset Cnts	Amplitude 1 kCnts	Lifetime (τ) 1 ns	IRF Background Cnts	IRF Shift ns	Intensity 1 kCnts	Sum Amplitudes kCnts	Sum Intensity kCnts	Mean τ, Intensity Weighted ns	Mean τ, Amplitude Weighted ns	χ²
cell5	Series004	HyD 4	ROI 1	20.0337	1.00737	2.42482	0	0	25.0204	1.00737	25.0204	2.42482	2.42482	1.32156	2.40816
	Series004	HyD 4	ROI 2	21.6497	1.10834	2.4221	0	0	27.4982	1.10834	27.4982	2.4221	2.4221	1.51016
	Series004	HyD 4	ROI 8	19.0236	0.977142	2.44568	0	0	24.471	0.977142	24.471	2.44568	2.44568	1.37873
	Series004	HyD 4	ROI 9	12.8556	0.592184	2.35721	0	0	14.3111	0.592184	14.3111	2.35721	2.35721	1.28318
	Series004	HyD 4	ROI 10	12.0963	0.549814	2.391	0	0	13.4716	0.549814	13.4716	2.391	2.391	1.05787
cell6	Series004	HyD 4	ROI 3	14.227	1.24834	2.66467	0	0	33.9406	1.24834	33.9406	2.66467	2.66467	1.22176	2.68713
	Series004	HyD 4	ROI 4	19.8981	1.61752	2.70306	0	0	44.5799	1.61752	44.5799	2.70306	2.70306	0.918246
	Series004	HyD 4	ROI 5	31.9507	3.17922	2.72707	0	0	88.3591	3.17922	88.3591	2.72707	2.72707	1.40955
	Series004	HyD 4	ROI 6	36.3182	2.8461	2.69524	0	0	78.2254	2.8461	78.2254	2.69524	2.69524	1.48938
	Series004	HyD 4	ROI 7	24.4096	1.62168	2.64561	0	0	43.791	1.62168	43.791	2.64561	2.64561	1.15998
	Name	Channel	Region	Tail Offset Cnts	Amplitude 1 kCnts	Lifetime (τ) 1 ns	IRF Background Cnts	IRF Shift ns	Intensity 1 kCnts	Sum Amplitudes kCnts	Sum Intensity kCnts	Mean τ, Intensity Weighted ns	Mean τ, Amplitude Weighted ns	χ²
cell7	Series005	HyD 4	ROI 1	39.4412	2.93994	2.69554	0	0	80.7451	2.93994	80.7451	2.69554	2.69554	1.4956	2.71001
	Series005	HyD 4	ROI 2	22.8778	1.79664	2.71728	0	0	49.7207	1.79664	49.7207	2.71728	2.71728	1.27
	Series005	HyD 4	ROI 3	20.7258	1.56522	2.66861	0	0	42.5815	1.56522	42.5815	2.66861	2.66861	1.14983
	Series005	HyD 4	ROI 4	27.7618	2.60905	2.74569	0	0	72.9158	2.60905	72.9158	2.74569	2.74569	1.5051
	Series005	HyD 4	ROI 5	23.2946	1.94145	2.7042	0	0	53.4837	1.94145	53.4837	2.7042	2.7042	1.23641
	Series005	HyD 4	ROI 6	29.4071	2.56454	2.72872	0	0	71.2538	2.56454	71.2538	2.72872	2.72872	1.53449
H2B-Hpep10
	Channel	Region	Tail Offset Cnts	Amplitude 1 kCnts	Lifetime (τ) 1 ns	IRF Background Cnts	IRF Shift ns	Intensity 1 kCnts	Sum Amplitudes kCnts	Sum Intensity kCnts	Mean τ, Intensity Weighted ns	Mean τ, Amplitude Weighted ns	χ²	Mean (Mean τ, Intensity Weighted ns)
cell 1	HyD 4	ROI 1	33.0306	2.38343	2.23148	0	0	54.6078	2.38343	54.6078	2.23148	2.23148	1.85263	2.24032
	HyD 4	ROI 2	26.3118	1.82137	2.19862	0	0	41.1298	1.82137	41.1298	2.19862	2.19862	1.80051
	HyD 4	ROI 3	22.7456	1.63307	2.25319	0	0	37.771	1.63307	37.771	2.25319	2.25319	1.80555
	HyD 4	ROI 4	17.7519	1.53458	2.29178	0	0	36.0852	1.53458	36.0852	2.29178	2.29178	1.87225
	HyD 4	ROI 5	32.377	2.50685	2.2422	0	0	57.7047	2.50685	57.7047	2.2422	2.2422	1.95504
	HyD 4	ROI 6	27.4056	1.84041	2.22466	0	0	42.0406	1.84041	42.0406	2.22466	2.22466	1.65191
	Channel	Region	Tail Offset Cnts	Amplitude 1 kCnts	Lifetime (τ) 1 ns	IRF Background Cnts	IRF Shift ns	Intensity 1 kCnts	Sum Amplitudes kCnts	Sum Intensity kCnts	Mean τ, Intensity Weighted ns	Mean τ, Amplitude Weighted ns	χ²
cell 2	HyD 4	ROI 1	29.659	2.08633	2.21718	0	0	47.4833	2.08633	47.4833	2.21718	2.21718	1.32418	2.21218
	HyD 4	ROI 2	36.0703	2.59757	2.24296	0	0	59.7884	2.59757	59.7884	2.24296	2.24296	1.6872
	HyD 4	ROI 3	30.4272	2.06814	2.18885	0	0	46.4824	2.06814	46.4824	2.18885	2.18885	1.75591
	HyD 4	ROI 4	29.9785	1.93288	2.21725	0	0	43.9922	1.93288	43.9922	2.21725	2.21725	1.4786
	HyD 4	ROI 5	36.2032	2.32003	2.17339	0	0	51.7839	2.32003	51.7839	2.17339	2.17339	1.60798
	HyD 4	ROI 6	35.3977	2.40056	2.21912	0	0	54.6816	2.40056	54.6816	2.21912	2.21912	1.65606
	HyD 4	ROI 7	27.0245	1.89213	2.22634	0	0	43.2368	1.89213	43.2368	2.22634	2.22634	1.74862
	HyD 4	ROI 8	26.9085	1.99095	2.20709	0	0	45.1114	1.99095	45.1114	2.20709	2.20709	1.43744
	HyD 4	ROI 9	19.2126	1.28057	2.18995	0	0	28.7954	1.28057	28.7954	2.18995	2.18995	1.07262
	HyD 4	ROI 10	31.934	2.42858	2.23964	0	0	55.8183	2.42858	55.8183	2.23964	2.23964	1.53129
	Channel	Region	Tail Offset Cnts	Amplitude 1 kCnts	Lifetime (τ) 1 ns	IRF Background Cnts	IRF Shift ns	Intensity 1 kCnts	Sum Amplitudes kCnts	Sum Intensity kCnts	Mean τ, Intensity Weighted ns	Mean τ, Amplitude Weighted ns	χ²
cell3	HyD 4	ROI 1	35.3526	2.25581	2.18982	0	0	50.7222	2.25581	50.7222	2.18982	2.18982	1.44148	2.22872
	HyD 4	ROI 2	24.8453	1.7496	2.26471	0	0	40.6507	1.7496	40.6507	2.26471	2.26471	1.46581
	HyD 4	ROI 3	35.9324	2.4991	2.20575	0	0	56.5916	2.4991	56.5916	2.20575	2.20575	1.41555
	HyD 4	ROI 4	36.6081	2.41012	2.20405	0	0	54.5356	2.41012	54.5356	2.20405	2.20405	1.90338
	HyD 4	ROI 5	41.8308	2.88407	2.21386	0	0	65.5435	2.88407	65.5435	2.21386	2.21386	1.75468
	HyD 4	ROI 6	36.9983	2.82568	2.27009	0	0	65.8043	2.82568	65.8043	2.27009	2.27009	2.01746
	HyD 4	ROI 7	21.6936	1.43143	2.21251	0	0	32.5113	1.43143	32.5113	2.21251	2.21251	1.13584
	HyD 4	ROI 8	32.4953	2.19949	2.23887	0	0	50.5359	2.19949	50.5359	2.23887	2.23887	1.74208
	HyD 4	ROI 9	34.6466	2.68037	2.25008	0	0	61.885	2.68037	61.885	2.25008	2.25008	1.83689
	HyD 4	ROI 10	26.9158	1.95607	2.23748	0	0	44.9159	1.95607	44.9159	2.23748	2.23748	1.2363
	Channel	Region	Tail Offset Cnts	Amplitude 1 kCnts	Lifetime (τ) 1 ns	IRF Background Cnts	IRF Shift ns	Intensity 1 kCnts	Sum Amplitudes kCnts	Sum Intensity kCnts	Mean τ, Intensity Weighted ns	Mean τ, Amplitude Weighted ns	χ²
cell4	HyD 4	ROI 1	38.0813	2.82259	2.27439	0	0	65.8533	2.82259	65.8533	2.27439	2.27439	1.8483	2.238
	HyD 4	ROI 2	29.2614	2.06713	2.25405	0	0	47.8083	2.06713	47.8083	2.25405	2.25405	1.661
	HyD 4	ROI 3	36.3966	2.80009	2.25297	0	0	64.7301	2.80009	64.7301	2.25297	2.25297	1.86367
	HyD 4	ROI 4	31.8351	2.0909	2.20599	0	0	47.3531	2.0909	47.3531	2.20599	2.20599	1.68843
	HyD 4	ROI 5	35.4904	2.26646	2.19458	0	0	51.0699	2.26646	51.0699	2.19458	2.19458	1.8242
	HyD 4	ROI 6	38.0124	2.58806	2.24599	0	0	59.648	2.58806	59.648	2.24599	2.24599	1.72472
	Channel	Region	Tail Offset Cnts	Amplitude 1 kCnts	Lifetime (τ) 1 ns	IRF Background Cnts	IRF Shift ns	Intensity 1 kCnts	Sum Amplitudes kCnts	Sum Intensity kCnts	Mean τ, Intensity Weighted ns	Mean τ, Amplitude Weighted ns	χ²
cell5	HyD 4	ROI 1	28.9736	1.65148	2.05186	0	0	34.8543	1.65148	34.8543	2.05186	2.05186	1.8239	2.12246
	HyD 4	ROI 2	27.8793	1.69288	2.15469	0	0	37.4866	1.69288	37.4866	2.15469	2.15469	1.89756
	HyD 4	ROI 3	25.2897	1.7439	2.14108	0	0	38.3771	1.7439	38.3771	2.14108	2.14108	1.86854
	HyD 4	ROI 4	23.8419	1.71121	2.17547	0	0	38.2507	1.71121	38.2507	2.17547	2.17547	1.93285
	HyD 4	ROI 5	25.8403	1.73448	2.12122	0	0	37.8223	1.73448	37.8223	2.12122	2.12122	1.91918
	HyD 4	ROI 6	29.0867	1.90498	2.13425	0	0	41.7906	1.90498	41.7906	2.13425	2.13425	1.83238
	HyD 4	ROI 7	26.3647	1.74291	2.13919	0	0	38.3222	1.74291	38.3222	2.13919	2.13919	1.61934
	HyD 4	ROI 8	22.146	1.40022	2.0775	0	0	29.9149	1.40022	29.9149	2.0775	2.0775	1.78741
	HyD 4	ROI 9	24.7242	1.55203	2.10686	0	0	33.6189	1.55203	33.6189	2.10686	2.10686	1.74999
	Channel	Region	Tail Offset Cnts	Amplitude 1 kCnts	Lifetime (τ) 1 ns	IRF Background Cnts	IRF Shift ns	Intensity 1 kCnts	Sum Amplitudes kCnts	Sum Intensity kCnts	Mean τ, Intensity Weighted ns	Mean τ, Amplitude Weighted ns	χ²
cell6	HyD 4	ROI 1	34.0955	2.36966	2.21194	0	0	53.8281	2.36966	53.8281	2.21194	2.21194	2.04298	2.24598
	HyD 4	ROI 2	28.6745	2.09146	2.25871	0	0	48.4886	2.09146	48.4886	2.25871	2.25871	1.92268
	HyD 4	ROI 3	23.8813	1.73547	2.22751	0	0	39.6931	1.73547	39.6931	2.22751	2.22751	1.63561
	HyD 4	ROI 4	19.7517	1.54216	2.2608	0	0	35.7859	1.54216	35.7859	2.2608	2.2608	1.80758
	HyD 4	ROI 5	16.5918	1.36074	2.26953	0	0	31.6949	1.36074	31.6949	2.26953	2.26953	1.45673
	HyD 4	ROI 6	25.7535	1.86583	2.24738	0	0	43.0461	1.86583	43.0461	2.24738	2.24738	1.71391
	Channel	Region	Tail Offset Cnts	Amplitude 1 kCnts	Lifetime (τ) 1 ns	IRF Background Cnts	IRF Shift ns	Intensity 1 kCnts	Sum Amplitudes kCnts	Sum Intensity kCnts	Mean τ, Intensity Weighted ns	Mean τ, Amplitude Weighted ns	χ²
cell7	HyD 4	ROI 7	36.5047	2.61815	2.21726	0	0	59.6124	2.61815	59.6124	2.21726	2.21726	1.97479	2.24154
	HyD 4	ROI 8	25.4751	2.15931	2.29695	0	0	50.8871	2.15931	50.8871	2.29695	2.29695	1.67657
	HyD 4	ROI 9	32.8924	2.13396	2.23891	0	0	49.051	2.13396	49.051	2.23891	2.23891	1.42569
	HyD 4	ROI 10	17.756	1.56521	2.29678	0	0	36.8838	1.56521	36.8838	2.29678	2.29678	1.39511
	HyD 4	ROI 11	32.2289	2.18714	2.21048	0	0	49.65	2.18714	49.65	2.21048	2.21048	1.62214
	HyD 4	ROI 12	24.7389	1.6838	2.23123	0	0	38.5741	1.6838	38.5741	2.23123	2.23123	1.47952
	HyD 4	ROI 13	20.0381	1.56883	2.2289	0	0	35.9036	1.56883	35.9036	2.2289	2.2289	1.21681
	HyD 4	ROI 14	24.3329	1.79407	2.25054	0	0	41.4471	1.79407	41.4471	2.25054	2.25054	1.763
	HyD 4	ROI 15	25.8179	1.81409	2.20281	0	0	41.0418	1.81409	41.0418	2.20281	2.20281	1.51334
H2B-Hpep11
	Name	Channel	Region	Tail Offset Cnts	Amplitude 1 kCnts	Lifetime (τ) 1 ns	IRF Background Cnts	IRF Shift ns	Intensity 1 kCnts	Sum Amplitudes kCnts	Sum Intensity kCnts	Mean τ, Intensity Weighted ns	Mean τ, Amplitude Weighted ns	χ²	Mean (Mean τ, Intensity Weighted ns)
cell1	Series003	HyD 4	ROI 1	92.8866	8.93775	3.45281	0	0	308.738	8.93775	308.738	3.45281	3.45281	1.23819	3.55644
	Series003	HyD 4	ROI 2	69.7538	6.31651	3.52933	0	0	222.484	6.31651	222.484	3.52933	3.52933	1.10542
	Series003	HyD 4	ROI 3	23.1002	3.75925	3.54622	0	0	132.971	3.75925	132.971	3.54622	3.54622	1.0248
	Series003	HyD 4	ROI 4	13.7412	2.58146	3.55221	0	0	91.4472	2.58146	91.4472	3.55221	3.55221	0.810995
	Series003	HyD 4	ROI 5	11.638	4.44549	3.66114	0	0	161.717	4.44549	161.717	3.66114	3.66114	1.08648
	Series003	HyD 4	ROI 6	23.1807	2.68347	3.52771	0	0	94.4807	2.68347	94.4807	3.52771	3.52771	0.916586
	Series003	HyD 4	ROI 7	9.33028	3.84396	3.61288	0	0	138.218	3.84396	138.218	3.61288	3.61288	1.04418
	Series003	HyD 4	ROI 8	21.2983	3.74662	3.56921	0	0	133.283	3.74662	133.283	3.56921	3.56921	0.906681
	Name	Channel	Region	Tail Offset Cnts	Amplitude 1 kCnts	Lifetime (τ) 1 ns	IRF Background Cnts	IRF Shift ns	Intensity 1 kCnts	Sum Amplitudes kCnts	Sum Intensity kCnts	Mean τ, Intensity Weighted ns	Mean τ, Amplitude Weighted ns	χ²
cell2	Series005	HyD 4	ROI 1	14.7092	2.24224	3.55608	0	0	79.6513	2.24224	79.6513	3.55608	3.55608	1.37431	3.52504
	Series005	HyD 4	ROI 2	11.9239	2.5189	3.5997	0	0	90.4512	2.5189	90.4512	3.5997	3.5997	1.18026
	Series005	HyD 4	ROI 3	20.9639	2.12812	3.53687	0	0	75.168	2.12812	75.168	3.53687	3.53687	1.33742
	Series005	HyD 4	ROI 4	11.1279	0.993702	3.49332	0	0	34.7144	0.993702	34.7144	3.49332	3.49332	1.04845
	Series005	HyD 4	ROI 5	13.464	1.18165	3.43923	0	0	40.7424	1.18165	40.7424	3.43923	3.43923	0.944314
	Name	Channel	Region	Tail Offset Cnts	Amplitude 1 kCnts	Lifetime (τ) 1 ns	IRF Background Cnts	IRF Shift ns	Intensity 1 kCnts	Sum Amplitudes kCnts	Sum Intensity kCnts	Mean τ, Intensity Weighted ns	Mean τ, Amplitude Weighted ns	χ²
cell3	Series007	HyD 4	ROI 1	9.26263	2.90081	3.58303	0	0	103.447	2.90081	103.447	3.58303	3.58303	1.34885	3.62808
	Series007	HyD 4	ROI 2	4.42347	3.08541	3.61081	0	0	110.778	3.08541	110.778	3.61081	3.61081	1.29068
	Series007	HyD 4	ROI 3	1.3062	3.38015	3.66104	0	0	122.835	3.38015	122.835	3.66104	3.66104	1.14396
	Series007	HyD 4	ROI 4	1.67976	3.96232	3.66284	0	0	144.053	3.96232	144.053	3.66284	3.66284	1.33778
	Series007	HyD 4	ROI 5	3.12717	1.60711	3.6227	0	0	57.8676	1.60711	57.8676	3.6227	3.6227	0.973159
	Name	Channel	Region	Tail Offset Cnts	Amplitude 1 kCnts	Lifetime (τ) 1 ns	IRF Background Cnts	IRF Shift ns	Intensity 1 kCnts	Sum Amplitudes kCnts	Sum Intensity kCnts	Mean τ, Intensity Weighted ns	Mean τ, Amplitude Weighted ns	χ²
cell4	Series009	HyD 4	ROI 1	26.3733	4.26791	3.48422	0	0	148.62	4.26791	148.62	3.48422	3.48422	1.24703	3.4771
	Series009	HyD 4	ROI 2	9.16967	3.03767	3.52688	0	0	106.929	3.03767	106.929	3.52688	3.52688	1.21658
	Series009	HyD 4	ROI 3	23.9061	3.85648	3.48121	0	0	134.19	3.85648	134.19	3.48121	3.48121	1.31418
	Series009	HyD 4	ROI 4	25.1834	3.85439	3.46487	0	0	133.557	3.85439	133.557	3.46487	3.46487	1.07193
	Series009	HyD 4	ROI 5	12.4834	1.50111	3.45087	0	0	51.827	1.50111	51.827	3.45087	3.45087	1.17696
	Series009	HyD 4	ROI 6	17.1351	2.14446	3.47765	0	0	74.551	2.14446	74.551	3.47765	3.47765	1.22971
	Series009	HyD 4	ROI 7	29.0661	3.78746	3.454	0	0	130.871	3.78746	130.871	3.454	3.454	1.32302
	Name	Channel	Region	Tail Offset Cnts	Amplitude 1 kCnts	Lifetime (τ) 1 ns	IRF Background Cnts	IRF Shift ns	Intensity 1 kCnts	Sum Amplitudes kCnts	Sum Intensity kCnts	Mean τ, Intensity Weighted ns	Mean τ, Amplitude Weighted ns	χ²
cell5	Series011	HyD 4	ROI 1	31.4798	2.34864	3.33128	0	0	78.5636	2.34864	78.5636	3.33128	3.33128	0.90966	3.3315
	Series011	HyD 4	ROI 2	35.2154	3.10934	3.38623	0	0	105.552	3.10934	105.552	3.38623	3.38623	0.872503
	Series011	HyD 4	ROI 3	29.0274	2.59227	3.40708	0	0	88.4844	2.59227	88.4844	3.40708	3.40708	0.837714
	Series011	HyD 4	ROI 4	34.2908	3.01246	3.37827	0	0	102.047	3.01246	102.047	3.37827	3.37827	1.08878
	Series011	HyD 4	ROI 5	18.2294	1.15309	3.27508	0	0	37.9828	1.15309	37.9828	3.27508	3.27508	1.49554
	Series011	HyD 4	ROI 6	16.5232	0.844918	3.20252	0	0	27.2705	0.844918	27.2705	3.20252	3.20252	1.47534
	Series011	HyD 4	ROI 7	13.4738	0.921247	3.34002	0	0	30.8893	0.921247	30.8893	3.34002	3.34002	1.1439
	Name	Channel	Region	Tail Offset Cnts	Amplitude 1 kCnts	Lifetime (τ) 1 ns	IRF Background Cnts	IRF Shift ns	Intensity 1 kCnts	Sum Amplitudes kCnts	Sum Intensity kCnts	Mean τ, Intensity Weighted ns	Mean τ, Amplitude Weighted ns	χ²
cell6	Series012	HyD 4	ROI 1	13.693	4.86082	3.52637	0	0	170.762	4.86082	170.762	3.52637	3.52637	1.23416	3.53241
	Series012	HyD 4	ROI 2	6.04276	3.67253	3.54828	0	0	129.723	3.67253	129.723	3.54828	3.54828	1.29925
	Series012	HyD 4	ROI 3	11.1975	3.52535	3.55706	0	0	124.795	3.52535	124.795	3.55706	3.55706	1.40648
	Series012	HyD 4	ROI 4	6.30751	3.10024	3.55551	0	0	109.704	3.10024	109.704	3.55551	3.55551	1.18201
	Series012	HyD 4	ROI 5	11.0848	4.65823	3.53079	0	0	163.826	4.65823	163.826	3.53079	3.53079	1.26071
	Series012	HyD 4	ROI 6	25.154	3.53137	3.47647	0	0	122.507	3.53137	122.507	3.47647	3.47647	1.09753
	Name	Channel	Region	Tail Offset Cnts	Amplitude 1 kCnts	Lifetime (τ) 1 ns	IRF Background Cnts	IRF Shift ns	Intensity 1 kCnts	Sum Amplitudes kCnts	Sum Intensity kCnts	Mean τ, Intensity Weighted ns	Mean τ, Amplitude Weighted ns	χ²
cell7	Series013	HyD 4	ROI 1	45.4204	8.22664	3.50235	0	0	287.799	8.22664	287.799	3.50235	3.50235	1.02403	3.43682
	Series013	HyD 4	ROI 2	20.4593	4.28612	3.51558	0	0	150.447	4.28612	150.447	3.51558	3.51558	1.01027
	Series013	HyD 4	ROI 3	62.2374	6.39116	3.40873	0	0	218.25	6.39116	218.25	3.40873	3.40873	1.07917
	Series013	HyD 4	ROI 4	43.6338	4.0622	3.38992	0	0	138.033	4.0622	138.033	3.38992	3.38992	0.995767
	Series013	HyD 4	ROI 5	74.556	6.00151	3.36755	0	0	202.721	6.00151	202.721	3.36755	3.36755	1.26595
	Name	Channel	Region	Tail Offset Cnts	Amplitude 1 kCnts	Lifetime (τ) 1 ns	IRF Background Cnts	IRF Shift ns	Intensity 1 kCnts	Sum Amplitudes kCnts	Sum Intensity kCnts	Mean τ, Intensity Weighted ns	Mean τ, Amplitude Weighted ns	χ²
cell8	Series014	HyD 4	ROI 1	0	2.39564	3.72107	0	0	88.4822	2.39564	88.4822	3.72107	3.72107	1.24791	3.69997
	Series014	HyD 4	ROI 2	3.76619	1.92395	3.69579	0	0	70.6387	1.92395	70.6387	3.69579	3.69579	1.12152
	Series014	HyD 4	ROI 3	7.02263	2.14104	3.67426	0	0	78.2084	2.14104	78.2084	3.67426	3.67426	1.19424
	Series014	HyD 4	ROI 4	0	2.43136	3.71787	0	0	89.734	2.43136	89.734	3.71787	3.71787	1.15676
	Series014	HyD 4	ROI 5	0	2.4925	3.78241	0	0	93.3776	2.4925	93.3776	3.78241	3.78241	1.3864
	Series014	HyD 4	ROI 6	0	1.98901	3.73729	0	0	73.7425	1.98901	73.7425	3.73729	3.73729	1.00353
	Series014	HyD 4	ROI 7	5.49765	1.48849	3.57113	0	0	53.0265	1.48849	53.0265	3.57113	3.57113	0.883026
cell9	Series014	HyD 4	ROI 8	13.5787	2.82098	3.58754	0	0	100.903	2.82098	100.903	3.58754	3.58754	0.98313	3.55322
	Series014	HyD 4	ROI 9	8.49827	1.51627	3.49205	0	0	52.9529	1.51627	52.9529	3.49205	3.49205	0.922834
	Series014	HyD 4	ROI 10	5.2329	1.14014	3.56938	0	0	40.5989	1.14014	40.5989	3.56938	3.56938	0.823953
	Series014	HyD 4	ROI 11	3.27468	1.13847	3.56393	0	0	40.4847	1.13847	40.4847	3.56393	3.56393	0.912269
	Name	Channel	Region	Tail Offset Cnts	Amplitude 1 kCnts	Lifetime (τ) 1 ns	IRF Background Cnts	IRF Shift ns	Intensity 1 kCnts	Sum Amplitudes kCnts	Sum Intensity kCnts	Mean τ, Intensity Weighted ns	Mean τ, Amplitude Weighted ns	χ²
cell10	Series015	HyD 4	ROI 1	30.7625	3.82203	3.41609	0	0	130.878	3.82203	130.878	3.41609	3.41609	1.32408	3.44657
	Series015	HyD 4	ROI 2	23.4805	3.16947	3.44305	0	0	109.3	3.16947	109.3	3.44305	3.44305	1.22369
	Series015	HyD 4	ROI 3	17.9788	3.56291	3.47535	0	0	123.897	3.56291	123.897	3.47535	3.47535	1.49142
	Series015	HyD 4	ROI 4	10.4906	2.44565	3.47848	0	0	85.1134	2.44565	85.1134	3.47848	3.47848	1.06407
	Series015	HyD 4	ROI 5	27.2273	3.43217	3.41986	0	0	117.645	3.43217	117.645	3.41986	3.41986	1.26216
