# Supplementary material for: A high-affinity split-HaloTag for live-cell protein labeling
Source: Nat Commun. 2026 Mar 25;17:2865. doi: 10.1038/s41467-026-71032-8 (PMC13022382; doi:10.1038/s41467-026-71032-8)
Supplement: Supplementary file 4 — Source Data [file 41467_2026_71032_MOESM4_ESM.zip › Source Data FINAL/Source Data for Supplementary Fig 11.xlsx]

## Sheet: Sheet1
HeLa cell
Transfection	Tagging	Labeling	File	EGFPratio_median	EGFPratio_IQR	EGFPratio_mean	EGFPratio_sd	SiRratio_median	SiRratio_IQR	SiRratio_mean	SiRratio_sd	sample_size (TMR+ cells)
Hela_blank	none	none	Hela_blank.csv	0.246835	0	0.246835	NA	0.0670585	0	0.0670585	NA	1
Hela_blank	none	CP-TMR only	Hela_TMR.csv	0.0430464	0.187719	0.0370796	0.121904	0.0511494	0.203965	0.0158453	0.185288	33
Hela_blank	none	CP-TMR + CA-SiR	Hela_TMRSiR.csv	0.0557143	0.117833	0.0547918	0.105929	0.0630669	0.139122	0.055487	0.193756	37
cpHaloΔ3-T2A-EGFP-P30-SNAPf-NLS3x	none	none	NFp026_blank.csv	2.31232	0	2.31232	NA	0.020775	0	0.020775	NA	1
cpHaloΔ3-T2A-EGFP-P30-SNAPf-NLS3x	none	CP-TMR only	NFp026_TMR.csv	2.29415	2.92125	3.53939	4.05821	0	0.0207071	-0.000771424	0.0696504	5282
cpHaloΔ3-T2A-EGFP-P30-SNAPf-NLS3x	none	CP-TMR + CA-SiR	NFp026_TMRSiR.csv	2.17766	2.68305	3.18238	3.33949	0.000273292	0.0199976	0.000448106	0.0722919	5210
cpHaloΔ3-T2A-EGFP-gsg-Hpep11-P30-SNAPf-NLS3x	C-term	none	NFp031_blank.csv	1.12595	0	1.12595	NA	1.07232	0	1.07232	NA	1
cpHaloΔ3-T2A-EGFP-gsg-Hpep11-P30-SNAPf-NLS3x	C-term	CP-TMR only	NFp031_TMR.csv	2.20605	2.78555	3.71535	4.04955	0	0.0347118	-0.000967208	0.0844259	5533
cpHaloΔ3-T2A-EGFP-gsg-Hpep11-P30-SNAPf-NLS3x	C-term	CP-TMR + CA-SiR	NFp031_TMRSiR.csv	1.7426	2.53587	3.00077	3.36446	0.752938	0.566113	0.773436	0.455187	5767
cpHaloΔ3-T2A-gsg-Hpep11-gsg-EGFP-P30-SNAPf-NLS3x	N-term	none	NFp032_blank.csv	4.89915	0	4.89915	NA	0.0068327	0	0.0068327	NA	1
cpHaloΔ3-T2A-gsg-Hpep11-gsg-EGFP-P30-SNAPf-NLS3x	N-term	CP-TMR only	NFp032_TMR.csv	2.56305	2.48506	3.40443	2.94292	0	0.0300181	-0.00202216	0.0844061	6223
cpHaloΔ3-T2A-gsg-Hpep11-gsg-EGFP-P30-SNAPf-NLS3x	N-term	CP-TMR + CA-SiR	NFp032_TMRSiR.csv	1.9818	1.9929	2.64383	2.36148	0.821131	0.811467	0.876748	0.596275	6461
cpHaloΔ3-T2A-EGFP-Hpep11[loopC_gsgx2]-P30-SNAPf-NLS3x	Loop	none	NFp035_blank.csv	NA	NA	NaN	NA	NA	NA	NaN	NA	0
cpHaloΔ3-T2A-EGFP-Hpep11[loopC_gsgx2]-P30-SNAPf-NLS3x	Loop	CP-TMR only	NFp035_TMR.csv	0.813748	1.07417	0.897206	0.683727	-0.000216871	0.0268852	-0.000345146	0.0824431	5065
cpHaloΔ3-T2A-EGFP-Hpep11[loopC_gsgx2]-P30-SNAPf-NLS3x	Loop	CP-TMR + CA-SiR	NFp035_TMRSiR.csv	0.480469	0.754617	0.592573	0.525401	0.594378	0.574411	0.584583	0.381341	5218
EGFP-DogTag[loopC_gsgx2]-P30-SNAPf-NLS3x	Loop	none	NFp051_blank.csv	NA	NA	NaN	NA	NA	NA	NaN	NA	0
EGFP-DogTag[loopC_gsgx2]-P30-SNAPf-NLS3x	Loop	CP-TMR only	NFp051_TMR.csv	1.11995	1.6372	1.42926	1.49837	0	0.0235586	0.000244419	0.0786072	4777
U2OS cell
Transfection	Tagging	Labeling	File	EGFPratio_median	EGFPratio_IQR	EGFPratio_mean	EGFPratio_sd	SiRratio_median	SiRratio_IQR	SiRratio_mean	SiRratio_sd	sample_size (TMR+ cells)
U2OS_blank	none	none	U2OS_blank.csv	NA	NA	NaN	NA	NA	NA	NaN	NA	0
U2OS_blank	none	CP-TMR only	U2OS_TMR.csv	0.0505714	0.0883717	0.0833375	0.200608	0.0103622	0.11159	0.0338275	0.156995	90
U2OS_blank	none	CP-TMR + CA-SiR	U2OS_TMRSiR.csv	0.0491308	0.113755	0.0887465	0.144048	0.0287063	0.135231	0.113157	0.296396	115
cpHaloΔ3-T2A-EGFP-P30-SNAPf-NLS3x	none	none	NFp026_blank.csv	0.31512	0.178698	0.341919	0.236906	0.786936	0.787123	0.988899	0.524938	14
cpHaloΔ3-T2A-EGFP-P30-SNAPf-NLS3x	none	CP-TMR only	NFp026_TMR.csv	0.975349	0.477123	0.896074	0.482202	-0.000572165	0.035455	0.0262748	0.17553	88
cpHaloΔ3-T2A-EGFP-P30-SNAPf-NLS3x	none	CP-TMR + CA-SiR	NFp026_TMRSiR.csv	1.02797	0.636102	0.94332	0.528371	0.00176543	0.0728427	0.125892	0.305015	127
cpHaloΔ3-T2A-EGFP-gsg-Hpep11-P30-SNAPf-NLS3x	C-term	none	NFp031_blank.csv	NA	NA	NaN	NA	NA	NA	NaN	NA	0
cpHaloΔ3-T2A-EGFP-gsg-Hpep11-P30-SNAPf-NLS3x	C-term	CP-TMR only	NFp031_TMR.csv	0.855928	0.272047	0.828309	0.318188	0.000747937	0.022699	-0.00128569	0.0594674	169
cpHaloΔ3-T2A-EGFP-gsg-Hpep11-P30-SNAPf-NLS3x	C-term	CP-TMR + CA-SiR	NFp031_TMRSiR.csv	0.580387	0.260599	0.580987	0.2698	0.620466	0.51055	0.588486	0.351316	193
cpHaloΔ3-T2A-gsg-Hpep11-gsg-EGFP-P30-SNAPf-NLS3x	N-term	none	NFp032_blank.csv	1.08852	0.279445	1.23983	0.607557	-0.0295369	0.0805555	-0.024141	0.0723082	8
cpHaloΔ3-T2A-gsg-Hpep11-gsg-EGFP-P30-SNAPf-NLS3x	N-term	CP-TMR only	NFp032_TMR.csv	0.950947	0.364951	0.930231	0.407017	0	0.0435006	-0.00590902	0.0722148	275
cpHaloΔ3-T2A-gsg-Hpep11-gsg-EGFP-P30-SNAPf-NLS3x	N-term	CP-TMR + CA-SiR	NFp032_TMRSiR.csv	0.792204	0.347181	0.769152	0.339035	0.589298	0.545413	0.573338	0.382756	262
cpHaloΔ3-T2A-EGFP-Hpep11[loopC_gsgx2]-P30-SNAPf-NLS3x	Loop	none	NFp035_blank.csv	0.392463	0	0.392463	NA	-0.00450286	0	-0.00450286	NA	1
cpHaloΔ3-T2A-EGFP-Hpep11[loopC_gsgx2]-P30-SNAPf-NLS3x	Loop	CP-TMR only	NFp035_TMR.csv	0.244586	0.373434	0.313413	0.312436	-8.89e-05	0.0271579	-0.00112545	0.0730625	138
cpHaloΔ3-T2A-EGFP-Hpep11[loopC_gsgx2]-P30-SNAPf-NLS3x	Loop	CP-TMR + CA-SiR	NFp035_TMRSiR.csv	0.274431	0.331285	0.317583	0.278303	0.447631	0.457994	0.480481	0.371957	228
EGFP-DogTag[loopC_gsgx2]-P30-SNAPf-NLS3x	Loop	none	NFp051_blank.csv	1.0796	0	1.0796	NA	-0.00638267	0	-0.00638267	NA	1
EGFP-DogTag[loopC_gsgx2]-P30-SNAPf-NLS3x	Loop	CP-TMR only	NFp051_TMR.csv	0.512249	0.381271	0.498846	0.302065	0.000916675	0.0262688	0.0389954	0.258212	215
