# Supplementary material for: A high-affinity split-HaloTag for live-cell protein labeling
Source: Nat Commun. 2026 Mar 25;17:2865. doi: 10.1038/s41467-026-71032-8 (PMC13022382; doi:10.1038/s41467-026-71032-8)
Supplement: Supplementary file 4 — Source Data [file 41467_2026_71032_MOESM4_ESM.zip › Source Data FINAL/Source Data for Supplementary Fig 19.xlsx]

## Sheet: Sheet1
Supplementary Fig 19a
Supplementary Fig 19b
Supplementary Fig 19c
