# Supplementary material for: A high-affinity split-HaloTag for live-cell protein labeling
Source: Nat Commun. 2026 Mar 25;17:2865. doi: 10.1038/s41467-026-71032-8 (PMC13022382; doi:10.1038/s41467-026-71032-8)
Supplement: Supplementary file 4 — Source Data [file 41467_2026_71032_MOESM4_ESM.zip › Source Data FINAL/Source Data for Supplementary Fig 3.xlsx]

## Sheet: Supplementary Fig 3
Supplementary Fig3a-b
cpHaloD variant	Terminal extension AA seq			1000-16nM_Hpep9 (rep1)								1000-16nM_Hpep9 (rep2)								Average affinity
N1	LKPG			Affinity								Affinity
N2	EKKG			cpHaloD variant	term	estimate	std.error	statistic	p.value	EC50		cpHaloD variant	term	estimate	std.error	statistic	p.value	EC50		cpHaloD variant	EC50	Relative
N3	SNPG			N1	LogEC50	1.48543	0.119894	12.3895	6.06993e-05	30.5796		N1	LogEC50	1.04526	0.104155	10.0356	0.000168	11.0983		N1	20.8389	0.383594
N4	DSPG			N2	LogEC50	1.2713	0.0676764	18.785	7.87326e-06	18.6766		N2	LogEC50	1.35735	0.074759	18.1563	9.31e-06	22.7692		N2	20.7229	0.381459
N5	ERKG			N3	LogEC50	1.58739	0.0497542	31.9046	5.68168e-07	38.6713		N3	LogEC50	1.5071	0.151248	9.96441	0.000174	32.1439		N3	35.4076	0.651768
N6	MNPG			N4	LogEC50	1.74158	0.114709	15.1825	2.24702e-05	55.1539		N4	LogEC50	1.5996	0.0918424	17.4168	1.14e-05	39.7742		N4	47.464	0.873698
N7	NSPG			N5	LogEC50	1.48936	0.0974687	15.2804	2.17725e-05	30.8573		N5	LogEC50	1.28629	0.0605892	21.2297	4.3e-06	19.3326		N5	25.095	0.461938
N8	PAPG			N6	LogEC50	1.55108	0.055333	28.0317	1.08182e-06	35.5695		N6	LogEC50	1.32243	0.0383351	34.4965	3.85e-07	21.01		N6	28.2897	0.520746
N9	PSKG			N7	LogEC50	1.74749	0.0881214	19.8305	6.0238e-06	55.9106		N7	LogEC50	1.58413	0.0907104	17.4636	1.13e-05	38.3826		N7	47.1466	0.867856
N10	TAKG			N8	LogEC50	1.91934	0.0832197	23.0635	2.85083e-06	83.0492		N8	LogEC50	1.49726	0.146337	10.2316	0.000153	31.4241		N8	57.2366	1.05359
N11	TSPG			N9	LogEC50	1.70796	0.0807612	21.1483	4.38106e-06	51.046		N9	LogEC50	1.62333	0.0998434	16.2587	1.6e-05	42.0075		N9	46.5268	0.856446
N12	VRPG			N10	LogEC50	1.78654	0.0630633	28.3292	1.02648e-06	61.1697		N10	LogEC50	1.3801	0.0515772	26.7579	1.36e-06	23.9936		N10	42.5817	0.783826
N13	VSPG			N11	LogEC50	1.59247	0.0759819	20.9586	4.58096e-06	39.1268		N11	LogEC50	1.54871	0.068018	22.7691	3.04e-06	35.3759		N11	37.2513	0.685707
C1	PDPQ			N12	LogEC50	1.55801	0.0553639	28.1412	1.06104e-06	36.1415		N12	LogEC50	1.33267	0.0883272	15.0879	2.32e-05	21.5117		N12	28.8266	0.530628
C2	PDFE			N13	LogEC50	1.56858	0.0290525	53.9913	4.12185e-08	37.0324		N13	LogEC50	1.61148	0.132529	12.1595	6.65e-05	40.877		N13	38.9547	0.717062
C3	DDIE			cpHaloD1	LogEC50	1.76152	0.091403	19.272	6.93787e-06	57.7453		cpHaloD1	LogEC50	1.70677	0.0877324	19.4542	6.62e-06	50.9056		cpHaloD1	54.3254	1
C4	DRVD
C5	GDVE
C6	PDNS			Maximal speed								Maximal speed								Average
C7	PDSH			cpHaloD variant	term	estimate	std.error	statistic	p.value			cpHaloD variant	term	estimate	std.error	statistic	p.value			cpHaloD variant	Speed	Relative
C8	PDSN			N1	Top	0.162083	0.00831902	19.4834	6.57351e-06			N1	Top	0.0618896	0.00205519	30.1139	7.57e-07			N1	0.127954	1.41209
C9	PDYE			N2	Top	0.167853	0.00431693	38.8825	2.12059e-07			N2	Top	0.129908	0.00377592	34.4044	3.9e-07			N2	0.114871	1.26772
C10	PDYH			N3	Top	0.147395	0.00326586	45.132	1.00832e-07			N3	Top	0.111288	0.00716502	15.5321	2.01e-05			N3	0.138651	1.53015
C11	SSDE			N4	Top	0.141491	0.00779539	18.1506	9.32875e-06			N4	Top	0.123156	0.00498974	24.6819	2.04e-06			N4	0.12639	1.39483
				N5	Top	0.104214	0.00433921	24.0169	2.33178e-06			N5	Top	0.136856	0.00316022	43.3058	1.24e-07			N5	0.113685	1.25463
				N6	Top	0.134839	0.00326098	41.3492	1.56045e-07			N6	Top	0.117588	0.00175141	67.1392	1.39e-08			N6	0.135847	1.49921
				N7	Top	0.132471	0.00566173	23.3976	2.65449e-06			N7	Top	0.107308	0.00422446	25.4015	1.77e-06			N7	0.12503	1.37982
				N8	Top	0.0937852	0.00400397	23.423	2.64024e-06			N8	Top	0.0910136	0.00560884	16.2268	1.62e-05			N8	0.100546	1.10963
				N9	Top	0.117117	0.0044672	26.217	1.50882e-06			N9	Top	0.0977046	0.00433671	22.5296	3.2e-06			N9	0.104065	1.14846
				N10	Top	0.127804	0.00384578	33.2322	4.63772e-07			N10	Top	0.126562	0.00262211	48.2672	7.21e-08			N10	0.112754	1.24435
				N11	Top	0.136482	0.00460608	29.6309	8.20904e-07			N11	Top	0.109105	0.00319051	34.1968	4.02e-07			N11	0.131522	1.45147
				N12	Top	0.127268	0.00309203	41.1601	1.59654e-07			N12	Top	0.111306	0.00385862	28.846	9.38e-07			N12	0.118187	1.30431
				N13	Top	0.10564	0.00133417	79.1801	6.08808e-09			N13	Top	0.0909471	0.00530046	17.1583	1.23e-05			N13	0.108473	1.1971
				cpHaloD1	Top	0.0902787	0.00401791	22.469	3.24495e-06			cpHaloD1	Top	0.0938246	0.00372995	25.1544	1.85e-06			cpHaloD1	0.0906129	1
				1000-16nM_Hpep9 (rep1)								1000-16nM_Hpep9 (rep2)								Average
				Affinity								Affinity
				cpHaloD variant	term	estimate	std.error	statistic	p.value	EC50		cpHaloD variant	term	estimate	std.error	statistic	p.value	EC50		cpHaloD variant	EC50	Relative
				cpHaloD1	LogEC50	1.48884	0.0711478	20.926	4.61641e-06	30.8204		cpHaloD1	LogEC50	1.70677	0.0877324	19.4542	6.62e-06	50.9056		cpHaloD1	40.863	1
				C1	LogEC50	1.33239	0.0450165	29.5979	8.25466e-07	21.4978		C1	LogEC50	1.18801	0.112152	10.5929	0.00013	15.4174		C1	18.4576	0.451696
				C2	LogEC50	0.966579	0.114533	8.43931	0.000383318	9.25932		C2	LogEC50	1.0039	0.0770693	13.0259	4.76e-05	10.0901		C2	9.67472	0.23676
				C3	LogEC50	1.23527	0.253664	4.86973	0.00459397	17.1899		C3	LogEC50	1.41156	0.220086	6.41369	0.00136714	25.7965		C3	21.4932	0.525983
				C4	LogEC50	1.29671	0.110422	11.7433	7.87399e-05	19.8023		C4	LogEC50	1.58808	0.0459756	34.5419	3.83e-07	38.7331		C4	29.2677	0.716239
				C5	LogEC50	1.13912	0.152073	7.49057	0.00067016	13.7758		C5	LogEC50	1.27514	0.143518	8.88488	0.0003	18.8425		C5	16.3091	0.399117
				C6	LogEC50	1.08721	0.171123	6.35334	0.00142696	12.2238		C6	LogEC50	1.16934	0.0540407	21.6381	3.91e-06	14.7686		C6	13.4962	0.330279
				C7	LogEC50	1.16135	0.115621	10.0444	0.00016735	14.4994		C7	LogEC50	1.58462	0.0808757	19.5933	6.39e-06	38.4255		C7	26.4624	0.64759
				C8	LogEC50	1.18778	0.113014	10.51	0.000134604	15.4093		C8	LogEC50	1.19356	0.14837	8.04445	0.00048	15.6155		C8	15.5124	0.37962
				C9	LogEC50	0.704219	0.294538	2.39093	0.0623162	5.06079		C9	LogEC50	0.832621	0.141715	5.87531	0.00202764	6.80176		C9	5.93128	0.14515
				C10	LogEC50	1.18445	0.0689651	17.1746	1.22524e-05	15.2915		C10	LogEC50	1.41068	0.0762868	18.4919	8.51e-06	25.7445		C10	20.518	0.502117
				C11	LogEC50	1.48336	0.0824577	17.9893	9.74891e-06	30.434		C11	LogEC50	1.7409	0.111876	15.561	1.99e-05	55.0682		C11	42.7511	1.04621
				Maximal speed								Maximal speed								Average
				cpHaloD variant	term	estimate	std.error	statistic	p.value			cpHaloD variant	term	estimate	std.error	statistic	p.value			cpHaloD variant	Speed	Relative
				cpHaloD1	Top	0.123757	0.00368887	33.5488	4.42375e-07			cpHaloD1	Top	0.0938246	0.00372995	25.1544	1.85e-06			cpHaloD1	0.108791	1
				C1	Top	0.090841	0.00158517	57.3068	3.06095e-08			C1	Top	0.0429153	0.00169315	25.3464	1.78e-06			C1	0.0668781	0.61474
				C2	Top	0.0792546	0.00268153	29.5558	8.31345e-07			C2	Top	0.0532244	0.00124518	42.7442	1.32e-07			C2	0.0662395	0.60887
				C3	Top	0.099679	0.00940841	10.5947	0.000129504			C3	Top	0.0570815	0.00505418	11.2939	9.51e-05			C3	0.0783802	0.720467
				C4	Top	0.0596517	0.00251821	23.6881	2.49686e-06			C4	Top	0.0546413	0.00107833	50.6719	5.66e-08			C4	0.0571465	0.525288
				C5	Top	0.0886923	0.00467966	18.9527	7.5349e-06			C5	Top	0.0943743	0.00514258	18.3515	8.84e-06			C5	0.0915333	0.841369
				C6	Top	0.0832997	0.00472848	17.6166	1.08098e-05			C6	Top	0.0714102	0.00135496	52.7027	4.65e-08			C6	0.0773549	0.711042
				C7	Top	0.0778101	0.00315095	24.6942	2.0311e-06			C7	Top	0.0603381	0.00209771	28.7638	9.52e-07			C7	0.0690741	0.634926
				C8	Top	0.085023	0.00343073	24.7828	1.99531e-06			C8	Top	0.0481381	0.00252711	19.0486	7.35e-06			C8	0.0665805	0.612005
				C9	Top	0.0635423	0.00398783	15.934	1.77222e-05			C9	Top	0.0535928	0.00191305	28.0144	1.09e-06			C9	0.0585675	0.53835
				C10	Top	0.100409	0.002472	40.6185	1.70557e-07			C10	Top	0.0563609	0.0017032	33.0912	4.74e-07			C10	0.0783848	0.720509
				C11	Top	0.127694	0.00442501	28.8572	9.36395e-07			C11	Top	0.0845459	0.00425235	19.8822	5.95e-06			C11	0.10612	0.975447
Supplementary Fig3c
				Initial slope of cpHaloD labeling kinetics curve fit in the presence of each Hpep concentration
				Hpep conc. (nM)	cpHdel_73 (=cpHdel2+N2+C9)			cpHdel_2			cpHdel_75 (=cpHdel2+N2+C5)			cpHdel_1			cpHdel_77 (=cpHdel2+N1+C9)			cpHdel_79 (=cpHdel2+N1+C5)
					Mean	SD		Mean	SD		Mean	SD		Mean	SD		Mean	SD		Mean	SD
				1000	0.0205898	0.000237839		0.031364	0.000216287		0.0263949	0.000244909		0.0180977	0.00019551		0.0152951	0.000274018		0.018776	0.0003382
				500	0.017566	0.000254122		0.0289957	0.000256974		0.0250614	0.000242313		0.0178655	0.000255694		0.0153973	0.000244354		0.0195023	0.000284574
				250	0.0162665	0.000269938		0.0294695	0.000248734		0.0279045	0.000334907		0.0171236	0.000250543		0.0137596	0.000276098		0.0216105	0.000292892
				125	0.0178351	0.000246994		0.0292285	0.000247036		0.0248066	0.00022604		0.0146927	0.000202743		0.0167486	0.000221878		0.0188057	0.000303393
				62.5	0.0188417	0.00027218		0.0322531	0.000233848		0.0269169	0.000319581		0.013094	0.000166633		0.0165834	0.000246487		0.0249247	0.000269459
				31.25	0.0160739	0.000281389		0.0299247	0.000226347		0.0252142	0.000206925		0.0109532	0.000158047		0.0178889	0.000190994		0.0258658	0.000262083
				15.625	0.01602	0.000256765		0.0251638	0.000211912		0.0256668	0.000233746		0.00722727	0.000183438		0.0212316	0.000231808		0.023481	0.000256698
				7.8125	0.017691	0.000247209		0.0227621	0.000191506		0.0252265	0.000210677		0.00457732	0.000180201		0.0174417	0.000270754		0.0215496	0.000243669
				3.90625	0.0162384	0.0002386		0.0219909	0.00017209		0.0238212	0.000225583		0.00194613	2.79639e-05		0.0196132	0.000251761		0.0232155	0.000269022
				1.95312	0.0151093	0.000246115		0.0174575	0.000133242		0.0215667	0.000195666		0.00149817	2.40844e-05		0.0175133	0.000219076		0.0194596	0.000222769
				0.976562	0.0120624	0.000236523		0.0127146	0.000147304		0.018208	0.000365619		0.0013771	2.28391e-05		0.0146246	0.000203737		0.0168356	0.000187324
				0.001 = 0	0.000752726	2.02674e-05		0.000768306	1.47645e-05		0.000763191	2.09025e-05		0.000623781	1.89725e-05		0.00084047	2.05762e-05		0.000766808	1.95312e-05
				EC50 fit		cpHdel_1	cpHdel_2	cpHdel_73 (=cpHdel2+N2+C9)	cpHdel_75 (=cpHdel2+N2+C5)	cpHdel_77 (=cpHdel2+N1+C9)	cpHdel_79 (=cpHdel2+N1+C5)
				[Agonist] vs. response (three parameters)
				Best-fit values
				Bottom		0.000374	0.001127	0.0007008	0.0006951	0.0005428	0.0006434
				Top		0.01859	0.03016	0.01789	0.02625	0.01708	0.02211
				EC50		26.22	1.645	0.4583	0.4379	0.05519	0.242
				logEC50		1.419	0.2162	-0.3389	-0.3586	-1.258	-0.6163
				Span		0.01821	0.02903	0.01719	0.02555	0.01654	0.02147
				95% CI (profile likelihood)
				Bottom		-0.0002649 to 0.0009983	-0.002607 to 0.004821	-0.002369 to 0.003765	-0.001372 to 0.002761	??? to 0.005888	-0.005351 to 0.006611
				Top		0.01790 to 0.01930	0.02862 to 0.03174	0.01676 to 0.01904	0.02548 to 0.02702	??? to 0.01891	0.01999 to 0.02428
				EC50		21.43 to 32.14	1.055 to 2.634	0.1748 to 0.9114	0.2988 to 0.6086	??? to 0.5025	??? to 0.7965
				logEC50		1.331 to 1.507	0.02344 to 0.4207	-0.7575 to -0.04030	-0.5246 to -0.2157	??? to -0.2989	??? to -0.09879
				Goodness of Fit
				Degrees of Freedom		9	9	9	9	9	9
				R squared		0.9964	0.9743	0.9419	0.9875	0.8353	0.8673
				Sum of Squares		1.946e-06	2.454e-05	1.643e-05	7.447e-06	4.689e-05	6.203e-05
				Sy.x		0.000465	0.001651	0.001351	0.0009097	0.002283	0.002625
				Constraints
				EC50		EC50 > 0	EC50 > 0	EC50 > 0	EC50 > 0	EC50 > 0	EC50 > 0
				Number of points
				# of X values		12	12	12	12	12	12
				# Y values analyzed		12	12	12	12	12	12
Supplementary Fig3e
Initial slope of cpHaloD labeling kinetics curve fit in the presence of each Hpep concentration (=cond_2) for split-HaloTag pair "cpHd + Hpep7"								Initial slope of cpHaloD labeling kinetics curve fit in the presence of each Hpep concentration (=cond_2) for split-HaloTag pair "cpHd + Hpep8"								Initial slopes of each kinetic curve at specific Hpep concentration (=cond_2) for split-HaloTag pair "cpHd + Hpep9"								Initial slopes of each kinetic curve at specific Hpep concentration (=cond_2) for split-HaloTag pair "cpHd + Hpep10"								Initial slopes of each kinetic curve at specific Hpep concentration (=cond_2) for split-HaloTag pair "cpHd + Hpep11"
cond_1	cond_2	cond_2_r	s_mean	s_sd	Rep_1	Rep_2		cond_1	cond_2	cond_2_r	s_mean	s_sd	Rep_1	Rep_2		cond_1	cond_2	cond_2_r	s_mean	s_sd	Rep_1	Rep_2		cond_1	cond_2	cond_2_r	s_mean	s_sd	Rep_1	Rep_2		cond_1	cond_2	cond_2_r	s_mean	s_sd	Rep_1	Rep_2
cpHd2	0	0	0.000689837	1.91008e-05	0.000703343	0.000676331		cpHd2	0	0	0.000903905	8.42966e-05	0.000844298	0.000963512		cpHdel_1	0	0	0.000933743	2.98705e-05	0.000912621	0.000954864		cpHdel_1	0	0	0.000781196	8.27802e-05	0.00083973	0.000722662		cpHd2	0	0	0.00087995	7.8976e-05	0.000935795	0.000824106
cpHd2	0.915527	1	0.000838782	9.99773e-05	0.000768088	0.000909477		cpHd2	0.915527	1	0.000960902	9.14141e-05	0.00102554	0.000896262		cpHdel_1	0.976562	1	0.00138527	4.18937e-06	0.00138231	0.00138824		cpHdel_1	0.976562	1	0.00224477	9.30675e-05	0.00217896	0.00231058		cpHd2	0.915527	1	0.00103757	5.72947e-05	0.000997056	0.00107808
cpHd2	1.83105	2	0.00090149	4.23701e-05	0.00087153	0.00093145		cpHd2	1.83105	2	0.00122426	5.03927e-05	0.00125989	0.00118863		cpHdel_1	1.95312	2	0.00166247	6.30672e-05	0.00161788	0.00170707		cpHdel_1	1.95312	2	0.00773193	0.00047527	0.008068	0.00739586		cpHd2	1.83105	2	0.00109287	4.33263e-05	0.00112351	0.00106224
cpHd2	3.66211	4	0.00095607	5.96621e-06	0.000960289	0.000951851		cpHd2	3.66211	4	0.00140439	NA	0.00140439	NA		cpHdel_1	3.90625	4	0.00204654	9.0814e-05	0.00198233	0.00211076		cpHdel_1	3.90625	4	0.0122736	0.000683264	0.0117904	0.0127567		cpHd2	3.66211	4	0.00134198	9.69923e-06	0.00133512	0.00134884
cpHd2	7.32422	7	0.00115948	1.54019e-05	0.00114859	0.00117037		cpHd2	7.32422	7	0.00239695	NA	0.00239695	NA		cpHdel_1	7.8125	8	0.0122265	0.00163477	0.0133825	0.0110706		cpHdel_1	7.8125	8	0.0193031	0.0027126	0.0212212	0.017385		cpHd2	7.32422	7	0.00238386	0.000464234	0.00271212	0.00205559
cpHd2	14.6484	15	0.00129891	3.20637e-05	0.00132158	0.00127624		cpHd2	14.6484	15	0.00373042	0.000422349	0.00402907	0.00343178		cpHdel_1	15.625	16	0.015052	0.00236268	0.0167227	0.0133813		cpHdel_1	15.625	16	0.0269567	0.00242819	0.0286737	0.0252397		cpHd2	14.6484	15	0.00337071	0.000454062	0.00369178	0.00304964
cpHd2	29.2969	29	0.00198539	0.000836788	0.00257708	0.00139369		cpHd2	29.2969	29	0.00476203	0.000843186	0.00535826	0.00416581		cpHdel_1	31.25	31	0.0207407	0.00280268	0.0227225	0.0187589		cpHdel_1	31.25	31	0.0369352	0.00576314	0.03286	0.0410103		cpHd2	29.2969	29	0.00373104	5.09654e-05	0.00376708	0.00369501
cpHd2	58.5938	59	0.00350293	0.000292824	0.00329587	0.00370999		cpHd2	58.5938	59	0.00863279	0.0020445	0.0100785	0.00718711		cpHdel_1	62.5	62	0.0293474	0.00138815	0.030329	0.0283659		cpHdel_1	62.5	62	0.0461151	0.000821293	0.0466958	0.0455343		cpHd2	58.5938	59	0.00933427	0.00124216	0.0102126	0.00845593
cpHd2	117.188	117	0.00368338	0.00034545	0.00392765	0.00343911		cpHd2	117.188	117	0.0134013	0.00043872	0.0130911	0.0137115		cpHdel_1	125	125	0.0384111	0.00382313	0.0411145	0.0357078		cpHdel_1	125	125	0.0589888	0.00266263	0.0608716	0.057106		cpHd2	117.188	117	0.0113222	0.000933207	0.0106623	0.011982
cpHd2	234.375	234	0.00583761	0.00152336	0.00691479	0.00476043		cpHd2	234.375	234	0.0174592	0.000215064	0.0173072	0.0176113		cpHdel_1	250	250	0.0480842	0.0021721	0.0496201	0.0465483		cpHdel_1	250	250	0.0624083	0.00419263	0.065373	0.0594437		cpHd2	234.375	234	0.0170023	0.00245666	0.0152652	0.0187394
cpHd2	468.75	469	0.00831065	0.000320264	0.00853711	0.00808419		cpHd2	468.75	469	0.0188532	0.000193795	0.0187162	0.0189902		cpHdel_1	500	500	0.0533726	0.00881625	0.0596066	0.0471385		cpHdel_1	500	500	0.0618275	0.00171597	0.0630409	0.0606142		cpHd2	468.75	469	0.0194238	0.00125362	0.0203103	0.0185374
cpHd2	937.5	938	0.0124583	0.0015827	0.0135774	0.0113391		cpHd2	937.5	938	0.0217233	0.000378505	0.0214557	0.021991		cpHdel_1	1000	1000	0.0481554	0.0066541	0.0528605	0.0434502		cpHdel_1	1000	1000	0.078371	0.00597414	0.0825953	0.0741466		cpHd2	937.5	938	0.025936	0.000350102	0.0261835	0.0256884
cpHd2	1875	1875	0.0159537	0.000929349	0.0166109	0.0152966		cpHd2	1875	1875	0.0209878	0.00014637	0.0210913	0.0208843		cpHdel_2	0	0	0.00284844	4.16612e-05	0.0028779	0.00281898		cpHdel_2	0	0	0.0028028	6.55202e-05	0.00284913	0.00275647		cpHd2	1875	1875	0.0261737	0.000647319	0.0266314	0.025716
cpHd2	3750	3750	0.0187862	0.00126657	0.0196818	0.0178906		cpHd2	3750	3750	0.0224363	0.00148953	0.0234896	0.021383		cpHdel_2	0.976562	1	0.0438598	0.00186331	0.0425423	0.0451774		cpHdel_2	0.976562	1	0.0630904	0.000339101	0.0628506	0.0633302		cpHd2	3750	3750	0.0305083	0.00383991	0.0277931	0.0332236
cpHd2	7500	7500	0.0192374	0.00179727	0.0205083	0.0179666		cpHd2	7500	7500	0.0211134	0.00235338	0.0227775	0.0194493		cpHdel_2	1.95312	2	0.0653885	0.00277587	0.0634256	0.0673513		cpHdel_2	1.95312	2	0.105037	0.000662705	0.105505	0.104568		cpHd2	7500	7500	0.026859	0.00162065	0.025713	0.028005
cpHd2	15000	15000	0.0216093	0.00191939	0.0229665	0.0202521		cpHd2	15000	15000	0.0238069	0.00453872	0.0270162	0.0205975		cpHdel_2	3.90625	4	0.0959018	0.00348252	0.0983643	0.0934393		cpHdel_2	3.90625	4	0.150687	0.0132341	0.141329	0.160045		cpHd2	15000	15000	0.0281021	0.00243191	0.0263825	0.0298218
cpHd3	0	0	0.000747343	4.15039e-05	0.000717995	0.000776691		cpHd3	0	0	0.000641023	6.40078e-05	0.000686284	0.000595763		cpHdel_2	7.8125	8	0.128741	0.00453275	0.131946	0.125536		cpHdel_2	7.8125	8	0.224376	0.0257514	0.242585	0.206167		cpHd3	0	0	0.000862232	0.000164146	0.000746163	0.000978301
cpHd3	0.915527	1	0.00104699	2.90958e-05	0.00106756	0.00102642		cpHd3	0.915527	1	0.00383142	0.00163329	0.00267652	0.00498633		cpHdel_2	15.625	16	0.179367	0.0178993	0.192024	0.16671		cpHdel_2	15.625	16	0.270514	0.02079	0.285215	0.255813		cpHd3	0.915527	1	0.0012035	9.628e-05	0.00127158	0.00113542
cpHd3	1.83105	2	0.00129052	7.99567e-05	0.00123398	0.00134706		cpHd3	1.83105	2	0.00447398	0.0017	0.0032719	0.00567606		cpHdel_2	31.25	31	0.211437	0.00954272	0.218185	0.204689		cpHdel_2	31.25	31	0.32742	0.0234352	0.310849	0.343991		cpHd3	1.83105	2	0.00205432	4.1259e-05	0.00202515	0.0020835
cpHd3	3.66211	4	0.00221465	0.00104618	0.00147489	0.00295442		cpHd3	3.66211	4	0.00513029	0.000400665	0.00484698	0.0054136		cpHdel_2	62.5	62	0.245587	0.0127237	0.254584	0.23659		cpHdel_2	62.5	62	0.353439	0.0123268	0.362155	0.344722		cpHd3	3.66211	4	0.0036528	5.43146e-05	0.00361439	0.00369121
cpHd3	7.32422	7	0.00352882	0.000560883	0.00313222	0.00392542		cpHd3	7.32422	7	0.00743312	0.000525656	0.00780481	0.00706142		cpHdel_2	125	125	0.258067	0.00446576	0.261225	0.25491		cpHdel_2	125	125	0.359497	0.00847471	0.353505	0.36549		cpHd3	7.32422	7	0.00605253	0.000634795	0.0065014	0.00560366
cpHd3	14.6484	15	0.00611321	7.05812e-05	0.00616312	0.0060633		cpHd3	14.6484	15	0.0119883	2.57738e-05	0.0120066	0.0119701		cpHdel_2	250	250	0.265583	0.00875492	0.271774	0.259393		cpHdel_2	250	250	0.373701	0.0439325	0.404766	0.342636		cpHd3	14.6484	15	0.00884739	0.000526411	0.00847516	0.00921962
cpHd3	29.2969	29	0.0104453	0.000982663	0.0111402	0.00975046		cpHd3	29.2969	29	0.0144799	0.000740539	0.0139562	0.0150035		cpHdel_2	500	500	0.25182	0.00741793	0.257066	0.246575		cpHdel_2	500	500	0.327937	0.00667533	0.323217	0.332657		cpHd3	29.2969	29	0.0116522	0.00105456	0.0109065	0.0123978
cpHd3	58.5938	59	0.0144404	0.000455933	0.0141181	0.0147628		cpHd3	58.5938	59	0.0172033	7.42181e-05	0.0172557	0.0171508		cpHdel_2	1000	1000	0.271588	0.00980803	0.278523	0.264652		cpHdel_2	1000	1000	0.357552	0.00442025	0.354426	0.360678		cpHd3	58.5938	59	0.0198864	0.000661545	0.0194186	0.0203542
cpHd3	117.188	117	0.0181482	0.00134283	0.0171987	0.0190977		cpHd3	117.188	117	0.0204107	0.00131044	0.0213373	0.0194841		cpHdel_3	0	0	0.000884071	2.48155e-05	0.000901619	0.000866524		cpHdel_3	0	0	0.000701165	4.90391e-05	0.000735841	0.000666489		cpHd3	117.188	117	0.0220308	0.0021365	0.0235415	0.02052
cpHd3	234.375	234	0.0223182	0.00158775	0.0211955	0.0234409		cpHd3	234.375	234	0.0208001	0.00128073	0.0217057	0.0198945		cpHdel_3	0.976562	1	0.112276	0.00628592	0.107831	0.11672		cpHdel_3	0.976562	1	0.129789	0.0236605	0.113059	0.14652		cpHd3	234.375	234	0.0240234	0.00179238	0.022756	0.0252909
cpHd3	468.75	469	0.023015	0.000185725	0.0228837	0.0231463		cpHd3	468.75	469	0.0189227	0.000751528	0.0183913	0.0194541		cpHdel_3	1.95312	2	0.175644	0.00293785	0.173567	0.177721		cpHdel_3	1.95312	2	0.228111	0.0274145	0.208726	0.247496		cpHd3	468.75	469	0.0237599	0.00165538	0.0249304	0.0225893
cpHd3	937.5	938	0.0259256	0.000577693	0.0255171	0.0263341		cpHd3	937.5	938	0.0213136	0.00103003	0.0205852	0.0220419		cpHdel_3	3.90625	4	0.253244	0.0047611	0.256611	0.249877		cpHdel_3	3.90625	4	0.338715	0.0261765	0.320205	0.357224		cpHd3	937.5	938	0.0256025	0.000311089	0.0253825	0.0258225
cpHd3	1875	1875	0.0269156	0.000313991	0.0271376	0.0266936		cpHd3	1875	1875	0.0196949	0.000358856	0.0194411	0.0199486		cpHdel_3	7.8125	8	0.318522	0.0268451	0.29954	0.337505		cpHdel_3	7.8125	8	0.44838	0.00917718	0.45487	0.441891		cpHd3	1875	1875	0.0257893	0.00228786	0.027407	0.0241715
cpHd3	3750	3750	0.028846	0.000378647	0.0291138	0.0285783		cpHd3	3750	3750	0.0209789	0.000682267	0.0204964	0.0214613		cpHdel_3	15.625	16	0.341349	0.00765036	0.335939	0.346758		cpHdel_3	15.625	16	0.516493	0.0187447	0.503238	0.529747		cpHd3	3750	3750	0.0263966	0.000683622	0.0259133	0.02688
cpHd3	7500	7500	0.0271451	0.000503799	0.0275013	0.0267888		cpHd3	7500	7500	0.0169748	0.00210174	0.018461	0.0154887		cpHdel_3	31.25	31	0.356492	0.0185049	0.343407	0.369577		cpHdel_3	31.25	31	0.455076	0.00573886	0.451018	0.459134		cpHd3	7500	7500	0.0225452	0.000571676	0.0221409	0.0229494
cpHd3	15000	15000	0.029097	0.000717831	0.0285895	0.0296046		cpHd3	15000	15000	0.0156716	0.00135601	0.0166304	0.0147128		cpHdel_3	62.5	62	0.343044	0.0120723	0.35158	0.334508		cpHdel_3	62.5	62	0.556845	0.0288919	0.577275	0.536415		cpHd3	15000	15000	0.024104	0.000241847	0.024275	0.0239329
no_protein	0	0	0.00073423	7.6156e-05	0.00068038	0.000788081		no_protein	0	0	0.000647114	7.14452e-05	0.000596595	0.000697633		cpHdel_3	125	125	0.347167	0.00600793	0.342919	0.351416		cpHdel_3	125	125	0.539513	0.0138279	0.529735	0.549291		no_protein	0	0	0.000654343	0.000160863	0.00076809	0.000540595
no_protein	0.915527	1	0.000790993	1.20433e-06	0.000790141	0.000791844		no_protein	0.915527	1	0.000748578	3.52497e-07	0.000748329	0.000748828		cpHdel_3	250	250	0.347994	0.0228479	0.331838	0.364149		cpHdel_3	250	250	0.494009	0.0144289	0.483806	0.504212		no_protein	0.915527	1	0.000749385	4.79556e-05	0.000715475	0.000783295
no_protein	1.83105	2	0.000767902	2.58665e-06	0.000769731	0.000766073		no_protein	1.83105	2	0.000766163	0.00012509	0.000677711	0.000854615		cpHdel_3	500	500	0.337171	0.0127414	0.346181	0.328162		cpHdel_3	500	500	0.453719	0.0202001	0.468003	0.439435		no_protein	1.83105	2	0.000813159	4.7961e-05	0.000847072	0.000779245
no_protein	3.66211	4	0.000788043	9.62309e-05	0.000719998	0.000856089		no_protein	3.66211	4	0.000836202	1.05968e-05	0.000843695	0.000828709		cpHdel_3	1000	1000	0.340298	0.00177021	0.34155	0.339046		cpHdel_3	1000	1000	0.519414	0.0533028	0.481723	0.557104		no_protein	3.66211	4	0.000895468	2.7243e-05	0.000914731	0.000876204
no_protein	7.32422	7	0.000734306	0.00011063	0.000656078	0.000812533		no_protein	7.32422	7	0.000692205	5.34776e-05	0.00065439	0.000730019		no_protein	0	0	0.000769609	4.36078e-05	0.000800444	0.000738773		no_protein	0	0	0.000743631	0.000123046	0.000830638	0.000656625		no_protein	7.32422	7	0.000787541	5.6114e-05	0.000747863	0.00082722
no_protein	14.6484	15	0.000678418	7.65525e-05	0.000624287	0.000732549		no_protein	14.6484	15	0.000738009	5.38969e-05	0.00077612	0.000699898		no_protein	0.976562	1	0.000778115	1.45797e-06	0.000779146	0.000777084		no_protein	0.976562	1	0.000936123	5.5687e-05	0.000896746	0.000975499		no_protein	14.6484	15	0.000796005	5.26644e-05	0.000833244	0.000758765
no_protein	29.2969	29	0.000936243	0.000303642	0.000721536	0.00115095		no_protein	29.2969	29	0.000711682	3.07767e-05	0.000733445	0.00068992		no_protein	1.95312	2	0.000838095	1.77292e-05	0.000850632	0.000825559		no_protein	1.95312	2	0.000912007	2.3822e-05	0.000895162	0.000928852		no_protein	29.2969	29	0.000840104	1.56825e-05	0.000829015	0.000851193
no_protein	58.5938	59	0.000637682	4.46661e-05	0.000606098	0.000669266		no_protein	58.5938	59	0.000788936	9.22996e-05	0.00072367	0.000854201		no_protein	3.90625	4	0.000857798	2.46395e-05	0.000840375	0.000875221		no_protein	3.90625	4	0.000809817	8.01164e-05	0.000866468	0.000753166		no_protein	58.5938	59	0.000688485	2.85909e-05	0.000708702	0.000668269
no_protein	117.188	117	0.000661905	5.12948e-05	0.000698176	0.000625634		no_protein	117.188	117	0.00052124	0.000129064	0.000612502	0.000429978		no_protein	7.8125	8	0.000782948	3.88084e-05	0.00081039	0.000755507		no_protein	7.8125	8	0.000882584	7.82223e-05	0.000827273	0.000937896		no_protein	117.188	117	0.000656345	4.71567e-05	0.000623	0.000689689
no_protein	234.375	234	0.000678668	4.42517e-05	0.000709958	0.000647377		no_protein	234.375	234	0.000603553	5.39181e-05	0.000641678	0.000565427		no_protein	15.625	16	0.000888925	1.32034e-05	0.000898261	0.000879589		no_protein	15.625	16	0.000965848	7.6291e-05	0.00101979	0.000911902		no_protein	234.375	234	0.000611635	1.69182e-05	0.000599672	0.000623598
no_protein	468.75	469	0.00069521	5.93044e-05	0.000653275	0.000737144		no_protein	468.75	469	0.000634022	4.53764e-05	0.000601936	0.000666108		no_protein	31.25	31	0.000836923	1.25276e-05	0.000828064	0.000845781		no_protein	31.25	31	0.000975493	3.47367e-05	0.00100006	0.00095093		no_protein	468.75	469	0.000725715	1.64775e-06	0.00072455	0.00072688
no_protein	937.5	938	0.00058607	3.66347e-05	0.000560166	0.000611975		no_protein	937.5	938	0.000581905	8.29675e-05	0.000523238	0.000640572		no_protein	62.5	62	0.000911044	1.36509e-07	0.000910948	0.000911141		no_protein	62.5	62	0.000953207	7.4098e-05	0.000900812	0.0010056		no_protein	937.5	938	0.000617862	4.75928e-05	0.000584209	0.000651516
no_protein	1875	1875	0.00074214	3.33415e-05	0.000765716	0.000718564		no_protein	1875	1875	0.000608789	1.90018e-06	0.000610133	0.000607445		no_protein	125	125	0.000856717	1.09863e-05	0.000864485	0.000848948		no_protein	125	125	0.000920672	2.33638e-05	0.000937193	0.000904151		no_protein	1875	1875	0.000680898	3.76821e-05	0.000654253	0.000707543
no_protein	3750	3750	0.000655043	4.96251e-05	0.000619953	0.000690134		no_protein	3750	3750	0.000611765	2.08197e-05	0.000626487	0.000597043		no_protein	250	250	0.000937348	1.26398e-05	0.000946286	0.000928411		no_protein	250	250	0.000935495	3.12488e-05	0.000913399	0.000957591		no_protein	3750	3750	0.000657895	3.36386e-05	0.000681681	0.000634109
no_protein	7500	7500	0.000811681	6.8223e-05	0.00076344	0.000859922		no_protein	7500	7500	0.000779876	9.55538e-05	0.000847443	0.000712309		no_protein	500	500	0.00107561	5.72749e-06	0.00107156	0.00107966		no_protein	500	500	0.00098481	2.54823e-05	0.000966791	0.00100283		no_protein	7500	7500	0.000839257	1.09719e-05	0.000831499	0.000847015
no_protein	15000	15000	0.000795544	8.0465e-05	0.000738647	0.000852442		no_protein	15000	15000	0.000844321	1.48541e-05	0.000833817	0.000854824		no_protein	1000	1000	0.00091729	4.88325e-05	0.00088276	0.00095182		no_protein	1000	1000	0.000830763	4.86057e-05	0.000865133	0.000796394		no_protein	15000	15000	0.000827077	1.25196e-05	0.00083593	0.000818224
	EC50 fit	cpHdel2+Hpep7 (rep1)	cpHdel2+Hpep7 (rep2)	cpHdel3+Hpep7 (rep1)	cpHdel3+Hpep7 (rep2)	cpHdel2+Hpep8 (rep1)	cpHdel2+Hpep8 (rep2)	cpHdel3+Hpep8 (rep1)	cpHdel3+Hpep8 (rep2)	cpHdel+Hpep9 (rep1)	cpHdel+Hpep9 (rep2)	cpHdel2+Hpep9 (rep1)	cpHdel2+Hpep9 (rep2)	cpHdel3+Hpep9 (rep1)	cpHdel3+Hpep9 (rep2)	cpHdel2+Hpep10 (rep1)	cpHdel2+Hpep10 (rep2)	cpHdel3+Hpep10 (rep1)	cpHdel3+Hpep10 (rep2)	cpHdel2+Hpep11 (rep1)	cpHdel2+Hpep11 (rep2)	cpHdel3+Hpep11 (rep1)	cpHdel3+Hpep11 (rep2)
	[Agonist] vs. response (three parameters)
	Best-fit values
	Bottom	0.001053	0.0009703	0.0007315	0.0007966	0.0008842	0.0003548	0.000531	0.001875	0.0007979	0.0003149	0.007127	0.01325	-0.006551	-0.007339	-0.0001581	0.004102	-0.01997	-0.01176	0.001033	0.0009007	0.0004441	0.0003273
	Top	0.02338	0.02095	0.02789	0.02806	0.02408	0.02175	0.01992	0.01941	0.05946	0.04948	0.2757	0.2634	0.3531	0.3595	0.3692	0.3619	0.5204	0.528	0.02791	0.03043	0.02567	0.0252
	EC50	779.9	829	65.11	58.45	106.3	85.6	10.6	10.81	51.18	44.24	7.754	8.786	1.713	1.599	4.905	5.181	2.2	1.905	170.6	200.3	26.72	24.09
	logEC50	2.892	2.919	1.814	1.767	2.026	1.932	1.025	1.034	1.709	1.646	0.8895	0.9438	0.2337	0.2039	0.6906	0.7144	0.3425	0.2799	2.232	2.302	1.427	1.382
	Span	0.02233	0.01998	0.02716	0.02727	0.02319	0.02139	0.01939	0.01753	0.05866	0.04917	0.2686	0.2501	0.3596	0.3668	0.3694	0.3578	0.5404	0.5397	0.02688	0.02953	0.02523	0.02487
	95% CI (profile likelihood)
	Bottom	0.0006155 to 0.001488	0.0005149 to 0.001422	-0.0004018 to 0.001838	-0.0001680 to 0.001743	-0.0002621 to 0.002003	-0.001270 to 0.001942	-0.001958 to 0.002831	-0.001715 to 0.005018	-0.003247 to 0.004640	-0.002927 to 0.003414	-0.006561 to 0.02037	-0.001421 to 0.02731	-0.03695 to 0.02346	-0.05824 to 0.04252	-0.04650 to 0.04346	-0.03024 to 0.03673	-0.1185 to 0.07457	-0.1048 to 0.07847	-0.0002231 to 0.002262	-0.0007338 to 0.002495	-0.001684 to 0.002468	-0.001590 to 0.002159
	Top	0.02242 to 0.02438	0.01994 to 0.02202	0.02686 to 0.02895	0.02721 to 0.02893	0.02287 to 0.02533	0.02038 to 0.02316	0.01866 to 0.02121	0.01765 to 0.02122	0.05364 to 0.06605	0.04514 to 0.05426	0.2670 to 0.2847	0.2536 to 0.2734	0.3402 to 0.3661	0.3383 to 0.3810	0.3445 to 0.3949	0.3431 to 0.3812	0.4772 to 0.5648	0.4884 to 0.5686	0.02637 to 0.02951	0.02833 to 0.03264	0.02421 to 0.02716	0.02392 to 0.02650
	EC50	648.7 to 937.7	670.9 to 1025	50.30 to 84.47	47.51 to 71.96	76.97 to 147.2	58.76 to 125.0	6.306 to 17.90	4.730 to 24.47	31.61 to 82.80	28.85 to 67.74	6.220 to 9.694	6.739 to 11.48	1.304 to 2.264	1.027 to 2.513	3.072 to 8.014	3.576 to 7.592	1.238 to 4.038	1.095 to 3.412	123.8 to 234.2	134.3 to 299.1	17.70 to 40.22	16.64 to 34.91
	logEC50	2.812 to 2.972	2.827 to 3.011	1.702 to 1.927	1.677 to 1.857	1.886 to 2.168	1.769 to 2.097	0.7998 to 1.253	0.6749 to 1.389	1.500 to 1.918	1.460 to 1.831	0.7938 to 0.9865	0.8286 to 1.060	0.1154 to 0.3548	0.01160 to 0.4003	0.4874 to 0.9038	0.5535 to 0.8803	0.09256 to 0.6062	0.03946 to 0.5331	2.093 to 2.370	2.128 to 2.476	1.248 to 1.604	1.221 to 1.543
	Goodness of Fit
	Degrees of Freedom	13	13	13	13	13	11	13	13	9	9	9	9	9	9	9	9	9	9	13	13	13	13
	R squared	0.9961	0.9945	0.9929	0.9948	0.9882	0.9799	0.9598	0.9094	0.9823	0.9842	0.9953	0.9938	0.9878	0.9676	0.9745	0.9849	0.9463	0.9521	0.9874	0.9819	0.9767	0.981
	Sum of Squares	3.871e-06	4.287e-06	1.348e-05	9.888e-06	1.643e-05	2.003e-05	3.341e-05	6.515e-05	9.346e-05	5.99e-05	0.0005221	0.0006066	0.001772	0.00494	0.005027	0.002786	0.01956	0.0167	2.311e-05	3.968e-05	3.69e-05	2.883e-05
	Sy.x	0.0005457	0.0005742	0.001018	0.0008721	0.001124	0.001349	0.001603	0.002239	0.003223	0.00258	0.007616	0.00821	0.01403	0.02343	0.02363	0.0176	0.04661	0.04307	0.001333	0.001747	0.001685	0.001489
	Constraints
	EC50	EC50 > 0	EC50 > 0	EC50 > 0	EC50 > 0	EC50 > 0	EC50 > 0	EC50 > 0	EC50 > 0	EC50 > 0	EC50 > 0	EC50 > 0	EC50 > 0	EC50 > 0	EC50 > 0	EC50 > 0	EC50 > 0	EC50 > 0	EC50 > 0	EC50 > 0	EC50 > 0	EC50 > 0	EC50 > 0
	Number of points
	# of X values	16	16	16	16	16	16	16	16	12	12	12	12	12	12	12	12	12	12	16	16	16	16
	# Y values analyzed	16	16	16	16	16	14	16	16	12	12	12	12	12	12	12	12	12	12	16	16	16	16

## Sheet: Supplementary Fig 3d
			cpHdel_3 labeling kinetics at varying Hpep9 conc (nM)													cpHdel_2 labeling kinetics at varying Hpep9 conc (nM)													cpHdel_1 labeling kinetics at varying Hpep9 conc (nM)													"no_protein ctrl" labeling kinetics at varying Hpep9 conc (nM)
HTL-TMR [mP]			1000	500	250	125	62.5	31.25	15.625	7.8125	3.90625	1.95312	0.976562	0		1000	500	250	125	62.5	31.25	15.625	7.8125	3.90625	1.95312	0.976562	0		1000	500	250	125	62.5	31.25	15.625	7.8125	3.90625	1.95312	0.976562	0		1000	500	250	125	62.5	31.25	15.625	7.8125
Cycle Nr.	Time [s]	Temp. [°C]	D1	D2	D3	D4	D5	D6	D7	D8	D9	D10	D11	D12		C13	C14	C15	C16	C17	C18	C19	C20	C21	C22	C23	C24		D13	D14	D15	D16	D17	D18	D19	D20	D21	D22	D23	D24		E13	E14	E15	E16	E17	E18	E19	E20
1	0	36.7	204	209	203	203	208	213	211	205	209	204	194	210		215	209	205	215	208	202	204	220	216	217	211	196		217	205	218	198	207	210	217	197	198	210	205	198		211	198	208	214	203	209	206	198
2	62.744	36.7	209	206	198	203	208	214	206	207	206	207	205	200		211	204	212	210	212	205	205	210	216	210	212	195		214	208	212	202	215	215	212	206	207	210	211	203		208	203	202	200	201	216	214	196
3	121.56	36.6	214	210	205	206	201	213	213	207	212	211	210	203		214	205	209	215	214	215	201	210	211	219	209	204		211	207	207	203	205	205	205	200	211	209	209	206		207	198	204	206	200	215	209	197
4	180.49	36.6	203	203	196	203	201	206	209	214	208	205	204	198		217	219	208	207	218	204	202	217	212	210	208	199		208	207	215	203	205	205	206	202	207	220	198	207		202	209	212	199	201	215	210	196
5	239.38	36.9	207	210	208	205	197	210	206	211	213	209	207	199		218	207	207	206	217	210	203	212	216	208	212	205		212	198	211	205	206	215	190	207	206	211	190	205		204	203	208	202	198	218	207	199
6	298.287	37	207	210	203	206	205	208	206	214	209	208	206	200		213	216	208	208	216	201	209	218	215	216	206	197		215	202	203	207	217	204	210	205	205	204	198	209		207	190	213	201	200	208	208	189
7	357.129	37	206	201	205	194	200	207	212	206	214	212	199	201		214	207	211	216	228	218	201	216	219	219	215	203		216	200	206	203	210	215	208	195	201	205	205	217		209	200	206	196	203	215	208	199
8	415.866	37	210	206	202	207	205	218	205	212	203	203	208	194		218	221	213	218	222	219	208	214	219	210	222	203		204	203	201	203	218	215	208	200	207	206	197	205		208	204	205	211	198	221	209	201
9	474.507	37	214	203	205	210	204	211	213	212	205	207	195	196		225	214	211	213	225	223	213	211	218	224	205	204		212	206	210	211	219	212	213	196	205	214	199	210		209	206	211	209	204	215	205	195
10	533.194	37	210	205	206	203	202	214	216	211	211	210	201	198		222	218	213	213	225	224	215	214	221	227	212	202		215	203	207	201	206	219	209	202	215	215	201	203		205	208	209	203	203	220	209	195
11	592.004	37	210	204	213	216	207	208	206	217	212	218	201	201		234	209	213	213	232	225	216	211	231	215	216	206		212	205	208	205	215	216	201	197	207	214	203	214		210	211	210	206	206	218	218	200
12	651.033	36.8	208	210	211	208	210	210	219	221	214	217	204	192		227	216	207	208	230	229	215	214	221	218	212	203		218	210	210	209	212	218	210	208	206	225	208	203		208	207	208	205	202	215	216	195
13	710.071	37.1	225	213	212	216	200	219	213	221	214	221	213	199		226	218	210	222	234	228	209	220	224	219	219	214		219	201	206	216	216	213	211	212	210	219	208	207		205	202	217	208	206	217	210	203
14	769.016	37.1	221	215	214	222	213	214	220	223	210	216	206	197		224	217	216	229	244	234	215	225	228	227	210	215		224	207	212	210	220	213	205	202	217	209	204	209		201	208	206	212	201	232	210	200
15	827.648	37.1	221	227	209	218	212	224	220	219	218	216	217	203		231	226	222	229	232	228	215	228	230	216	221	210		218	209	215	220	219	215	219	209	214	210	206	214		209	208	216	207	212	216	213	201
16	886.423	37.1	231	221	217	217	214	234	225	218	220	218	215	199		230	212	221	231	227	233	218	226	230	219	221	206		221	209	214	208	216	228	221	210	206	219	204	211		213	209	214	200	198	224	214	196
17	945.193	37.1	226	216	216	220	221	224	214	230	212	224	206	197		239	226	228	232	236	235	225	227	225	224	225	210		224	205	220	217	230	218	208	208	208	211	207	206		213	213	210	200	214	221	215	206
18	1003.92	37.1	230	222	220	224	212	225	230	232	218	229	207	200		230	224	230	237	239	237	213	228	228	227	226	216		223	220	206	219	229	220	215	214	208	216	206	220		214	213	220	206	204	217	214	209
19	1062.87	37	217	223	224	221	215	220	218	226	222	227	218	192		243	225	232	233	244	234	227	228	237	216	228	214		218	216	223	215	218	231	218	209	219	219	203	212		218	218	215	207	200	232	208	204
20	1121.84	36.9	233	224	218	217	224	229	236	235	220	224	216	204		241	224	226	234	250	245	227	228	237	229	221	204		225	219	213	228	228	226	216	211	207	219	205	199		202	210	211	211	199	226	209	202
21	1180.81	36.9	233	227	231	227	221	224	231	224	226	226	211	200		238	222	226	242	252	242	222	225	236	233	228	213		232	218	225	215	227	221	217	206	208	225	206	208		209	215	215	210	210	213	218	199
22	1239.59	37.1	234	224	221	224	227	227	224	237	230	228	218	205		244	229	226	234	246	248	232	233	237	234	224	212		228	212	221	214	217	222	219	214	214	217	209	207		212	213	208	209	205	219	215	201
23	1298.31	37.1	234	216	234	225	221	230	232	230	227	236	218	195		241	227	237	242	252	238	228	243	237	235	226	219		226	225	222	223	222	231	214	212	213	225	215	210		217	202	209	208	215	212	218	205
24	1357.07	37.1	231	232	231	230	226	232	231	237	230	229	224	200		238	236	234	243	248	250	226	235	237	233	224	211		230	222	232	221	225	232	222	212	216	215	214	210		226	208	210	206	201	220	215	206
25	1415.83	37	255	230	229	230	231	232	236	228	223	233	220	204		243	234	242	250	246	251	226	245	237	231	225	214		234	221	225	230	225	227	216	214	223	214	212	214		218	212	219	221	209	228	220	200
26	1474.67	37	238	234	232	232	237	237	247	243	223	235	220	201		249	240	232	237	249	250	232	229	235	231	231	224		227	227	222	220	228	220	220	205	219	219	198	219		214	214	219	211	210	219	219	206
27	1533.72	37.1	246	232	233	234	234	240	239	245	225	235	216	208		249	241	238	248	258	256	230	235	245	234	231	220		234	216	226	226	235	226	220	214	213	221	206	213		214	210	215	213	218	224	219	202
28	1592.69	37	245	237	234	236	227	232	240	245	238	231	223	199		246	237	240	245	257	245	243	243	248	241	231	208		232	231	231	221	238	226	220	216	215	222	202	216		222	212	210	205	213	221	218	198
29	1651.56	36.8	241	231	235	234	235	236	245	239	231	239	215	209		247	241	237	244	259	254	236	239	245	245	230	212		226	229	229	223	230	230	210	215	213	215	211	213		218	213	206	210	208	229	225	205
30	1710.22	37.1	247	242	226	239	229	249	236	240	241	236	221	200		255	239	241	251	257	255	237	237	241	239	233	214		235	225	227	230	229	237	221	218	209	223	205	212		218	209	215	208	207	225	219	204
31	1769.03	37.1	258	240	242	243	231	244	244	238	232	240	228	203		255	238	246	249	258	249	241	240	246	248	227	215		245	224	226	234	229	225	219	212	218	214	213	216		221	215	215	206	206	219	217	211
32	1827.85	37.1	254	239	254	236	237	241	238	251	239	237	227	204		248	257	246	244	253	259	236	234	255	235	234	213		236	235	226	233	236	235	224	222	214	219	212	212		212	211	225	211	207	226	220	203
33	1886.72	37.1	252	239	242	239	221	236	248	250	229	241	231	204		249	242	249	257	263	264	241	245	254	237	229	214		243	231	230	233	228	234	217	213	219	222	206	212		207	208	209	208	207	230	222	205
34	1945.56	37.1	252	236	239	248	237	243	248	245	234	235	231	204		264	240	252	251	260	257	250	251	258	232	235	208		240	233	238	237	236	237	218	216	220	223	203	212		207	215	214	215	210	226	227	201
35	2004.45	37	243	237	236	237	238	242	243	253	238	243	230	199		257	251	256	267	266	260	247	254	247	236	231	212		244	233	232	237	232	234	215	211	216	218	207	219		202	227	210	209	205	218	221	209
36	2063.31	37	252	248	240	252	229	248	240	247	244	244	225	204		257	245	242	255	268	265	242	248	249	243	233	219		240	233	232	235	232	235	219	212	218	218	211	215		209	209	210	210	214	228	218	208
37	2122.34	36.9	263	250	247	243	233	242	250	248	251	238	222	196		258	251	257	254	265	257	247	240	250	237	234	215		247	237	237	233	236	237	227	218	214	218	215	215		208	207	216	208	213	230	217	209
38	2181.03	36.8	246	252	233	248	238	260	233	254	239	248	228	211		263	253	255	259	268	267	253	248	255	242	240	207		248	238	237	232	240	238	224	223	213	229	208	206		211	214	216	198	220	226	220	212
39	2239.73	37.1	246	244	251	247	244	249	246	253	245	241	226	204		262	258	261	260	272	259	252	250	254	246	240	218		251	240	239	229	243	241	225	218	224	226	202	215		206	218	215	209	211	223	216	202
40	2298.41	37.1	259	252	240	247	235	245	255	252	239	248	233	204		264	254	257	258	268	262	243	242	258	258	236	213		244	243	238	237	234	234	225	219	227	223	211	214		207	216	216	212	211	216	217	210
41	2357.11	37.1	256	247	240	251	238	255	242	258	250	244	234	203		263	252	257	268	267	270	256	258	254	244	236	217		241	244	233	234	237	238	230	215	221	218	216	216		212	214	213	205	214	222	212	205
42	2415.97	37.1	249	254	249	245	244	249	254	260	250	241	237	203		266	256	259	262	277	271	255	251	262	251	239	212		250	236	237	229	241	237	236	219	213	233	209	205		213	215	218	211	208	230	224	209
43	2474.96	37	260	249	251	248	245	257	263	253	253	239	234	209		262	256	261	265	274	263	252	251	256	246	242	221		247	253	248	235	240	235	226	227	216	220	216	215		209	210	214	209	207	223	215	201
44	2533.86	37	259	249	249	247	250	252	252	258	258	254	233	204		276	264	266	270	271	274	256	247	260	251	237	214		243	242	234	248	237	234	228	217	223	224	218	220		204	219	214	212	211	222	224	209
45	2592.87	37	251	249	253	257	249	256	253	253	259	246	230	201		273	259	267	273	273	269	259	252	261	241	236	215		247	245	244	245	243	239	227	219	224	226	217	214		221	215	219	209	213	223	223	202
46	2651.49	36.8	256	250	250	257	250	251	257	256	249	243	234	207		272	268	268	275	282	269	257	257	260	248	240	211		255	241	247	236	237	242	232	218	221	217	215	219		218	218	217	213	206	230	225	207
47	2710.15	37.1	264	254	261	249	255	263	255	267	248	249	226	200		275	260	262	266	277	266	264	253	256	253	244	216		257	241	247	247	246	236	232	221	223	220	215	215		220	214	224	209	214	230	223	207
48	2768.91	37.1	264	263	261	251	249	255	255	262	252	252	241	204		274	261	260	264	277	275	259	256	265	255	241	205		259	250	244	241	248	233	234	217	223	231	213	215		216	219	214	207	207	226	213	205
49	2827.62	37.1	268	264	260	259	257	262	261	266	250	259	237	206		269	266	270	271	287	280	252	262	257	257	239	215		253	256	250	242	246	249	225	227	222	226	214	213		224	221	212	208	214	226	220	212
50	2886.51	37.1	257	269	258	257	248	260	265	262	256	245	237	208		277	265	269	266	277	275	257	259	260	260	251	220		252	245	243	245	241	243	233	223	222	223	214	210		218	229	225	216	199	222	219	209
51	2945.43	37	255	257	259	262	255	267	260	266	253	257	241	203		274	268	265	277	278	280	261	268	268	253	237	213		265	245	249	249	243	244	233	223	221	218	216	210		221	213	214	206	213	224	221	205
52	3004.31	37.1	263	266	266	256	257	264	259	266	259	256	242	207		281	272	269	276	284	272	255	268	258	255	242	218		257	248	248	250	240	242	230	219	217	225	218	216		222	211	219	212	211	228	223	200
53	3063.33	37	267	261	253	260	259	264	261	272	257	252	240	207		281	269	266	271	288	274	264	260	268	251	247	213		260	248	244	249	240	237	234	214	228	226	210	220		216	217	220	209	210	222	223	206
54	3121.99	36.9	263	262	263	261	260	266	262	268	261	257	237	208		280	272	276	275	289	277	265	260	260	256	248	217		259	242	249	248	247	241	234	228	223	229	221	214		221	212	209	215	216	229	219	204
55	3180.66	36.8	265	262	261	267	257	262	261	272	266	260	240	206		272	277	275	270	283	281	265	262	266	260	249	214		259	247	250	250	248	241	232	221	221	228	218	217		220	211	216	213	210	221	218	207
56	3239.37	37.1	276	264	261	267	257	268	264	272	259	257	238	207		277	273	278	275	287	274	273	263	268	258	251	224		258	247	256	245	240	237	230	225	224	221	217	220		218	214	218	216	214	237	218	209
57	3298.06	37.1	274	267	267	262	268	270	274	271	265	252	242	200		280	275	278	286	290	278	271	269	266	261	247	214		266	246	253	254	249	250	235	231	224	227	221	214		214	219	210	217	210	227	218	209
58	3356.93	37.1	271	270	272	272	264	270	263	279	258	264	245	208		280	268	272	279	289	278	272	269	272	265	247	216		258	253	254	253	250	247	233	230	226	224	218	211		209	216	216	215	208	232	220	212
59	3415.92	37	267	265	267	269	259	273	273	272	264	263	248	207		280	279	281	286	287	278	269	271	273	259	248	219		265	253	257	252	249	243	235	227	221	226	222	219		215	217	219	213	211	223	219	212
60	3474.93	37	274	268	267	277	264	268	270	277	263	261	243	212		286	278	277	295	291	280	271	266	265	259	246	210		265	249	259	248	247	253	239	220	218	220	223	217		209	216	217	211	213	230	217	212
61	3533.91	37	272	265	266	273	264	269	275	273	270	268	247	205		287	279	282	283	291	286	273	267	266	258	253	208		273	261	259	250	252	242	226	224	218	223	213	220		212	207	211	215	216	223	219	205
62	3592.65	37	274	268	267	273	265	268	273	278	277	265	247	204		285	274	277	278	290	281	276	274	278	259	248	214		264	261	257	249	249	244	234	226	221	225	218	215		216	215	219	207	217	223	223	209
63	3651.36	36.9	273	271	265	265	263	274	268	273	262	268	248	196		290	285	278	287	298	284	265	270	275	258	238	218		265	259	259	253	245	246	238	221	228	223	215	215		216	223	213	212	215	230	219	207
64	3709.99	37.1	271	271	269	265	272	273	281	269	261	267	243	210		288	278	285	286	292	282	267	273	275	256	252	212		260	258	256	247	257	247	232	230	225	231	219	214		225	219	220	213	213	223	222	217
65	3768.64	37.1	273	281	277	268	272	272	277	277	265	263	252	210		293	274	283	291	287	288	274	277	277	259	242	217		274	251	263	253	253	246	237	227	226	227	221	208		218	217	219	222	214	236	214	207
66	3827.48	37.1	278	275	279	268	266	272	273	273	272	268	243	204		282	278	290	286	300	291	281	270	271	261	251	211		265	259	258	258	256	257	239	227	225	222	210	219		219	206	221	214	220	233	222	213
67	3886.44	37.1	283	279	271	271	272	272	271	281	263	262	248	203		286	283	289	277	298	285	283	277	277	262	257	218		272	264	257	247	254	248	231	222	219	227	216	212		221	215	218	207	201	228	223	209
68	3945.43	37	284	266	270	277	275	279	273	277	271	275	244	207		295	285	285	282	295	296	274	280	279	257	254	218		266	268	262	255	255	246	239	227	229	229	218	207		216	216	220	207	212	223	216	201
69	4004.36	37	274	269	274	281	272	278	279	275	278	266	255	210		299	288	293	291	298	289	277	272	276	269	255	218		266	263	260	251	254	250	237	224	228	230	221	217		218	220	225	212	220	228	222	206
70	4063.08	37	281	276	277	278	277	274	274	276	277	273	255	212		294	287	290	296	304	292	279	280	284	260	257	217		273	261	259	252	257	249	245	231	224	223	214	218		213	222	217	217	222	234	219	215
71	4121.7	36.9	274	280	272	281	280	287	280	281	269	275	256	205		290	289	293	296	298	293	284	279	287	263	258	217		268	266	271	260	258	254	231	229	234	223	224	218		219	214	215	221	206	225	223	214
72	4180.42	36.8	283	280	278	281	275	290	278	287	276	269	249	210		300	291	294	294	298	299	290	279	282	266	252	216		270	260	260	265	254	250	235	230	229	235	216	212		213	214	223	220	216	226	219	206
73	4239.09	37	285	279	286	280	282	281	277	284	279	281	254	205		293	294	288	295	297	297	289	283	282	266	257	222		266	272	268	256	253	251	236	231	228	221	217	218		222	221	221	210	216	229	221	202
74	4297.91	37.1	283	281	283	283	279	275	282	278	274	278	258	210		295	290	296	304	298	305	285	280	277	267	252	219		270	265	260	264	249	249	237	222	233	232	216	214		216	214	212	212	218	223	224	208
75	4356.88	37.1	286	291	278	282	277	273	280	278	279	278	257	209		295	289	293	290	304	305	282	277	285	264	260	217		270	260	265	261	260	253	245	229	235	225	217	218		217	222	218	207	220	225	221	213
76	4415.86	37	278	278	283	280	273	276	289	288	286	272	256	207		299	296	288	303	309	303	281	276	282	267	253	213		268	271	266	254	255	251	233	231	237	235	213	212		218	220	222	210	207	221	223	214
77	4474.79	37	287	281	280	283	282	289	278	284	284	274	252	212		299	291	292	293	302	300	281	287	287	271	264	219		270	273	268	259	257	252	239	229	229	234	224	220		218	216	223	216	214	227	225	210
78	4533.59	37	284	293	280	284	285	283	283	285	277	275	248	202		302	293	287	297	310	293	287	278	278	273	256	222		274	264	270	262	260	258	242	231	225	220	224	215		224	209	218	219	215	229	215	210
79	4592.23	36.8	292	290	287	288	284	281	286	288	283	278	255	211		302	283	294	296	301	302	297	285	290	272	251	221		279	271	267	256	257	260	244	230	228	237	224	212		217	219	214	213	212	225	223	216
80	4650.98	36.8	297	291	283	289	283	283	289	281	281	278	255	202		305	294	300	301	311	302	290	282	279	270	258	215		277	271	262	265	259	257	247	232	227	234	216	221		218	217	215	216	208	227	218	206
81	4709.62	37.1	289	295	286	290	284	291	279	284	272	280	264	215		305	294	307	295	312	303	282	288	288	269	246	223		280	265	275	267	256	255	245	236	228	231	224	215		224	225	219	219	213	227	215	206
82	4768.43	37.1	290	295	288	288	285	289	283	298	281	278	259	206		306	288	293	298	302	297	292	286	286	276	260	214		275	265	275	263	261	259	236	233	231	234	225	217		222	212	218	215	207	225	222	202
83	4827.3	37.1	289	294	281	288	283	286	287	289	289	281	265	206		311	299	297	306	311	310	292	285	289	280	263	223		275	268	275	264	260	252	250	227	233	231	214	210		215	213	218	217	212	230	211	196
84	4886.21	37.1	284	296	289	298	284	291	292	298	290	285	258	219		303	292	294	302	314	307	288	292	287	277	264	221		280	276	265	261	264	260	238	229	237	235	221	211		218	220	216	216	213	226	224	203
85	4945.07	37.1	292	291	289	290	290	288	285	302	291	278	256	204		305	300	296	297	319	303	288	282	287	271	256	217		279	275	276	266	263	259	245	227	228	232	221	214		219	223	217	214	209	226	215	197
86	5003.83	37	288	283	289	292	293	293	290	295	285	285	259	209		313	300	299	299	315	315	282	286	290	273	264	222		280	281	272	261	266	254	246	232	230	242	220	214		224	222	214	215	212	230	218	206
87	5062.56	37	296	292	296	288	287	294	297	300	288	279	269	210		305	296	303	302	314	308	286	291	284	270	256	218		277	282	271	269	268	257	245	238	228	230	226	218		226	223	219	210	218	228	216	208
88	5121.23	36.9	293	288	292	289	300	291	291	286	286	280	266	210		317	300	304	309	316	301	290	282	288	280	270	225		278	272	279	265	272	256	239	237	225	231	224	213		217	222	220	211	209	224	215	206
89	5179.85	37.1	301	293	301	293	287	295	297	291	286	284	262	212		309	296	298	304	316	309	289	286	293	282	260	210		291	277	273	267	262	253	241	231	226	231	221	213		219	225	226	213	210	225	225	210
90	5238.61	37.1	301	291	292	293	290	297	289	294	299	272	272	218		308	307	308	303	323	312	301	291	294	278	257	222		286	271	277	270	257	254	248	235	230	236	226	223		220	215	211	209	218	224	220	213
91	5297.49	37.1	295	295	296	293	292	292	294	301	282	288	261	201		305	305	304	308	316	303	298	289	287	286	255	215		279	274	275	261	267	257	246	240	232	232	220	212		221	219	217	216	212	228	212	202
92	5356.43	37.1	296	297	289	297	290	295	299	293	286	292	261	214		312	309	309	302	323	313	295	301	288	280	269	216		284	276	274	271	271	263	244	232	232	232	218	216		218	217	217	221	211	224	219	207
93	5415.33	37.1	294	289	294	294	301	289	299	300	287	289	260	209		314	301	295	309	318	307	293	292	288	282	268	221		280	274	274	262	266	258	247	232	233	229	218	211		209	214	211	224	210	226	226	200
94	5474.31	37	302	298	301	294	290	295	299	305	297	280	271	210		312	295	309	308	311	321	299	297	296	279	271	221		289	278	273	266	270	260	249	228	230	228	221	221		218	225	220	202	215	227	222	214
95	5532.97	37	303	300	297	298	293	300	298	297	292	289	265	210		315	301	310	303	318	310	296	291	295	285	269	227		285	280	286	271	266	265	243	233	243	228	228	214		215	217	220	213	200	227	214	208
96	5591.65	36.8	298	297	295	296	294	295	297	297	289	287	260	213		321	307	298	316	315	313	296	292	299	276	274	218		279	284	269	274	271	263	251	240	235	239	220	216		219	226	218	223	212	221	219	210
97	5650.3	36.8	304	309	296	299	295	297	296	304	298	288	266	208		322	300	314	317	309	312	301	302	293	293	259	225		284	272	268	269	263	264	246	229	236	226	220	216		214	221	222	219	221	232	222	204
98	5709.1	37	300	305	296	300	306	302	292	308	296	295	263	202		314	307	309	308	307	317	301	296	302	285	259	228		280	281	274	271	279	260	245	238	237	234	220	222		222	215	222	215	211	229	225	218
99	5768	37	314	296	293	305	296	298	302	304	298	296	275	215		318	303	315	319	318	313	294	300	295	281	264	221		277	279	273	274	268	269	238	236	237	235	223	209		220	219	212	212	212	238	225	208
100	5826.91	37.1	306	307	294	303	299	303	309	306	304	301	258	210		314	298	314	312	324	312	303	301	298	279	265	218		284	288	281	279	261	267	237	242	235	238	215	211		220	223	215	219	212	233	221	206
101	5885.89	37.1	300	302	294	299	299	304	300	309	294	292	264	213		310	303	314	314	318	307	302	294	301	288	266	218		286	277	269	271	275	266	236	237	233	235	216	220		217	219	218	213	212	226	229	214
102	5944.94	37.1	298	305	302	296	298	310	295	312	296	286	269	214		318	313	310	318	313	312	300	298	289	280	262	218		288	284	285	277	273	267	250	238	228	236	211	220		217	219	217	220	218	226	220	209
103	6003.61	37	314	306	298	301	299	305	299	309	298	295	270	215		323	317	310	311	318	317	298	302	304	288	268	227		284	282	279	280	264	271	246	245	233	228	220	225		222	215	215	212	209	229	223	209
104	6062.31	37	311	307	301	300	297	301	297	306	290	291	270	209		322	314	317	319	318	313	305	299	299	290	276	219		291	283	273	277	274	267	254	235	233	232	221	222		215	212	227	219	212	228	225	212
105	6120.96	36.9	314	310	305	301	311	306	300	313	291	297	275	206		318	311	314	321	322	317	301	307	303	284	257	223		282	286	281	275	267	260	251	236	245	229	214	216		214	216	226	221	210	228	224	214
106	6179.66	37.1	309	310	307	300	306	314	304	310	292	288	269	208		327	318	316	323	313	316	306	297	309	288	273	223		286	279	279	283	273	257	246	234	238	228	218	209		218	213	213	214	215	232	215	218
107	6238.49	37.1	313	309	306	300	308	306	312	310	288	294	280	208		317	314	318	313	323	310	299	293	303	290	270	218		283	279	289	273	270	269	255	232	239	230	226	224		215	223	214	218	223	230	221	210
108	6297.42	37.1	303	297	303	306	302	307	299	314	299	306	275	210		323	316	315	322	325	319	305	309	301	283	265	227		290	288	285	281	269	269	250	236	236	226	223	222		224	224	220	223	212	232	222	207
109	6356.36	37.1	314	307	305	305	302	301	300	311	301	295	268	214		322	313	314	315	323	321	305	302	306	287	273	220		294	284	283	278	274	268	254	235	237	227	228	214		220	225	217	216	222	229	232	209
110	6415.26	37	308	307	308	307	301	306	305	315	297	299	270	215		322	312	320	316	323	320	303	302	306	294	265	223		289	281	289	273	271	267	250	239	237	238	221	213		223	222	221	211	213	234	225	210
111	6474.01	37	303	308	302	311	307	303	308	311	302	293	268	210		318	316	318	323	334	317	304	304	304	290	272	223		292	295	289	275	276	265	244	229	238	238	222	215		225	224	231	220	208	229	227	212
112	6532.66	36.9	311	306	305	317	309	301	312	307	302	306	281	205		326	314	325	316	323	319	319	310	302	284	267	215		292	286	282	273	280	275	250	234	239	235	218	226		228	222	215	211	216	223	225	205
113	6591.38	36.8	315	315	307	307	315	308	312	314	294	300	273	206		319	317	314	318	326	325	307	303	298	293	274	222		293	295	292	277	269	267	250	234	235	234	230	214		218	226	220	217	214	227	220	217
114	6650.04	36.9	309	312	307	301	312	302	313	314	308	301	278	217		337	326	309	319	326	319	311	302	304	287	275	225		291	287	287	281	277	272	250	234	230	228	225	211		234	209	211	223	218	228	223	219
115	6708.8	37.1	311	316	314	310	306	312	316	307	304	294	275	211		329	321	315	333	328	328	317	313	310	287	269	230		293	294	292	282	273	267	246	236	239	233	227	218		220	218	215	214	212	233	220	219
116	6767.77	37	318	311	313	310	313	316	318	314	302	291	276	213		332	323	313	327	329	321	305	305	308	290	269	218		292	289	291	288	266	268	250	226	233	244	227	218		226	213	223	223	221	239	226	206
117	6826.72	37.1	314	311	300	305	310	313	310	320	297	302	280	215		329	330	313	329	328	325	313	310	310	292	275	221		291	293	295	285	268	272	254	239	240	242	219	212		225	220	227	213	220	227	215	215
118	6885.73	37	318	311	313	307	312	317	307	315	315	297	286	213		325	322	316	335	332	334	316	306	296	296	274	231		302	297	299	287	274	259	258	237	234	230	227	224		225	221	219	220	210	223	224	212
119	6944.65	37	315	313	312	317	313	311	313	319	309	301	281	213		322	322	316	327	334	327	319	302	313	291	275	215		281	294	298	284	272	269	253	231	240	238	220	216		221	223	218	215	221	235	215	204
120	7003.35	37	317	312	311	310	307	308	318	320	312	303	279	217		326	310	320	323	333	328	312	309	308	293	270	215		296	295	293	276	276	268	254	242	237	240	235	216		210	221	219	220	210	229	228	215
121	7061.99	37	324	318	315	322	310	316	314	309	305	302	279	213		327	321	321	330	336	325	315	305	310	289	274	229		292	302	285	280	277	271	249	238	239	234	225	219		219	226	222	217	212	232	217	209
122	7120.68	36.9	321	316	312	314	309	309	310	310	304	299	283	214		328	321	328	326	333	318	319	312	315	292	267	224		307	287	297	285	280	268	261	239	239	240	226	218		212	222	217	221	217	228	218	210
123	7179.47	37.1	316	324	317	331	313	319	309	323	313	301	285	214		336	318	325	330	334	329	310	312	312	304	277	222		302	304	296	276	288	269	250	232	234	242	221	228		209	218	223	214	221	225	222	205
124	7238.33	37.1	314	320	310	303	316	305	316	324	308	307	284	215		332	327	324	326	337	329	325	307	315	297	274	220		291	300	294	292	277	274	260	240	235	240	233	213		216	221	215	218	219	230	228	207
125	7297.23	37.1	321	316	316	315	310	320	316	312	308	309	276	209		323	318	331	328	329	335	313	314	308	289	274	224		295	295	291	290	279	267	262	238	235	237	228	218		217	223	220	216	217	226	220	202
126	7356.15	37.1	325	313	319	314	311	306	320	316	313	309	276	228		335	321	325	331	340	329	314	306	315	293	277	224		299	305	298	280	282	273	257	238	232	240	226	224		216	222	218	215	216	228	224	200
127	7415.04	37	319	320	320	324	309	316	319	319	309	304	278	214		339	325	330	336	340	330	322	315	301	294	280	229		300	298	297	281	279	275	254	241	234	234	222	222		218	225	219	217	211	230	218	216
128	7473.73	37.1	318	318	319	321	311	316	322	318	315	308	285	217		339	324	332	330	334	326	312	315	312	294	275	226		293	310	293	284	284	266	255	248	240	241	235	222		216	216	219	220	223	229	220	217
129	7532.43	36.9	323	318	313	319	314	320	319	314	313	311	286	211		337	323	323	334	344	325	324	313	313	298	280	221		302	305	297	282	279	268	254	239	240	231	229	221		228	228	224	223	215	238	225	208
130	7591.14	36.8	312	323	313	313	305	308	319	319	319	299	282	217		336	331	328	334	336	328	319	309	317	299	277	224		299	295	294	277	284	264	263	239	228	240	234	223		213	215	227	211	212	234	218	205
131	7649.89	36.8	326	326	315	318	317	324	320	319	317	315	284	209		327	325	320	335	339	330	314	312	313	294	282	225		296	298	294	285	293	272	255	240	241	250	223	221		219	226	229	214	217	237	222	202
132	7708.75	37.1	323	320	321	327	316	311	315	319	319	309	275	207		334	327	324	333	333	333	318	318	305	298	279	226		295	301	289	292	276	271	262	240	239	255	230	223		220	226	215	216	217	230	223	207
133	7767.65	37.1	333	320	324	321	310	312	319	317	317	304	288	211		336	327	327	336	334	332	321	309	317	301	289	223		305	303	296	299	283	274	253	244	242	234	226	220		226	222	216	217	221	235	226	206
134	7826.67	37.1	332	322	320	328	319	324	322	326	313	311	293	221		332	326	335	341	340	335	312	322	316	293	281	225		304	296	293	295	286	276	254	238	240	233	223	222		217	217	220	222	220	235	223	207
135	7885.58	37.1	327	326	322	324	320	312	323	323	317	319	283	221		336	330	328	333	335	329	326	321	314	301	277	223		306	303	302	300	285	273	260	237	237	245	236	223		215	223	220	214	213	232	225	211
136	7944.38	37	325	324	329	333	324	320	328	324	308	307	288	210		328	338	331	334	338	336	319	324	307	293	290	223		305	302	304	294	276	273	250	248	230	236	225	223		218	221	221	223	215	225	221	206
137	8003.09	37	328	322	317	326	323	316	323	328	317	303	281	218		333	329	329	338	341	344	325	318	313	297	291	231		302	302	303	289	286	278	249	248	252	234	236	222		218	227	226	214	222	236	224	217
138	8061.72	37	315	327	321	326	317	327	321	320	316	314	288	213		333	330	335	334	342	326	322	325	321	296	277	220		304	302	303	288	284	276	255	251	243	246	220	208		227	218	225	226	213	230	229	209
139	8120.37	36.9	329	321	323	328	323	323	327	325	312	310	292	212		340	328	327	339	341	338	319	318	320	304	279	223		301	305	295	298	283	281	256	245	237	234	232	220		218	224	224	221	216	233	222	204
140	8179.14	37.1	333	326	320	332	320	330	322	326	321	313	289	216		335	336	333	342	336	344	326	311	321	295	282	226		300	311	301	291	291	271	257	247	242	234	219	222		226	225	223	222	217	235	229	213
141	8238.09	37.1	329	326	321	327	332	320	325	329	310	312	281	216		333	327	327	342	339	340	320	315	326	300	284	233		307	304	302	291	293	280	263	248	244	238	234	220		222	226	219	225	216	224	230	205
142	8296.99	37.1	330	330	322	320	322	324	322	333	321	312	284	213		344	342	330	331	340	335	329	322	318	299	280	226		304	309	299	297	295	281	251	239	246	239	225	215		221	221	222	216	210	233	231	218
143	8355.86	37.1	326	332	325	330	326	322	329	325	311	314	287	216		332	327	342	341	341	345	327	316	312	304	283	229		301	303	308	292	287	277	253	247	239	242	227	224		219	217	223	218	213	233	228	211
144	8414.81	37.1	328	326	331	326	321	331	330	317	319	326	292	213		342	336	337	339	348	340	323	322	316	295	291	226		303	306	304	296	288	274	256	243	242	236	225	221		217	228	217	215	229	231	229	208
145	8473.48	37	326	333	329	330	327	327	325	332	323	317	279	218		330	332	334	336	339	346	322	321	326	309	278	228		296	308	301	300	294	273	258	251	250	239	219	224		222	225	223	214	221	237	239	208
146	8532.17	36.9	324	329	329	325	323	323	320	334	321	308	287	216		344	340	328	339	348	342	327	317	324	300	283	233		300	311	304	292	287	273	260	243	241	238	233	216		219	225	229	219	217	232	231	216
147	8590.85	36.8	337	328	325	332	325	328	327	327	327	317	287	210		343	337	336	338	335	340	335	326	318	311	282	223		301	307	302	292	292	274	255	242	234	236	228	217		221	230	223	221	215	235	233	214
148	8649.55	36.8	332	328	325	328	323	328	327	328	316	306	282	221		346	329	339	338	334	336	330	328	325	298	286	228		315	307	307	301	294	278	265	238	251	237	223	221		213	225	224	222	223	230	222	220
149	8708.39	37	318	325	322	327	337	320	329	324	316	314	285	219		348	335	323	337	342	334	327	319	325	311	283	229		306	312	306	303	292	286	264	238	244	243	227	217		224	228	225	224	220	243	223	213
150	8767.53	37.1	339	335	324	332	323	325	327	322	323	312	286	222		335	336	332	335	345	344	319	318	320	296	280	225		313	315	302	305	286	275	262	247	248	240	225	218		211	220	231	222	217	229	220	218
151	8826.5	37.1	337	338	326	335	326	329	333	332	330	320	287	210		339	341	339	342	343	340	332	321	321	309	285	222		303	312	308	305	289	287	263	249	241	241	227	219		221	224	218	220	218	236	227	220
152	8885.37	37.1	335	336	332	334	330	325	332	337	322	313	288	221		344	339	338	338	352	339	331	324	319	304	286	228		314	309	307	296	294	277	261	241	240	238	225	222		227	222	220	218	220	241	223	218
153	8944.12	37	330	337	326	340	334	334	333	330	321	320	290	213		345	337	339	348	340	347	327	325	322	307	287	227		302	309	312	299	283	290	265	238	249	245	229	219		217	233	225	220	226	235	225	213
154	9002.76	37	333	339	322	336	330	325	337	332	321	315	291	216		343	336	339	346	346	343	327	319	316	315	292	220		306	312	307	305	284	287	264	244	255	243	231	221		221	226	230	229	219	236	226	210
155	9061.39	37	336	331	329	334	327	335	332	331	327	319	293	220		347	334	335	339	351	334	328	324	323	310	292	227		311	309	306	300	294	277	267	242	251	245	227	227		216	225	218	223	224	231	214	220
156	9120.08	36.9	333	335	330	329	335	334	329	328	322	320	286	207		351	338	344	340	339	345	330	326	328	306	283	227		310	319	313	296	294	281	265	244	246	240	227	215		221	232	219	224	221	230	219	209
157	9179.31	37.1	333	334	328	322	334	333	329	326	326	320	290	212		347	337	342	340	348	345	328	320	322	306	283	228		308	312	310	294	292	273	267	242	246	240	241	220		223	227	224	223	219	234	216	216
158	9238.21	37.1	336	342	338	326	320	326	331	342	332	323	291	218		348	343	338	343	350	345	334	329	319	313	286	234		309	314	309	308	288	282	268	247	242	240	224	230		232	223	224	224	222	235	222	210
159	9297.09	37.1	331	341	322	327	325	338	330	336	324	322	292	216		348	343	345	342	345	341	326	328	328	319	293	223		305	315	307	302	295	281	263	248	246	241	227	221		224	226	215	216	220	235	221	214
160	9356.02	37.1	333	338	334	342	334	330	333	332	329	320	296	218		339	341	338	349	347	342	332	326	328	312	287	231		316	312	308	301	282	282	268	247	249	245	243	226		229	221	223	222	225	231	216	214
161	9414.85	37.1	338	336	340	332	329	339	339	338	326	321	288	219		344	337	346	344	346	342	334	326	323	309	287	224		317	308	309	302	289	279	260	244	244	236	241	218		225	221	218	217	218	230	226	213
162	9473.53	37	331	337	339	333	331	330	333	335	322	317	295	212		344	345	342	349	346	339	333	324	326	311	286	236		311	313	306	298	297	287	261	250	241	240	232	225		223	226	223	223	219	231	231	206
163	9532.22	36.9	329	332	343	340	329	334	334	332	334	322	302	221		347	343	343	350	351	345	330	329	324	308	292	222		318	313	305	303	284	287	267	245	255	245	236	231		222	228	222	222	225	228	230	209
164	9590.85	36.8	343	336	339	324	331	335	329	336	327	323	296	222		346	344	347	351	352	346	336	332	328	305	292	223		310	322	306	311	293	283	267	246	248	237	237	227		221	221	223	224	224	234	227	210
165	9649.55	36.8	336	333	328	339	332	329	337	337	328	320	295	216		345	338	348	346	345	348	334	335	329	310	287	236		317	318	318	304	300	286	272	247	255	247	229	226		224	218	232	222	223	229	242	209
166	9708.37	37	340	332	334	334	334	329	332	336	326	324	301	215		353	344	351	346	347	350	336	330	331	313	286	221		310	319	309	300	291	271	268	252	236	240	232	214		223	217	226	223	217	234	232	210
167	9767.25	37.1	338	336	332	331	337	329	330	337	324	323	297	217		346	347	338	337	359	347	333	328	325	311	297	233		310	316	319	300	298	288	272	244	247	248	230	207		228	212	228	223	217	232	229	210
168	9826.19	37.1	341	339	327	335	341	343	337	335	322	330	301	222		345	340	346	345	350	346	338	331	334	307	287	218		312	319	312	298	294	284	274	249	249	243	226	219		225	229	220	224	220	234	231	219
169	9885.09	37.1	342	340	340	337	333	327	335	337	318	325	303	214		346	340	352	347	354	350	335	327	331	311	293	226		314	319	313	302	295	283	274	255	242	247	237	219		228	226	223	226	221	234	232	212
170	9943.77	37	340	331	335	336	342	336	327	339	332	332	301	220		349	348	351	343	357	348	336	340	332	316	290	234		312	323	317	302	297	285	271	255	247	240	232	227		225	223	227	217	223	236	228	219
171	10002.4	37	343	331	333	337	334	332	343	344	338	320	302	218		357	349	341	345	357	346	332	337	332	313	283	227		312	313	319	305	301	283	270	248	242	248	229	222		223	226	225	219	218	237	231	211
172	10061.1	36.8	343	330	337	339	331	334	335	343	325	322	301	217		355	340	354	338	350	352	337	336	331	319	292	229		319	325	322	312	297	290	276	252	249	253	236	225		222	224	223	219	219	234	230	208
173	10119.8	36.9	338	342	332	341	335	337	334	337	336	325	306	221		347	348	341	344	351	351	328	336	334	309	296	227		319	319	318	311	302	286	266	246	247	244	236	224		220	227	217	223	217	238	227	220
174	10178.5	37.1	340	339	334	338	337	341	337	331	331	326	300	217		351	354	351	356	359	342	333	336	335	322	291	228		313	323	314	303	295	295	263	249	243	244	229	221		222	225	223	215	219	237	229	210
175	10237.4	37.1	334	339	340	339	339	338	334	343	333	327	302	224		352	340	347	354	354	354	335	342	324	317	299	237		312	320	318	307	297	286	264	250	233	244	233	230		225	229	225	216	219	241	233	212
176	10296.3	37.1	344	338	335	336	331	346	332	344	338	324	299	215		346	350	347	349	354	347	342	340	333	316	295	223		313	324	318	308	300	289	268	251	237	240	238	226		223	228	222	211	222	237	227	219
177	10355.2	37.1	339	340	339	332	333	336	341	338	337	326	302	221		346	348	344	351	352	355	336	335	335	314	302	229		318	313	315	309	303	291	269	257	247	242	220	228		230	226	225	220	219	229	223	216
178	10414.1	37.1	342	337	334	338	338	339	335	339	328	327	304	219		347	346	342	348	356	349	343	332	326	317	301	228		327	327	312	311	306	291	264	242	243	249	230	228		228	225	231	217	213	234	222	219
179	10472.7	37	345	339	339	335	342	339	338	338	335	326	304	219		354	344	345	347	352	346	339	334	327	319	295	224		325	324	320	315	302	282	284	254	246	249	240	232		223	228	228	220	223	234	220	213
180	10531.3	36.9	347	341	351	339	337	339	334	340	333	323	304	220		348	350	348	353	356	353	341	332	335	319	298	223		324	321	323	307	305	292	266	248	246	243	240	227		226	230	229	226	219	234	220	218
181	10590	36.9	339	349	341	337	344	338	342	335	332	330	306	215		347	346	352	349	358	359	340	335	339	317	291	223		319	323	322	315	301	291	269	252	250	241	237	223		218	231	224	232	209	237	224	209
182	10648.7	37.1	351	348	337	344	348	334	341	339	331	335	301	224		355	341	345	351	357	355	341	338	334	322	301	228		319	317	325	311	304	287	270	250	249	251	228	224		221	223	224	223	222	231	228	216
183	10707.5	37.1	344	342	333	338	340	345	345	343	330	334	303	215		353	342	350	350	364	356	333	331	329	312	297	217		320	322	322	312	300	292	272	254	246	246	234	229		219	228	231	223	223	239	226	214
184	10766.4	37.1	348	340	340	349	336	345	346	335	332	328	307	222		351	350	351	356	358	355	329	336	327	327	296	230		322	327	326	312	305	294	270	250	258	250	232	227		229	229	234	232	216	236	230	213
185	10825.4	37.1	341	353	340	350	334	342	344	347	338	328	315	211		353	349	340	347	354	350	342	336	337	318	301	222		319	331	320	314	303	289	279	254	240	245	233	221		223	227	231	225	222	234	226	220
186	10884.2	37.1	349	340	349	344	343	339	346	348	331	330	302	218		349	343	354	351	361	355	345	340	331	323	297	228		317	322	319	308	306	291	274	246	250	243	241	215		227	231	225	225	221	237	223	215
187	10943	37.1	350	345	336	338	335	337	344	341	339	330	318	211		361	346	345	350	356	349	340	340	333	324	297	225		317	322	322	316	302	291	273	252	255	244	236	225		225	231	224	222	218	234	228	223
188	11001.6	37	349	336	346	352	348	335	342	345	336	336	309	225		354	356	347	354	352	346	342	340	336	323	301	230		326	324	325	312	307	286	269	249	247	246	232	221		227	219	228	229	217	237	231	219
189	11060.3	36.8	343	348	345	349	337	342	342	344	342	325	308	224		351	349	344	352	359	353	343	339	333	328	301	224		320	318	319	309	306	283	274	246	253	248	237	226		224	221	228	232	211	238	230	222
190	11119.1	36.9	340	332	342	347	334	339	338	343	328	325	303	220		350	351	348	353	361	344	343	334	330	323	295	226		324	329	331	319	303	290	278	252	254	247	233	225		221	224	226	227	224	232	226	225
191	11177.9	37.1	342	338	332	343	338	345	343	338	336	333	308	222		351	350	358	353	353	356	337	345	336	321	300	232		323	329	320	312	301	290	272	256	247	244	233	226		223	226	219	220	226	232	224	217
192	11236.8	37.1	354	346	340	342	349	334	335	347	344	333	311	218		348	345	351	353	358	353	343	343	336	315	297	235		321	327	324	309	303	292	266	243	250	248	235	218		224	232	224	230	221	225	226	223
193	11295.7	37.1	350	342	345	344	339	343	345	342	342	328	307	225		358	346	343	349	362	357	346	341	331	322	290	227		318	319	327	319	310	293	259	254	262	247	228	219		225	227	224	224	215	225	225	219
194	11354.6	37.1	339	348	341	346	345	340	349	339	336	339	306	219		351	354	356	358	353	367	343	332	340	326	298	229		307	329	326	312	301	293	266	246	249	256	238	229		226	225	224	226	222	233	230	221
195	11413.3	37	350	348	333	339	346	343	343	354	338	329	313	224		347	352	351	350	357	347	337	337	336	321	298	219		324	329	323	317	306	288	265	260	248	248	229	226		225	225	218	217	219	234	234	224
196	11472	37	347	350	338	347	348	343	345	340	338	331	311	211		352	353	360	354	357	354	344	342	337	326	304	229		314	324	322	322	312	290	272	254	252	251	231	221		221	227	230	227	223	228	222	217
197	11530.6	36.9	343	343	348	341	341	343	350	349	330	327	312	218		354	349	357	357	353	350	341	342	330	328	300	229		329	332	326	311	303	293	277	251	250	242	234	222		220	221	227	226	221	240	233	214
198	11589.4	36.9	345	345	340	348	343	345	343	337	338	330	308	220		353	356	353	356	355	356	348	341	334	329	299	224		315	327	313	325	303	295	269	258	254	253	232	231		221	222	219	231	215	233	230	217
199	11648.1	37	346	350	348	347	341	338	339	351	339	339	318	217		364	353	350	364	360	362	348	336	339	329	298	230		328	338	320	311	307	297	264	251	246	245	234	226		223	219	227	218	219	231	228	218
200	11707	37	353	353	344	351	343	337	342	342	328	336	308	219		354	357	346	355	354	351	343	337	339	319	307	229		325	323	323	315	305	302	272	256	255	248	233	224		220	224	221	223	235	226	226	225
201	11765.9	37.1	345	349	348	346	338	342	336	351	335	327	305	225		355	343	349	352	363	348	352	343	335	335	292	234		326	328	325	318	309	287	274	256	257	248	237	223		225	220	220	220	216	237	226	221
202	11824.8	37.1	348	345	344	348	346	351	342	348	334	329	320	214		352	346	351	350	359	366	342	342	343	332	303	233		314	330	326	315	298	295	277	262	257	253	230	223		229	224	224	226	222	233	232	225
203	11883.6	37.1	356	352	346	348	347	345	344	345	332	333	315	220		351	354	352	355	356	353	354	334	336	320	294	226		329	324	324	313	306	300	282	254	257	249	241	228		227	229	226	222	225	232	224	217
204	11942.2	37.1	352	354	342	343	347	337	346	345	333	333	308	228		357	348	350	352	358	356	340	335	341	322	300	236		330	327	323	314	315	290	274	250	261	248	239	221		221	229	222	223	220	229	235	222
205	12000.9	36.9	353	356	348	340	348	351	341	345	336	338	316	219		353	354	353	359	356	353	344	345	343	321	296	233		321	343	324	320	302	294	280	251	258	247	233	225		224	232	227	227	226	237	234	218
206	12059.5	36.8	350	343	342	342	345	346	349	344	338	337	315	223		357	348	361	362	361	346	351	339	340	328	302	224		319	331	336	320	310	299	267	258	250	246	233	228		226	232	231	226	224	237	229	224
207	12118.2	36.9	354	358	347	345	339	338	341	352	340	328	312	220		360	355	358	353	358	350	352	340	336	320	305	225		328	327	327	320	305	304	270	259	256	250	238	225		222	239	230	223	225	237	225	223
208	12177	37	348	345	341	349	347	346	348	353	342	336	317	218		363	346	355	359	360	354	347	349	342	327	309	235		323	329	330	320	300	299	283	257	254	258	235	226		226	231	224	215	221	235	231	219
209	12235.9	37.1	347	349	347	344	344	339	350	352	346	335	316	220		360	352	360	356	361	355	349	344	339	327	300	231		322	327	330	320	308	296	272	270	254	244	243	227		226	232	229	222	220	233	227	227
210	12294.9	37.1	352	349	350	347	346	343	350	345	345	339	321	217		357	354	352	356	363	355	339	345	337	323	300	230		325	340	335	318	307	297	277	257	257	251	234	232		225	232	231	226	218	228	229	220
211	12353.8	37.1	351	343	347	357	341	346	344	350	341	336	314	215		368	354	354	360	365	350	341	351	341	320	299	219		328	319	332	318	315	294	279	253	253	247	227	224		222	228	221	224	220	238	229	215
212	12412.5	37	350	336	344	345	345	345	350	346	338	338	316	215		364	348	349	356	358	361	340	342	329	328	298	236		335	334	329	313	310	298	280	258	256	245	233	228		213	227	231	223	219	238	231	215
213	12471.1	37	346	347	337	347	345	345	352	349	335	341	318	216		357	349	355	363	359	360	349	348	344	331	297	228		334	334	329	316	308	295	275	258	255	245	236	229		222	229	228	222	224	240	222	218
214	12529.8	37	354	343	342	351	344	358	346	348	341	332	311	214		363	354	361	356	362	347	349	353	343	324	306	233		324	335	320	311	311	302	272	258	255	243	233	229		229	235	226	229	222	229	229	219
215	12588.4	37	343	348	344	348	352	348	350	356	339	334	307	219		368	361	359	357	358	353	349	335	346	323	295	226		331	331	335	328	313	298	281	263	256	249	240	226		222	227	231	221	221	230	228	219
216	12647.2	37.1	355	352	345	354	347	349	356	350	341	336	316	224		352	353	353	362	355	352	349	344	338	318	305	225		327	333	314	324	312	295	279	260	252	247	235	227		226	232	229	220	220	233	230	218
217	12706.1	37.1	353	349	339	350	348	346	343	351	344	339	314	225		356	361	353	361	357	353	349	345	344	332	297	227		323	329	327	314	306	299	276	261	254	252	231	231		228	226	229	221	223	239	224	222
218	12765	37.1	353	348	349	344	345	340	344	350	343	341	312	219		358	357	360	360	360	359	351	342	346	327	305	234		329	333	333	322	307	302	279	257	255	249	232	216		226	227	223	228	223	237	233	219
219	12823.9	37.1	364	345	347	355	343	345	348	352	352	343	317	223		360	351	358	361	367	351	350	352	349	328	296	231		327	334	323	327	308	293	278	262	258	239	244	231		229	216	229	215	220	231	224	220
220	12882.7	37.1	341	349	355	346	351	343	346	344	335	336	314	223		355	359	355	357	359	359	351	346	342	327	308	233		332	337	329	315	315	295	280	264	245	248	238	225		231	224	227	229	218	236	227	216
221	12941.5	37	351	349	341	352	349	350	347	353	344	340	317	220		356	358	360	366	363	354	351	345	343	316	307	238		324	334	328	327	303	306	270	257	252	245	234	227		223	228	231	226	216	235	236	212
222	13000.2	36.9	357	345	347	352	355	353	348	340	342	340	317	213		364	360	355	355	365	357	345	340	342	322	309	237		331	328	335	317	315	300	278	256	258	246	239	213		228	224	231	218	222	239	225	219
223	13058.8	36.8	347	346	344	347	336	353	354	348	342	348	318	218		358	349	365	359	358	358	346	347	352	331	302	231		327	330	323	318	311	307	283	259	256	246	236	222		232	222	228	225	226	238	228	221
224	13117.5	37.1	360	347	344	364	346	355	350	349	342	344	310	221		367	359	360	368	371	360	345	355	341	323	310	228		344	336	330	317	303	297	275	258	255	245	225	224		224	232	233	217	221	240	219	217
225	13176.4	37.1	351	349	353	347	353	346	347	351	336	335	318	216		359	351	349	358	357	360	354	352	344	327	305	233		325	334	333	323	306	291	276	259	256	248	234	232		232	228	222	230	216	228	227	219
226	13235.2	37.1	356	355	351	362	343	352	357	353	347	340	316	221		357	354	348	365	361	358	345	343	345	325	306	230		324	332	328	322	315	293	272	254	250	246	235	218		227	233	221	220	231	243	232	220
227	13294.1	37.1	357	357	344	350	344	353	355	356	338	341	314	219		363	368	360	361	357	359	359	339	345	324	303	234		329	332	336	319	311	306	268	258	249	255	238	231		233	229	216	225	232	231	237	212
228	13353	37	350	351	349	349	347	353	349	355	344	345	311	222		362	361	358	361	362	365	351	351	341	326	308	226		326	335	329	324	315	301	275	258	257	244	235	223		231	227	226	225	225	231	222	216
229	13411.7	37	359	363	353	352	351	352	350	352	340	341	312	220		358	358	360	360	375	360	346	345	346	325	309	229		335	336	338	319	314	305	274	253	260	248	236	223		224	218	225	224	224	233	232	209
230	13470.3	37	356	348	342	351	357	356	350	353	348	341	317	220		359	351	360	358	358	358	354	344	343	326	306	241		331	346	331	321	316	303	275	254	256	253	241	217		230	231	224	225	227	242	222	229
231	13529	36.7	356	351	347	348	351	348	348	355	340	333	314	217		365	348	364	358	366	363	351	356	339	323	303	234		328	335	331	324	311	300	275	254	240	255	235	223		230	228	236	232	230	242	228	212
232	13587.6	36.9	362	349	350	357	352	353	349	351	345	346	317	222		354	355	355	361	369	359	359	345	340	326	302	235		334	337	329	323	315	303	282	257	254	245	241	222		231	228	228	227	232	237	218	214
233	13646.5	37	348	354	347	356	349	343	347	353	348	336	310	218		360	355	358	365	363	356	346	353	346	327	303	234		335	337	339	323	313	296	279	255	240	247	236	230		234	226	222	230	228	238	231	217
234	13705.3	37	352	355	349	350	348	347	353	348	349	356	315	219		366	361	359	357	360	360	354	348	342	329	303	232		334	335	340	326	317	300	279	260	254	249	234	220		227	233	226	226	225	236	225	221
235	13764.2	37.1	359	358	344	352	344	355	352	350	348	335	311	231		357	369	360	363	374	359	347	346	346	330	308	230		329	326	331	321	312	298	279	262	260	243	238	229		229	227	222	220	220	239	223	205
236	13823.1	37.1	353	344	350	356	348	352	356	351	347	341	327	226		364	360	354	353	369	362	355	342	347	335	300	232		335	340	343	328	317	307	286	263	256	244	235	222		231	231	223	232	216	236	229	213
237	13881.8	37	361	352	347	354	344	354	357	349	345	336	317	222		360	362	359	353	370	361	350	350	340	331	298	225		335	336	329	316	318	295	276	270	257	249	232	218		226	240	222	228	230	232	226	216
238	13940.4	37	352	350	345	351	345	358	348	348	345	344	325	226		363	355	357	361	350	357	352	352	349	329	312	224		339	337	342	324	317	307	286	259	254	253	246	222		233	228	233	234	227	230	228	215
239	13999	36.9	351	352	353	355	346	352	352	350	351	351	314	216		364	366	364	364	358	360	352	348	343	333	308	233		331	343	337	320	311	300	284	260	256	250	235	221		227	237	233	227	223	235	231	218
240	14057.6	37	360	353	348	356	352	348	355	355	343	339	320	220		370	349	356	364	366	361	354	352	346	331	306	220		335	341	336	322	312	304	282	259	253	250	235	221		222	225	228	223	228	231	225	218
241	14116.4	37.1	355	349	349	353	355	351	354	356	353	341	314	231		358	351	352	364	363	367	357	350	346	331	312	238		330	331	334	324	308	301	281	267	257	254	242	220		226	226	226	223	223	238	230	213
242	14175.2	37.1	352	347	343	346	349	354	359	353	346	340	323	223		365	355	363	358	355	362	345	348	348	330	310	223		333	343	335	329	317	307	285	259	260	262	242	223		222	230	226	227	223	235	231	221
243	14234	37.1	356	351	355	352	345	353	354	353	348	344	319	228		361	358	357	361	362	363	353	347	347	329	310	225		335	339	337	324	316	302	284	270	257	252	247	232		232	226	226	232	230	239	237	212
244	14293	37.1	358	359	344	351	345	353	354	350	345	346	321	220		360	356	351	358	365	360	352	350	339	329	308	226		332	340	333	324	319	304	281	267	257	256	231	228		223	226	228	224	227	237	226	222
245	14351.8	37.1	357	360	350	359	349	349	358	348	349	343	319	224		359	357	364	358	356	369	358	354	346	341	305	214		337	343	338	324	318	306	291	262	245	260	243	228		224	225	227	222	226	240	224	217
246	14410.4	37	359	359	349	353	348	354	358	351	345	338	322	231		367	353	361	362	368	356	347	360	339	335	307	227		328	334	335	327	315	301	280	263	256	253	232	221		228	221	229	232	224	234	232	217
247	14469	36.9	357	351	354	355	353	352	349	355	344	335	324	223		354	366	363	362	367	362	346	351	356	332	305	241		342	340	337	325	314	304	297	265	256	253	243	221		231	227	233	229	231	236	232	218
248	14527.7	36.8	356	360	348	355	343	362	356	348	346	351	321	217		361	364	358	364	362	362	361	349	344	336	302	230		338	340	341	325	321	304	283	262	257	243	245	219		228	221	222	230	225	240	230	218
249	14586.4	36.9	356	354	350	360	345	352	348	354	339	341	326	222		361	364	355	362	362	364	360	359	346	323	308	230		334	343	335	331	321	300	285	271	269	244	245	220		223	238	228	233	223	233	236	222
250	14645.3	37.1	359	351	354	348	358	356	352	358	346	340	327	220		361	346	357	371	361	359	352	350	344	336	309	225		337	345	333	322	316	302	284	261	253	255	239	222		231	231	227	224	224	246	228	221
251	14704.3	37.1	358	350	351	349	346	355	351	345	344	340	328	226		356	354	367	366	364	360	350	350	348	336	317	221		338	334	330	326	324	305	284	273	259	255	243	228		230	221	230	229	225	238	232	213
252	14763.2	37.1	360	357	356	353	351	357	351	346	349	339	317	223		360	351	359	364	351	361	351	348	346	331	310	225		342	338	332	331	315	309	285	260	263	247	239	223		224	225	222	226	224	231	227	216
253	14822.1	37.1	355	352	348	360	353	358	348	355	346	341	324	220		365	357	361	360	370	363	353	356	340	332	306	229		334	331	339	325	321	304	284	269	265	245	240	219		233	234	223	229	225	234	220	214
254	14881.7	37	360	359	348	350	350	353	356	351	357	338	326	224		366	367	365	360	364	367	355	351	349	339	306	227		343	348	339	330	310	309	282	269	258	248	245	232		229	224	228	226	222	239	226	213
255	14940.4	37	354	351	349	344	348	364	348	366	358	339	327	217		360	353	359	371	366	361	360	356	348	339	310	225		326	344	334	331	312	314	286	273	264	252	240	228		233	225	227	216	220	236	228	212
256	14999.1	36.9	362	361	354	355	348	353	357	346	351	349	320	225		363	368	365	354	364	361	356	343	352	333	318	232		333	340	344	327	312	303	283	261	263	250	244	229		234	227	230	225	223	242	233	216
257	15058	36.9	359	359	354	343	350	354	355	363	350	344	317	217		365	361	360	357	372	372	358	356	346	338	302	222		342	344	338	330	316	304	295	263	259	255	245	228		231	233	222	218	218	235	237	217
258	15117	37.1	358	353	352	353	348	349	361	354	352	349	324	224		368	367	360	367	366	371	347	351	349	331	314	232		340	330	342	327	320	300	283	262	263	257	244	227		229	226	231	228	211	244	229	216
259	15176	37.1	349	365	352	355	349	350	357	346	356	346	328	228		366	361	369	368	373	375	354	357	351	330	310	226		333	346	337	333	321	310	294	272	252	246	236	227		233	226	229	227	231	242	228	217
260	15235	37.1	357	347	355	353	346	352	354	347	337	339	321	218		356	357	352	368	373	358	358	360	352	328	314	228		335	338	338	331	319	309	289	268	254	256	236	224		236	229	222	215	233	237	231	223
261	15294	37.1	363	356	361	362	349	360	357	359	350	346	324	227		366	363	349	360	372	361	350	355	349	336	318	222		345	340	332	336	319	305	286	269	267	249	242	221		232	223	227	223	222	245	235	226
262	15352.8	37	356	359	346	351	347	357	349	350	353	333	318	229		370	355	364	371	360	366	346	343	351	335	305	224		338	347	340	327	311	316	292	266	261	251	236	228		234	231	223	221	220	238	230	212
263	15411.5	37.1	356	359	356	359	347	353	353	355	351	346	329	224		370	356	375	366	371	364	361	347	352	329	324	234		345	348	346	327	317	313	282	265	264	242	228	221		224	231	222	222	214	232	230	218
264	15470.1	37	347	359	350	360	349	366	353	363	346	344	329	216		363	354	358	354	360	351	362	352	354	334	331	230		337	348	347	327	313	315	281	270	257	255	245	223		234	224	229	221	219	234	221	220
265	15528.8	36.8	354	360	350	360	358	353	356	359	353	349	327	226		363	360	356	363	370	361	361	355	351	338	316	221		336	338	351	332	321	306	277	270	267	244	238	228		231	236	228	225	225	233	237	224
266	15587.8	37	356	355	353	353	347	352	359	356	338	351	319	216		349	360	354	355	373	364	358	345	339	331	311	237		339	346	343	335	319	310	285	264	263	249	241	224		231	232	218	229	215	239	232	212
267	15646.7	37.1	363	368	353	362	357	358	350	354	352	352	330	229		364	359	370	357	375	356	364	367	349	335	313	231		344	343	336	325	320	312	295	262	268	247	236	227		233	237	235	224	223	239	228	226
268	15705.7	37.1	356	355	355	355	344	370	361	345	355	338	330	224		362	351	363	367	368	358	363	357	356	338	312	223		334	340	346	333	323	311	294	265	263	257	247	219		235	229	220	219	223	233	227	221
269	15764.7	37.1	357	361	355	356	346	362	355	361	347	351	324	221		361	363	364	368	369	368	362	355	345	334	315	231		334	348	337	339	328	306	288	267	263	255	245	226		227	238	231	227	229	240	230	216
270	15823.8	37.1	361	365	350	347	354	351	361	354	349	341	324	226		368	353	364	362	365	364	358	355	347	339	318	236		340	337	348	328	328	310	280	266	261	253	242	228		225	226	228	219	222	238	223	224
271	15882.6	37	360	355	349	349	348	359	355	362	346	348	331	229		366	362	356	370	368	360	356	354	353	342	322	234		339	340	349	333	317	307	285	271	257	244	238	221		235	231	236	225	230	234	231	213
272	15941.5	37	351	357	349	357	356	366	355	362	357	349	323	220		367	360	357	370	366	363	355	357	355	342	319	226		345	333	354	333	324	312	278	276	269	259	237	233		238	225	227	230	224	238	234	220
273	16000.2	36.9	359	357	355	359	352	359	360	357	344	349	323	215		364	353	360	365	362	362	352	354	352	337	317	226		341	345	342	331	328	314	288	266	265	258	241	233		234	229	234	222	231	236	235	213
274	16059.2	36.8	361	354	354	357	358	361	353	355	354	347	332	213		366	354	359	363	364	361	365	354	352	335	318	236		346	356	348	341	326	309	291	267	265	246	240	227		231	228	226	219	225	232	232	218
275	16118.1	37.1	358	351	355	350	347	357	356	349	354	348	325	217		365	362	359	371	367	365	359	362	357	344	316	227		340	338	347	337	325	315	278	272	259	253	247	224		229	226	227	219	232	235	228	216
276	16177.2	37.1	358	353	352	368	357	357	358	365	354	348	335	221		363	366	360	366	373	368	361	346	351	341	316	233		341	340	347	332	330	311	284	262	260	253	236	221		228	228	229	225	224	247	234	219
277	16236.1	37.1	360	351	351	355	359	353	358	360	354	349	326	227		373	367	358	358	373	365	351	348	351	342	315	231		334	336	345	332	333	312	294	263	258	254	240	226		226	230	229	233	230	232	228	217
278	16295.1	37.1	367	361	349	358	354	355	354	358	349	343	329	215		361	362	359	369	364	362	358	354	350	343	319	220		340	343	341	335	329	312	287	257	258	252	240	222		227	229	223	228	232	241	231	219
279	16353.8	37	365	356	358	350	351	356	359	356	347	346	326	216		360	367	364	370	371	366	353	359	365	337	314	234		343	340	345	331	332	314	282	262	254	251	242	225		229	234	229	225	229	239	223	215
280	16412.5	37	360	356	363	355	356	364	362	360	351	346	338	223		367	367	362	369	360	362	360	353	356	336	320	232		343	336	338	334	321	315	289	255	257	254	236	226		225	222	228	226	232	236	228	220
281	16471.2	37	355	362	345	361	350	356	356	360	350	345	329	227		357	356	360	363	368	356	364	362	354	344	314	231		345	344	340	332	324	303	287	263	258	246	237	220		232	244	223	230	234	238	227	224
282	16530	36.8	365	354	360	365	356	356	360	359	354	350	329	224		359	353	362	373	365	357	364	361	352	331	318	219		346	345	339	334	329	305	277	267	253	262	243	220		234	236	228	225	227	232	226	209
283	16588.9	37	365	353	358	373	349	350	357	356	351	352	327	216		364	358	363	368	370	368	362	348	347	336	321	228		343	346	347	327	324	306	288	269	251	252	237	228		235	230	221	227	237	233	235	217
284	16647.9	37.1	354	352	358	358	350	351	359	363	352	348	331	218		374	365	360	361	373	373	357	356	349	340	313	233		342	341	335	332	327	319	291	268	260	252	228	227		237	228	222	229	226	241	227	219
285	16706.8	37.1	354	355	353	360	359	356	358	355	348	351	328	221		368	358	363	369	370	369	355	352	349	338	316	226		342	339	350	333	317	298	294	265	262	246	243	228		230	231	225	232	230	236	228	221
286	16765.8	37.1	365	361	359	350	359	356	356	354	351	347	326	226		360	364	371	360	367	365	356	363	357	342	319	234		343	343	343	329	322	303	284	262	257	251	239	219		237	230	229	226	223	244	229	217
287	16824.7	37.1	365	361	355	358	357	359	362	360	355	348	337	218		372	363	369	358	366	373	353	356	358	341	316	228		347	343	338	330	322	311	294	270	257	252	236	215		229	238	233	221	230	241	239	215
288	16883.5	37.1	368	348	350	360	356	358	351	359	354	351	337	217		366	365	367	372	374	362	351	365	350	337	319	231		347	343	339	331	323	320	285	266	258	251	246	219		231	234	224	229	221	229	235	222
289	16942.3	37	359	355	351	358	355	355	358	358	349	347	332	223		363	357	371	360	380	355	366	351	359	344	315	226		339	347	341	334	321	306	285	261	259	251	240	227		229	233	225	228	230	232	232	221
290	17001.1	37	360	352	358	364	353	353	367	367	355	350	334	228		366	357	375	370	372	372	359	358	364	345	315	235		341	345	344	336	324	303	284	264	258	246	238	230		232	228	226	222	223	234	224	214
291	17059.9	36.8	354	359	357	361	354	360	353	364	358	349	327	222		364	363	367	369	368	370	358	360	357	331	320	227		344	347	342	333	327	308	293	257	253	250	243	218		238	241	233	225	228	232	238	217
292	17118.8	36.9	361	363	355	355	353	356	362	358	350	355	329	216		362	359	365	356	375	360	360	356	348	345	319	233		336	348	351	337	324	306	293	267	256	252	241	228		243	233	231	227	220	237	236	227
293	17178	37.1	365	358	362	357	358	358	357	357	353	353	331	213		356	363	369	367	381	367	356	363	343	339	321	233		339	339	343	328	327	305	287	263	258	253	236	228		230	230	223	228	226	238	234	222
294	17237	37.1	358	362	351	355	349	356	357	358	347	350	325	221		363	364	360	361	372	364	361	362	343	338	323	240		347	340	351	330	315	313	295	261	266	256	237	226		232	225	235	224	227	236	226	219
295	17295.9	37.1	356	353	351	364	356	361	357	359	351	341	335	226		373	363	364	367	365	368	355	360	358	343	315	230		348	352	346	332	326	312	288	269	263	247	243	224		239	234	223	225	223	235	233	221
296	17354.8	37.1	357	364	357	362	354	362	362	364	349	347	333	219		361	356	363	364	359	366	358	361	355	341	312	234		333	344	344	331	332	307	293	262	266	258	242	226		233	229	226	228	221	247	229	218
297	17413.6	37	361	360	362	366	349	351	362	369	354	346	327	220		362	357	358	353	361	364	355	349	350	343	316	227		341	349	345	336	326	312	282	274	253	257	238	232		234	232	233	228	216	240	235	223
298	17472.4	37	358	361	363	357	359	362	361	361	347	355	331	215		368	360	369	366	368	363	363	350	349	341	316	222		336	344	350	338	318	311	290	265	264	250	246	221		242	231	226	220	225	230	230	221
299	17531.2	36.9	360	358	345	362	353	356	362	355	361	347	331	218		369	367	370	368	372	367	358	356	354	344	317	233		345	347	345	338	326	316	287	271	267	259	233	227		235	229	232	229	221	238	232	219
300	17590.1	36.9	370	352	361	367	352	357	364	355	346	353	327	224		366	359	368	363	360	361	350	359	354	345	315	233		346	350	347	339	327	307	291	267	264	248	242	225		240	236	230	227	219	236	231	225
301	17649	37	367	355	364	356	351	357	357	358	355	349	323	227		366	363	371	370	372	362	367	358	353	345	312	232		346	347	346	335	327	318	283	263	260	258	243	230		226	229	233	225	222	237	231	218
302	17708	37	351	370	359	359	349	363	366	357	353	354	333	219		366	364	370	362	364	363	358	354	362	339	320	232		344	348	342	338	326	311	295	264	256	250	246	228		230	237	227	222	225	238	235	220
303	17766.9	37.1	362	362	356	358	348	363	362	356	356	349	329	226		365	359	362	362	368	359	356	358	356	340	316	226		343	343	345	339	329	313	289	269	268	255	242	230		233	236	231	230	223	240	232	224
304	17825.8	37.1	364	360	355	363	353	360	351	357	358	350	326	228		357	364	361	369	364	367	365	364	353	338	313	236		347	345	350	335	330	306	293	272	260	249	244	229		229	234	235	225	230	236	233	214
305	17884.5	37	356	350	357	357	358	360	357	349	358	345	330	223		370	358	373	369	370	367	357	360	355	339	312	233		347	351	351	335	328	315	294	267	259	256	240	225		227	230	233	225	222	239	238	219
306	17943.2	37.1	352	344	354	362	356	360	351	356	356	358	331	230		368	364	366	363	366	371	360	357	351	335	318	229		353	350	341	342	331	317	294	267	256	257	243	225		233	226	226	217	220	236	225	212
307	18001.9	36.9	366	367	354	357	358	361	361	353	357	352	331	224		361	364	365	366	371	363	355	359	358	343	318	230		342	344	350	340	325	320	286	270	258	259	243	226		230	223	231	225	223	244	233	214
308	18061	36.8	366	364	356	362	359	357	360	355	358	351	332	227		364	362	361	359	368	368	363	363	351	338	323	238		342	350	353	332	328	310	296	260	263	249	241	226		232	229	234	229	228	235	238	222
309	18119.9	36.9	357	366	356	360	356	363	353	358	355	351	323	224		359	366	369	366	373	373	353	363	353	346	319	226		345	345	351	333	331	312	287	271	266	261	248	220		237	229	226	223	224	236	231	231
310	18179	37.1	371	354	359	360	356	357	356	363	353	353	322	229		365	360	361	375	371	360	360	359	360	353	321	242		343	353	349	342	322	325	291	264	266	254	239	229		229	237	225	227	225	240	240	216
311	18238.2	37.1	361	364	348	351	357	359	353	358	348	355	326	217		367	359	366	367	369	367	357	364	350	345	331	229		349	350	348	336	324	307	287	266	258	254	238	232		233	227	226	230	229	233	232	228
312	18297	37.1	356	354	361	357	352	349	358	356	356	345	340	225		365	367	359	367	361	366	359	354	346	334	319	236		341	352	348	341	325	323	290	269	259	256	244	220		230	232	232	226	221	238	230	223
313	18355.9	37.1	364	365	359	354	357	355	358	347	349	353	333	220		366	357	366	360	363	373	352	358	360	345	316	236		348	348	354	337	322	315	290	261	261	261	247	228		234	240	238	230	226	243	228	212
314	18414.9	37.1	366	359	363	360	367	359	362	363	358	356	331	225		360	364	366	365	371	368	356	359	358	342	321	228		349	349	348	337	330	324	296	275	265	252	252	220		233	228	221	230	220	240	235	219
315	18473.7	37	364	360	357	360	357	357	362	366	354	347	336	225		378	361	359	363	374	369	356	362	353	346	331	238		345	353	344	338	332	321	287	274	268	254	238	222		232	234	232	230	225	243	226	224
316	18532.6	37	371	354	363	363	358	358	362	353	358	351	337	228		357	367	373	368	364	363	360	362	361	340	324	225		354	352	354	337	334	319	287	269	262	251	241	229		234	239	238	222	235	235	228	225
317	18591.6	36.9	354	358	358	356	358	355	352	352	352	345	326	227		375	365	355	368	363	355	358	359	365	347	328	238		345	352	342	338	322	319	296	262	260	257	242	227		223	229	222	223	233	233	231	219
318	18650.7	37.1	361	364	366	367	360	358	354	353	354	354	328	224		371	358	365	368	368	360	360	345	360	343	324	229		354	348	344	334	331	313	297	263	264	252	252	229		236	241	227	226	226	235	237	222
319	18709.6	37.1	366	355	359	363	365	364	362	358	358	349	331	229		374	367	364	370	372	361	362	358	360	343	316	229		342	355	350	337	333	314	292	268	266	256	244	234		229	240	235	230	221	235	238	226
320	18768.4	37.1	359	363	356	352	349	361	356	362	354	353	340	227		373	361	368	361	364	363	355	358	360	351	331	233		350	349	352	339	324	316	295	266	256	253	243	230		230	226	231	221	224	239	235	220
321	18827.1	37.1	365	370	357	363	353	368	368	362	365	346	333	236		367	358	361	364	372	369	360	368	357	351	323	237		353	344	347	341	335	319	290	272	259	256	235	229		236	229	227	223	223	246	231	221
322	18886	37	360	361	360	365	357	355	358	366	359	357	333	220		368	364	368	375	372	373	367	360	361	345	322	234		346	350	350	339	337	319	300	259	266	253	244	224		231	231	231	222	223	237	222	218
323	18944.7	37	353	365	353	362	361	365	366	356	349	350	337	230		366	360	369	361	368	360	367	372	354	344	317	231		348	353	354	342	330	311	292	278	260	263	241	232		236	236	235	224	234	233	230	224
324	19003.6	37	359	371	359	354	357	365	359	371	362	349	333	221		359	363	362	372	368	368	361	358	349	342	322	235		339	355	344	342	331	317	292	273	260	247	242	231		227	231	237	229	220	251	239	228
325	19062.5	36.8	364	359	360	358	364	364	361	362	349	353	336	226		374	367	363	366	372	361	357	362	355	345	323	232		341	352	350	338	334	319	297	259	267	253	240	226		235	239	240	228	224	230	232	222
326	19121.7	36.9	364	354	362	361	365	361	356	357	360	348	336	222		366	361	366	362	363	372	359	361	354	341	316	233		343	347	345	349	329	316	291	260	263	257	249	226		235	238	229	232	229	239	238	224
327	19180.6	37.1	366	366	365	360	362	360	363	355	358	359	336	225		374	360	353	369	369	372	359	355	358	347	327	236		353	358	347	339	329	322	293	265	265	259	240	226		238	231	235	230	226	238	237	218
328	19239.8	37.1	352	366	357	362	359	361	359	365	352	348	336	231		366	363	364	362	373	360	354	351	353	346	327	236		343	349	349	346	330	319	296	270	262	253	242	229		241	237	232	217	228	229	231	216
329	19298.7	37.1	356	365	357	365	352	366	366	353	363	347	331	228		376	356	364	362	373	358	363	362	354	347	326	234		350	346	344	343	329	311	300	274	262	259	237	220		238	232	230	226	226	240	240	217
330	19357.4	37.1	360	357	361	357	359	355	366	366	349	351	335	222		366	364	366	361	371	376	365	363	350	347	326	229		346	352	343	350	331	320	294	266	264	253	239	232		239	239	233	232	230	242	235	219
331	19416.1	37.1	374	362	356	365	363	359	359	370	362	348	339	233		360	368	366	365	372	372	359	355	361	349	328	234		347	351	351	334	338	315	290	275	262	256	239	226		237	237	232	234	222	240	230	224
332	19474.9	37	363	367	361	361	359	356	355	359	358	356	337	221		367	369	363	364	365	362	356	365	358	348	323	245		346	352	354	336	334	319	293	269	265	266	250	228		237	230	226	221	232	243	234	218
333	19533.9	36.9	364	363	359	364	352	369	355	360	356	353	342	228		371	360	362	361	373	366	358	363	355	344	320	231		351	344	344	347	333	323	294	280	274	259	241	228		234	234	235	231	221	240	236	223
334	19592.9	36.9	366	360	359	357	352	360	363	361	354	362	329	221		365	360	363	371	365	370	364	350	350	345	320	236		352	355	358	348	326	311	296	275	269	267	239	229		237	228	221	234	229	235	230	217
335	19651.8	36.8	358	364	354	367	355	363	348	362	351	354	343	228		373	356	362	371	365	363	359	359	355	352	326	240		356	352	342	341	332	322	301	273	258	258	245	223		227	237	230	218	225	243	237	220
336	19710.7	37	354	358	357	360	359	359	361	351	356	352	331	222		372	373	369	373	374	374	362	364	363	344	329	222		357	351	339	341	329	319	296	269	264	260	245	231		237	239	234	230	223	239	240	226
337	19769.6	37.1	363	365	356	366	352	364	362	364	354	361	336	217		376	367	365	370	374	366	359	361	356	355	327	225		349	354	351	349	332	322	298	273	264	255	244	222		238	223	232	229	232	242	230	230
338	19828.2	37.1	366	358	372	360	361	356	363	362	362	354	331	222		376	363	368	368	370	362	356	362	361	355	326	238		347	352	354	344	333	320	301	271	264	259	247	230		230	228	233	229	226	237	235	216
339	19887.2	37	368	360	359	367	362	360	360	358	356	360	339	224		357	364	369	372	371	365	365	366	370	335	321	232		345	363	350	347	325	311	296	272	256	258	245	238		236	238	226	230	217	236	239	230
340	19945.9	37	361	356	361	351	360	363	352	367	357	358	327	227		368	360	370	376	369	372	361	364	353	344	325	225		348	350	353	336	334	323	295	282	261	256	248	230		234	226	234	230	219	246	239	232
341	20005	37	363	365	365	361	356	359	360	362	353	351	335	214		363	365	365	368	375	365	359	356	358	352	327	236		348	346	351	346	333	320	295	268	265	268	242	229		235	230	227	236	229	237	233	223
342	20064	37	356	353	365	367	360	354	370	361	355	358	321	225		375	358	361	367	376	360	363	355	362	341	325	242		359	351	352	339	333	325	294	274	268	259	253	221		241	233	233	222	224	246	237	216
343	20123	36.9	355	363	358	361	358	361	359	360	369	349	333	222		370	364	366	371	372	374	355	364	354	342	316	234		360	353	349	340	328	321	300	268	262	251	247	233		235	232	235	234	234	244	239	220
344	20182	37.1	364	368	356	362	360	360	361	361	365	357	341	221		369	360	365	365	368	362	363	362	359	347	333	225		347	350	353	343	329	324	303	272	271	259	252	224		233	226	229	223	213	235	241	228
345	20240.8	37.1	363	362	352	364	357	360	361	362	360	348	337	227		376	368	365	369	370	365	361	362	358	347	329	232		342	351	354	344	332	325	307	271	264	251	246	229		229	227	231	227	225	248	235	227
346	20299.7	37.1	360	368	361	361	353	358	359	365	365	360	342	223		371	364	366	367	365	364	371	357	362	342	317	238		354	364	353	339	332	321	291	278	263	261	236	224		223	232	229	222	224	230	241	223
347	20358.4	37.1	371	356	354	359	362	360	359	360	357	354	333	221		369	368	370	366	373	375	358	367	355	342	317	229		350	353	338	340	336	319	288	273	264	259	249	231		237	231	230	230	222	240	233	220
348	20417.1	37.1	365	375	364	366	354	362	362	357	360	350	339	221		364	363	368	371	376	364	360	366	364	344	325	233		351	354	347	346	336	324	303	276	264	256	243	232		236	230	237	228	227	235	228	223
349	20476.2	37	361	369	358	364	354	359	360	366	360	356	328	223		371	363	365	376	368	374	371	363	357	345	321	233		352	353	352	349	332	321	291	276	262	255	248	226		238	232	229	236	221	239	236	227
350	20535.3	37	360	358	351	365	359	356	359	361	361	350	327	227		366	356	364	376	366	378	355	358	351	351	330	244		345	355	353	340	331	327	299	275	262	260	249	230		236	230	227	228	220	244	242	228
351	20594.3	36.9	358	356	360	360	357	365	355	364	361	354	332	218		366	365	366	375	370	367	369	359	361	345	323	228		344	344	356	349	341	319	297	274	268	264	248	224		231	230	229	231	226	240	240	226
352	20653.4	36.8	363	352	366	363	356	358	363	366	363	352	345	221		370	355	366	370	371	367	369	367	362	346	324	235		347	351	348	348	334	322	303	270	269	261	243	227		235	239	234	226	223	248	239	220
353	20712.4	37.1	374	357	360	370	361	361	354	359	358	360	337	233		368	365	356	364	364	367	363	363	358	352	329	229		351	347	355	343	338	323	302	280	261	247	249	230		234	234	233	222	224	240	231	225
354	20771.4	37.1	361	362	363	360	356	356	358	362	356	358	334	225		369	368	369	366	368	376	353	352	361	350	325	234		342	352	356	342	334	322	301	273	261	264	246	225		234	230	231	233	228	237	236	223
355	20830.1	37.1	362	361	367	362	356	361	360	369	356	357	340	229		375	370	366	364	361	364	358	360	355	347	327	234		349	355	355	337	348	319	296	272	268	263	244	234		238	229	226	222	227	231	240	223
356	20888.8	37.1	360	361	359	361	357	355	360	365	363	357	336	223		374	369	365	369	363	371	356	359	363	346	332	226		357	345	353	335	340	327	294	278	266	265	247	227		224	239	231	232	231	248	232	216
357	20947.6	37	364	355	354	364	363	363	366	363	355	358	334	224		370	373	365	369	377	366	363	363	354	344	339	234		346	352	356	335	339	324	302	276	262	263	249	231		233	236	230	223	226	244	230	222
358	21006.7	37	364	367	360	367	349	361	369	368	367	348	333	225		373	360	362	373	374	368	363	357	356	348	336	236		350	352	356	342	328	329	300	274	261	263	246	231		233	234	231	222	227	236	236	223
359	21065.9	37	357	362	359	368	356	368	359	360	359	358	332	225		369	367	366	356	367	368	366	368	353	344	327	231		354	352	348	345	334	315	300	273	265	262	243	223		234	232	236	233	227	236	242	222
360	21125.1	36.9	359	367	367	369	352	361	358	361	350	357	331	229		363	365	363	374	364	362	365	359	354	351	332	231		351	350	360	346	326	321	294	276	264	259	241	233		237	236	231	228	223	234	229	223
361	21184	36.8	355	345	370	364	354	364	363	359	367	365	337	231		378	361	369	368	373	365	364	360	355	350	330	235		345	356	351	342	339	323	298	275	265	253	249	230		239	238	231	226	226	233	237	224
362	21242.9	37.1	363	364	362	363	356	362	357	357	357	355	333	235		375	367	367	380	365	371	362	363	365	348	328	234		359	349	351	348	335	321	302	281	270	259	237	224		237	238	225	225	228	246	234	228
363	21301.6	37.1	361	363	368	367	357	360	367	364	358	359	340	232		366	363	363	365	370	372	369	363	355	351	325	236		352	353	353	349	331	325	304	284	273	262	248	228		238	230	233	228	228	241	234	222
364	21360.3	37.1	362	371	357	363	356	359	373	369	350	350	335	229		371	365	369	375	379	372	361	366	363	352	340	229		346	346	353	345	331	324	301	277	267	259	251	236		237	243	225	228	237	233	229	219
365	21419.3	37.1	366	372	365	372	369	361	359	366	357	362	338	234		363	361	364	370	377	369	361	362	363	345	331	233		347	353	359	349	334	327	296	274	267	263	254	229		236	230	230	234	224	238	239	223
366	21478.3	37	361	364	363	364	361	353	360	368	355	351	328	226		364	356	362	373	367	378	368	371	366	344	327	229		346	350	351	345	337	321	302	281	261	261	247	227		242	235	243	233	229	244	230	228
367	21537.4	37	364	367	364	371	364	364	361	355	358	361	331	228		363	363	365	371	368	371	364	366	359	351	328	231		357	353	346	346	337	324	297	277	270	253	249	226		240	241	227	235	223	236	234	224
368	21596.3	37	359	368	368	365	359	363	364	361	352	359	341	226		365	364	361	370	371	366	368	372	368	346	323	233		353	348	344	347	336	320	300	270	267	254	245	227		238	234	237	235	223	237	233	227
369	21655.3	36.8	364	362	361	364	364	362	359	367	361	351	331	231		365	353	363	371	374	368	365	375	368	348	323	241		357	355	358	345	330	321	301	276	267	262	244	228		241	233	227	225	229	242	232	223
370	21714	37.1	372	359	363	375	356	359	355	367	361	355	344	228		371	362	366	372	373	368	363	363	356	348	326	237		358	356	363	346	337	324	295	277	268	255	241	227		241	233	235	224	229	242	234	220
371	21772.9	37.1	360	357	369	373	366	361	369	367	363	358	344	231		373	355	365	368	373	369	366	366	361	352	322	233		354	351	352	345	343	325	304	279	269	260	248	224		239	233	238	233	239	244	240	219
372	21831.6	37.1	365	374	363	357	360	364	362	368	360	356	344	231		372	367	368	370	365	372	362	362	363	350	335	233		346	352	345	341	330	323	298	276	271	264	254	233		231	240	235	231	235	248	229	226
373	21890.3	37.1	368	358	364	364	360	359	364	360	355	360	336	222		371	367	354	377	366	372	364	367	361	341	326	241		354	355	351	343	333	327	305	272	266	257	246	226		233	230	233	228	227	240	233	221
374	21949.4	37	362	357	363	365	352	363	368	367	362	350	340	235		363	370	358	372	371	364	369	362	357	350	324	239		353	359	355	335	344	327	299	281	270	262	248	225		234	234	232	225	226	243	236	232
375	22008.3	37.1	362	361	365	355	365	361	366	361	358	358	342	232		365	368	369	375	362	361	359	353	352	351	320	239		351	357	350	343	338	321	302	278	265	261	242	225		237	236	236	233	229	243	236	218
376	22067.4	37	364	364	362	365	363	357	363	363	355	353	336	234		379	367	367	364	366	375	363	370	353	351	328	231		357	350	358	340	343	314	294	279	270	258	247	232		238	240	236	222	228	243	233	224
377	22126.4	36.9	362	358	366	364	367	364	364	374	351	358	338	225		377	363	361	368	369	369	364	368	360	347	332	239		350	356	355	346	341	325	307	271	266	257	251	227		233	237	231	228	232	238	241	226
378	22185.1	36.8	368	361	366	363	358	366	364	362	362	344	327	233		366	366	369	371	362	364	369	367	363	343	334	238		351	362	355	350	338	329	298	282	271	263	248	231		242	235	231	226	233	243	231	218
379	22244.1	36.9	359	359	357	369	357	360	366	366	356	348	346	229		369	357	370	363	369	365	351	368	361	351	328	236		353	357	361	345	346	321	304	273	268	257	250	232		230	233	234	231	231	247	240	230
380	22303.1	37	367	372	364	364	352	364	358	365	358	366	340	226		371	363	366	370	362	361	358	371	368	346	327	237		357	354	358	348	345	339	299	282	264	272	239	231		238	235	236	226	235	238	247	219
381	22361.9	37.1	365	363	359	354	360	369	374	371	367	357	344	223		376	364	363	372	371	366	359	363	365	350	335	229		358	355	357	346	341	333	308	277	267	253	264	228		234	240	234	222	224	232	238	224
382	22420.8	37.1	365	359	360	366	365	361	366	366	366	352	344	233		366	368	364	365	378	364	362	364	362	350	334	229		352	351	353	343	328	331	299	273	271	263	256	217		231	244	233	231	230	243	234	223
383	22479.9	37.1	352	356	358	366	365	362	360	362	359	356	335	231		374	374	360	373	375	367	365	365	366	350	325	242		355	354	354	348	334	322	299	276	269	265	250	223		237	230	226	225	223	247	229	224
384	22538.8	37	367	363	359	364	363	363	367	364	366	355	338	229		362	368	367	367	369	364	363	369	360	352	325	239		355	353	352	342	340	323	311	276	267	264	246	225		233	236	234	224	225	236	232	230
385	22597.8	37	363	362	367	364	360	354	352	371	361	352	344	232		373	365	369	364	370	372	356	363	364	346	332	237		347	359	346	343	340	324	301	277	271	265	247	231		244	237	234	236	222	240	243	222
386	22656.6	36.9	362	366	364	365	361	366	361	369	359	356	344	226		369	369	377	361	369	368	357	361	372	357	322	239		353	361	358	335	330	323	305	286	273	256	248	236		228	236	235	234	235	239	240	226
387	22715.3	37.1	358	355	368	375	359	365	358	362	355	355	339	231		362	365	363	368	380	369	367	365	364	344	334	226		355	356	354	342	331	328	292	288	269	266	254	235		233	230	233	223	224	242	244	220
388	22774.2	37.1	366	359	360	371	370	368	367	352	361	362	342	226		372	366	365	367	370	370	363	359	359	351	332	243		362	353	354	339	342	316	312	273	274	257	251	227		230	233	232	232	222	246	234	225
389	22833.1	37.1	364	368	367	360	348	371	365	359	361	358	335	232		368	368	377	369	373	369	363	370	362	352	330	230		341	358	358	349	341	320	304	281	267	262	252	233		236	237	228	233	226	239	243	229
390	22892.3	37.1	367	360	359	365	359	360	371	365	350	361	340	232		369	365	368	373	364	365	369	367	360	360	326	245		362	362	355	345	335	320	298	274	272	268	251	228		242	237	234	228	230	242	236	222
391	22951.3	37.1	362	368	363	363	368	354	362	358	361	356	347	226		373	370	364	366	370	365	362	369	362	350	331	242		352	348	347	346	335	333	296	279	270	256	253	225		240	238	234	228	231	244	236	224
392	23010.3	37	366	361	359	371	350	360	362	368	368	361	342	231		366	371	363	365	379	368	358	363	365	354	331	239		361	352	352	353	341	323	310	273	269	266	244	222		234	242	241	227	233	251	234	221
393	23069.4	37	361	364	357	363	364	370	365	355	358	358	335	230		368	360	365	382	372	366	360	363	362	355	329	245		351	358	351	349	335	323	303	276	266	258	244	224		244	235	236	226	231	244	229	227
394	23128.3	37	362	367	364	368	366	371	365	373	358	354	338	228		366	363	359	364	363	367	364	361	355	351	336	234		359	359	353	345	334	329	305	284	266	265	246	243		238	237	240	224	227	249	232	221
395	23187	36.8	357	364	362	363	365	361	368	367	369	364	344	228		365	369	361	371	380	364	366	364	365	356	331	235		352	353	350	349	338	330	297	293	269	266	241	234		240	239	233	230	222	246	232	218
396	23245.8	37	358	364	359	366	368	370	364	368	356	355	339	232		367	363	367	365	368	371	365	359	354	348	328	237		351	350	345	346	336	322	303	278	274	272	248	223		241	239	239	228	226	245	235	221
397	23304.9	37.1	363	360	360	369	365	357	374	371	370	355	346	227		366	358	366	366	373	370	364	361	369	360	335	236		356	360	357	344	334	326	307	274	273	268	251	227		239	231	234	228	232	246	235	217
398	23363.9	37.1	360	364	355	361	368	364	363	370	358	355	349	227		371	362	365	374	375	359	359	361	360	362	329	236		348	351	353	343	338	324	304	279	268	262	250	226		239	240	238	223	228	247	239	229
399	23422.9	37.1	372	359	362	369	356	362	368	363	355	358	344	232		371	362	359	364	380	380	374	359	364	354	327	235		361	353	355	356	342	332	298	283	271	259	245	226		240	240	228	229	217	244	233	226
400	23482.1	37.1	364	361	362	370	363	365	358	367	355	351	341	234		366	364	369	366	377	365	367	360	363	347	339	233		350	347	352	356	338	318	310	283	265	259	244	228		240	238	235	235	227	236	234	219
401	23541.3	37	364	372	359	366	363	362	361	365	355	358	339	219		366	362	358	370	379	372	364	367	364	352	318	248		351	353	350	348	342	325	302	283	266	265	241	227		242	244	234	226	224	251	239	224
402	23600.4	37	362	360	357	365	355	367	363	361	364	351	342	228		366	369	360	367	374	374	366	369	360	344	328	240		355	351	352	355	329	333	310	287	274	258	248	229		232	238	233	231	231	240	241	226
403	23659.1	36.9	368	365	359	376	366	362	367	359	374	355	351	230		370	362	361	375	368	366	367	366	348	355	334	236		345	359	354	345	341	330	298	277	267	265	255	232		237	229	239	237	224	238	241	223
404	23717.8	36.8	365	356	367	362	363	364	369	372	354	357	339	227		367	361	363	372	367	368	355	355	360	342	326	242		360	355	350	351	347	328	309	279	264	265	248	233		247	234	232	235	228	234	235	224
405	23776.5	36.9	363	368	371	370	372	375	365	371	358	347	344	231		371	363	361	363	376	372	369	365	355	356	336	241		353	360	353	341	337	327	307	282	268	264	254	228		241	235	231	229	221	247	240	226
406	23835.3	37.1	356	359	357	369	364	362	373	363	360	356	331	234		372	365	364	372	374	379	369	358	364	355	337	231		356	353	365	338	350	328	299	286	274	267	239	228		240	248	230	228	227	243	238	225
407	23894.4	37.1	356	362	366	367	356	361	363	364	361	355	344	233		372	361	361	367	380	363	366	369	364	362	333	246		360	342	362	353	336	327	303	290	261	257	237	226		226	236	234	230	229	243	238	226
408	23953.3	37.1	364	362	362	366	366	358	362	365	352	354	347	225		369	368	361	377	367	361	368	374	369	349	329	244		356	352	355	351	340	327	304	271	270	271	253	222		242	244	245	229	232	243	239	224
409	24012.2	37.1	366	362	363	365	363	368	368	359	363	355	341	224		367	365	369	363	374	358	362	358	362	354	336	236		352	351	356	344	339	327	313	276	267	263	253	230		239	235	231	235	233	235	238	222
410	24071.3	37	370	355	357	359	365	361	357	369	357	357	340	223		373	364	367	368	373	365	368	363	362	350	330	234		351	356	360	347	337	328	303	278	276	259	249	230		244	240	232	223	225	247	235	218
411	24130.2	37	367	364	365	361	362	368	362	364	365	357	345	229		370	366	363	366	372	366	357	366	362	346	335	235		353	350	358	337	333	325	307	287	272	264	249	234		240	233	233	233	228	234	245	229
412	24189.1	37	355	364	366	367	359	361	365	357	362	361	345	239		363	365	364	369	371	372	361	368	365	361	328	236		356	355	366	351	333	326	308	280	278	269	249	229		240	236	238	222	228	242	239	222
413	24248.3	36.8	359	370	360	373	361	355	372	364	371	354	345	231		369	370	369	369	385	377	366	354	358	356	332	238		358	358	359	352	345	328	306	286	279	262	243	223		235	235	233	225	229	242	239	232
414	24307.1	37.1	363	368	354	361	364	356	368	365	365	353	342	240		374	363	369	361	378	368	376	368	366	349	330	233		361	360	360	354	347	324	302	281	271	265	250	239		243	241	238	228	237	244	242	228
415	24366.2	37.1	356	365	365	373	357	359	370	369	368	363	342	223		374	360	366	367	371	363	370	367	362	350	336	238		351	358	344	354	339	334	309	284	279	269	244	223		240	246	239	228	237	236	236	220
416	24425.3	37.1	354	366	371	366	359	362	367	366	371	355	352	228		379	360	370	380	361	369	371	368	359	356	332	237		355	356	356	344	333	331	305	286	273	262	250	233		238	234	234	226	236	237	241	229
417	24484.3	37.1	367	364	360	369	357	356	361	366	362	361	343	229		367	360	360	374	374	358	361	364	365	348	334	238		352	354	357	348	341	331	303	268	270	274	248	230		240	234	230	226	235	241	239	230
418	24543.3	37	372	361	358	361	371	370	370	364	357	353	343	222		367	362	370	374	368	366	364	358	361	350	330	241		356	359	346	355	339	325	308	281	273	264	249	225		246	230	237	228	228	234	236	222
419	24602	37	359	359	374	366	365	359	361	364	361	363	353	230		383	364	369	368	372	376	366	371	363	352	338	230		351	351	352	350	347	337	314	283	269	263	247	227		234	242	234	232	229	242	232	226
420	24661.9	37	357	361	358	361	371	359	361	372	357	363	345	228		374	371	370	378	371	372	364	362	369	361	338	237		355	355	355	344	340	337	312	281	273	266	248	232		238	237	239	229	230	240	236	226
421	24720.6	37	364	368	365	374	359	364	361	363	359	361	340	225		367	360	369	361	371	364	364	361	367	349	333	243		363	350	358	348	341	325	309	282	275	267	246	237		247	241	239	237	226	244	228	225
422	24779.4	36.9	359	371	368	370	366	363	354	364	358	368	344	230		367	371	372	367	370	377	367	358	369	349	330	236		357	363	366	344	346	338	309	276	270	267	250	231		232	240	242	225	233	234	237	229
423	24838.4	37.1	366	361	362	373	370	369	366	358	369	364	350	229		371	364	365	369	368	376	366	361	365	355	342	240		350	354	362	351	345	338	317	286	274	269	252	234		229	239	242	232	235	244	238	224
424	24897.5	37.1	362	362	355	373	359	358	364	375	356	361	349	235		364	365	365	361	373	363	358	372	362	355	335	242		366	360	357	353	341	331	306	284	273	268	250	224		243	236	240	227	230	239	244	224
425	24956.4	37.1	354	367	365	366	358	365	370	368	365	358	350	232		361	371	378	376	372	375	370	362	362	352	337	237		353	360	356	354	347	321	310	280	268	266	254	232		235	227	230	229	228	240	229	222
426	25015.9	37.1	364	366	351	360	359	363	370	359	367	370	346	229		366	357	369	367	370	365	370	367	368	357	333	237		355	355	357	351	349	326	300	282	274	267	249	232		240	242	234	230	224	247	247	221
427	25074.8	37.1	362	371	362	368	354	368	366	367	359	367	348	219		374	372	366	364	367	371	362	368	363	357	332	235		354	359	368	342	344	321	300	286	266	258	251	240		243	237	243	239	229	246	239	224
428	25133.4	37.1	360	369	363	372	363	370	368	377	359	365	353	235		377	366	364	365	370	372	357	368	364	357	328	242		353	352	349	353	338	329	307	280	272	253	252	228		232	234	229	227	225	248	240	229
429	25192.2	37.1	367	371	368	359	357	359	367	367	374	355	338	221		368	359	363	378	368	368	365	363	364	352	334	240		357	361	358	350	348	338	306	288	261	264	247	232		242	233	236	235	244	242	236	219
430	25251.1	36.9	374	353	369	357	366	367	361	371	361	368	342	234		372	360	366	361	371	370	367	360	357	354	326	239		354	353	358	346	336	325	311	282	276	262	251	230		236	243	232	222	230	247	229	222
431	25310	36.9	359	356	357	365	358	370	376	358	358	361	342	229		361	368	375	364	374	369	377	364	364	354	328	232		359	358	358	363	339	333	315	282	268	262	248	228		242	249	238	230	237	245	242	224
432	25369.4	37.1	368	368	374	369	356	372	369	368	360	359	340	233		367	365	366	375	370	366	368	367	357	352	330	238		356	357	353	347	355	330	306	284	281	265	258	233		243	247	237	227	231	241	250	227
433	25428.5	37.1	362	361	367	366	364	358	371	363	366	364	340	235		378	358	366	369	371	371	363	365	363	354	345	234		353	364	354	347	350	330	311	279	275	262	246	221		234	241	238	233	222	242	242	225
434	25487.7	37.1	355	361	371	363	357	366	368	352	362	363	350	235		369	368	367	362	375	360	372	359	368	354	338	231		352	359	357	353	349	327	305	284	275	260	248	233		239	240	239	231	225	249	237	226
435	25546.5	37.1	358	349	359	368	371	366	360	378	374	364	344	241		367	370	363	376	373	371	368	366	357	357	335	232		361	354	355	353	340	332	312	289	274	263	254	236		236	240	237	237	230	248	246	220
436	25605.2	37.1	367	365	358	355	361	364	369	369	362	368	342	237		368	368	372	372	369	368	369	360	365	359	342	231		352	356	350	353	338	337	304	287	278	259	250	228		241	237	227	230	228	246	231	226
437	25664	37	366	363	359	365	356	372	365	366	362	362	353	227		369	363	362	366	365	368	378	367	372	360	338	238		361	360	349	346	338	329	310	277	281	279	253	231		251	243	229	229	231	242	237	219
438	25722.9	37	358	368	370	361	370	368	375	368	370	352	344	232		375	363	374	361	371	373	377	352	351	354	341	241		355	364	363	348	349	329	307	287	269	267	255	224		240	241	237	232	218	243	239	226
439	25781.7	36.8	363	373	365	357	359	370	360	370	356	366	344	235		369	368	373	363	370	371	362	366	367	357	342	242		346	359	353	353	351	333	308	286	281	269	252	234		241	235	235	236	237	245	232	226
440	25840.9	36.8	368	362	368	362	357	361	361	363	364	358	343	235		375	374	371	369	378	367	368	365	360	353	339	235		351	357	355	349	351	326	313	288	269	263	252	231		241	244	243	238	235	242	235	227
441	25899.9	37	366	365	356	360	358	360	358	369	370	361	343	234		372	361	372	372	373	372	360	364	362	348	330	244		363	367	357	342	342	334	318	291	266	271	248	230		244	240	249	224	237	250	240	228
442	25958.9	37	373	368	367	371	359	372	361	365	365	362	347	238		365	367	363	370	372	368	366	367	360	359	334	237		365	352	364	348	348	331	314	293	275	269	250	229		239	240	235	237	227	247	237	232
443	26018.1	37.1	360	365	358	366	363	364	367	374	374	352	345	224		377	370	368	376	375	371	372	362	365	352	331	242		358	358	367	341	349	333	309	286	282	266	260	230		246	232	232	234	229	246	228	234
444	26076.7	37.1	362	362	365	368	364	363	367	350	363	364	349	234		363	362	366	357	375	365	363	352	369	358	329	235		363	363	364	351	343	334	308	283	276	264	239	228		244	239	236	239	234	247	241	228
445	26135.4	37	356	360	356	370	362	370	363	365	373	354	344	226		364	378	362	368	378	368	368	370	363	355	340	239		360	352	363	360	351	326	305	284	280	257	252	226		236	242	235	232	229	250	238	229
446	26194.2	37	366	360	358	366	357	358	369	365	378	361	347	226		362	360	358	373	378	377	362	364	369	360	337	240		358	366	359	349	350	337	311	284	273	263	246	227		229	230	243	235	230	248	230	229
447	26253.2	37	367	361	364	363	364	369	371	371	365	355	341	234		360	364	365	371	372	363	366	357	357	364	334	246		357	355	352	353	339	330	309	284	283	260	250	231		237	240	239	232	227	244	231	221
448	26312.3	36.8	362	365	364	360	351	363	371	362	367	359	347	229		371	368	357	370	371	378	365	367	363	352	331	238		355	360	358	355	350	332	313	278	278	260	263	229		240	234	235	238	231	250	239	237
449	26371.3	37.1	366	378	364	361	354	364	374	371	365	368	344	232		366	364	361	375	371	368	372	369	359	354	348	235		361	357	351	355	345	328	311	283	283	269	246	236		245	241	236	231	230	256	232	220
450	26430.5	37.1	369	358	354	356	369	367	371	377	362	361	344	225		371	371	367	369	361	375	364	369	365	351	333	240		364	364	356	349	344	340	310	283	280	261	250	230		240	237	229	229	233	248	240	216
451	26489.4	37.1	358	366	361	361	365	369	356	367	367	356	343	232		359	372	363	373	377	363	364	362	369	352	330	234		357	361	366	354	344	331	306	282	280	271	249	233		239	237	240	233	233	243	234	224
452	26548.2	37.1	355	362	353	375	362	363	367	358	356	361	358	228		372	367	376	374	369	379	370	366	362	360	337	238		353	349	363	351	346	338	314	288	282	267	249	236		242	243	236	229	233	241	231	222
453	26606.9	37.1	350	367	363	367	359	370	365	365	363	368	351	223		370	363	370	368	372	361	363	367	355	357	334	234		361	364	363	348	348	326	311	274	279	255	259	223		241	243	236	229	233	243	244	223
454	26665.8	37.1	363	359	360	372	370	369	368	365	369	360	354	241		375	365	363	365	373	369	366	363	358	364	334	241		362	359	362	350	344	337	308	282	278	271	252	227		241	237	233	223	223	247	238	225
455	26724.7	37	371	360	361	363	361	363	368	365	361	356	343	237		366	366	360	379	367	364	366	377	357	356	337	242		356	356	360	350	344	336	314	289	283	262	245	228		237	237	237	236	222	244	237	227
456	26784	36.9	353	360	369	364	359	366	363	367	364	352	342	241		374	361	378	371	381	370	371	364	362	351	340	235		358	354	354	354	347	338	316	286	276	271	251	231		246	241	239	237	230	242	233	230
457	26843.1	36.8	358	365	368	359	360	362	362	367	361	367	343	235		366	365	367	376	363	374	374	369	362	349	338	236		354	359	352	353	344	328	314	288	279	258	257	233		244	240	238	234	228	244	232	222
458	26902.4	37	350	358	357	364	357	358	373	362	360	360	349	234		366	366	366	360	370	372	357	364	366	363	335	238		354	358	359	352	350	327	313	285	275	258	256	235		236	241	230	231	224	247	248	233
459	26961.6	37.1	364	363	359	357	358	368	366	368	357	366	345	234		363	362	363	363	373	368	367	373	360	355	336	246		355	359	356	353	335	331	312	289	268	262	253	230		244	239	243	236	235	241	238	230
460	27020.6	37.1	366	362	365	356	354	364	367	364	366	362	339	231		371	358	362	378	371	367	361	362	365	359	339	238		356	364	353	353	348	336	310	290	275	272	251	227		244	246	232	237	240	240	241	237
461	27079.6	37.1	363	364	360	363	369	369	357	368	357	366	339	229		369	368	363	372	377	372	375	365	360	359	330	233		358	364	364	348	340	335	310	286	281	272	253	233		235	240	236	235	226	249	240	226
462	27138.3	37.1	366	358	366	361	360	362	369	358	358	365	342	232		368	366	374	365	372	366	364	367	364	350	338	239		362	361	364	354	344	327	313	283	276	271	251	232		242	246	238	238	238	247	240	229
463	27197.1	37	369	365	366	366	354	366	361	366	360	356	348	239		366	361	372	363	375	366	369	368	367	357	338	236		362	358	359	351	350	337	316	279	274	275	248	226		254	250	240	226	228	244	234	229
464	27256.2	37	364	370	365	368	364	367	370	371	365	361	350	235		371	367	361	372	372	369	369	364	362	360	338	244		354	358	360	359	346	336	316	281	278	270	256	235		242	243	230	243	235	250	241	221
465	27315.2	36.9	363	369	359	367	365	370	362	368	358	361	353	230		368	362	369	371	364	371	368	361	365	359	337	230		364	356	364	353	347	343	323	283	279	262	246	231		241	233	235	227	227	251	232	225
466	27374.2	36.8	367	368	365	364	359	367	358	362	359	358	341	229		363	361	359	379	383	371	370	375	365	358	342	238		359	360	365	365	351	341	314	287	275	263	250	227		239	244	224	235	234	243	243	235
467	27433.2	36.9	363	373	364	356	365	360	367	361	360	363	355	236		371	370	363	369	365	367	367	367	363	351	334	232		350	371	358	357	351	326	319	290	282	261	250	236		246	241	234	227	234	249	239	231
468	27492.1	37.1	356	366	357	362	361	363	371	367	370	367	348	230		376	365	362	367	371	371	366	359	369	350	338	233		359	356	366	360	343	335	315	285	276	267	253	226		242	234	234	234	231	250	237	236
469	27550.9	37.1	368	354	362	369	360	365	367	369	362	365	345	225		360	367	369	361	366	374	367	371	366	362	346	231		362	357	354	360	345	333	315	289	277	266	251	230		247	237	233	229	224	246	242	227
470	27609.8	37.1	370	367	358	359	355	360	371	367	356	369	349	229		365	366	370	376	366	370	365	362	366	361	336	233		354	367	364	348	346	323	327	293	282	270	247	232		239	246	243	235	234	249	237	222
471	27668.5	37	366	358	366	363	353	359	366	369	358	350	355	230		371	371	364	369	373	373	371	365	364	356	338	230		363	359	368	352	342	332	322	284	281	261	249	236		242	246	240	228	230	243	238	228
472	27727.4	37	363	360	360	369	353	360	360	366	373	360	346	232		372	373	369	377	372	367	367	359	361	351	331	234		352	364	364	356	349	332	319	289	281	269	254	240		237	240	228	238	231	247	239	227
473	27786.6	37	355	370	357	372	347	356	368	371	372	362	335	225		367	367	365	378	374	372	373	365	366	349	335	236		353	363	367	359	348	331	312	283	281	261	256	228		239	237	238	234	232	245	232	234
474	27845.7	37	359	368	367	365	353	367	359	373	358	365	351	226		368	365	370	374	373	366	365	367	366	353	334	233		349	360	368	352	357	332	309	293	284	264	253	233		234	242	244	242	233	240	241	226
475	27904.7	37	358	370	362	357	362	370	365	363	365	367	348	240		367	368	359	368	369	374	364	368	359	355	342	232		359	364	359	364	344	341	310	282	275	269	247	224		233	236	246	231	236	253	239	230
476	27963.4	37.1	364	363	359	363	356	369	362	369	360	362	348	233		372	370	358	374	378	368	368	364	356	356	335	239		354	360	361	360	346	336	313	278	285	264	254	237		252	241	241	236	236	252	235	230
477	28022	37.1	355	355	360	365	362	356	365	371	365	363	354	235		375	366	361	372	375	370	364	371	365	358	336	233		369	361	363	353	343	334	311	290	279	263	253	230		235	240	239	237	231	247	239	238
478	28080.7	37.1	364	368	362	358	372	366	376	363	353	361	350	233		370	364	367	374	373	367	377	361	359	364	332	238		360	365	362	344	347	335	315	289	279	268	255	220		246	246	244	235	234	245	240	237
479	28139.5	37.1	357	367	360	363	361	360	367	367	365	354	348	230		364	360	360	377	366	367	365	361	359	359	344	237		362	358	360	362	351	338	314	290	283	265	258	232		239	239	240	225	230	248	243	229
480	28198.5	37	358	356	365	368	362	374	367	367	361	370	354	230		375	363	364	374	362	371	363	361	360	360	340	239		364	349	357	362	345	332	321	288	286	257	260	234		245	246	244	227	234	250	241	237
481	28257.8	37.1	362	367	368	360	369	360	364	367	355	365	350	235		370	374	370	368	368	376	365	368	360	354	335	241		357	357	369	365	344	335	316	285	280	262	248	230		241	249	239	229	228	243	243	230
482	28316.6	36.9	361	359	362	361	365	361	373	372	370	357	351	232		371	365	368	363	375	371	373	364	361	359	338	238		353	367	364	355	352	334	318	293	284	269	252	237		238	250	238	230	238	250	243	227
483	28375.7	36.8	358	358	358	361	363	361	363	366	357	364	350	241		368	368	368	370	376	375	366	363	368	361	339	235		352	357	361	360	352	334	317	289	280	269	256	237		245	234	232	240	235	244	234	226
484	28434.6	36.9	361	367	364	357	357	365	362	370	365	350	347	230		367	370	379	371	369	383	372	366	364	357	341	232		365	353	357	352	350	336	317	292	273	271	248	231		240	239	236	229	231	248	239	236
485	28493.3	37.1	370	365	357	359	358	364	364	373	353	367	351	231		373	370	374	373	376	374	366	369	362	351	338	237		366	358	356	353	348	333	320	283	276	264	252	227		231	250	237	232	237	248	252	226
486	28552.1	37.1	362	365	364	361	361	364	374	365	349	357	341	226		372	362	370	382	361	363	367	370	364	352	335	232		354	366	366	350	346	344	325	292	277	259	255	233		242	240	244	233	242	249	240	226
487	28610.8	37.1	360	359	359	371	360	354	362	376	363	361	352	238		374	364	367	367	378	369	374	366	371	354	339	236		364	358	363	360	341	343	318	285	280	273	245	227		240	249	240	235	236	257	230	226
488	28669.6	37.1	360	372	360	366	357	363	373	377	361	350	356	236		367	375	364	369	373	373	366	370	348	358	339	243		364	361	365	353	351	345	316	285	267	273	249	239		246	242	237	233	235	238	244	231
489	28728.8	37	359	363	359	361	359	364	367	372	370	362	359	233		372	366	363	374	378	368	373	357	357	351	346	237		356	364	358	355	353	341	319	291	274	265	251	228		245	246	243	229	235	249	232	228
490	28787.7	37	361	360	365	363	361	353	366	361	362	358	351	234		365	363	366	367	370	370	369	367	356	356	339	248		354	366	359	345	345	345	317	285	285	262	256	231		244	238	238	227	241	250	234	234
491	28846.9	36.9	354	365	371	366	359	359	376	363	361	361	345	233		376	364	360	375	368	366	371	364	363	353	331	227		359	368	366	355	346	335	323	287	278	271	250	235		239	243	241	239	230	245	237	233
492	28905.8	36.8	358	355	354	360	360	360	360	364	363	357	347	230		371	367	364	376	366	373	367	369	365	363	346	242		372	365	358	359	351	334	315	284	280	263	262	226		243	239	241	235	237	250	245	225
493	28965	36.8	365	365	359	359	363	366	371	366	361	360	356	232		374	365	365	373	371	372	363	365	366	352	331	232		361	361	365	360	357	334	324	284	280	265	253	237		240	244	234	233	240	254	231	229
494	29023.7	37.1	360	364	357	361	359	365	367	369	359	364	352	239		373	367	366	367	375	376	370	371	358	358	337	235		356	362	356	360	343	346	316	279	278	260	250	235		248	239	248	235	240	250	242	225
495	29082.6	37.1	358	359	364	350	358	367	356	368	362	369	343	233		373	367	369	369	373	376	368	363	365	351	343	239		363	356	361	353	349	343	310	282	285	265	254	237		235	241	234	237	229	245	242	218
496	29141.4	37.1	367	364	363	359	356	367	363	362	358	362	354	223		376	368	364	376	375	371	367	363	361	357	345	236		353	361	357	352	353	335	317	294	278	263	253	232		246	246	242	230	232	251	245	238
497	29200.3	37	357	357	362	359	353	373	359	364	364	363	343	231		368	363	367	368	372	369	367	370	365	355	338	232		355	356	358	359	347	334	314	287	278	267	255	224		242	239	237	233	237	250	237	228
498	29259.5	37.1	357	364	361	362	366	362	360	364	362	366	351	231		361	366	370	373	370	366	362	358	363	359	336	235		354	366	354	351	357	339	317	285	273	271	255	232		248	249	236	235	228	252	231	224
499	29318.4	37.1	353	357	360	359	367	360	371	363	363	363	353	230		364	357	364	376	373	367	366	369	363	359	340	242		360	358	367	352	349	340	320	287	281	266	251	231		234	233	240	231	239	242	241	226
500	29377.3	37	361	370	364	362	360	354	357	369	357	360	353	230		373	376	367	373	378	371	368	358	370	351	332	237		368	359	357	357	349	339	312	283	283	269	253	234		238	249	239	232	242	254	239	231
501	29436.1	37	371	361	373	358	360	361	371	365	364	364	357	225		375	357	363	380	368	373	378	363	354	358	350	237		355	358	356	346	348	342	315	286	279	263	252	236		245	243	233	238	227	247	240	227
502	29495	37.1	357	353	361	355	362	368	366	363	356	365	348	234		374	370	356	365	372	367	368	361	365	356	338	243		360	358	367	351	348	345	325	295	288	268	249	241		247	240	241	231	223	253	244	230
503	29554.2	37.1	361	362	357	358	357	369	366	378	362	362	353	228		370	370	368	377	372	377	368	357	362	351	335	247		367	363	361	358	349	340	316	283	294	266	258	231		240	247	240	226	242	253	233	229
504	29613.1	37.1	357	362	361	364	357	364	361	364	355	356	356	231		370	375	367	374	373	369	366	359	368	352	345	232		354	366	368	364	354	332	309	289	279	262	252	232		244	243	239	238	234	253	238	232
505	29672.1	37.1	355	361	362	363	365	354	364	376	352	358	341	231		364	369	367	377	365	367	372	360	366	363	340	238		357	357	360	351	347	333	319	282	280	269	252	228		238	246	234	226	232	247	241	230
506	29731.2	37	368	366	367	359	358	358	361	362	364	359	349	229		365	374	376	378	378	366	368	366	365	352	340	241		357	362	362	356	355	340	315	289	288	265	255	228		236	251	241	233	228	251	242	228
507	29790.2	37	359	357	367	359	371	363	368	369	361	369	350	232		368	363	361	376	369	373	375	360	362	357	334	230		356	354	360	356	340	341	321	283	275	266	251	233		236	237	238	234	235	251	236	232
508	29849.2	37	369	361	361	364	359	364	382	373	363	363	350	232		364	364	361	360	369	371	363	366	367	362	341	243		353	362	360	354	349	340	318	283	283	262	259	228		243	240	239	233	236	249	237	226
509	29907.9	36.8	364	361	357	359	358	366	366	363	370	360	353	240		370	364	367	370	371	364	375	368	355	361	340	245		362	366	366	351	345	337	320	287	282	270	259	233		243	238	230	239	235	248	233	230
510	29966.9	36.9	370	360	363	361	351	364	368	371	352	360	350	227		377	368	359	374	368	373	379	374	358	354	345	237		354	361	362	354	348	344	312	284	276	273	253	225		240	243	239	238	233	241	247	224
511	30025.8	37.1	365	370	363	364	355	360	366	366	358	361	349	232		363	361	370	376	375	362	374	356	358	361	342	238		350	360	356	354	343	339	314	281	283	263	251	231		238	243	241	222	236	249	228	229
512	30084.5	37.1	361	364	365	359	359	359	369	364	363	357	339	226		368	371	369	375	363	367	374	365	359	359	332	238		355	367	361	359	348	335	307	290	280	274	255	230		243	237	236	229	233	247	243	229
513	30143.6	37.1	363	361	367	364	360	359	366	360	353	363	345	236		360	362	371	375	366	371	366	368	362	352	346	230		360	359	363	358	349	336	310	291	281	270	250	228		240	240	238	238	236	242	238	217
514	30203.2	37.1	367	359	363	362	357	363	360	370	362	359	338	236		366	365	368	373	369	363	366	369	362	358	347	238		352	359	364	363	342	337	330	286	288	273	252	241		250	248	238	233	233	243	236	223
515	30262.2	37.1	358	355	365	366	356	364	364	360	362	364	351	225		371	365	361	372	367	368	362	366	365	360	347	242		355	357	350	348	347	333	318	282	280	259	255	231		238	237	241	243	237	249	244	228
516	30321.3	37.1	365	362	361	361	362	363	361	370	365	357	338	227		370	364	362	368	366	371	377	364	357	360	342	236		363	359	358	357	345	338	325	287	279	265	257	225		245	247	241	239	228	246	239	223
517	30380.2	37	366	364	366	364	357	370	364	358	362	361	351	233		366	364	361	379	375	373	358	367	370	354	336	238		361	357	360	358	346	338	320	291	277	268	256	240		251	248	240	235	232	246	245	225
518	30439.1	36.9	369	361	370	359	354	358	360	370	359	353	349	225		362	361	368	372	377	371	371	373	361	360	342	233		359	361	363	352	354	338	320	290	274	263	257	236		240	243	236	226	233	245	238	231
519	30497.8	36.8	347	360	361	357	356	374	361	361	367	352	348	229		368	375	367	367	371	374	368	367	370	361	346	243		357	357	362	359	354	338	317	285	277	265	251	230		242	242	241	234	238	244	241	231
520	30556.5	37.1	363	356	363	364	357	364	367	371	360	365	351	231		369	366	361	374	369	368	364	357	369	358	341	245		363	367	371	356	352	332	315	291	277	262	251	238		242	238	238	237	231	245	239	229
521	30615.5	37.1	366	358	355	363	361	359	374	368	367	357	355	237		367	372	369	371	370	373	367	363	368	359	331	237		360	368	367	359	357	343	315	297	283	269	250	228		240	236	237	225	234	255	242	228
522	30674.4	37.1	369	361	361	369	360	368	372	367	368	361	349	227		368	358	363	369	374	375	370	363	363	355	343	244		357	361	352	364	341	333	309	299	283	272	259	237		249	246	239	237	232	247	236	225
523	30733.5	37.1	364	367	357	364	357	362	364	366	363	352	346	233		367	368	373	376	362	360	370	366	369	363	348	238		360	361	362	357	360	342	313	294	284	275	254	242		245	236	239	232	231	237	241	230
524	30792.4	37	366	363	356	359	359	365	361	366	368	363	341	234		361	367	362	375	367	369	368	362	365	364	344	234		351	359	355	357	350	336	317	295	277	269	257	234		243	250	235	236	234	240	237	221
525	30851.1	37	356	366	354	360	358	365	367	370	360	358	352	228		365	366	360	371	368	361	372	363	361	357	342	240		361	360	368	356	348	338	311	289	279	272	258	224		235	252	239	229	236	245	232	229
526	30909.8	37	363	357	363	371	352	357	365	364	366	358	352	226		360	363	365	363	365	363	366	365	369	353	341	230		361	360	357	361	346	343	316	291	288	270	248	234		239	244	238	236	233	247	247	226
527	30968.7	36.8	365	360	349	359	350	359	360	372	364	353	352	229		374	365	368	371	365	376	363	364	358	353	339	240		357	363	356	349	352	338	323	289	279	272	255	233		249	249	248	232	235	248	240	233
528	31027.4	37.1	361	375	365	362	356	364	368	366	371	365	346	225		375	365	364	367	374	376	375	371	365	353	340	240		364	365	369	358	346	337	318	291	279	272	255	232		245	238	234	241	230	248	240	229
529	31086.5	37.1	358	360	366	367	354	368	371	358	365	362	352	229		370	373	361	369	382	363	378	364	370	355	346	245		367	360	355	358	349	343	314	287	276	270	257	225		248	244	236	228	227	248	234	228
530	31145.8	37.1	364	361	366	361	350	363	367	364	363	357	348	232		369	366	367	366	367	374	366	377	365	355	349	237		349	362	358	357	350	338	326	293	280	259	252	236		240	236	247	224	236	255	238	233
531	31205.2	37.1	359	355	360	366	368	365	366	356	372	363	351	231		369	362	364	367	373	368	369	359	364	357	335	240		363	360	355	352	347	341	324	284	288	266	254	237		246	243	234	236	238	241	246	221
532	31264.4	37	368	355	365	358	356	366	368	368	368	360	348	230		361	362	363	363	367	369	366	368	363	360	345	239		366	365	370	358	351	337	318	294	276	272	259	234		249	237	238	240	240	240	241	237
533	31323	37	358	358	358	360	363	371	367	364	355	357	350	228		361	367	370	369	360	364	371	364	366	362	339	242		366	363	363	360	351	332	309	293	278	269	253	233		249	243	237	228	240	246	238	232
534	31381.7	37	361	365	366	366	361	362	363	368	360	364	350	231		366	368	360	372	371	374	372	371	359	366	341	237		357	360	361	359	350	337	314	290	284	264	256	230		243	245	233	228	228	247	244	223
535	31440.8	36.9	359	365	374	356	359	363	368	365	368	370	350	238		369	367	370	372	374	370	368	366	365	361	339	240		369	370	363	356	339	343	317	298	283	272	258	228		241	245	240	232	236	251	242	226
536	31499.5	36.8	359	365	360	364	363	369	365	363	363	358	361	225		370	366	366	371	374	372	362	367	364	354	346	244		360	367	362	359	345	343	313	284	282	276	260	232		242	242	235	234	238	240	240	228
537	31558.7	37.1	363	366	351	362	358	352	366	364	353	373	346	233		371	359	362	370	364	373	367	368	359	362	341	232		358	362	351	353	352	343	319	297	278	271	248	228		245	237	236	231	236	238	235	230
538	31617.7	37.1	363	351	361	367	360	360	368	363	361	359	353	231		374	352	367	364	371	374	374	364	362	351	346	231		362	358	364	347	342	335	315	292	276	264	259	222		239	240	242	229	231	246	244	227
539	31676.9	37	358	357	375	356	355	368	372	373	361	360	349	228		374	367	368	357	371	373	366	362	356	356	338	240		361	361	360	352	351	343	317	294	275	276	254	232		247	248	238	236	241	247	239	229
540	31735.8	37	362	371	367	360	356	365	361	372	374	359	346	230		359	360	363	366	373	368	368	362	373	360	333	231		353	363	361	358	346	343	322	291	279	278	251	234		240	241	231	233	227	238	245	225
541	31794.7	37	348	365	371	366	355	366	363	366	358	360	351	227		356	364	358	378	365	368	356	365	367	358	340	239		361	358	364	347	350	336	308	297	277	264	256	224		234	239	241	231	230	246	241	230
542	31853.4	37	366	355	359	367	360	369	370	365	361	364	347	239		362	369	372	369	373	372	364	362	362	357	340	241		357	352	358	356	352	342	316	291	286	268	255	237		236	243	236	233	237	255	228	220
543	31912.1	37	369	357	355	360	356	359	365	359	354	350	347	230		360	364	366	374	374	369	366	369	362	370	344	237		363	359	355	360	351	346	317	293	275	264	261	233		246	248	229	224	237	248	240	228
544	31971	36.9	370	361	363	359	358	357	363	363	368	359	350	225		368	370	369	368	368	374	362	367	369	359	347	240		360	362	361	362	345	339	323	283	270	272	252	231		247	244	226	237	232	255	231	227
545	32029.9	36.8	366	363	367	363	357	371	371	369	361	361	352	220		371	364	369	375	383	365	371	366	368	357	338	242		359	367	364	352	354	347	312	291	284	263	265	230		247	232	237	226	239	246	246	228
546	32089.1	37.1	363	363	367	356	363	370	364	366	356	358	349	222		375	371	368	368	371	371	360	364	363	360	339	233		359	358	362	356	348	343	319	299	280	274	252	229		248	238	238	235	233	250	241	234
547	32148.4	37.1	357	367	362	357	357	361	369	370	363	359	357	230		363	357	365	368	370	368	366	364	360	356	346	242		362	364	370	359	346	340	312	299	281	265	256	226		256	239	241	236	230	248	240	224
548	32207.7	37.1	361	358	359	362	366	370	364	371	361	369	345	220		364	366	363	370	377	374	361	366	367	359	348	241		361	358	363	361	351	336	321	291	286	272	258	231		242	242	243	234	224	245	240	229
549	32266.6	37.1	361	365	367	369	362	359	366	364	364	361	355	233		369	362	360	372	371	371	364	366	358	357	334	235		358	366	358	356	350	354	324	286	278	270	255	237		239	244	238	239	236	251	233	226
550	32325.5	37.1	368	361	362	362	359	361	363	370	370	364	347	232		374	366	363	370	378	370	374	364	363	356	330	240		361	366	363	353	347	341	325	291	275	270	259	242		245	246	232	236	237	245	241	232
551	32384.2	37.1	366	362	363	365	359	369	366	359	366	365	352	231		363	358	366	371	372	363	373	363	361	353	342	238		352	360	359	359	345	338	313	294	282	263	264	237		241	240	235	233	234	238	235	228
552	32443.4	37	365	357	363	362	351	372	361	364	366	368	354	227		380	370	365	370	372	371	368	361	372	357	345	233		363	361	348	361	351	338	315	291	278	275	255	245		234	239	248	232	238	244	238	235
553	32502.3	36.9	361	365	354	361	363	372	360	372	365	365	347	225		378	361	365	367	370	368	364	373	362	360	349	236		362	363	368	358	357	334	315	297	281	275	255	232		239	244	232	237	236	243	242	236
554	32561.3	37	360	361	359	364	362	362	366	367	361	371	342	233		371	368	361	371	378	374	365	363	372	363	342	242		356	361	366	359	343	338	327	289	285	270	255	234		242	244	243	230	233	249	239	230
555	32620.3	37.1	363	361	362	361	368	369	352	363	362	362	349	215		365	365	369	376	373	378	372	372	358	361	340	231		356	369	366	361	340	336	326	288	277	276	248	233		247	247	246	237	232	254	232	229
556	32679.4	37.1	359	366	355	362	359	367	363	356	354	373	355	228		372	363	367	374	375	369	364	359	361	355	344	245		363	362	361	357	340	337	322	292	272	273	260	235		241	244	236	233	233	244	241	224
557	32739.7	37.1	362	361	358	370	367	361	365	371	369	367	351	230		379	367	360	373	369	368	370	368	364	365	340	240		363	370	362	356	346	345	329	294	281	274	255	227		236	239	232	229	231	249	240	218
558	32798.5	37.1	356	364	365	366	369	362	366	370	363	359	350	228		375	361	370	364	373	375	363	377	364	357	338	242		359	364	364	347	345	339	318	287	283	269	253	231		242	244	246	230	230	238	240	228
559	32857.3	37	361	360	364	365	360	363	370	370	364	361	355	232		377	367	372	366	378	363	369	359	356	367	343	236		357	367	369	355	342	342	317	300	279	270	255	231		239	239	238	234	237	250	242	228
560	32916	37	362	361	357	375	365	348	358	360	362	355	345	227		377	359	365	365	363	373	368	367	373	361	335	238		361	359	351	352	356	345	318	287	284	269	246	231		242	250	243	230	234	252	234	230
561	32975.4	37	367	356	363	352	356	357	360	356	368	365	357	224		371	364	365	372	373	371	366	371	366	357	349	246		356	360	359	353	343	334	318	297	283	270	246	234		245	251	243	238	235	246	234	215
562	33034.4	37	359	363	364	358	365	363	367	375	358	357	352	228		371	358	360	367	368	364	365	366	359	359	347	238		359	359	359	356	352	342	317	297	284	269	255	235		241	237	237	232	240	246	242	230
563	33093.3	37	357	367	360	355	363	367	367	365	361	358	355	231		363	367	365	359	371	372	371	356	367	358	353	245		357	350	366	364	352	346	324	294	281	270	255	229		244	246	234	235	231	248	243	225
564	33152.3	37.1	364	369	363	361	360	372	364	358	361	357	347	233		374	365	359	369	370	377	360	363	362	364	350	244		361	368	367	349	350	337	321	298	289	276	258	227		243	253	237	238	230	253	240	230
565	33211.4	37.1	362	365	358	357	355	363	359	368	353	357	350	242		373	367	364	365	368	372	365	356	369	355	342	236		367	358	361	353	351	344	320	291	286	269	256	226		246	240	239	236	228	242	245	225
566	33270.1	37.1	358	365	360	364	355	367	366	371	365	362	350	230		365	366	370	366	366	368	372	364	374	360	340	244		356	365	361	352	356	332	327	293	268	267	255	234		246	235	239	233	227	246	238	229
567	33328.8	37.1	358	364	358	366	356	359	365	362	354	361	356	231		370	370	369	368	378	360	369	364	366	351	342	244		364	360	360	357	346	340	321	291	278	271	254	241		239	243	233	235	236	250	240	224
568	33387.6	37.1	360	364	360	364	375	362	362	368	356	353	351	232		378	365	364	362	366	368	370	367	365	353	339	236		365	360	361	359	346	337	319	290	281	284	255	239		243	241	237	236	229	245	249	226
569	33447	37	347	362	364	361	366	360	373	362	358	364	353	230		374	367	363	374	381	364	358	368	363	358	345	242		362	362	356	356	352	343	316	299	275	269	258	240		249	235	238	236	246	242	243	231
570	33506.3	37	356	361	370	362	364	362	359	363	367	363	341	227		367	364	359	375	357	365	367	360	360	366	355	237		359	361	360	357	360	336	324	291	282	274	252	238		244	242	240	232	239	247	240	229
571	33565.6	37	366	364	360	358	358	357	373	363	359	367	352	234		372	356	358	366	368	369	367	364	369	350	338	235		363	356	369	360	349	332	321	293	283	271	261	227		244	239	234	234	228	247	239	218
572	33624.8	36.9	351	364	358	353	356	365	365	363	361	361	354	235		366	366	369	365	378	372	362	365	370	360	342	237		367	356	355	355	348	340	319	294	284	274	255	230		244	241	240	232	230	239	248	226
573	33683.7	37.1	351	356	352	361	356	366	354	359	365	361	348	232		363	362	367	375	375	364	366	362	357	355	341	235		364	353	358	357	353	343	312	297	275	272	272	230		243	243	232	232	233	253	245	226
574	33742.6	37	355	357	359	371	370	365	362	363	365	359	349	224		369	357	351	369	375	357	363	369	367	356	345	244		357	356	356	360	350	345	314	287	274	269	259	229		246	239	234	234	238	243	242	228
575	33801.4	37	364	362	358	363	363	372	365	370	364	366	364	234		355	364	366	368	366	373	363	361	366	356	338	235		361	363	348	360	352	341	320	288	283	275	263	233		243	240	238	233	228	240	243	230
576	33860.1	37.1	354	362	360	360	350	355	360	367	361	361	347	233		372	361	370	367	360	368	358	369	364	355	341	237		363	361	348	356	348	345	318	296	285	271	256	240		250	237	237	230	233	250	241	230
577	33919	37.1	354	366	362	362	366	366	370	360	361	359	354	224		373	367	359	371	373	375	366	367	367	356	340	237		367	361	356	355	357	347	317	293	285	269	259	234		238	242	231	234	234	246	244	228
578	33978.2	37.1	355	359	356	359	364	366	374	374	363	363	345	228		374	374	368	378	370	367	372	363	365	353	338	244		366	356	343	355	350	328	321	297	289	264	259	235		242	243	235	223	234	240	244	227
579	34037.1	37	354	364	355	352	367	360	361	365	358	359	351	240		370	369	366	371	370	362	364	373	361	362	349	231		359	360	362	356	357	340	320	292	281	269	256	236		239	245	240	231	241	255	241	236
580	34096.1	36.9	356	365	359	361	368	363	361	370	363	365	353	220		367	363	373	372	372	366	370	365	365	359	349	239		359	368	362	358	355	338	321	293	284	266	254	235		247	246	249	236	237	243	246	229
581	34154.8	36.9	358	361	365	365	363	368	363	363	367	363	357	235		367	367	366	368	370	369	368	370	363	354	338	237		367	361	358	348	350	343	322	293	286	266	252	236		243	248	239	232	238	250	244	220
582	34213.5	37.1	372	365	357	359	359	367	369	370	364	358	349	232		370	359	370	366	370	373	363	369	364	358	337	237		360	358	366	363	354	337	323	295	282	262	260	232		243	240	243	239	233	249	241	226
583	34272.7	37.1	369	370	359	358	363	363	369	368	371	359	350	233		373	375	370	375	375	369	369	364	365	358	339	242		364	365	365	360	349	345	321	306	277	274	259	227		247	243	241	235	228	251	244	225
584	34331.4	37.1	363	361	365	364	356	371	370	364	359	361	357	228		369	357	365	368	375	369	363	365	357	356	339	240		361	360	361	356	357	340	316	293	276	278	256	234		233	233	243	235	234	244	240	224
585	34390.5	37.1	359	362	362	370	358	367	359	370	372	367	347	227		362	364	362	371	384	364	364	357	372	356	338	238		365	359	364	364	348	331	317	298	280	267	256	242		244	244	248	239	238	253	236	226
586	34449.6	37	362	357	362	366	363	361	370	359	360	358	355	233		366	360	373	366	368	364	370	368	366	357	344	235		364	360	355	359	355	342	324	298	284	268	257	234		242	239	245	233	231	248	243	231
587	34508.7	37	361	363	359	363	363	372	369	364	365	365	349	238		371	364	366	366	359	373	374	360	360	357	348	237		357	362	363	348	352	344	322	288	280	270	259	236		249	240	233	236	227	249	237	230
588	34567.8	37	366	359	365	365	355	359	368	365	363	363	344	227		368	365	369	368	377	369	365	360	369	356	342	238		362	367	371	362	342	338	322	298	274	272	257	232		242	238	238	233	232	248	246	230
589	34626.5	36.9	358	364	361	372	360	362	363	366	363	364	353	229		369	354	358	368	367	384	361	367	370	351	346	245		359	363	358	353	350	340	325	298	286	270	257	236		241	246	242	239	232	247	236	226
590	34685.3	37.1	361	359	360	361	360	365	367	365	363	368	353	229		370	359	373	359	367	376	367	371	367	360	344	243		360	357	360	358	351	337	326	298	280	267	256	240		248	244	242	232	240	242	241	219
591	34744	37.1	371	362	364	360	354	358	361	365	359	363	342	227		366	366	369	371	371	370	370	367	369	361	350	242		362	357	362	359	357	343	313	299	284	272	261	247		251	239	237	230	225	244	245	234
592	34804.6	37.1	364	368	363	362	354	361	367	368	367	358	353	235		369	366	367	369	368	363	366	365	359	360	345	238		355	368	365	354	348	350	321	301	293	267	260	228		239	239	243	243	236	257	241	225
593	34863.7	37.1	364	361	357	358	361	363	359	361	369	361	354	229		363	366	361	368	371	367	365	372	365	359	354	235		360	366	358	356	350	344	327	291	289	275	264	230		246	249	234	233	234	245	241	228
594	34922.8	37.1	366	361	359	355	363	363	365	365	358	356	354	236		371	369	357	375	368	372	371	361	364	361	341	235		359	361	365	354	348	331	310	293	282	268	257	229		243	237	238	232	238	240	232	221
595	34982	37	358	354	356	360	356	366	359	366	362	354	350	223		371	359	371	366	375	375	361	370	365	365	344	248		360	358	363	357	356	341	320	295	281	266	254	234		244	245	235	240	234	241	229	231
596	35041	37	370	367	362	361	356	361	369	368	366	354	356	231		367	370	367	373	363	369	371	365	364	359	349	238		348	359	365	357	350	346	320	292	278	268	253	228		241	244	239	234	235	245	238	229
597	35099.6	37	363	353	367	367	352	360	360	362	361	359	349	227		372	356	356	372	364	371	368	363	367	361	339	246		365	356	357	355	348	342	320	299	276	265	258	231		250	248	236	231	233	251	243	230
598	35158.8	36.9	357	365	356	365	358	360	359	360	361	364	356	239		372	368	357	376	370	367	371	366	370	350	344	239		365	369	359	365	348	343	318	291	286	277	262	232		239	239	239	234	236	246	243	223
599	35217.4	37	356	366	355	367	358	367	368	370	373	358	341	238		375	364	361	366	375	370	363	363	360	355	351	237		364	359	357	357	362	342	317	297	278	270	252	225		240	243	249	231	229	242	239	217
600	35276.2	37.1	355	359	351	363	368	361	362	365	366	359	360	228		370	365	364	366	369	372	368	361	366	358	336	235		365	363	358	359	343	336	317	302	284	272	257	230		241	242	240	239	231	246	239	231
601	35335.1	37.1	365	360	354	360	362	363	358	354	358	359	357	219		368	359	362	373	374	370	374	360	359	353	352	241		370	360	369	358	352	345	319	295	292	274	258	244		239	235	237	235	228	251	244	237
602	35394.1	37.1	359	360	354	363	365	362	354	362	365	354	349	235		364	368	371	367	374	370	364	372	369	362	338	228		362	362	365	360	361	342	314	290	284	270	252	240		235	244	245	234	237	246	241	233
603	35453.2	37.1	360	355	363	364	362	361	361	365	367	361	348	227		367	365	362	364	375	362	366	360	353	358	340	237		362	359	352	354	352	345	320	295	292	271	261	230		245	242	234	236	227	250	241	232
604	35512.2	37	362	362	364	365	352	366	362	366	363	360	344	233		355	372	354	368	372	370	359	365	361	356	343	238		356	363	370	357	353	342	318	289	282	271	261	237		235	236	240	233	240	240	241	227
605	35571.2	37.1	364	358	359	359	365	371	369	366	364	362	347	236		361	366	362	373	363	373	366	361	364	364	338	244		366	364	367	350	349	347	321	296	281	270	268	237		237	244	240	235	233	243	241	232
606	35630.1	37	363	366	362	359	363	364	362	367	361	361	353	227		367	363	357	361	368	377	362	375	359	354	345	236		361	360	363	358	356	340	331	296	274	269	259	239		242	241	243	226	228	239	245	233
607	35688.9	36.8	361	367	357	358	358	362	366	362	354	355	348	236		365	362	364	364	365	365	360	369	366	362	343	242		358	353	351	359	351	350	321	287	277	270	256	232		245	239	238	239	230	241	241	238
608	35748.1	37	356	363	362	349	355	369	366	360	354	362	355	222		378	366	364	370	374	372	363	364	364	358	343	238		364	364	352	358	344	335	321	300	274	279	257	225		243	250	229	231	243	248	242	226
609	35807	37.1	362	366	363	369	355	365	367	367	358	363	356	234		368	369	362	367	366	373	368	369	366	361	342	234		357	370	360	364	355	338	321	297	280	281	259	239		241	243	247	230	233	248	231	219
610	35866.2	37.1	359	366	360	358	357	363	367	360	362	361	359	233		369	366	377	371	363	367	365	363	373	364	343	235		358	361	369	357	342	343	328	297	285	279	264	231		240	245	237	238	241	252	242	227
611	35925.1	37.1	360	361	365	365	358	368	358	362	364	356	352	240		365	362	367	366	373	373	372	362	362	362	348	241		355	362	358	354	350	350	319	293	277	263	262	234		244	243	241	235	235	249	244	234
612	35984.4	37.1	358	360	359	359	358	361	364	360	364	364	347	234		358	363	359	359	361	375	367	366	359	361	347	243		358	356	351	359	352	333	324	299	272	267	263	243		239	232	229	228	230	244	246	222
Rawdata (perpendicular)
Cycle Nr.	Time [s]	Temp. [°C]	D1	D2	D3	D4	D5	D6	D7	D8	D9	D10	D11	D12		C13	C14	C15	C16	C17	C18	C19	C20	C21	C22	C23	C24		D13	D14	D15	D16	D17	D18	D19	D20	D21	D22	D23	D24		E13	E14	E15	E16	E17	E18	E19	E20
1	0	36.7	2295	2201	2284	2253	2236	2149	2260	2305	2255	2241	2249	2221		2103	2309	2294	2356	2247	2208	2369	2115	2272	2177	2120	2379		2114	2239	2130	2296	2268	2195	2150	2259	2284	2310	2178	2248		2284	2482	2304	2300	2360	2414	2284	2301
2	62.744	36.7	2270	2249	2283	2249	2255	2181	2275	2265	2287	2268	2232	2249		2150	2332	2275	2347	2230	2209	2348	2146	2255	2230	2164	2356		2124	2266	2143	2295	2266	2184	2197	2238	2236	2282	2197	2245		2317	2458	2312	2320	2345	2369	2254	2338
3	121.56	36.6	2220	2242	2281	2273	2283	2179	2317	2267	2265	2265	2243	2301		2157	2355	2295	2327	2211	2205	2352	2164	2240	2229	2211	2330		2166	2281	2202	2289	2293	2231	2206	2277	2264	2284	2229	2247		2332	2474	2314	2316	2355	2360	2259	2357
4	180.49	36.6	2239	2262	2325	2279	2293	2227	2323	2242	2296	2285	2282	2335		2165	2321	2314	2381	2181	2223	2343	2141	2234	2261	2207	2342		2168	2308	2191	2306	2289	2214	2220	2272	2281	2260	2290	2201		2337	2437	2292	2355	2364	2331	2269	2352
5	239.38	36.9	2213	2224	2284	2268	2335	2211	2307	2245	2273	2249	2297	2382		2179	2340	2315	2360	2165	2182	2338	2136	2208	2227	2203	2310		2163	2333	2230	2315	2312	2209	2276	2271	2299	2318	2329	2218		2322	2441	2302	2338	2367	2336	2274	2339
6	298.287	37	2175	2255	2327	2284	2286	2234	2286	2236	2282	2263	2275	2355		2171	2289	2298	2353	2146	2193	2291	2103	2186	2236	2209	2331		2153	2316	2264	2314	2266	2254	2220	2266	2313	2313	2297	2201		2317	2472	2301	2345	2354	2322	2267	2364
7	357.129	37	2153	2235	2283	2285	2293	2210	2274	2220	2267	2225	2307	2383		2189	2288	2290	2292	2109	2130	2281	2141	2161	2209	2170	2296		2150	2329	2253	2332	2274	2210	2230	2308	2317	2323	2284	2171		2286	2415	2287	2357	2350	2316	2246	2339
8	415.866	37	2132	2205	2257	2257	2278	2186	2291	2202	2294	2221	2281	2386		2146	2262	2269	2291	2099	2094	2267	2129	2156	2192	2152	2294		2157	2307	2288	2308	2228	2181	2232	2270	2294	2287	2309	2209		2279	2394	2277	2301	2358	2278	2259	2341
9	474.507	37	2107	2205	2263	2208	2234	2181	2247	2162	2251	2174	2309	2367		2124	2262	2259	2260	2068	2071	2222	2111	2135	2159	2188	2241		2154	2316	2238	2274	2224	2188	2211	2279	2309	2268	2305	2166		2269	2393	2253	2313	2311	2297	2241	2324
10	533.194	37	2092	2158	2229	2197	2223	2143	2208	2151	2230	2183	2254	2352		2119	2227	2220	2233	2045	2044	2213	2109	2108	2115	2132	2255		2132	2296	2244	2297	2245	2159	2233	2255	2258	2246	2290	2189		2268	2368	2273	2311	2323	2236	2222	2343
11	592.004	37	2062	2154	2208	2158	2197	2144	2201	2114	2220	2122	2256	2360		2082	2231	2212	2215	2015	2003	2179	2073	2052	2132	2123	2224		2124	2267	2243	2268	2222	2140	2225	2264	2275	2228	2245	2142		2238	2337	2235	2301	2301	2268	2206	2297
12	651.033	36.8	2073	2128	2183	2132	2176	2133	2178	2089	2190	2123	2247	2379		2082	2205	2205	2217	1993	1991	2156	2070	2067	2123	2118	2221		2110	2252	2207	2258	2191	2132	2212	2211	2260	2194	2244	2159		2233	2337	2246	2304	2292	2242	2183	2310
13	710.071	37.1	1994	2108	2171	2104	2181	2085	2172	2085	2178	2104	2196	2326		2056	2170	2168	2169	1960	1938	2149	2036	2047	2110	2068	2195		2099	2250	2195	2199	2183	2096	2193	2204	2249	2191	2234	2154		2228	2344	2215	2286	2285	2228	2191	2276
14	769.016	37.1	1987	2084	2155	2081	2151	2093	2117	2048	2170	2087	2188	2333		2048	2163	2143	2117	1923	1910	2103	2006	2012	2076	2102	2171		2059	2220	2153	2191	2175	2099	2188	2202	2228	2228	2240	2140		2241	2307	2244	2272	2284	2184	2198	2280
15	827.648	37.1	1995	2034	2131	2074	2104	2047	2111	2033	2139	2100	2151	2322		2010	2116	2108	2092	1957	1916	2084	2000	1997	2088	2051	2165		2078	2195	2135	2165	2146	2069	2152	2211	2222	2208	2209	2126		2214	2307	2197	2286	2249	2227	2202	2273
16	886.423	37.1	1959	2033	2091	2053	2094	2023	2095	2048	2111	2060	2141	2346		1979	2129	2097	2106	1946	1900	2079	1984	1993	2054	2037	2200		2025	2198	2117	2157	2172	2048	2163	2193	2244	2184	2211	2101		2191	2295	2205	2285	2251	2211	2168	2276
17	945.193	37.1	1952	2026	2081	2037	2057	2009	2088	1985	2122	2035	2164	2318		1965	2096	2038	2055	1893	1882	2034	1970	1987	2047	2021	2180		2029	2172	2086	2146	2099	2064	2183	2168	2208	2193	2206	2133		2185	2286	2201	2271	2230	2201	2159	2251
18	1003.92	37.1	1920	1996	2078	2014	2086	2021	2045	1974	2097	2009	2155	2324		1968	2094	2045	2053	1879	1861	2060	1991	1960	2025	2027	2165		2033	2129	2124	2119	2116	2044	2164	2173	2227	2198	2210	2094		2196	2310	2188	2267	2280	2213	2154	2244
19	1062.87	37	1933	1997	2046	2037	2053	2022	2074	1965	2066	2022	2136	2335		1955	2090	2024	2035	1870	1856	2007	1958	1938	2050	2010	2173		2038	2142	2046	2132	2127	2016	2148	2148	2185	2187	2218	2108		2175	2276	2201	2257	2277	2160	2175	2254
20	1121.84	36.9	1912	1981	2045	2010	2046	1981	2015	1973	2082	2020	2106	2298		1918	2073	2016	2014	1841	1808	2001	1941	1932	1995	2012	2192		1995	2114	2100	2071	2086	2032	2143	2152	2228	2195	2206	2154		2233	2272	2200	2258	2268	2191	2172	2262
21	1180.81	36.9	1902	1970	1994	1976	2024	1966	2010	1970	2034	2004	2107	2303		1922	2069	2009	1990	1825	1824	1989	1956	1919	1993	1983	2163		1980	2085	2022	2106	2084	2037	2121	2159	2203	2134	2186	2110		2198	2268	2188	2264	2228	2216	2145	2262
22	1239.59	37.1	1865	1947	2005	1968	1986	1934	2021	1909	2029	1970	2087	2295		1900	2026	2007	1960	1815	1797	1986	1902	1904	1983	1986	2160		1969	2106	2034	2104	2086	2027	2129	2134	2179	2161	2176	2123		2187	2269	2207	2263	2251	2193	2157	2237
23	1298.31	37.1	1862	1950	1979	1947	1981	1930	1976	1924	1999	1944	2088	2327		1891	1999	1943	1966	1816	1794	1963	1880	1886	1944	1978	2141		1959	2040	2017	2047	2061	1983	2103	2150	2179	2130	2151	2099		2167	2295	2202	2242	2231	2183	2160	2226
24	1357.07	37.1	1841	1925	1950	1924	1960	1918	1976	1879	1985	1956	2028	2285		1871	1969	1947	1924	1781	1758	1946	1878	1864	1945	1969	2154		1924	2049	1990	2059	2043	1975	2106	2124	2171	2158	2171	2106		2128	2254	2188	2261	2227	2174	2154	2220
25	1415.83	37	1794	1891	1927	1903	1931	1902	1940	1898	1990	1915	2042	2282		1845	1951	1913	1888	1778	1739	1932	1836	1865	1935	1959	2117		1897	2022	1978	2025	2040	1980	2090	2115	2142	2148	2153	2069		2135	2256	2150	2225	2208	2134	2133	2227
26	1474.67	37	1811	1874	1949	1881	1900	1879	1896	1859	1988	1917	2004	2287		1832	1935	1918	1923	1752	1724	1887	1872	1867	1921	1925	2084		1939	2013	1978	2014	2028	1978	2087	2117	2145	2139	2187	2069		2170	2261	2171	2232	2186	2189	2132	2195
27	1533.72	37.1	1794	1867	1917	1862	1909	1868	1912	1848	1949	1901	2018	2289		1806	1916	1894	1902	1728	1704	1892	1851	1837	1921	1920	2101		1911	2014	1970	1992	2009	1967	2079	2109	2150	2112	2162	2064		2169	2233	2173	2206	2190	2147	2118	2220
28	1592.69	37	1782	1851	1903	1855	1911	1885	1899	1838	1925	1912	1993	2279		1810	1907	1874	1867	1704	1716	1834	1840	1822	1885	1910	2138		1892	1982	1943	2019	1997	1945	2080	2086	2129	2115	2167	2042		2144	2233	2172	2242	2191	2154	2121	2210
29	1651.56	36.8	1764	1853	1887	1851	1878	1849	1872	1819	1940	1881	2009	2244		1792	1885	1872	1867	1711	1697	1867	1821	1801	1864	1925	2117		1912	1977	1925	1990	1993	1939	2081	2084	2155	2134	2149	2055		2175	2241	2175	2226	2211	2131	2093	2194
30	1710.22	37.1	1747	1821	1891	1838	1881	1815	1884	1829	1885	1869	1994	2258		1762	1876	1847	1844	1708	1678	1842	1788	1806	1878	1892	2102		1880	1962	1924	1970	1986	1920	2058	2065	2150	2092	2165	2057		2164	2246	2141	2228	2187	2136	2094	2196
31	1769.03	37.1	1721	1795	1854	1812	1863	1812	1845	1824	1900	1863	1960	2258		1748	1872	1823	1823	1699	1688	1821	1781	1797	1851	1910	2108		1857	1952	1926	1934	1984	1939	2047	2075	2121	2140	2127	2044		2169	2211	2152	2218	2193	2143	2100	2170
32	1827.85	37.1	1714	1799	1816	1826	1846	1800	1846	1780	1884	1847	1955	2260		1760	1838	1827	1834	1689	1661	1813	1799	1775	1867	1901	2110		1859	1934	1919	1942	1958	1925	2039	2078	2139	2112	2127	2060		2195	2236	2124	2207	2215	2121	2095	2172
33	1886.72	37.1	1727	1788	1828	1814	1864	1811	1810	1758	1885	1840	1938	2251		1760	1845	1801	1793	1672	1633	1811	1756	1767	1842	1885	2088		1846	1916	1901	1939	1986	1909	2044	2074	2116	2109	2120	2073		2199	2232	2145	2223	2180	2119	2098	2200
34	1945.56	37.1	1707	1782	1824	1760	1827	1778	1817	1784	1860	1842	1938	2243		1721	1846	1786	1796	1662	1640	1772	1751	1737	1853	1880	2109		1836	1908	1877	1929	1949	1899	2047	2073	2125	2098	2118	2070		2211	2219	2134	2185	2186	2124	2090	2205
35	2004.45	37	1727	1780	1812	1789	1807	1779	1813	1749	1858	1810	1912	2248		1704	1801	1765	1745	1629	1618	1767	1731	1751	1851	1891	2096		1845	1918	1880	1931	1948	1894	2033	2066	2118	2101	2132	2032		2220	2198	2149	2190	2190	2132	2101	2171
36	2063.31	37	1694	1731	1791	1745	1816	1754	1826	1754	1829	1793	1923	2225		1708	1813	1780	1778	1631	1622	1771	1728	1745	1838	1856	2084		1842	1900	1868	1923	1939	1900	2026	2055	2108	2084	2100	2042		2201	2215	2157	2203	2177	2121	2101	2178
37	2122.34	36.9	1685	1730	1780	1759	1794	1750	1791	1729	1794	1810	1923	2254		1702	1783	1728	1764	1628	1617	1762	1737	1731	1826	1860	2096		1817	1872	1851	1917	1919	1877	2007	2053	2109	2117	2105	2046		2220	2235	2128	2205	2173	2107	2087	2157
38	2181.03	36.8	1715	1698	1784	1725	1777	1714	1821	1717	1812	1779	1902	2232		1680	1762	1729	1745	1615	1596	1739	1710	1709	1802	1835	2102		1819	1867	1840	1913	1904	1874	2011	2034	2118	2078	2126	2067		2209	2207	2133	2213	2142	2113	2079	2167
39	2239.73	37.1	1687	1711	1757	1716	1752	1736	1779	1722	1808	1768	1890	2232		1657	1742	1715	1735	1596	1589	1728	1698	1703	1800	1812	2081		1796	1865	1834	1911	1891	1872	1984	2042	2085	2058	2122	2036		2208	2203	2135	2196	2160	2113	2086	2176
40	2298.41	37.1	1673	1687	1772	1716	1775	1704	1740	1705	1804	1761	1867	2224		1654	1751	1704	1726	1592	1586	1751	1712	1704	1762	1827	2092		1805	1833	1807	1891	1904	1857	1988	2035	2083	2081	2099	2038		2206	2190	2130	2184	2167	2139	2082	2138
41	2357.11	37.1	1666	1712	1763	1694	1745	1695	1774	1691	1766	1773	1853	2232		1663	1747	1696	1686	1591	1558	1685	1662	1683	1783	1831	2060		1797	1848	1812	1889	1901	1856	1977	2039	2082	2075	2063	2035		2180	2198	2149	2209	2162	2100	2089	2168
42	2415.97	37.1	1673	1674	1732	1710	1715	1710	1714	1675	1757	1760	1856	2241		1633	1723	1679	1701	1561	1549	1701	1670	1670	1765	1791	2091		1788	1825	1813	1896	1891	1858	1970	2026	2099	2049	2094	2045		2177	2201	2105	2173	2172	2085	2088	2166
43	2474.96	37	1642	1676	1711	1701	1706	1675	1720	1687	1751	1751	1854	2216		1642	1699	1669	1686	1569	1560	1691	1679	1688	1777	1800	2064		1773	1791	1771	1859	1881	1870	1992	2008	2095	2078	2081	2017		2187	2196	2123	2181	2177	2115	2106	2177
44	2533.86	37	1648	1667	1706	1682	1699	1683	1718	1675	1729	1709	1855	2233		1608	1680	1667	1669	1554	1519	1686	1670	1668	1758	1803	2069		1791	1813	1806	1839	1878	1847	1967	2032	2060	2052	2083	2022		2187	2164	2123	2181	2164	2117	2074	2148
45	2592.87	37	1656	1670	1691	1659	1686	1658	1700	1653	1730	1713	1858	2219		1590	1694	1657	1661	1549	1521	1668	1660	1675	1773	1784	2076		1773	1792	1785	1828	1851	1843	1976	2006	2058	2048	2071	2027		2141	2183	2104	2177	2142	2103	2064	2146
46	2651.49	36.8	1636	1651	1693	1649	1678	1674	1688	1663	1733	1725	1830	2222		1594	1665	1647	1651	1523	1525	1664	1629	1647	1746	1801	2083		1748	1814	1757	1848	1869	1826	1966	2022	2055	2076	2077	2007		2137	2175	2102	2171	2160	2093	2054	2148
47	2710.15	37.1	1614	1621	1653	1643	1672	1630	1698	1618	1719	1704	1848	2228		1583	1675	1637	1658	1527	1524	1638	1645	1657	1724	1777	2053		1733	1787	1752	1833	1853	1837	1967	2010	2042	2058	2067	2038		2144	2171	2083	2180	2156	2076	2061	2143
48	2768.91	37.1	1589	1619	1655	1649	1672	1642	1685	1628	1719	1700	1806	2231		1571	1671	1631	1637	1522	1496	1645	1620	1633	1724	1784	2090		1713	1759	1751	1827	1839	1855	1950	2003	2059	2033	2067	2023		2158	2184	2122	2173	2158	2088	2076	2157
49	2827.62	37.1	1567	1596	1644	1624	1654	1619	1661	1614	1709	1676	1828	2223		1574	1641	1597	1610	1492	1484	1659	1609	1635	1708	1769	2065		1733	1753	1730	1807	1860	1810	1965	1988	2049	2055	2080	2041		2121	2161	2117	2177	2143	2088	2073	2129
50	2886.51	37.1	1591	1582	1647	1612	1654	1605	1646	1598	1685	1706	1806	2190		1552	1649	1597	1631	1498	1474	1627	1611	1641	1703	1739	2048		1711	1756	1738	1803	1846	1810	1932	1992	2047	2051	2056	2031		2136	2148	2093	2170	2181	2107	2069	2149
51	2945.43	37	1583	1597	1622	1615	1629	1589	1649	1607	1681	1666	1792	2209		1547	1624	1606	1600	1491	1473	1626	1596	1606	1721	1767	2066		1685	1759	1717	1800	1846	1811	1931	1984	2051	2042	2053	2016		2113	2168	2110	2169	2143	2091	2058	2152
52	3004.31	37.1	1561	1564	1608	1599	1613	1596	1648	1594	1673	1666	1787	2193		1538	1608	1589	1598	1489	1478	1617	1581	1616	1712	1752	2043		1684	1726	1724	1787	1840	1812	1943	1985	2074	2029	2038	2006		2107	2179	2109	2160	2139	2058	2053	2140
53	3063.33	37	1541	1575	1627	1585	1604	1587	1645	1574	1668	1643	1771	2189		1525	1603	1579	1590	1473	1463	1591	1592	1596	1701	1748	2056		1672	1733	1723	1787	1834	1812	1930	2008	2050	2038	2070	2014		2131	2165	2085	2176	2135	2094	2064	2141
54	3121.99	36.9	1538	1570	1602	1578	1597	1578	1629	1572	1655	1644	1781	2193		1517	1599	1561	1582	1464	1455	1584	1569	1596	1698	1723	2021		1675	1730	1689	1771	1786	1801	1917	1950	2034	2014	2046	2013		2111	2169	2077	2150	2124	2071	2039	2129
55	3180.66	36.8	1537	1547	1610	1561	1601	1577	1604	1564	1638	1632	1765	2188		1535	1592	1550	1580	1461	1448	1590	1552	1585	1689	1720	2054		1661	1721	1694	1764	1793	1790	1917	1975	2043	2011	2052	1993		2103	2166	2091	2131	2137	2090	2076	2115
56	3239.37	37.1	1506	1528	1595	1550	1581	1567	1598	1536	1640	1620	1755	2206		1529	1579	1549	1562	1451	1456	1557	1552	1586	1692	1722	2010		1653	1715	1678	1752	1821	1787	1925	1953	2008	2028	2041	1979		2107	2152	2081	2130	2129	2053	2058	2129
57	3298.06	37.1	1495	1523	1571	1564	1558	1549	1581	1541	1644	1634	1746	2188		1502	1568	1540	1526	1451	1443	1562	1530	1583	1674	1715	2047		1639	1714	1673	1740	1782	1775	1909	1945	2006	2010	2031	2007		2115	2145	2094	2137	2126	2058	2065	2122
58	3356.93	37.1	1491	1513	1556	1526	1560	1548	1587	1525	1636	1607	1723	2185		1511	1573	1545	1541	1426	1438	1552	1533	1546	1674	1711	2028		1630	1693	1668	1742	1769	1775	1913	1962	2011	2017	2037	1997		2113	2158	2070	2118	2134	2049	2048	2111
59	3415.92	37	1500	1524	1558	1543	1556	1547	1556	1524	1609	1596	1721	2178		1484	1538	1508	1523	1429	1425	1536	1526	1556	1683	1692	2032		1625	1687	1654	1716	1773	1763	1902	1946	2009	2009	2020	1983		2107	2145	2073	2137	2121	2069	2054	2101
60	3474.93	37	1481	1507	1559	1514	1548	1527	1549	1513	1602	1601	1724	2167		1466	1542	1518	1502	1416	1417	1543	1524	1566	1669	1707	2040		1605	1681	1646	1730	1766	1749	1890	1953	2006	2021	2012	1987		2140	2146	2073	2135	2112	2053	2054	2105
61	3533.91	37	1483	1509	1553	1504	1530	1512	1552	1512	1580	1573	1716	2175		1466	1527	1507	1511	1429	1399	1533	1512	1551	1680	1688	2044		1610	1647	1638	1726	1757	1771	1924	1952	2009	2029	2051	1977		2127	2161	2093	2141	2107	2072	2046	2102
62	3592.65	37	1463	1495	1536	1501	1529	1520	1543	1494	1569	1566	1709	2187		1457	1528	1511	1531	1407	1408	1523	1491	1536	1674	1695	2026		1613	1644	1639	1738	1746	1752	1889	1947	2008	2004	2019	1986		2104	2133	2080	2165	2109	2070	2044	2103
63	3651.36	36.9	1460	1475	1530	1504	1521	1505	1544	1517	1594	1575	1703	2210		1453	1505	1512	1500	1388	1404	1531	1503	1521	1680	1712	2011		1600	1636	1631	1713	1780	1746	1893	1943	1981	1996	2032	1981		2108	2125	2079	2115	2091	2049	2051	2111
64	3709.99	37.1	1475	1483	1518	1503	1505	1492	1528	1512	1592	1564	1697	2146		1435	1511	1490	1504	1393	1389	1542	1492	1524	1678	1657	2025		1600	1632	1625	1716	1740	1745	1890	1924	2000	1985	2027	1998		2088	2143	2045	2131	2110	2067	2039	2086
65	3768.64	37.1	1446	1455	1503	1499	1503	1486	1522	1489	1576	1559	1689	2153		1437	1509	1493	1480	1398	1388	1511	1471	1511	1673	1686	2007		1581	1654	1625	1697	1752	1746	1884	1923	1986	1998	2024	2000		2103	2131	2067	2110	2108	2036	2066	2116
66	3827.48	37.1	1442	1465	1506	1506	1506	1487	1528	1494	1549	1537	1682	2158		1449	1510	1476	1485	1371	1371	1488	1484	1507	1667	1671	2034		1591	1636	1601	1682	1735	1726	1875	1916	1999	1994	2029	1978		2115	2159	2059	2117	2109	2055	2047	2090
67	3886.44	37.1	1423	1452	1499	1476	1492	1485	1532	1464	1568	1563	1672	2159		1434	1485	1462	1499	1363	1374	1487	1471	1508	1648	1661	1996		1577	1627	1631	1700	1733	1750	1887	1949	2000	1999	2007	1990		2103	2135	2044	2136	2138	2072	2052	2115
68	3945.43	37	1424	1467	1501	1466	1479	1464	1511	1486	1551	1515	1682	2163		1418	1484	1466	1489	1388	1362	1506	1470	1506	1651	1665	2006		1580	1592	1589	1683	1724	1735	1873	1942	1988	1979	2007	2017		2102	2140	2063	2149	2120	2073	2044	2135
69	4004.36	37	1426	1465	1495	1443	1467	1461	1505	1481	1540	1531	1646	2162		1393	1473	1454	1453	1372	1363	1482	1457	1503	1648	1647	2004		1571	1597	1590	1677	1731	1725	1870	1934	1979	1989	2017	1980		2120	2118	2039	2113	2082	2052	2040	2106
70	4063.08	37	1404	1435	1485	1455	1455	1455	1507	1474	1539	1524	1658	2152		1409	1477	1464	1458	1356	1363	1477	1449	1480	1641	1653	2005		1572	1605	1592	1674	1706	1724	1858	1912	1978	1992	1998	1999		2106	2121	2044	2110	2088	2053	2052	2110
71	4121.7	36.9	1427	1444	1483	1433	1440	1444	1484	1449	1533	1521	1648	2164		1421	1466	1464	1448	1359	1347	1461	1449	1477	1628	1629	1983		1566	1589	1565	1665	1710	1712	1867	1897	1976	2001	1984	1998		2122	2136	2078	2118	2119	2071	2031	2105
72	4180.42	36.8	1394	1421	1460	1426	1445	1423	1478	1436	1530	1512	1649	2145		1411	1456	1442	1444	1347	1336	1450	1444	1480	1612	1644	1996		1572	1586	1571	1633	1720	1716	1851	1915	1957	1951	2008	2006		2127	2121	2047	2109	2080	2049	2057	2129
73	4239.09	37	1391	1408	1453	1420	1429	1434	1480	1439	1497	1498	1628	2148		1396	1442	1451	1443	1352	1332	1445	1436	1490	1606	1619	1985		1578	1565	1564	1661	1711	1721	1854	1890	1970	2002	1997	1997		2102	2108	2049	2131	2082	2052	2055	2144
74	4297.91	37.1	1389	1426	1441	1426	1430	1431	1466	1451	1513	1493	1620	2142		1382	1444	1436	1432	1343	1305	1451	1432	1482	1600	1633	1996		1536	1572	1571	1629	1720	1702	1854	1932	1960	1969	2004	2010		2103	2122	2066	2132	2079	2075	2047	2137
75	4356.88	37.1	1375	1409	1459	1421	1439	1444	1464	1437	1507	1490	1629	2151		1391	1441	1440	1455	1335	1312	1450	1432	1457	1585	1623	1980		1548	1572	1568	1647	1686	1689	1828	1898	1947	1973	1994	2015		2089	2112	2064	2141	2068	2057	2053	2115
76	4415.86	37	1388	1407	1428	1403	1432	1423	1444	1417	1482	1486	1627	2140		1384	1420	1443	1425	1309	1311	1454	1427	1465	1582	1627	2000		1543	1548	1573	1659	1697	1691	1855	1898	1949	1952	2015	2006		2073	2088	2045	2130	2114	2072	2066	2101
77	4474.79	37	1361	1405	1433	1395	1407	1399	1462	1413	1477	1479	1624	2129		1385	1428	1436	1428	1328	1308	1445	1413	1462	1568	1590	2006		1535	1543	1538	1635	1698	1697	1832	1887	1964	1958	1980	1995		2079	2124	2043	2129	2092	2054	2055	2112
78	4533.59	37	1359	1371	1438	1392	1391	1405	1450	1406	1496	1482	1637	2160		1369	1414	1434	1427	1305	1315	1430	1408	1459	1568	1615	1977		1528	1555	1533	1629	1675	1677	1845	1891	1973	1997	2002	2015		2077	2139	2059	2113	2108	2069	2097	2123
79	4592.23	36.8	1344	1377	1421	1389	1387	1405	1431	1412	1476	1480	1621	2146		1362	1429	1407	1420	1312	1292	1419	1400	1445	1560	1619	1971		1518	1535	1552	1622	1681	1684	1826	1888	1945	1958	1985	2005		2076	2116	2052	2130	2109	2073	2060	2133
80	4650.98	36.8	1333	1380	1426	1383	1391	1387	1426	1428	1492	1471	1603	2171		1352	1404	1405	1415	1312	1297	1433	1397	1461	1538	1592	1989		1510	1538	1550	1612	1682	1682	1818	1893	1961	1953	2003	2005		2078	2117	2075	2108	2133	2063	2078	2148
81	4709.62	37.1	1335	1367	1405	1368	1380	1373	1448	1400	1488	1455	1585	2131		1344	1402	1386	1411	1288	1298	1437	1385	1450	1547	1626	1983		1490	1549	1526	1604	1674	1682	1816	1873	1952	1957	1971	2006		2047	2095	2054	2109	2070	2050	2082	2136
82	4768.43	37.1	1328	1350	1399	1368	1376	1365	1433	1373	1469	1462	1584	2148		1338	1411	1399	1406	1300	1291	1417	1386	1438	1543	1597	1980		1498	1545	1518	1595	1669	1656	1833	1867	1924	1961	1960	1995		2059	2110	2070	2105	2114	2069	2063	2160
83	4827.3	37.1	1323	1351	1390	1362	1371	1374	1419	1398	1451	1451	1571	2146		1331	1387	1385	1388	1299	1272	1419	1386	1432	1513	1581	1958		1495	1524	1508	1590	1657	1675	1791	1875	1933	1948	2008	2024		2068	2116	2061	2114	2106	2075	2075	2172
84	4886.21	37.1	1333	1345	1385	1343	1380	1368	1395	1365	1441	1421	1585	2104		1332	1379	1386	1390	1280	1276	1401	1373	1437	1517	1566	1981		1490	1517	1543	1600	1642	1646	1824	1853	1924	1955	1986	2015		2048	2120	2060	2113	2095	2085	2052	2160
85	4945.07	37.1	1311	1341	1376	1357	1353	1357	1421	1366	1435	1447	1582	2136		1322	1369	1377	1400	1285	1271	1396	1381	1421	1523	1605	1976		1473	1515	1518	1592	1662	1642	1809	1879	1938	1949	1977	1992		2042	2089	2072	2115	2104	2078	2083	2174
86	5003.83	37	1317	1370	1379	1338	1355	1351	1399	1360	1450	1428	1572	2122		1314	1375	1386	1386	1277	1253	1400	1359	1421	1517	1556	1952		1475	1506	1521	1587	1633	1656	1800	1867	1934	1928	1986	2010		2031	2123	2064	2144	2121	2061	2045	2141
87	5062.56	37	1300	1328	1351	1353	1356	1344	1385	1355	1438	1446	1549	2116		1318	1385	1367	1380	1296	1260	1393	1368	1432	1520	1585	1949		1467	1493	1529	1575	1637	1659	1803	1841	1933	1966	1967	2008		2021	2104	2063	2139	2110	2074	2067	2158
88	5121.23	36.9	1303	1341	1361	1351	1333	1341	1389	1380	1437	1437	1566	2124		1301	1366	1350	1362	1260	1268	1390	1381	1413	1476	1566	1940		1461	1513	1510	1576	1622	1644	1822	1858	1924	1974	1993	2002		2055	2108	2078	2135	2130	2079	2049	2145
89	5179.85	37.1	1288	1321	1359	1341	1341	1334	1374	1354	1420	1418	1577	2106		1299	1366	1366	1367	1260	1258	1375	1362	1425	1489	1565	1990		1438	1498	1515	1572	1646	1644	1816	1873	1941	1972	1976	1986		2031	2102	2062	2140	2146	2077	2032	2138
90	5238.61	37.1	1275	1330	1366	1343	1327	1326	1400	1352	1404	1430	1547	2101		1309	1355	1336	1363	1266	1248	1362	1373	1422	1485	1574	1954		1439	1500	1508	1569	1664	1649	1791	1850	1922	1960	1999	1969		2041	2142	2109	2161	2115	2073	2040	2119
91	5297.49	37.1	1280	1305	1345	1333	1327	1341	1373	1334	1432	1410	1565	2130		1299	1362	1343	1354	1274	1265	1371	1355	1424	1466	1575	1965		1454	1493	1504	1589	1614	1641	1799	1855	1919	1963	1987	2000		2048	2130	2086	2144	2107	2052	2061	2126
92	5356.43	37.1	1269	1307	1361	1326	1332	1335	1380	1334	1431	1404	1556	2113		1276	1356	1330	1367	1253	1232	1341	1331	1419	1471	1549	1951		1440	1492	1509	1557	1618	1627	1812	1858	1902	1974	1985	1986		2058	2143	2095	2140	2130	2051	2045	2137
93	5415.33	37.1	1274	1326	1340	1325	1308	1326	1368	1332	1428	1397	1542	2103		1282	1358	1339	1342	1257	1240	1368	1341	1403	1481	1554	1956		1444	1485	1499	1569	1632	1635	1800	1864	1902	1972	1980	2002		2097	2124	2101	2123	2122	2045	2016	2136
94	5474.31	37	1268	1289	1342	1322	1327	1301	1361	1319	1415	1409	1535	2114		1271	1371	1323	1359	1256	1220	1346	1333	1402	1456	1528	1973		1434	1475	1496	1566	1621	1629	1787	1878	1900	1983	1989	1965		2068	2118	2099	2170	2131	2055	2037	2103
95	5532.97	37	1266	1282	1333	1310	1320	1306	1375	1329	1400	1385	1536	2115		1275	1339	1310	1348	1255	1240	1343	1347	1393	1452	1537	1933		1437	1491	1464	1551	1622	1618	1806	1854	1884	1960	1949	1982		2069	2141	2061	2127	2159	2049	2028	2118
96	5591.65	36.8	1273	1287	1320	1306	1307	1311	1347	1324	1406	1383	1548	2104		1264	1342	1333	1320	1252	1228	1345	1343	1377	1461	1527	1944		1453	1469	1500	1545	1613	1613	1794	1845	1902	1947	1986	1973		2061	2117	2092	2097	2118	2055	2040	2093
97	5650.3	36.8	1244	1266	1328	1309	1302	1294	1362	1300	1385	1390	1533	2104		1248	1347	1291	1314	1263	1230	1327	1313	1373	1429	1555	1925		1433	1489	1495	1550	1627	1610	1788	1869	1885	1976	1975	1950		2067	2116	2060	2123	2094	2032	2008	2112
98	5709.1	37	1248	1267	1323	1300	1279	1288	1360	1296	1393	1361	1536	2117		1275	1326	1297	1331	1256	1222	1323	1333	1361	1433	1545	1936		1445	1463	1472	1538	1599	1620	1806	1836	1891	1951	1993	1952		2054	2137	2066	2116	2130	2050	1983	2076
99	5768	37	1223	1277	1336	1288	1290	1292	1351	1304	1391	1372	1521	2091		1257	1346	1289	1314	1251	1227	1336	1315	1369	1447	1550	1940		1453	1452	1483	1543	1610	1592	1813	1847	1894	1958	1967	1978		2046	2105	2101	2126	2099	2013	1995	2087
100	5826.91	37.1	1245	1257	1313	1291	1283	1274	1337	1296	1375	1361	1557	2111		1258	1338	1285	1327	1235	1237	1308	1300	1365	1447	1543	1944		1423	1450	1457	1528	1622	1611	1815	1854	1888	1950	1992	1969		2039	2109	2079	2112	2102	2026	2006	2095
101	5885.89	37.1	1239	1255	1316	1282	1279	1268	1332	1296	1381	1353	1543	2102		1266	1327	1287	1300	1240	1230	1318	1307	1344	1437	1540	1948		1424	1458	1485	1531	1588	1607	1814	1851	1903	1936	1988	1935		2037	2118	2064	2134	2104	2038	1979	2070
102	5944.94	37.1	1248	1242	1297	1292	1292	1262	1357	1285	1380	1389	1514	2109		1239	1309	1293	1298	1239	1218	1309	1331	1383	1429	1529	1953		1415	1445	1446	1529	1607	1595	1805	1846	1927	1960	1997	1943		2030	2115	2060	2100	2083	2062	1995	2059
103	6003.61	37	1211	1247	1300	1267	1288	1268	1351	1285	1368	1367	1516	2108		1244	1301	1283	1289	1244	1213	1308	1291	1352	1420	1534	1925		1425	1463	1452	1536	1619	1595	1801	1842	1904	1958	1979	1938		2023	2126	2069	2133	2114	2026	1992	2091
104	6062.31	37	1217	1236	1290	1283	1281	1269	1338	1278	1384	1370	1513	2106		1229	1306	1277	1292	1222	1210	1298	1307	1342	1424	1525	1958		1402	1452	1458	1512	1592	1605	1785	1842	1908	1944	1958	1944		2069	2125	2038	2114	2105	2028	1995	2065
105	6120.96	36.9	1214	1247	1291	1281	1258	1264	1332	1286	1382	1358	1505	2115		1247	1302	1280	1286	1223	1208	1303	1289	1328	1432	1552	1942		1424	1448	1439	1538	1622	1610	1778	1858	1873	1943	1988	1955		2043	2112	2037	2090	2110	2030	1989	2069
106	6179.66	37.1	1214	1233	1277	1280	1264	1258	1321	1277	1375	1367	1499	2124		1226	1297	1274	1282	1226	1205	1290	1315	1313	1424	1502	1935		1405	1441	1447	1521	1605	1622	1795	1861	1901	1951	1973	1971		2034	2130	2069	2114	2091	2025	2022	2051
107	6238.49	37.1	1193	1222	1276	1260	1246	1265	1304	1268	1381	1367	1472	2107		1244	1300	1260	1292	1219	1212	1291	1309	1323	1418	1523	1952		1415	1432	1424	1526	1600	1586	1776	1865	1891	1943	1944	1921		2039	2103	2068	2088	2048	2029	1980	2066
108	6297.42	37.1	1207	1247	1284	1260	1255	1255	1318	1248	1342	1347	1485	2109		1233	1291	1267	1270	1200	1204	1281	1276	1328	1437	1527	1945		1410	1425	1418	1520	1595	1603	1780	1857	1898	1955	1948	1925		2030	2102	2049	2081	2083	2019	1996	2070
109	6356.36	37.1	1183	1238	1268	1250	1262	1248	1314	1282	1341	1358	1498	2094		1228	1290	1269	1277	1200	1178	1283	1293	1311	1404	1503	1941		1395	1429	1426	1516	1599	1578	1759	1851	1879	1930	1952	1933		2025	2071	2051	2085	2068	2017	1980	2068
110	6415.26	37	1199	1213	1252	1242	1251	1243	1306	1262	1342	1354	1500	2118		1220	1286	1259	1270	1206	1186	1288	1290	1316	1400	1517	1934		1387	1420	1414	1522	1584	1597	1750	1863	1881	1912	1945	1954		2025	2073	2026	2075	2055	1994	1989	2059
111	6474.01	37	1205	1220	1258	1219	1255	1246	1280	1255	1336	1352	1486	2120		1217	1283	1254	1259	1181	1184	1271	1278	1303	1421	1508	1914		1376	1400	1413	1525	1582	1586	1769	1869	1887	1913	1933	1945		2024	2089	2022	2089	2074	2009	1974	2059
112	6532.66	36.9	1180	1224	1276	1222	1238	1244	1297	1263	1338	1337	1475	2110		1211	1275	1231	1270	1205	1182	1260	1253	1317	1420	1516	1945		1381	1401	1414	1514	1564	1578	1750	1851	1879	1914	1955	1924		1987	2074	2051	2093	2059	2031	2000	2081
113	6591.38	36.8	1175	1188	1249	1230	1230	1238	1268	1251	1345	1343	1462	2120		1211	1267	1257	1272	1185	1166	1269	1272	1316	1406	1491	1928		1387	1390	1393	1520	1583	1587	1748	1841	1901	1912	1912	1922		2009	2075	2033	2089	2050	2022	2006	2047
114	6650.04	36.9	1179	1209	1242	1244	1215	1234	1277	1245	1312	1334	1445	2093		1181	1245	1262	1255	1182	1169	1243	1269	1294	1420	1487	1912		1375	1402	1391	1498	1571	1580	1754	1850	1904	1915	1925	1947		1972	2113	2042	2060	2045	2017	2011	2022
115	6708.8	37.1	1176	1193	1240	1231	1243	1228	1265	1245	1321	1341	1450	2092		1196	1244	1251	1221	1178	1151	1248	1257	1285	1417	1483	1903		1377	1394	1385	1490	1572	1573	1752	1833	1882	1895	1902	1924		2016	2103	2053	2076	2056	2014	2016	2037
116	6767.77	37	1162	1202	1229	1220	1229	1217	1261	1238	1323	1341	1463	2096		1194	1238	1250	1226	1172	1174	1263	1253	1297	1419	1471	1955		1368	1386	1395	1478	1580	1583	1743	1869	1896	1877	1909	1932		1996	2095	2028	2045	2034	2001	2018	2069
117	6826.72	37.1	1178	1184	1242	1234	1217	1218	1269	1230	1332	1319	1431	2080		1191	1243	1246	1248	1164	1153	1244	1244	1275	1396	1476	1937		1365	1381	1372	1482	1567	1576	1721	1847	1887	1870	1936	1947		1996	2079	1998	2077	2050	2035	2010	2037
118	6885.73	37	1154	1193	1223	1228	1226	1212	1268	1228	1280	1330	1428	2097		1192	1239	1249	1226	1168	1145	1246	1252	1307	1391	1459	1910		1350	1377	1364	1474	1549	1604	1706	1842	1890	1923	1916	1893		2001	2052	2032	2060	2062	2038	1997	2041
119	6944.65	37	1154	1177	1227	1205	1222	1215	1260	1225	1305	1319	1429	2093		1211	1241	1232	1229	1159	1149	1241	1250	1260	1398	1453	1916		1396	1366	1349	1469	1536	1580	1718	1830	1901	1871	1909	1916		2015	2064	2028	2042	2037	2018	2005	2059
120	7003.35	37	1152	1185	1222	1206	1221	1225	1253	1230	1283	1316	1442	2079		1192	1249	1227	1242	1152	1145	1242	1235	1276	1385	1465	1939		1353	1357	1358	1479	1554	1602	1732	1819	1880	1870	1887	1895		2048	2067	2018	2044	2058	2014	1980	2038
121	7061.99	37	1132	1164	1211	1200	1213	1201	1239	1240	1294	1311	1432	2086		1184	1228	1227	1225	1151	1144	1225	1242	1276	1391	1467	1883		1355	1362	1378	1483	1529	1577	1718	1827	1889	1903	1903	1897		2027	2045	2025	2050	2048	2011	2003	2040
122	7120.68	36.9	1139	1165	1207	1205	1219	1208	1251	1239	1301	1310	1432	2067		1178	1227	1212	1224	1147	1156	1216	1228	1268	1391	1471	1907		1327	1384	1354	1454	1525	1581	1706	1817	1902	1864	1910	1898		2049	2078	2025	2037	2044	2014	1996	2067
123	7179.47	37.1	1143	1150	1210	1178	1216	1198	1251	1211	1278	1310	1413	2074		1163	1226	1207	1216	1157	1136	1234	1224	1265	1359	1438	1912		1341	1336	1345	1482	1506	1588	1709	1810	1889	1854	1895	1873		2062	2088	2033	2056	2036	2013	1999	2080
124	7238.33	37.1	1148	1150	1215	1211	1188	1207	1228	1222	1285	1284	1412	2080		1176	1219	1205	1226	1132	1130	1220	1231	1260	1368	1459	1892		1345	1359	1339	1431	1532	1567	1690	1805	1893	1874	1878	1902		2030	2060	2039	2041	2033	2020	1980	2065
125	7297.23	37.1	1132	1161	1200	1188	1205	1183	1229	1214	1278	1274	1415	2092		1179	1226	1192	1207	1156	1125	1233	1224	1265	1388	1441	1905		1346	1340	1356	1436	1519	1578	1687	1817	1893	1863	1878	1896		2042	2071	2039	2057	2035	2030	1975	2065
126	7356.15	37.1	1125	1170	1190	1177	1209	1199	1211	1223	1264	1278	1404	2031		1170	1219	1202	1208	1129	1127	1232	1224	1251	1374	1429	1901		1333	1334	1338	1440	1510	1538	1700	1790	1889	1860	1890	1854		2042	2059	2012	2064	2041	2027	1988	2076
127	7415.04	37	1132	1156	1183	1158	1197	1185	1226	1207	1279	1278	1412	2069		1163	1214	1186	1205	1115	1121	1196	1222	1275	1354	1420	1898		1311	1333	1341	1446	1518	1542	1689	1783	1879	1867	1904	1867		2048	2047	2050	2059	2066	2013	1976	2035
128	7473.73	37.1	1133	1143	1187	1165	1194	1187	1207	1210	1274	1266	1387	2057		1154	1218	1176	1211	1142	1117	1230	1202	1254	1344	1426	1890		1337	1320	1345	1431	1498	1558	1698	1776	1860	1842	1859	1867		2042	2073	2053	2057	2029	2010	1997	2064
129	7532.43	36.9	1115	1158	1181	1172	1186	1184	1226	1208	1261	1256	1382	2083		1149	1213	1193	1204	1107	1114	1194	1201	1263	1360	1424	1911		1320	1326	1348	1442	1499	1571	1706	1796	1850	1879	1892	1851		2001	2058	2025	2040	2041	1995	1968	2058
130	7591.14	36.8	1134	1134	1188	1160	1203	1197	1226	1201	1252	1277	1400	2051		1145	1191	1182	1195	1130	1119	1203	1212	1244	1345	1433	1882		1326	1330	1343	1446	1493	1559	1672	1770	1878	1852	1867	1858		2038	2096	2008	2055	2059	1992	1995	2069
131	7649.89	36.8	1100	1130	1185	1158	1173	1171	1209	1189	1250	1254	1384	2043		1159	1201	1191	1184	1117	1113	1208	1194	1245	1344	1422	1872		1328	1333	1331	1416	1467	1543	1685	1777	1859	1829	1896	1841		2018	2055	1985	2055	2047	1979	1966	2062
132	7708.75	37.1	1104	1128	1177	1154	1170	1185	1221	1199	1246	1257	1394	2073		1152	1186	1187	1194	1116	1098	1185	1197	1246	1344	1417	1886		1320	1310	1348	1394	1497	1532	1661	1754	1832	1818	1864	1859		2011	2016	2040	2063	2060	1997	1950	2036
133	7767.65	37.1	1090	1133	1167	1153	1185	1188	1220	1193	1242	1255	1371	2069		1153	1195	1164	1194	1120	1105	1196	1193	1246	1338	1394	1871		1305	1315	1329	1384	1480	1537	1695	1759	1832	1867	1866	1860		1996	2057	2009	2045	2038	2007	1952	2065
134	7826.67	37.1	1092	1137	1167	1142	1173	1160	1207	1187	1238	1236	1347	2041		1152	1186	1153	1182	1103	1103	1212	1184	1250	1351	1402	1877		1302	1331	1324	1409	1467	1505	1679	1761	1820	1861	1873	1840		1997	2059	2011	2037	2051	1967	1965	2049
135	7885.58	37.1	1103	1109	1161	1148	1160	1182	1197	1174	1236	1222	1385	2025		1152	1186	1174	1185	1114	1102	1179	1174	1230	1326	1419	1872		1301	1321	1319	1384	1473	1533	1667	1769	1839	1865	1838	1852		2021	2051	1993	2067	2068	1991	1947	2050
136	7944.38	37	1097	1120	1149	1127	1158	1170	1169	1173	1248	1249	1367	2067		1148	1162	1151	1177	1105	1094	1191	1168	1248	1339	1383	1879		1302	1297	1289	1386	1484	1520	1703	1738	1852	1858	1870	1853		1988	2048	1990	2066	2073	2000	1955	2041
137	8003.09	37	1097	1122	1166	1138	1153	1174	1192	1168	1240	1257	1389	2068		1141	1186	1157	1177	1113	1081	1179	1186	1226	1340	1369	1845		1283	1300	1307	1385	1457	1508	1707	1739	1794	1877	1841	1830		1989	2032	1984	2057	2040	1977	1952	2021
138	8061.72	37	1102	1117	1150	1131	1160	1156	1195	1166	1229	1246	1355	2059		1144	1179	1147	1173	1109	1115	1179	1166	1217	1336	1407	1864		1295	1300	1295	1398	1460	1503	1669	1727	1824	1854	1881	1859		1991	2029	1981	2023	2059	1975	1931	2040
139	8120.37	36.9	1083	1119	1139	1135	1150	1160	1192	1162	1234	1234	1354	2046		1118	1178	1170	1164	1110	1096	1179	1181	1223	1314	1390	1852		1288	1294	1300	1376	1458	1493	1672	1753	1815	1872	1858	1837		2027	2032	1987	2048	2042	1967	1944	2049
140	8179.14	37.1	1068	1105	1149	1123	1147	1139	1180	1152	1220	1219	1352	2021		1133	1161	1157	1152	1111	1084	1166	1186	1212	1323	1379	1840		1295	1283	1301	1375	1447	1517	1681	1750	1798	1879	1866	1831		1988	2044	1969	2027	2046	1943	1920	2007
141	8238.09	37.1	1083	1110	1141	1120	1126	1152	1188	1158	1238	1237	1367	2053		1142	1169	1153	1143	1097	1080	1167	1188	1198	1319	1363	1839		1279	1286	1299	1370	1437	1482	1669	1730	1791	1840	1858	1830		2001	2007	1976	2038	2027	1964	1925	2035
142	8296.99	37.1	1081	1098	1150	1136	1136	1144	1189	1143	1220	1233	1355	2036		1103	1146	1149	1171	1094	1083	1157	1157	1195	1313	1397	1847		1285	1282	1294	1355	1430	1485	1681	1751	1798	1844	1858	1815		1976	2028	1973	2042	2037	1958	1917	1982
143	8355.86	37.1	1062	1086	1136	1115	1135	1146	1175	1154	1229	1218	1357	2028		1122	1161	1125	1152	1087	1063	1141	1172	1209	1297	1380	1842		1279	1279	1272	1357	1438	1488	1671	1734	1790	1849	1867	1822		1987	2037	1964	2025	2026	1961	1930	1986
144	8414.81	37.1	1071	1099	1123	1114	1126	1129	1167	1159	1206	1211	1337	2041		1103	1152	1137	1140	1078	1071	1155	1164	1199	1300	1347	1835		1287	1273	1276	1359	1448	1488	1670	1746	1788	1870	1857	1805		1995	2008	1974	2045	1995	1949	1946	2010
145	8473.48	37	1070	1087	1117	1114	1118	1132	1179	1143	1211	1214	1363	2022		1126	1150	1134	1148	1089	1067	1148	1161	1186	1284	1382	1838		1287	1282	1285	1344	1445	1496	1661	1730	1791	1848	1894	1816		1982	2018	1971	2038	2011	1939	1897	2027
146	8532.17	36.9	1065	1084	1126	1119	1117	1141	1177	1126	1210	1227	1357	2042		1090	1149	1142	1142	1088	1083	1154	1164	1185	1293	1369	1822		1273	1266	1274	1368	1449	1472	1663	1747	1809	1868	1852	1835		1993	1993	1943	2038	2018	1964	1924	2010
147	8590.85	36.8	1050	1100	1120	1108	1122	1128	1158	1143	1205	1216	1333	2033		1104	1143	1142	1144	1097	1067	1131	1153	1201	1274	1376	1827		1279	1265	1267	1369	1422	1487	1654	1757	1793	1820	1841	1832		1985	1978	1958	2014	2029	1950	1929	2003
148	8649.55	36.8	1059	1094	1127	1104	1125	1128	1158	1137	1214	1220	1344	2020		1086	1154	1129	1139	1100	1074	1143	1148	1183	1283	1366	1828		1249	1259	1260	1347	1429	1485	1631	1759	1755	1834	1864	1797		2008	2008	1966	2016	1991	1944	1942	1981
149	8708.39	37	1070	1079	1124	1104	1091	1133	1160	1148	1210	1213	1336	2028		1093	1141	1145	1139	1077	1077	1139	1143	1178	1260	1368	1815		1258	1259	1265	1340	1434	1465	1626	1742	1764	1830	1851	1816		1964	2001	1953	1995	1989	1921	1935	1981
150	8767.53	37.1	1041	1063	1115	1087	1116	1109	1144	1152	1192	1204	1325	2011		1097	1139	1141	1137	1078	1064	1139	1145	1178	1278	1370	1824		1236	1238	1259	1317	1426	1478	1628	1718	1752	1822	1836	1804		1966	2003	1938	1999	1981	1946	1958	1985
151	8826.5	37.1	1047	1066	1110	1084	1109	1115	1140	1118	1179	1197	1329	2021		1089	1120	1121	1125	1081	1062	1132	1142	1175	1263	1351	1823		1268	1237	1257	1329	1426	1450	1631	1722	1761	1835	1830	1813		1971	1992	1989	2011	1983	1932	1948	1976
152	8885.37	37.1	1031	1058	1092	1095	1093	1114	1133	1113	1187	1194	1318	2013		1076	1115	1119	1128	1070	1076	1116	1133	1180	1257	1355	1817		1247	1246	1258	1351	1418	1469	1625	1743	1779	1815	1851	1802		1963	1981	1969	2010	1975	1929	1947	1951
153	8944.12	37	1043	1056	1098	1068	1085	1107	1135	1116	1186	1181	1310	2010		1079	1119	1109	1110	1079	1051	1122	1126	1163	1246	1345	1805		1266	1234	1248	1330	1433	1445	1621	1735	1737	1792	1847	1800		1969	1964	1937	1984	1959	1916	1938	1971
154	9002.76	37	1038	1050	1098	1079	1098	1111	1120	1105	1175	1193	1320	2020		1075	1113	1109	1106	1068	1057	1128	1132	1183	1237	1338	1805		1238	1216	1239	1327	1434	1443	1609	1716	1731	1808	1823	1797		1959	1974	1946	1961	1963	1927	1937	1969
155	9061.39	37	1037	1058	1090	1080	1099	1085	1132	1117	1167	1187	1310	1989		1076	1115	1111	1118	1056	1057	1121	1116	1156	1235	1329	1776		1230	1236	1238	1323	1407	1456	1598	1710	1743	1803	1830	1770		1956	1972	1966	1970	1945	1958	1944	1955
156	9120.08	36.9	1036	1047	1086	1090	1087	1092	1136	1114	1173	1173	1318	2020		1065	1104	1100	1118	1077	1050	1114	1113	1157	1258	1336	1788		1226	1218	1237	1337	1399	1449	1605	1705	1749	1801	1815	1795		1953	1966	1958	1994	1969	1948	1938	1992
157	9179.31	37.1	1029	1043	1094	1094	1075	1083	1128	1118	1167	1165	1299	2006		1067	1109	1106	1118	1060	1040	1118	1130	1161	1236	1345	1799		1230	1215	1239	1342	1408	1459	1595	1709	1735	1787	1797	1780		1936	1967	1961	1972	1962	1926	1945	1963
158	9238.21	37.1	1033	1041	1077	1085	1097	1090	1131	1085	1156	1167	1303	1990		1073	1100	1107	1114	1054	1047	1105	1115	1170	1237	1340	1782		1226	1217	1234	1323	1421	1448	1595	1706	1759	1786	1831	1751		1929	1967	1939	1971	1955	1914	1933	1972
159	9297.09	37.1	1027	1031	1099	1080	1098	1076	1125	1103	1174	1163	1290	1979		1068	1101	1097	1114	1066	1050	1117	1107	1145	1212	1325	1799		1237	1219	1230	1319	1408	1456	1595	1689	1737	1796	1809	1795		1958	1972	1981	2002	1952	1934	1930	1960
160	9356.02	37.1	1029	1032	1072	1057	1066	1073	1117	1097	1150	1171	1300	1996		1094	1093	1097	1096	1046	1044	1109	1107	1149	1226	1329	1789		1226	1211	1231	1316	1429	1445	1590	1700	1730	1777	1785	1745		1922	1986	1953	1985	1944	1941	1932	1961
161	9414.85	37.1	1025	1029	1076	1066	1094	1071	1115	1099	1153	1152	1296	1987		1073	1111	1083	1102	1055	1043	1107	1115	1161	1234	1325	1799		1208	1212	1222	1312	1420	1462	1599	1687	1733	1795	1784	1775		1943	2003	1965	1975	1940	1939	1916	1972
162	9473.53	37	1028	1048	1068	1060	1086	1083	1121	1101	1166	1183	1286	2002		1076	1106	1098	1097	1050	1048	1108	1113	1146	1226	1321	1761		1229	1207	1232	1334	1402	1456	1579	1677	1743	1784	1794	1770		1951	1979	1950	1972	1945	1932	1891	2002
163	9532.22	36.9	1026	1040	1055	1056	1085	1073	1113	1111	1152	1161	1269	1982		1067	1087	1084	1103	1039	1042	1106	1103	1141	1233	1316	1798		1216	1204	1241	1313	1415	1432	1576	1687	1715	1780	1784	1746		1932	1989	1928	1990	1940	1961	1900	1995
164	9590.85	36.8	999	1029	1060	1078	1078	1079	1122	1093	1147	1158	1286	1966		1060	1090	1079	1106	1037	1040	1102	1100	1144	1243	1306	1787		1213	1192	1224	1310	1391	1445	1569	1688	1733	1787	1785	1762		1944	1990	1960	1965	1945	1923	1891	1981
165	9649.55	36.8	1014	1033	1076	1059	1064	1074	1110	1094	1160	1161	1264	1973		1076	1101	1081	1103	1040	1024	1106	1091	1131	1220	1329	1764		1207	1201	1215	1311	1379	1442	1573	1677	1713	1762	1799	1756		1947	1999	1925	1978	1949	1949	1864	1989
166	9708.37	37	1004	1042	1069	1064	1073	1083	1125	1096	1145	1155	1258	1990		1055	1097	1061	1111	1048	1030	1099	1098	1132	1225	1323	1771		1224	1203	1234	1318	1395	1458	1584	1663	1776	1767	1798	1781		1926	2004	1940	1980	1948	1926	1888	1990
167	9767.25	37.1	1006	1027	1067	1070	1060	1070	1113	1086	1149	1152	1273	1982		1062	1094	1085	1120	1022	1022	1106	1089	1137	1226	1289	1767		1210	1198	1205	1308	1366	1431	1564	1689	1749	1758	1789	1796		1916	2021	1934	1985	1950	1926	1890	2007
168	9826.19	37.1	998	1034	1063	1057	1054	1047	1102	1084	1146	1143	1251	1957		1061	1102	1070	1101	1044	1026	1085	1085	1117	1233	1309	1801		1209	1191	1220	1320	1383	1455	1554	1674	1734	1765	1786	1759		1930	1984	1945	1974	1940	1915	1879	1972
169	9885.09	37.1	1005	1016	1060	1050	1071	1080	1092	1088	1156	1147	1252	1968		1063	1093	1063	1096	1038	1026	1084	1104	1121	1235	1295	1776		1206	1194	1204	1303	1382	1435	1567	1650	1755	1741	1777	1756		1926	1973	1937	1980	1961	1927	1876	1971
170	9943.77	37	1003	1038	1059	1050	1050	1056	1108	1081	1147	1134	1250	1966		1054	1079	1064	1098	1021	1012	1094	1072	1115	1215	1299	1759		1188	1183	1192	1296	1376	1422	1560	1649	1750	1780	1784	1740		1923	1967	1918	1991	1942	1909	1890	1942
171	10002.4	37	994	1035	1052	1053	1055	1057	1089	1060	1130	1150	1237	1956		1041	1082	1075	1096	1024	1013	1089	1076	1110	1221	1311	1768		1197	1210	1203	1289	1363	1444	1553	1657	1749	1756	1780	1766		1940	1992	1931	1985	1938	1912	1870	1961
172	10061.1	36.8	998	1038	1055	1046	1051	1059	1093	1080	1138	1146	1245	1957		1034	1086	1058	1115	1037	1020	1081	1075	1118	1203	1292	1766		1187	1181	1189	1273	1365	1406	1561	1660	1745	1748	1766	1745		1930	1961	1928	1968	1954	1922	1863	1957
173	10119.8	36.9	987	1020	1056	1042	1060	1057	1099	1076	1126	1143	1240	1960		1048	1071	1068	1096	1029	1011	1083	1065	1113	1219	1291	1769		1190	1180	1188	1266	1357	1420	1563	1666	1752	1760	1755	1744		1949	1968	1942	1966	1971	1911	1879	1932
174	10178.5	37.1	995	1021	1054	1040	1054	1041	1087	1088	1132	1135	1243	1954		1039	1063	1057	1074	1016	1022	1089	1074	1109	1208	1296	1759		1200	1179	1191	1272	1362	1408	1571	1656	1734	1763	1775	1739		1946	1986	1913	1969	1966	1901	1876	1956
175	10237.4	37.1	996	1028	1046	1041	1032	1043	1082	1069	1120	1136	1244	1929		1042	1084	1054	1075	1016	1002	1081	1065	1129	1199	1272	1731		1190	1179	1192	1267	1353	1405	1562	1645	1771	1765	1780	1730		1925	1966	1930	1977	1979	1881	1869	1952
176	10296.3	37.1	988	1013	1048	1039	1052	1032	1090	1055	1115	1128	1249	1963		1049	1067	1059	1070	1014	1007	1065	1058	1111	1190	1280	1765		1191	1168	1182	1273	1345	1402	1560	1650	1769	1762	1750	1729		1928	1936	1912	1987	1960	1888	1883	1916
177	10355.2	37.1	982	1020	1047	1054	1047	1047	1092	1072	1114	1123	1242	1967		1048	1073	1064	1074	1019	1006	1058	1062	1107	1200	1265	1759		1183	1191	1183	1271	1345	1401	1560	1649	1737	1763	1815	1731		1914	1955	1892	1958	1977	1911	1896	1925
178	10414.1	37.1	988	1016	1038	1040	1051	1034	1089	1067	1132	1122	1242	1942		1035	1080	1062	1071	1011	1005	1066	1073	1125	1192	1268	1753		1172	1165	1191	1265	1331	1394	1563	1679	1746	1760	1777	1728		1926	1960	1888	1970	1972	1897	1906	1932
179	10472.7	37	980	1010	1039	1044	1026	1034	1082	1070	1111	1124	1225	1937		1038	1073	1054	1077	1018	1011	1059	1074	1112	1194	1273	1757		1161	1164	1170	1249	1337	1415	1537	1636	1730	1749	1763	1725		1925	1955	1903	1952	1957	1912	1917	1933
180	10531.3	36.9	964	1009	1019	1030	1045	1033	1090	1058	1108	1128	1219	1951		1048	1074	1054	1069	1008	986	1057	1073	1106	1187	1267	1759		1177	1174	1176	1266	1336	1399	1562	1658	1730	1758	1753	1722		1903	1936	1892	1941	1962	1894	1901	1920
181	10590	36.9	977	995	1031	1039	1031	1029	1076	1071	1110	1113	1224	1947		1038	1075	1037	1062	1005	986	1057	1070	1098	1185	1268	1741		1178	1168	1163	1242	1342	1392	1543	1647	1720	1766	1765	1727		1944	1948	1899	1923	1993	1873	1891	1938
182	10648.7	37.1	964	993	1038	1018	1020	1037	1069	1058	1118	1091	1238	1931		1030	1076	1058	1056	1007	989	1064	1055	1093	1173	1255	1745		1176	1173	1148	1247	1325	1396	1537	1649	1722	1745	1780	1727		1913	1943	1896	1941	1941	1899	1895	1912
183	10707.5	37.1	969	993	1031	1021	1031	1012	1056	1042	1113	1106	1233	1940		1033	1072	1054	1059	996	993	1069	1068	1114	1177	1265	1755		1171	1174	1156	1252	1322	1375	1534	1645	1724	1753	1745	1734		1932	1942	1870	1935	1973	1886	1881	1926
184	10766.4	37.1	961	1006	1029	1006	1041	1028	1057	1067	1104	1115	1215	1921		1026	1055	1045	1045	1009	980	1064	1053	1106	1156	1257	1749		1162	1157	1150	1243	1308	1372	1535	1639	1696	1746	1759	1721		1900	1943	1868	1915	1959	1889	1884	1912
185	10825.4	37.1	963	987	1016	1007	1041	1026	1054	1041	1094	1125	1207	1938		1025	1065	1065	1062	1014	986	1054	1057	1095	1166	1249	1751		1172	1138	1157	1244	1317	1378	1512	1639	1709	1754	1764	1732		1913	1938	1876	1915	1946	1865	1875	1900
186	10884.2	37.1	958	998	1013	1009	1015	1019	1057	1035	1119	1111	1221	1927		1042	1060	1040	1054	999	987	1044	1056	1105	1156	1265	1735		1172	1162	1153	1246	1316	1374	1519	1656	1709	1751	1740	1734		1902	1934	1897	1933	1946	1884	1896	1918
187	10943	37.1	952	973	1027	1017	1028	1031	1055	1042	1094	1097	1198	1950		1012	1060	1052	1057	1004	984	1039	1041	1094	1162	1252	1742		1164	1154	1140	1226	1317	1366	1510	1656	1689	1728	1742	1713		1907	1950	1900	1922	1950	1886	1870	1896
188	11001.6	37	950	999	1010	986	1004	1030	1059	1042	1095	1096	1191	1899		1028	1039	1040	1052	1008	988	1040	1043	1100	1165	1249	1719		1147	1149	1153	1227	1301	1378	1523	1644	1694	1739	1757	1718		1907	1957	1876	1907	1949	1885	1865	1885
189	11060.3	36.8	960	979	1012	1001	1022	1017	1053	1040	1093	1118	1205	1918		1022	1055	1056	1047	1006	987	1033	1054	1089	1151	1239	1731		1155	1150	1154	1233	1299	1389	1509	1636	1684	1730	1746	1712		1920	1965	1894	1908	1979	1877	1859	1878
190	11119.1	36.9	954	998	1009	994	1030	1028	1067	1034	1099	1103	1203	1920		1020	1042	1045	1040	989	994	1032	1045	1090	1156	1248	1734		1144	1135	1136	1206	1309	1353	1500	1635	1688	1722	1750	1703		1918	1940	1898	1898	1920	1887	1864	1876
191	11177.9	37.1	957	998	1026	998	1017	1006	1045	1036	1086	1088	1197	1901		1023	1034	1030	1049	1000	969	1040	1027	1074	1152	1239	1723		1140	1127	1143	1222	1298	1377	1513	1609	1684	1728	1745	1709		1905	1948	1908	1895	1929	1893	1857	1901
192	11236.8	37.1	943	980	1010	996	1006	1024	1061	1032	1087	1097	1189	1926		1025	1053	1037	1036	992	978	1035	1030	1080	1156	1247	1706		1145	1138	1143	1217	1309	1362	1528	1641	1675	1717	1738	1713		1900	1945	1910	1894	1925	1923	1867	1875
193	11295.7	37.1	935	986	1001	993	1015	1006	1056	1052	1084	1098	1203	1894		1009	1045	1048	1045	991	974	1021	1036	1078	1134	1248	1725		1160	1149	1141	1214	1297	1352	1531	1634	1652	1702	1755	1734		1923	1928	1918	1902	1940	1916	1865	1873
194	11354.6	37.1	958	970	1011	987	1004	1017	1035	1037	1097	1083	1199	1918		1010	1041	1034	1039	1003	950	1020	1048	1080	1145	1243	1725		1172	1121	1134	1208	1310	1355	1505	1627	1671	1703	1731	1706		1901	1944	1916	1907	1918	1874	1844	1893
195	11413.3	37	940	971	1015	1002	1003	1001	1050	1014	1079	1091	1191	1888		1025	1031	1033	1044	1007	980	1040	1034	1077	1144	1235	1746		1148	1123	1133	1209	1294	1355	1492	1597	1673	1709	1741	1707		1902	1927	1928	1897	1913	1887	1826	1868
196	11472	37	940	967	1019	987	1010	1008	1048	1037	1081	1091	1179	1926		1022	1033	1028	1035	997	965	1025	1022	1082	1153	1231	1706		1165	1132	1137	1194	1279	1353	1496	1625	1657	1689	1735	1726		1915	1915	1884	1876	1918	1913	1843	1870
197	11530.6	36.9	939	975	996	989	1005	1009	1032	1016	1082	1090	1167	1911		1012	1041	1019	1035	1008	982	1015	1029	1078	1125	1236	1719		1119	1110	1133	1207	1297	1344	1469	1620	1666	1713	1726	1702		1899	1926	1888	1893	1921	1878	1832	1871
198	11589.4	36.9	940	970	1003	982	999	993	1044	1043	1079	1092	1189	1897		1011	1022	1030	1029	999	967	1020	1029	1070	1125	1234	1730		1156	1122	1155	1189	1286	1349	1492	1595	1652	1700	1732	1695		1900	1922	1912	1885	1930	1894	1843	1867
199	11648.1	37	930	960	994	980	999	1009	1034	1005	1074	1071	1162	1901		999	1031	1028	1025	989	970	1009	1029	1066	1131	1233	1696		1139	1107	1135	1220	1288	1335	1497	1610	1661	1706	1727	1690		1893	1934	1876	1888	1914	1889	1834	1866
200	11707	37	924	957	997	978	1000	1015	1049	1026	1089	1067	1178	1899		1007	1027	1042	1026	993	982	1027	1035	1057	1142	1225	1707		1125	1114	1134	1202	1288	1331	1478	1591	1638	1682	1723	1699		1908	1927	1888	1902	1874	1906	1835	1853
201	11765.9	37.1	941	960	990	970	1002	1001	1050	1008	1084	1088	1173	1895		1001	1042	1020	1038	984	980	1007	1023	1073	1114	1242	1702		1128	1116	1135	1203	1280	1342	1473	1579	1637	1684	1712	1703		1895	1929	1883	1908	1910	1868	1845	1862
202	11824.8	37.1	932	951	1004	981	992	998	1039	1021	1079	1083	1170	1903		1006	1030	1023	1037	995	961	1014	1021	1050	1120	1219	1703		1138	1107	1125	1200	1298	1336	1478	1592	1644	1676	1718	1708		1873	1910	1877	1891	1900	1886	1843	1850
203	11883.6	37.1	909	948	994	980	990	1008	1034	1012	1085	1077	1172	1900		1011	1033	1019	1027	982	973	1002	1025	1063	1127	1236	1718		1123	1119	1136	1203	1284	1329	1463	1593	1634	1689	1711	1692		1873	1913	1866	1891	1893	1902	1828	1869
204	11942.2	37.1	915	941	990	982	987	1017	1030	1012	1087	1075	1178	1856		1005	1040	1019	1032	982	972	1029	1027	1049	1135	1221	1691		1121	1102	1142	1201	1265	1341	1464	1600	1637	1684	1697	1709		1900	1893	1878	1890	1895	1881	1815	1853
205	12000.9	36.9	922	945	990	981	983	982	1036	1016	1068	1062	1161	1894		995	1026	1010	1023	982	981	1021	1008	1051	1127	1223	1686		1128	1082	1127	1200	1300	1348	1462	1592	1628	1682	1717	1698		1885	1878	1863	1901	1883	1867	1827	1851
206	12059.5	36.8	917	958	989	977	979	991	1027	1011	1067	1068	1170	1871		998	1041	1006	1017	980	972	1006	1015	1052	1128	1228	1705		1138	1094	1121	1184	1293	1324	1485	1570	1644	1684	1713	1692		1872	1876	1852	1894	1907	1865	1833	1849
207	12118.2	36.9	919	944	985	973	995	1005	1030	1000	1062	1070	1167	1873		978	1023	1013	1028	972	978	996	1015	1058	1130	1207	1733		1128	1104	1124	1192	1288	1307	1466	1568	1627	1665	1691	1695		1866	1877	1844	1887	1881	1881	1833	1849
208	12177	37	926	954	1001	973	987	997	1015	998	1065	1064	1159	1883		981	1024	1007	1008	976	964	1010	998	1048	1119	1201	1678		1123	1102	1104	1182	1294	1308	1451	1570	1622	1647	1699	1701		1861	1879	1865	1904	1900	1877	1831	1855
209	12235.9	37.1	920	949	978	972	990	992	1025	997	1060	1059	1153	1870		989	1028	993	1018	984	967	997	1001	1047	1122	1212	1690		1124	1110	1104	1188	1299	1323	1466	1543	1628	1679	1680	1703		1875	1879	1841	1890	1903	1871	1855	1837
210	12294.9	37.1	904	945	982	965	977	990	1018	1006	1057	1057	1143	1887		992	1027	1006	1023	980	966	1018	998	1047	1126	1218	1689		1113	1093	1100	1185	1277	1314	1454	1563	1621	1672	1706	1699		1885	1893	1849	1884	1913	1872	1844	1848
211	12353.8	37.1	910	946	989	966	977	980	1021	1008	1058	1061	1152	1866		978	1021	1005	1010	965	974	1008	994	1036	1126	1212	1712		1112	1118	1105	1185	1267	1317	1453	1574	1618	1686	1718	1713		1870	1861	1846	1894	1904	1848	1830	1861
212	12412.5	37	905	961	986	975	976	992	1012	1010	1062	1056	1149	1881		971	1027	1007	1011	971	955	1017	1014	1056	1122	1202	1677		1103	1096	1098	1188	1276	1306	1444	1561	1620	1682	1708	1708		1893	1895	1851	1908	1899	1852	1823	1867
213	12471.1	37	913	951	991	972	970	986	1006	1000	1071	1052	1144	1876		990	1019	999	1011	973	957	1000	995	1039	1114	1213	1690		1108	1094	1105	1187	1275	1311	1463	1562	1622	1673	1694	1692		1880	1890	1843	1907	1897	1850	1845	1870
214	12529.8	37	898	948	981	969	980	971	1015	1002	1050	1065	1149	1897		976	1006	996	1020	970	982	1001	985	1041	1115	1196	1677		1112	1083	1108	1199	1271	1297	1465	1569	1616	1685	1706	1693		1872	1890	1842	1903	1889	1867	1816	1870
215	12588.4	37	922	940	980	971	966	978	1002	990	1055	1054	1158	1872		974	1005	989	1019	971	960	994	1017	1031	1117	1209	1697		1101	1094	1089	1160	1266	1312	1440	1554	1630	1672	1707	1719		1871	1900	1827	1919	1903	1859	1828	1863
216	12647.2	37.1	901	936	979	958	967	980	1000	1000	1054	1052	1139	1864		983	1008	1006	1006	979	959	993	997	1044	1133	1203	1698		1107	1086	1112	1169	1261	1307	1452	1546	1621	1675	1708	1725		1870	1874	1845	1926	1903	1867	1827	1856
217	12706.1	37.1	902	943	989	960	970	981	1020	987	1040	1046	1139	1857		984	999	1009	1015	971	964	989	1000	1033	1114	1208	1706		1117	1102	1091	1176	1264	1294	1465	1540	1622	1676	1726	1712		1869	1903	1847	1906	1887	1860	1830	1851
218	12765	37.1	899	947	974	967	974	984	1002	995	1050	1038	1150	1884		986	999	993	1007	965	959	988	1009	1026	1106	1189	1673		1110	1078	1084	1175	1264	1298	1455	1566	1619	1681	1699	1723		1862	1907	1853	1895	1871	1834	1808	1880
219	12823.9	37.1	878	942	973	958	976	985	1003	994	1025	1030	1132	1866		993	1018	1001	1020	947	964	992	992	1022	1105	1204	1690		1104	1083	1096	1163	1255	1310	1464	1561	1623	1694	1688	1722		1856	1901	1825	1912	1887	1848	1823	1863
220	12882.7	37.1	911	945	962	968	958	978	1006	990	1051	1044	1134	1848		982	997	1001	1022	965	955	990	985	1033	1104	1199	1677		1092	1091	1090	1180	1259	1311	1457	1557	1646	1670	1701	1725		1847	1917	1822	1883	1884	1847	1819	1880
221	12941.5	37	902	934	984	955	962	966	1007	972	1038	1042	1137	1882		985	1002	990	1008	964	954	987	997	1028	1121	1191	1677		1107	1076	1076	1175	1279	1294	1476	1568	1643	1684	1701	1715		1857	1898	1826	1875	1893	1831	1802	1888
222	13000.2	36.9	889	936	969	965	955	966	1014	999	1044	1042	1148	1872		977	996	992	1024	960	950	995	991	1032	1111	1187	1689		1103	1090	1069	1173	1250	1306	1456	1560	1613	1681	1682	1733		1851	1892	1831	1896	1872	1836	1840	1877
223	13058.8	36.8	904	945	977	971	987	963	998	987	1042	1027	1140	1867		975	1015	984	1004	966	952	986	990	1018	1090	1182	1692		1098	1081	1087	1177	1247	1293	1464	1553	1620	1670	1695	1721		1845	1913	1863	1878	1877	1849	1811	1872
224	13117.5	37.1	884	949	970	936	964	962	994	986	1048	1037	1148	1868		974	993	994	1002	951	937	990	986	1034	1102	1174	1693		1070	1076	1094	1184	1264	1309	1469	1572	1618	1683	1713	1724		1862	1892	1838	1889	1879	1847	1848	1871
225	13176.4	37.1	898	945	966	979	961	960	1002	980	1039	1049	1141	1872		980	1004	1009	1011	959	945	984	979	1012	1096	1179	1676		1100	1084	1073	1160	1255	1316	1461	1550	1612	1670	1709	1711		1859	1899	1870	1876	1878	1834	1832	1880
226	13235.2	37.1	888	925	962	948	974	956	981	980	1025	1043	1130	1847		979	997	1004	994	960	946	982	986	1016	1100	1189	1692		1102	1078	1074	1157	1233	1325	1462	1555	1649	1650	1689	1734		1836	1855	1848	1872	1851	1826	1814	1872
227	13294.1	37.1	891	919	966	956	966	952	985	968	1053	1044	1136	1854		975	977	991	1007	962	940	975	994	1032	1099	1187	1678		1095	1074	1058	1151	1246	1288	1472	1557	1632	1658	1690	1708		1858	1883	1875	1873	1833	1852	1811	1885
228	13353	37	900	925	960	961	964	956	998	978	1028	1015	1141	1845		962	986	989	1003	960	938	983	982	1020	1097	1179	1699		1095	1075	1086	1160	1230	1302	1455	1555	1622	1662	1686	1717		1850	1889	1853	1872	1853	1858	1822	1879
229	13411.7	37	875	921	963	957	962	956	989	990	1037	1035	1143	1860		968	982	990	999	939	940	992	981	1022	1094	1165	1694		1086	1067	1069	1163	1235	1298	1450	1563	1630	1663	1680	1712		1859	1922	1853	1877	1880	1846	1805	1883
230	13470.3	37	887	939	974	957	941	951	997	982	1026	1035	1124	1863		968	1002	987	998	965	948	978	985	1026	1098	1175	1677		1090	1057	1067	1160	1238	1290	1454	1555	1626	1652	1664	1722		1846	1878	1849	1878	1835	1816	1819	1855
231	13529	36.7	878	927	958	947	954	955	997	974	1032	1042	1137	1859		963	1011	983	999	942	932	980	975	1022	1098	1185	1689		1081	1060	1057	1150	1237	1307	1462	1547	1661	1641	1673	1729		1853	1877	1832	1851	1826	1826	1810	1865
232	13587.6	36.9	878	928	959	942	948	949	996	977	1025	1023	1129	1849		977	992	993	1003	941	938	979	990	1021	1094	1184	1678		1081	1056	1062	1153	1228	1292	1437	1546	1627	1645	1665	1719		1837	1864	1838	1849	1828	1835	1837	1864
233	13646.5	37	889	920	961	931	965	956	992	976	1020	1028	1130	1844		972	990	976	988	949	944	986	974	1009	1090	1173	1700		1075	1054	1052	1154	1225	1293	1447	1550	1640	1641	1674	1705		1829	1883	1853	1847	1829	1816	1795	1862
234	13705.3	37	883	917	961	952	956	961	992	973	1022	1002	1135	1836		962	976	982	1006	962	939	965	977	1022	1088	1168	1697		1077	1059	1053	1141	1228	1280	1429	1537	1627	1643	1664	1710		1827	1850	1843	1839	1831	1829	1807	1864
235	13764.2	37.1	871	910	966	942	960	945	984	971	1020	1031	1132	1819		967	967	982	996	940	940	981	981	1015	1080	1158	1703		1079	1075	1080	1154	1227	1292	1439	1528	1599	1654	1661	1716		1824	1873	1843	1876	1844	1824	1817	1874
236	13823.1	37.1	886	931	946	936	953	952	965	969	1018	1026	1118	1839		961	985	993	1003	943	937	954	972	999	1079	1178	1711		1075	1049	1060	1135	1215	1280	1440	1534	1617	1633	1670	1689		1824	1844	1840	1825	1842	1831	1801	1870
237	13881.8	37	874	923	955	937	955	945	981	966	1011	1029	1117	1838		957	972	974	1003	940	937	973	968	1017	1091	1171	1702		1072	1055	1066	1154	1201	1301	1448	1508	1605	1633	1681	1722		1849	1831	1857	1847	1813	1841	1804	1859
238	13940.4	37	878	928	963	945	961	943	985	969	1014	1029	1113	1819		970	984	975	997	976	936	987	972	999	1082	1154	1698		1062	1065	1046	1137	1224	1274	1424	1541	1597	1626	1654	1697		1820	1874	1821	1831	1815	1826	1809	1860
239	13999	36.9	885	927	954	930	946	947	977	971	1014	1002	1124	1835		957	981	969	984	951	927	971	973	1008	1072	1157	1683		1084	1042	1062	1143	1227	1283	1413	1523	1607	1629	1677	1711		1845	1839	1817	1834	1828	1828	1788	1849
240	14057.6	37	864	922	952	930	948	955	963	959	1016	1028	1120	1834		943	998	970	982	946	933	965	967	1006	1081	1151	1714		1068	1051	1066	1140	1209	1264	1419	1525	1607	1620	1666	1707		1853	1871	1823	1837	1828	1831	1806	1851
241	14116.4	37.1	876	914	955	927	951	937	972	959	1009	1014	1116	1808		965	987	973	993	945	918	957	969	1000	1070	1153	1684		1077	1058	1053	1150	1221	1279	1416	1508	1593	1617	1648	1704		1840	1850	1818	1844	1824	1811	1804	1862
242	14175.2	37.1	873	923	957	932	959	935	966	966	1012	1021	1108	1821		955	980	966	986	956	928	975	965	997	1075	1145	1707		1066	1038	1062	1122	1198	1271	1411	1517	1602	1605	1659	1693		1839	1849	1810	1827	1809	1817	1769	1835
243	14234	37.1	872	921	943	927	951	945	975	972	1009	1023	1111	1826		957	984	963	984	954	920	965	968	1004	1068	1157	1712		1069	1049	1057	1134	1209	1270	1409	1495	1611	1627	1646	1681		1806	1861	1837	1810	1811	1794	1762	1861
244	14293	37.1	861	893	946	942	950	938	972	961	1012	1011	1096	1832		962	983	976	990	946	925	965	965	1004	1064	1153	1698		1069	1043	1064	1135	1198	1269	1411	1493	1591	1615	1665	1682		1840	1871	1822	1848	1793	1818	1793	1845
245	14351.8	37.1	867	902	940	915	939	949	968	970	1011	1014	1107	1810		958	979	958	993	958	912	965	957	993	1050	1147	1726		1058	1027	1050	1125	1208	1257	1395	1505	1604	1596	1651	1681		1822	1863	1809	1839	1805	1796	1798	1838
246	14410.4	37	855	901	942	924	938	946	960	968	1011	1019	1097	1789		947	988	959	979	943	939	967	953	1002	1059	1147	1692		1082	1045	1052	1129	1216	1270	1394	1500	1587	1611	1672	1693		1820	1877	1814	1823	1819	1822	1791	1834
247	14469	36.9	866	910	938	923	931	939	972	969	1017	1028	1088	1811		956	970	952	984	938	921	972	964	982	1060	1142	1677		1049	1046	1056	1125	1209	1267	1369	1501	1600	1616	1645	1693		1806	1878	1804	1818	1809	1795	1772	1831
248	14527.7	36.8	862	897	941	925	954	920	964	962	1000	1007	1095	1849		955	968	967	980	936	927	953	968	1004	1056	1153	1682		1057	1038	1062	1134	1201	1253	1407	1488	1582	1627	1655	1693		1822	1883	1822	1834	1838	1797	1784	1818
249	14586.4	36.9	863	899	938	916	945	934	977	974	1017	1013	1081	1815		961	992	965	987	939	912	955	959	1001	1069	1134	1704		1063	1035	1056	1119	1199	1251	1403	1475	1553	1619	1634	1687		1819	1837	1822	1827	1836	1796	1752	1834
250	14645.3	37.1	876	906	942	934	935	934	967	946	1012	1009	1082	1819		958	1000	969	970	947	928	958	958	992	1057	1143	1711		1056	1039	1058	1131	1201	1266	1385	1481	1579	1614	1650	1692		1803	1847	1804	1844	1827	1768	1775	1819
251	14704.3	37.1	866	908	934	936	942	932	976	970	1013	1015	1071	1804		961	988	954	971	934	924	966	964	994	1050	1131	1699		1058	1038	1058	1128	1202	1255	1392	1474	1588	1618	1642	1674		1793	1876	1810	1831	1821	1793	1778	1843
252	14763.2	37.1	855	899	932	918	930	934	975	965	1008	1027	1093	1819		949	981	957	981	949	919	969	958	992	1060	1140	1709		1044	1050	1050	1119	1203	1248	1396	1489	1564	1633	1655	1689		1814	1877	1804	1832	1818	1813	1784	1829
253	14822.1	37.1	858	912	943	922	929	930	971	955	1002	1013	1087	1820		957	980	965	989	934	908	961	953	1007	1053	1143	1700		1050	1053	1041	1122	1196	1246	1391	1480	1550	1629	1656	1695		1815	1848	1822	1836	1820	1795	1799	1858
254	14881.7	37	852	893	932	928	945	936	958	964	990	1015	1083	1816		947	971	962	980	934	920	960	961	996	1038	1148	1707		1053	1030	1039	1116	1217	1236	1387	1472	1575	1612	1642	1657		1832	1868	1800	1833	1839	1791	1778	1862
255	14940.4	37	860	896	942	938	944	921	979	945	988	1020	1080	1832		958	984	955	976	936	926	933	954	1000	1043	1133	1692		1071	1026	1050	1122	1201	1223	1371	1465	1560	1617	1648	1684		1812	1856	1818	1862	1848	1791	1781	1859
256	14999.1	36.9	843	897	928	925	931	932	961	968	995	995	1082	1807		951	956	971	988	938	914	948	978	983	1059	1126	1670		1057	1038	1037	1109	1201	1241	1371	1470	1546	1611	1652	1668		1803	1850	1813	1845	1834	1787	1780	1853
257	15058	36.9	850	882	928	938	930	934	961	949	1000	1001	1093	1858		945	967	959	979	919	912	942	954	994	1042	1146	1694		1048	1036	1037	1108	1194	1242	1362	1468	1554	1616	1637	1658		1801	1836	1805	1853	1853	1796	1754	1833
258	15117	37.1	852	893	927	927	933	940	962	954	1006	985	1076	1822		940	961	960	965	927	907	958	956	991	1043	1124	1683		1050	1049	1034	1113	1177	1232	1382	1467	1542	1600	1648	1669		1818	1866	1802	1838	1850	1781	1771	1834
259	15176	37.1	865	874	925	917	926	931	957	961	990	1000	1064	1792		951	966	942	960	929	897	953	956	980	1048	1124	1686		1057	1026	1039	1107	1183	1223	1359	1450	1553	1619	1640	1675		1798	1836	1801	1835	1825	1785	1794	1835
260	15235	37.1	849	902	917	920	933	932	964	966	1002	1006	1079	1839		960	967	964	968	922	909	925	935	971	1052	1125	1683		1040	1039	1029	1102	1191	1213	1376	1460	1557	1616	1648	1693		1784	1846	1807	1846	1813	1787	1774	1823
261	15294	37.1	841	889	911	904	923	924	958	941	995	990	1074	1820		943	971	977	975	917	915	944	946	985	1039	1124	1701		1034	1033	1035	1093	1184	1234	1383	1471	1530	1618	1642	1685		1800	1868	1811	1833	1836	1773	1769	1806
262	15352.8	37	849	879	942	907	935	924	971	957	990	1008	1077	1827		943	981	953	964	932	912	948	952	974	1048	1130	1694		1044	1028	1027	1110	1191	1213	1373	1460	1538	1612	1649	1641		1789	1842	1815	1859	1837	1786	1773	1842
263	15411.5	37.1	840	889	911	904	928	930	964	953	989	988	1053	1826		932	975	956	958	907	905	930	949	976	1055	1101	1654		1030	1022	1009	1107	1172	1225	1400	1476	1543	1635	1644	1675		1816	1838	1814	1845	1858	1807	1768	1822
264	15470.1	37	848	883	922	911	924	908	963	929	986	994	1061	1856		946	980	962	991	933	929	927	933	983	1048	1094	1683		1038	1021	1009	1099	1181	1210	1391	1462	1543	1602	1622	1662		1791	1829	1793	1836	1842	1795	1792	1810
265	15528.8	36.8	847	880	915	909	916	918	957	941	984	980	1058	1808		942	960	962	979	919	920	936	933	972	1040	1118	1706		1042	1040	1007	1095	1175	1219	1400	1444	1527	1614	1628	1647		1789	1821	1781	1826	1845	1799	1758	1795
266	15587.8	37	842	895	917	908	933	926	952	941	1009	982	1076	1843		958	961	971	981	914	906	936	940	996	1048	1129	1659		1040	1035	1019	1087	1165	1208	1381	1458	1531	1598	1644	1669		1799	1825	1825	1822	1834	1810	1767	1835
267	15646.7	37.1	830	875	912	892	926	916	967	948	979	980	1052	1801		931	972	936	979	917	913	925	922	972	1047	1118	1677		1042	1030	1026	1097	1174	1214	1357	1480	1516	1606	1649	1664		1779	1803	1797	1830	1824	1790	1765	1799
268	15705.7	37.1	834	889	912	909	931	901	952	958	987	985	1050	1830		945	979	951	958	913	909	928	934	970	1037	1123	1688		1037	1028	1008	1073	1155	1205	1364	1467	1527	1597	1624	1666		1776	1827	1807	1852	1825	1783	1757	1804
269	15764.7	37.1	829	872	911	908	930	914	959	936	987	973	1052	1830		944	968	950	955	917	908	926	935	974	1040	1126	1663		1043	1022	1033	1089	1148	1216	1362	1459	1529	1592	1611	1649		1792	1809	1797	1827	1806	1779	1762	1808
270	15823.8	37.1	836	873	919	914	914	926	948	948	986	975	1062	1820		930	978	943	967	924	907	929	938	966	1034	1105	1669		1031	1025	1000	1088	1149	1218	1381	1462	1540	1608	1624	1652		1787	1832	1792	1824	1812	1775	1779	1793
271	15882.6	37	835	878	921	917	916	917	961	931	996	989	1046	1827		925	959	954	958	923	910	929	931	969	1029	1105	1670		1033	1028	1006	1087	1172	1216	1373	1448	1537	1614	1633	1654		1779	1824	1784	1819	1799	1782	1762	1814
272	15941.5	37	845	874	913	904	906	913	945	933	981	980	1055	1847		924	966	945	952	928	911	938	929	960	1022	1101	1666		1031	1022	991	1079	1146	1200	1376	1434	1523	1581	1628	1652		1759	1838	1798	1798	1812	1761	1753	1806
273	16000.2	36.9	837	877	908	900	917	926	942	934	992	971	1052	1853		941	955	944	963	931	907	937	940	969	1031	1105	1672		1025	1010	1011	1074	1145	1202	1366	1473	1517	1590	1620	1647		1778	1842	1779	1814	1802	1786	1753	1821
274	16059.2	36.8	826	882	911	903	910	909	952	936	978	981	1028	1869		929	968	942	957	917	914	930	928	960	1037	1096	1652		1014	1000	1009	1067	1148	1210	1373	1463	1523	1609	1621	1636		1791	1845	1814	1811	1812	1784	1747	1807
275	16118.1	37.1	834	885	910	896	915	919	942	937	976	969	1049	1846		925	953	941	950	921	901	930	926	946	1029	1101	1664		1033	1029	1003	1070	1135	1203	1379	1441	1533	1580	1615	1641		1782	1847	1780	1823	1786	1792	1756	1823
276	16177.2	37.1	838	872	915	892	901	913	951	914	971	975	1035	1837		944	948	943	958	907	888	923	936	956	1021	1104	1652		1019	1008	994	1085	1142	1211	1358	1461	1530	1578	1625	1658		1783	1820	1790	1815	1801	1738	1745	1799
277	16236.1	37.1	826	881	909	901	902	921	951	927	962	972	1052	1826		923	954	946	963	921	902	939	927	956	1014	1094	1657		1040	1019	1002	1071	1121	1206	1350	1466	1526	1582	1619	1631		1777	1818	1793	1812	1789	1765	1755	1809
278	16295.1	37.1	817	866	904	896	908	911	946	921	984	985	1041	1850		937	949	952	950	927	900	920	928	950	1015	1080	1682		1023	1009	1015	1065	1132	1204	1353	1481	1551	1577	1621	1658		1775	1814	1790	1816	1789	1748	1735	1823
279	16353.8	37	824	862	900	895	910	912	936	933	986	975	1043	1848		930	957	931	948	913	888	930	911	944	1018	1093	1662		1016	1014	1007	1078	1117	1209	1371	1472	1552	1593	1614	1636		1775	1822	1777	1812	1781	1759	1776	1811
280	16412.5	37	832	872	901	894	904	899	929	917	973	979	1028	1821		927	948	939	957	926	905	920	919	960	1019	1093	1652		1019	1012	1009	1072	1147	1203	1351	1492	1535	1569	1624	1631		1773	1838	1779	1816	1772	1787	1766	1805
281	16471.2	37	830	866	922	880	917	908	945	919	971	972	1045	1836		942	962	943	961	911	909	918	905	944	1017	1089	1658		1004	1008	1000	1066	1142	1218	1357	1451	1530	1591	1614	1659		1761	1785	1784	1805	1760	1771	1760	1789
282	16530	36.8	816	871	892	887	910	904	948	915	970	973	1032	1824		933	962	933	946	922	899	906	912	944	1028	1090	1673		1020	1003	1017	1073	1136	1223	1372	1473	1560	1573	1602	1657		1774	1807	1789	1801	1776	1772	1759	1816
283	16588.9	37	818	871	898	874	903	912	937	924	978	970	1032	1841		925	962	928	949	912	903	919	916	961	1018	1077	1648		1018	999	1004	1072	1134	1222	1350	1451	1559	1577	1608	1633		1757	1813	1799	1805	1760	1779	1735	1803
284	16647.9	37.1	834	867	887	893	913	917	939	914	965	967	1028	1828		921	948	932	962	903	881	922	923	946	1011	1098	1639		1022	1014	1016	1074	1125	1195	1348	1452	1533	1588	1626	1640		1750	1810	1797	1809	1772	1766	1739	1798
285	16706.8	37.1	829	868	902	886	893	906	939	920	978	970	1035	1825		920	955	932	944	912	893	929	926	941	1019	1096	1663		1021	1017	993	1070	1153	1222	1337	1466	1529	1586	1604	1632		1777	1817	1785	1810	1763	1768	1759	1802
286	16765.8	37.1	820	853	884	896	890	913	931	925	973	967	1032	1813		935	947	916	955	912	894	924	904	940	1010	1092	1640		1008	1009	1007	1071	1145	1217	1343	1460	1538	1578	1602	1644		1743	1815	1774	1799	1787	1755	1734	1809
287	16824.7	37.1	817	865	896	891	894	901	931	914	956	965	1029	1836		913	947	929	964	916	881	936	921	941	1007	1079	1648		1017	1005	1023	1080	1142	1204	1330	1465	1548	1575	1599	1652		1759	1787	1753	1811	1757	1758	1720	1819
288	16883.5	37.1	813	874	903	889	905	904	945	914	961	966	1022	1832		929	942	930	951	904	902	925	913	947	1011	1080	1649		998	1011	1015	1082	1150	1198	1354	1453	1533	1585	1589	1630		1761	1794	1780	1810	1796	1778	1723	1778
289	16942.3	37	824	868	901	880	905	898	939	916	978	965	1027	1828		931	950	915	955	901	910	910	922	935	1001	1091	1645		1020	998	1011	1074	1150	1208	1362	1458	1534	1570	1609	1622		1768	1794	1779	1816	1782	1782	1739	1795
290	17001.1	37	817	873	893	880	905	896	924	914	959	970	1023	1812		928	948	920	947	911	892	925	919	937	1005	1081	1637		1016	997	1005	1066	1139	1220	1347	1459	1538	1589	1583	1628		1762	1806	1779	1821	1788	1784	1749	1825
291	17059.9	36.8	817	863	893	878	900	904	945	906	957	971	1044	1823		929	953	935	940	911	890	917	920	939	1019	1087	1657		1001	996	1005	1071	1155	1200	1330	1472	1535	1578	1600	1648		1753	1781	1744	1804	1767	1775	1720	1804
292	17118.8	36.9	811	857	894	889	900	900	938	922	962	958	1031	1828		931	950	928	968	903	893	916	920	959	999	1078	1635		1018	995	995	1066	1142	1217	1330	1451	1532	1569	1596	1638		1734	1795	1774	1795	1796	1762	1730	1777
293	17178	37.1	806	860	882	889	898	894	934	926	961	953	1025	1835		930	936	926	946	900	893	929	913	970	1010	1077	1634		1014	1005	1004	1089	1142	1211	1334	1457	1528	1585	1595	1633		1763	1808	1787	1810	1769	1764	1731	1795
294	17237	37.1	824	853	896	892	915	894	936	926	967	958	1039	1810		933	948	925	963	911	896	927	911	961	1006	1076	1619		998	999	988	1063	1160	1195	1337	1452	1512	1561	1603	1630		1751	1819	1744	1810	1788	1758	1750	1798
295	17295.9	37.1	816	854	897	881	891	888	932	917	969	973	1025	1829		908	941	924	944	911	895	914	910	940	999	1078	1635		1000	984	1010	1070	1132	1195	1331	1437	1508	1573	1584	1627		1746	1792	1757	1790	1779	1758	1727	1796
296	17354.8	37.1	818	846	882	880	894	888	924	909	969	963	1015	1823		931	955	930	956	925	884	912	905	940	1002	1071	1626		1012	997	996	1066	1119	1206	1324	1446	1513	1554	1585	1629		1736	1800	1763	1800	1791	1722	1731	1803
297	17413.6	37	822	853	885	871	907	899	921	902	956	966	1023	1807		919	945	935	961	915	886	919	934	942	996	1072	1645		1001	983	987	1067	1136	1183	1353	1430	1516	1548	1579	1608		1748	1800	1754	1793	1804	1739	1713	1777
298	17472.4	37	819	839	877	884	881	875	925	903	961	942	1027	1818		908	942	921	944	904	888	906	919	937	994	1068	1642		1015	994	983	1045	1145	1192	1339	1439	1503	1556	1581	1638		1735	1792	1751	1800	1780	1769	1737	1777
299	17531.2	36.9	813	849	905	866	886	890	920	925	941	958	1015	1797		912	932	922	935	900	882	908	913	946	996	1070	1622		991	983	988	1053	1128	1186	1328	1414	1498	1545	1583	1616		1730	1783	1753	1780	1792	1744	1721	1774
300	17590.1	36.9	797	845	870	870	883	891	912	918	957	950	1029	1790		905	941	917	949	908	888	926	907	933	988	1082	1623		991	978	988	1053	1122	1190	1318	1425	1512	1558	1582	1620		1722	1786	1741	1786	1783	1737	1709	1775
301	17649	37	800	848	874	872	888	892	921	908	953	952	1021	1776		914	940	908	937	890	884	899	912	937	982	1070	1601		988	981	980	1060	1128	1182	1344	1433	1496	1548	1563	1591		1745	1783	1738	1788	1776	1731	1709	1767
302	17708	37	818	830	874	871	889	875	904	921	957	946	1010	1793		912	937	916	943	910	885	918	911	927	992	1061	1609		1000	984	986	1055	1127	1182	1323	1441	1519	1557	1559	1606		1733	1774	1749	1808	1769	1731	1705	1767
303	17766.9	37.1	806	845	886	880	899	892	919	917	949	949	1018	1782		906	936	932	943	902	878	906	916	931	988	1064	1628		998	989	975	1051	1119	1183	1316	1429	1495	1549	1566	1598		1731	1755	1740	1762	1773	1730	1707	1754
304	17825.8	37.1	806	835	885	862	889	884	926	912	946	949	1017	1767		921	934	928	937	904	877	896	895	939	990	1073	1606		989	986	982	1054	1113	1181	1303	1411	1507	1549	1558	1597		1741	1765	1729	1777	1762	1744	1706	1789
305	17884.5	37	811	851	881	867	883	882	916	927	937	947	1023	1781		902	936	901	934	886	888	911	899	928	994	1064	1623		991	975	984	1046	1117	1168	1306	1425	1517	1537	1578	1605		1744	1771	1744	1789	1774	1737	1710	1784
306	17943.2	37.1	812	862	878	863	887	877	922	912	940	932	1003	1756		913	930	926	939	903	878	900	908	930	995	1062	1611		974	971	988	1036	1114	1163	1309	1422	1505	1528	1568	1597		1726	1789	1733	1792	1784	1738	1721	1769
307	18001.9	36.9	796	827	883	878	878	885	909	913	944	940	1019	1772		917	925	924	925	898	886	909	905	930	985	1056	1609		995	984	972	1036	1129	1172	1312	1426	1504	1540	1564	1611		1736	1794	1734	1777	1772	1715	1711	1790
308	18061	36.8	796	836	878	863	877	879	915	920	943	944	1013	1780		912	937	926	944	904	883	896	901	940	992	1057	1616		987	972	970	1045	1105	1185	1314	1431	1505	1542	1570	1594		1728	1790	1729	1769	1768	1731	1703	1777
309	18119.9	36.9	804	839	868	861	880	871	927	904	944	940	1021	1776		919	921	915	933	894	874	911	890	935	978	1052	1624		983	978	975	1050	1110	1172	1331	1416	1481	1513	1542	1619		1713	1786	1755	1777	1774	1742	1716	1753
310	18179	37.1	782	854	874	875	874	881	916	899	944	935	1023	1752		904	935	918	924	896	886	896	901	918	967	1051	1593		996	973	972	1034	1118	1150	1318	1432	1487	1536	1564	1601		1737	1768	1755	1762	1776	1725	1700	1774
311	18238.2	37.1	795	829	891	891	875	876	924	904	952	940	1013	1785		904	933	921	935	900	878	907	898	934	976	1040	1602		979	965	977	1044	1123	1180	1324	1422	1503	1529	1573	1583		1718	1769	1745	1759	1761	1734	1708	1745
312	18297	37.1	802	847	868	871	886	884	918	907	932	955	1000	1747		903	923	928	931	902	873	905	916	940	991	1050	1607		988	967	982	1039	1124	1158	1306	1415	1498	1516	1553	1626		1721	1779	1736	1775	1783	1721	1704	1766
313	18355.9	37.1	802	835	868	881	880	882	913	909	952	939	1019	1769		909	942	911	943	900	869	914	905	923	974	1060	1613		985	979	966	1037	1121	1164	1316	1436	1492	1517	1558	1586		1720	1764	1727	1765	1763	1734	1717	1781
314	18414.9	37.1	792	846	875	863	867	872	917	896	943	946	1008	1772		920	932	918	937	901	871	907	909	931	982	1050	1645		989	975	972	1049	1108	1163	1302	1405	1491	1538	1563	1615		1720	1776	1755	1752	1784	1745	1703	1778
315	18473.7	37	800	838	873	859	886	885	912	892	933	943	1001	1757		897	934	925	940	888	875	913	893	942	978	1034	1589		985	966	975	1049	1113	1155	1314	1403	1496	1543	1560	1600		1738	1773	1747	1774	1768	1720	1716	1745
316	18532.6	37	781	843	864	863	872	882	915	908	936	944	994	1751		921	928	913	932	908	884	894	892	921	980	1049	1626		975	975	961	1040	1104	1155	1318	1420	1482	1524	1558	1599		1734	1749	1722	1794	1743	1742	1707	1746
317	18591.6	36.9	808	834	870	860	874	885	922	909	943	943	1004	1734		898	934	930	923	913	886	912	893	922	975	1040	1604		983	969	979	1037	1109	1164	1301	1409	1492	1535	1569	1597		1748	1763	1748	1768	1752	1738	1721	1757
318	18650.7	37.1	796	827	858	848	875	877	922	898	941	933	1010	1741		896	948	921	929	890	880	894	914	920	975	1039	1612		977	961	966	1036	1100	1165	1295	1427	1494	1527	1533	1594		1720	1756	1754	1761	1762	1729	1694	1767
319	18709.6	37.1	789	844	860	855	869	871	905	901	931	932	1005	1742		893	930	918	917	889	889	905	890	913	974	1057	1602		985	956	965	1034	1093	1156	1302	1396	1471	1523	1547	1576		1740	1753	1715	1758	1780	1733	1682	1749
320	18768.4	37.1	793	827	863	870	882	862	911	893	933	927	987	1742		892	928	905	935	895	883	905	893	919	957	1032	1603		969	959	956	1034	1107	1150	1291	1408	1511	1539	1550	1574		1709	1772	1729	1768	1760	1719	1677	1758
321	18827.1	37.1	788	818	866	851	872	858	899	890	918	937	1004	1728		893	934	913	929	899	865	896	886	917	965	1040	1586		970	978	969	1035	1096	1147	1303	1398	1492	1509	1555	1581		1704	1758	1737	1765	1767	1705	1713	1743
322	18886	37	790	829	860	853	873	884	914	887	930	920	995	1743		897	925	909	916	894	861	892	891	912	960	1037	1592		982	960	955	1027	1090	1156	1294	1409	1475	1522	1549	1584		1708	1759	1714	1769	1766	1724	1706	1748
323	18944.7	37	802	830	870	855	867	867	898	906	949	935	988	1721		896	924	904	931	902	877	898	878	910	972	1047	1609		981	959	950	1018	1104	1160	1288	1381	1487	1499	1547	1569		1704	1737	1715	1759	1728	1730	1696	1730
324	19003.6	37	799	824	858	864	877	873	899	889	922	939	1001	1753		909	924	924	931	889	873	897	888	930	973	1042	1593		994	959	984	1028	1105	1146	1296	1385	1500	1533	1564	1574		1718	1751	1725	1754	1779	1696	1670	1743
325	19062.5	36.8	787	832	863	858	870	867	906	892	937	933	988	1748		890	927	918	922	896	877	903	893	917	962	1044	1601		986	954	965	1028	1080	1146	1281	1418	1462	1509	1551	1594		1721	1730	1704	1750	1764	1729	1685	1740
326	19121.7	36.9	781	844	856	849	861	862	906	899	926	934	989	1744		900	932	904	932	904	859	892	893	925	958	1050	1594		990	971	982	1006	1100	1149	1290	1407	1480	1517	1532	1587		1704	1729	1729	1753	1751	1727	1680	1727
327	19180.6	37.1	784	826	850	862	862	869	905	897	932	921	991	1747		892	928	925	918	895	866	896	896	909	957	1031	1602		972	956	963	1030	1104	1127	1296	1407	1475	1519	1549	1575		1699	1764	1707	1752	1764	1724	1694	1740
328	19239.8	37.1	807	828	862	847	858	876	908	882	938	935	992	1744		903	917	914	937	886	880	908	890	915	970	1041	1600		978	955	969	1012	1086	1135	1283	1393	1482	1519	1531	1590		1677	1750	1732	1781	1734	1732	1705	1746
329	19298.7	37.1	798	826	862	849	879	865	893	899	915	941	993	1741		892	931	913	931	879	885	894	883	919	970	1028	1586		969	962	968	1021	1095	1150	1279	1378	1481	1518	1550	1595		1699	1751	1737	1756	1771	1705	1682	1751
330	19357.4	37.1	785	839	858	857	868	872	897	892	928	925	982	1750		891	923	905	931	883	860	894	881	926	972	1025	1595		974	953	969	1009	1094	1141	1281	1397	1476	1509	1540	1569		1693	1739	1707	1732	1741	1717	1687	1734
331	19416.1	37.1	775	820	865	841	861	866	909	891	920	930	981	1716		904	912	909	927	876	869	889	888	914	960	1020	1589		972	958	958	1021	1081	1138	1297	1382	1482	1513	1540	1590		1704	1744	1720	1729	1756	1710	1693	1728
332	19474.9	37	791	820	852	855	864	878	904	890	920	917	975	1740		893	913	905	914	889	873	896	876	919	954	1034	1574		963	963	955	1024	1086	1137	1278	1403	1466	1480	1515	1567		1688	1768	1717	1756	1740	1692	1692	1747
333	19533.9	36.9	778	821	856	835	872	865	909	886	923	921	971	1752		887	919	920	932	879	869	895	877	909	973	1040	1586		960	959	962	1010	1082	1131	1277	1370	1451	1517	1529	1581		1702	1734	1709	1754	1761	1703	1682	1725
334	19592.9	36.9	780	824	858	847	872	869	901	892	932	907	1000	1767		902	913	912	915	891	861	884	894	914	962	1045	1577		969	952	954	1005	1097	1140	1282	1383	1455	1480	1535	1577		1700	1748	1728	1743	1734	1723	1686	1742
335	19651.8	36.8	787	821	858	833	868	858	914	888	937	924	969	1734		884	928	918	913	883	867	889	884	909	947	1021	1578		959	954	966	1007	1090	1130	1272	1392	1476	1503	1540	1582		1706	1734	1723	1765	1738	1710	1668	1735
336	19710.7	37	786	825	855	847	858	858	901	896	927	925	989	1746		890	903	902	915	883	855	886	874	905	954	1013	1601		940	945	965	1008	1081	1132	1268	1389	1460	1497	1528	1580		1684	1737	1691	1744	1756	1717	1666	1730
337	19769.6	37.1	774	819	856	841	866	852	895	876	937	912	980	1769		885	922	892	908	878	870	887	869	910	946	1020	1591		962	963	954	990	1077	1130	1267	1369	1467	1509	1532	1578		1697	1749	1713	1730	1741	1694	1689	1713
338	19828.2	37.1	769	828	835	846	862	874	890	890	914	920	986	1757		882	913	907	916	882	870	892	882	899	938	1017	1574		966	950	947	999	1081	1131	1268	1391	1475	1503	1536	1566		1702	1740	1705	1746	1727	1702	1671	1733
339	19887.2	37	779	828	853	840	853	858	897	888	920	909	972	1746		901	912	898	912	884	863	883	875	894	974	1032	1577		957	939	957	988	1083	1156	1283	1378	1473	1506	1529	1544		1688	1726	1722	1757	1756	1689	1670	1722
340	19945.9	37	787	834	845	852	855	846	904	882	913	914	988	1739		888	913	895	906	881	860	878	868	912	954	1017	1594		959	959	958	1005	1077	1133	1270	1372	1456	1488	1521	1563		1697	1753	1702	1744	1756	1682	1667	1700
341	20005	37	782	823	844	842	864	860	896	879	920	916	966	1753		902	916	900	908	878	867	891	888	902	954	1020	1568		960	957	945	984	1074	1128	1266	1379	1464	1491	1531	1558		1689	1728	1718	1734	1734	1701	1674	1741
342	20064	37	787	830	848	833	849	867	894	882	934	918	994	1739		885	931	909	910	863	872	873	883	889	950	1012	1563		949	946	943	996	1069	1114	1273	1361	1433	1495	1502	1582		1665	1720	1691	1743	1735	1681	1663	1732
343	20123	36.9	791	816	848	844	850	856	894	885	892	915	973	1732		891	914	893	910	870	850	893	872	904	958	1024	1568		946	943	945	991	1078	1125	1256	1379	1452	1512	1518	1560		1680	1728	1683	1732	1718	1682	1659	1727
344	20182	37.1	784	810	854	830	849	858	890	883	907	908	970	1745		883	929	905	913	886	869	876	869	896	938	1003	1583		958	944	943	993	1074	1123	1253	1375	1443	1492	1515	1565		1693	1753	1703	1744	1750	1689	1671	1717
345	20240.8	37.1	776	814	849	831	852	851	898	883	921	925	967	1731		873	896	894	907	876	861	882	871	906	943	1009	1563		960	940	941	997	1077	1110	1247	1371	1441	1505	1508	1553		1703	1750	1683	1726	1748	1673	1651	1722
346	20299.7	37.1	781	812	850	831	856	859	888	873	913	898	958	1743		872	910	900	926	881	870	868	871	885	945	1024	1568		941	929	952	985	1071	1120	1267	1363	1449	1481	1529	1577		1707	1721	1697	1732	1734	1692	1649	1712
347	20358.4	37.1	755	823	847	834	853	855	889	874	911	912	977	1741		881	906	895	920	867	852	881	869	904	948	1022	1563		950	936	957	1000	1064	1116	1276	1369	1451	1485	1509	1559		1663	1708	1692	1730	1745	1704	1663	1719
348	20417.1	37.1	778	803	836	825	860	854	885	884	906	921	969	1753		891	907	889	903	862	869	872	861	888	947	1006	1570		961	944	952	994	1068	1121	1234	1361	1450	1483	1505	1550		1675	1721	1689	1722	1724	1696	1680	1707
349	20476.2	37	776	808	851	827	856	855	881	871	899	907	982	1737		878	914	886	901	870	849	864	863	891	947	1022	1575		944	936	933	988	1075	1118	1263	1352	1449	1476	1507	1555		1666	1721	1686	1718	1733	1683	1668	1716
350	20535.3	37	774	813	852	829	845	852	890	875	901	916	961	1737		883	923	894	896	872	843	881	871	897	952	994	1557		952	930	933	999	1067	1102	1240	1353	1449	1479	1517	1552		1673	1724	1692	1723	1733	1672	1641	1699
351	20594.3	36.9	777	820	836	829	843	841	892	866	911	899	959	1735		888	899	891	902	877	854	864	866	891	943	1014	1576		957	938	933	979	1059	1113	1243	1353	1438	1465	1497	1549		1679	1710	1685	1726	1716	1676	1645	1709
352	20653.4	36.8	764	811	836	830	859	850	887	865	894	907	947	1730		881	922	898	906	865	859	862	863	887	932	1005	1550		949	943	939	982	1058	1121	1246	1358	1425	1475	1518	1566		1670	1702	1678	1724	1738	1654	1645	1735
353	20712.4	37.1	758	821	831	825	842	849	895	872	908	893	963	1712		890	905	905	909	876	856	867	857	897	932	984	1580		940	948	929	985	1058	1118	1245	1351	1453	1488	1503	1547		1664	1714	1672	1719	1709	1670	1662	1706
354	20771.4	37.1	773	804	841	838	852	852	880	873	913	901	956	1749		882	906	898	913	869	846	886	881	892	939	1004	1559		954	927	934	993	1061	1108	1240	1355	1447	1476	1507	1559		1672	1720	1674	1715	1713	1681	1656	1713
355	20830.1	37.1	766	812	830	829	857	848	874	855	909	908	952	1709		873	901	891	915	881	862	874	859	901	948	990	1549		936	924	925	1005	1045	1111	1239	1359	1424	1468	1499	1525		1652	1698	1677	1725	1705	1693	1642	1723
356	20888.8	37.1	769	811	833	819	851	860	879	860	892	892	961	1719		876	898	890	905	882	849	879	862	874	942	993	1567		944	935	934	1007	1043	1098	1264	1347	1433	1467	1502	1545		1695	1699	1674	1723	1705	1667	1644	1728
357	20947.6	37	770	802	840	822	844	848	869	865	908	903	957	1725		875	889	881	913	871	849	873	867	898	944	990	1554		949	937	922	995	1052	1096	1241	1351	1438	1456	1501	1532		1670	1702	1679	1742	1723	1668	1653	1704
358	21006.7	37	761	806	835	817	854	849	872	857	897	912	967	1709		868	907	899	897	865	846	875	865	898	934	988	1549		943	928	923	991	1072	1108	1245	1344	1448	1470	1491	1519		1663	1695	1676	1737	1711	1686	1655	1702
359	21065.9	37	770	802	831	818	844	842	882	874	903	898	968	1714		875	893	893	923	876	852	871	856	908	940	993	1558		940	936	940	995	1062	1124	1238	1354	1434	1462	1505	1541		1653	1700	1677	1715	1704	1693	1643	1705
360	21125.1	36.9	778	805	830	817	852	839	890	868	920	901	956	1701		881	913	889	900	876	855	875	862	900	935	986	1557		938	925	926	985	1072	1118	1251	1362	1427	1459	1520	1531		1673	1690	1674	1708	1733	1690	1667	1707
361	21184	36.8	779	827	831	820	841	850	873	870	887	881	956	1694		862	908	887	908	866	850	866	860	898	922	983	1563		937	929	931	992	1053	1107	1247	1347	1425	1476	1498	1544		1672	1693	1676	1742	1710	1680	1648	1703
362	21242.9	37.1	771	799	835	816	844	842	889	865	900	897	959	1689		865	891	892	881	875	842	870	854	872	932	994	1538		933	929	926	977	1075	1110	1230	1328	1417	1464	1517	1547		1658	1692	1686	1723	1704	1649	1650	1687
363	21301.6	37.1	765	809	823	811	843	844	865	863	900	884	942	1684		883	889	897	903	871	854	863	866	896	928	994	1547		931	928	930	977	1062	1099	1232	1333	1419	1462	1500	1526		1638	1700	1678	1695	1708	1672	1644	1687
364	21360.3	37.1	764	793	835	815	839	842	866	855	907	909	949	1688		875	900	889	888	852	841	862	857	879	928	986	1568		940	928	927	992	1048	1095	1229	1328	1430	1472	1496	1532		1640	1670	1673	1716	1677	1683	1661	1701
365	21419.3	37.1	757	790	822	797	827	839	876	853	898	895	950	1677		884	898	891	903	866	843	860	852	880	935	988	1543		940	931	921	975	1043	1091	1248	1349	1419	1467	1468	1534		1638	1715	1673	1695	1724	1672	1640	1709
366	21478.3	37	770	796	818	819	835	854	868	852	902	898	965	1677		881	906	902	891	866	838	861	844	883	936	989	1553		938	933	925	977	1039	1096	1232	1318	1428	1461	1487	1540		1631	1691	1658	1720	1690	1666	1643	1674
367	21537.4	37	776	790	820	810	828	836	865	870	900	894	955	1691		885	907	887	899	866	847	866	854	892	927	995	1556		931	932	935	979	1057	1103	1238	1350	1416	1475	1484	1543		1647	1677	1681	1712	1716	1677	1641	1697
368	21596.3	37	766	796	818	816	844	851	867	855	909	899	951	1698		881	901	892	895	872	859	860	839	877	930	996	1549		931	929	936	982	1039	1108	1221	1350	1414	1476	1502	1540		1648	1702	1664	1699	1693	1664	1648	1695
369	21655.3	36.8	756	799	827	822	830	839	875	850	896	909	963	1690		877	915	895	903	865	850	863	843	875	921	994	1535		931	930	922	986	1051	1098	1237	1329	1417	1454	1494	1545		1645	1715	1692	1718	1707	1652	1641	1696
370	21714	37.1	754	805	825	804	839	851	874	855	897	899	938	1687		875	893	888	908	861	843	873	846	891	925	997	1548		933	928	911	988	1053	1103	1235	1333	1429	1473	1501	1545		1632	1713	1645	1715	1705	1659	1649	1703
371	21772.9	37.1	764	810	812	803	829	841	871	858	890	897	937	1690		865	909	893	903	850	851	860	857	889	926	999	1535		935	930	921	979	1035	1092	1227	1331	1416	1472	1487	1524		1637	1691	1641	1700	1684	1658	1627	1711
372	21831.6	37.1	760	788	819	818	833	829	874	843	899	889	948	1677		864	900	877	894	870	836	869	850	880	924	977	1553		943	927	933	998	1049	1099	1240	1335	1429	1450	1463	1527		1644	1674	1653	1706	1684	1643	1650	1694
373	21890.3	37.1	752	804	819	816	827	836	864	858	902	889	945	1693		873	895	898	889	863	844	859	847	886	945	993	1532		925	927	933	995	1040	1092	1213	1327	1427	1459	1488	1530		1644	1706	1649	1714	1703	1672	1632	1689
374	21949.4	37	761	805	818	812	838	842	862	847	888	903	951	1665		879	882	895	896	854	856	862	852	885	920	991	1525		928	923	924	994	1036	1087	1224	1319	1400	1460	1481	1544		1643	1695	1661	1712	1699	1652	1642	1694
375	22008.3	37.1	762	798	826	819	827	835	867	863	891	884	924	1658		873	888	879	883	871	854	868	862	890	917	991	1521		931	912	930	980	1042	1088	1215	1325	1418	1437	1494	1526		1632	1673	1649	1698	1684	1647	1627	1701
376	22067.4	37	768	792	814	810	838	842	862	860	890	895	949	1657		846	891	884	905	871	840	866	840	889	918	987	1535		923	924	921	982	1034	1105	1222	1323	1420	1450	1475	1513		1630	1678	1645	1713	1679	1658	1641	1684
377	22126.4	36.9	760	804	816	803	820	826	857	840	904	888	949	1684		856	899	891	903	862	845	867	835	870	923	967	1514		926	919	923	970	1032	1096	1210	1324	1415	1453	1475	1521		1640	1679	1649	1690	1684	1657	1623	1689
378	22185.1	36.8	759	792	806	810	827	829	860	859	879	906	948	1665		874	892	876	889	868	846	852	848	878	932	978	1514		926	917	914	967	1040	1083	1223	1323	1408	1452	1471	1508		1618	1675	1662	1707	1690	1645	1639	1698
379	22244.1	36.9	762	804	823	801	831	838	859	854	888	898	936	1678		871	897	881	901	862	842	869	845	883	917	970	1519		922	924	912	977	1032	1094	1223	1337	1400	1453	1470	1506		1636	1685	1648	1700	1685	1643	1634	1663
380	22303.1	37	752	781	814	803	848	834	872	846	894	883	939	1677		869	888	874	894	872	852	872	831	871	933	980	1517		911	922	917	976	1030	1072	1220	1320	1406	1431	1494	1519		1615	1672	1632	1706	1671	1652	1611	1704
381	22361.9	37.1	758	801	821	810	828	825	839	840	875	880	935	1695		859	894	882	885	859	853	869	847	862	925	977	1522		915	909	910	971	1030	1079	1214	1319	1407	1455	1453	1516		1608	1671	1654	1704	1713	1674	1627	1674
382	22420.8	37.1	751	795	813	804	823	841	863	850	878	891	938	1656		866	886	875	898	856	851	862	848	867	913	969	1523		928	927	919	969	1044	1074	1221	1318	1402	1437	1444	1545		1635	1648	1654	1694	1682	1664	1631	1670
383	22479.9	37.1	769	804	820	801	822	831	856	850	885	885	931	1670		859	881	894	886	862	843	856	845	879	916	985	1507		921	916	930	965	1042	1092	1228	1327	1413	1428	1466	1527		1606	1686	1650	1714	1705	1649	1639	1678
384	22538.8	37	759	798	815	794	818	830	861	853	877	887	928	1671		871	877	877	896	858	847	852	840	871	918	981	1500		921	921	914	975	1032	1087	1209	1308	1394	1444	1458	1519		1622	1676	1636	1707	1690	1649	1639	1652
385	22597.8	37	758	788	806	799	829	839	883	844	886	891	923	1662		867	886	880	899	853	833	871	849	867	920	969	1508		930	911	923	979	1029	1090	1222	1302	1396	1444	1466	1506		1606	1664	1629	1687	1701	1655	1601	1677
386	22656.6	36.9	746	786	807	797	819	826	855	848	877	885	925	1686		865	883	856	898	861	831	854	851	858	906	991	1506		921	909	910	980	1041	1087	1212	1289	1392	1451	1462	1487		1621	1660	1646	1675	1669	1650	1610	1659
387	22715.3	37.1	748	799	808	792	829	817	863	849	883	874	932	1659		873	884	881	889	844	843	854	833	866	918	969	1526		916	917	912	963	1043	1071	1228	1297	1394	1426	1454	1491		1618	1689	1646	1701	1689	1633	1589	1682
388	22774.2	37.1	750	791	812	787	810	821	852	863	882	877	926	1654		863	881	883	891	855	844	862	854	875	915	975	1485		907	910	915	973	1024	1091	1201	1308	1392	1445	1458	1504		1617	1678	1649	1689	1691	1646	1619	1669
389	22833.1	37.1	755	779	806	805	838	813	866	846	877	881	936	1644		865	885	861	886	851	838	855	843	874	919	979	1515		940	911	904	966	1034	1081	1204	1299	1396	1436	1453	1488		1621	1677	1656	1689	1685	1647	1592	1651
390	22892.3	37.1	751	786	820	799	815	829	853	849	893	868	924	1651		868	891	879	877	867	838	850	845	867	894	973	1489		906	904	911	964	1024	1079	1212	1308	1395	1428	1459	1514		1601	1664	1638	1691	1684	1646	1614	1683
391	22951.3	37.1	754	781	811	797	812	844	859	848	874	883	909	1653		861	879	875	902	861	833	858	829	873	910	968	1490		915	918	918	967	1025	1071	1226	1293	1385	1446	1454	1522		1605	1659	1635	1681	1663	1639	1619	1682
392	23010.3	37	744	783	811	792	834	825	854	851	870	871	921	1651		873	875	876	900	853	836	860	837	861	909	962	1506		912	915	909	957	1023	1075	1190	1312	1399	1435	1457	1532		1600	1662	1622	1694	1677	1617	1619	1676
393	23069.4	37	752	791	820	799	815	811	850	852	876	877	929	1651		861	880	880	872	848	845	852	851	860	903	966	1484		922	911	912	955	1025	1081	1205	1299	1400	1444	1451	1502		1586	1667	1617	1677	1664	1627	1613	1650
394	23128.3	37	753	785	805	792	810	817	844	840	886	888	929	1650		867	892	880	897	868	850	848	848	881	910	959	1500		911	906	921	969	1032	1066	1207	1281	1396	1427	1462	1476		1607	1655	1629	1677	1669	1625	1634	1665
395	23187	36.8	759	788	808	799	818	827	846	845	861	874	916	1661		863	880	875	885	833	837	845	833	864	900	955	1492		916	912	912	958	1032	1065	1212	1267	1394	1424	1462	1500		1589	1651	1624	1691	1694	1631	1627	1690
396	23245.8	37	755	782	806	790	808	807	863	831	886	882	922	1639		868	896	864	893	857	834	853	837	866	909	969	1501		916	916	917	959	1027	1078	1194	1277	1390	1408	1447	1521		1606	1668	1627	1693	1667	1633	1605	1662
397	23304.9	37.1	748	793	810	788	812	831	834	837	859	867	910	1660		864	884	874	895	845	841	851	842	864	901	951	1488		911	903	910	953	1027	1076	1196	1304	1395	1431	1443	1518		1588	1669	1633	1679	1664	1640	1617	1670
398	23363.9	37.1	761	782	818	799	810	815	851	836	871	870	910	1666		857	887	867	884	845	853	863	844	871	888	970	1495		909	909	907	965	1016	1074	1195	1275	1393	1415	1455	1518		1597	1649	1625	1693	1676	1619	1597	1655
399	23422.9	37.1	741	783	808	792	818	822	841	834	886	875	918	1666		858	877	872	895	847	825	833	850	860	906	969	1505		904	906	905	944	1013	1065	1204	1283	1383	1429	1449	1507		1595	1651	1649	1678	1694	1628	1616	1669
400	23482.1	37.1	751	788	804	787	802	817	848	839	881	882	923	1643		860	888	867	878	845	847	846	845	855	902	942	1500		909	924	909	948	1022	1088	1194	1271	1387	1423	1466	1505		1591	1657	1631	1657	1685	1654	1600	1672
401	23541.3	37	759	768	800	789	803	818	845	833	878	873	916	1659		858	886	874	888	834	832	841	841	865	902	969	1481		928	903	917	958	1024	1073	1202	1288	1391	1413	1458	1514		1590	1638	1621	1679	1669	1605	1589	1653
402	23600.4	37	750	792	809	792	809	807	840	843	862	868	920	1647		863	870	874	891	845	829	842	841	868	915	959	1495		899	914	904	948	1015	1059	1176	1257	1369	1415	1440	1501		1586	1631	1612	1672	1649	1632	1593	1650
403	23659.1	36.9	741	783	807	775	803	818	842	844	855	866	908	1648		854	885	880	873	848	828	845	832	873	904	949	1498		908	894	899	962	1013	1066	1206	1273	1394	1420	1442	1500		1589	1677	1612	1664	1674	1630	1575	1646
404	23717.8	36.8	745	786	803	794	808	813	839	827	881	865	909	1656		858	880	867	877	856	825	853	846	869	910	959	1476		904	907	909	947	1008	1067	1191	1277	1390	1415	1440	1492		1582	1662	1624	1667	1669	1654	1597	1642
405	23776.5	36.9	746	782	799	779	802	802	831	831	869	875	913	1637		853	883	868	895	842	822	830	835	860	889	957	1474		898	903	906	965	1013	1064	1183	1272	1383	1411	1425	1507		1596	1642	1639	1672	1692	1625	1579	1654
406	23835.3	37.1	758	780	814	782	804	816	823	838	861	867	922	1619		850	877	872	881	842	818	842	838	855	897	946	1492		891	900	888	954	994	1057	1197	1273	1370	1413	1451	1505		1583	1628	1654	1663	1660	1621	1597	1657
407	23894.4	37.1	753	772	801	789	809	817	845	835	863	873	907	1637		847	874	872	886	838	837	843	832	850	885	939	1475		898	914	892	936	1016	1067	1181	1257	1399	1414	1447	1521		1602	1658	1609	1661	1652	1616	1584	1655
408	23953.3	37.1	737	772	804	784	801	820	839	823	879	864	909	1652		856	866	872	866	863	845	838	822	845	893	953	1464		905	904	905	938	1012	1056	1199	1279	1374	1393	1440	1526		1573	1636	1604	1649	1635	1617	1585	1639
409	24012.2	37.1	741	780	801	784	799	804	829	843	860	871	918	1647		854	868	862	886	837	842	850	845	849	893	939	1473		902	904	891	950	1008	1064	1180	1285	1381	1407	1434	1501		1586	1646	1616	1640	1659	1632	1593	1651
410	24071.3	37	734	794	815	799	798	812	840	823	863	851	905	1646		846	868	867	876	834	834	843	836	855	892	944	1470		904	899	882	951	1010	1056	1181	1273	1360	1415	1433	1510		1565	1646	1623	1671	1658	1614	1598	1655
411	24130.2	37	742	776	800	797	800	806	840	829	856	865	898	1638		848	866	864	871	847	828	844	830	847	897	941	1465		895	910	890	965	1022	1057	1178	1254	1370	1407	1427	1508		1608	1658	1613	1641	1658	1621	1570	1636
412	24189.1	37	755	777	795	784	801	808	837	847	853	854	902	1623		859	870	863	875	848	828	851	829	849	884	947	1476		899	903	884	937	1012	1057	1172	1267	1350	1392	1433	1485		1582	1642	1610	1686	1656	1618	1577	1642
413	24248.3	36.8	756	765	803	777	805	818	822	833	851	866	897	1632		849	869	858	871	832	813	841	840	850	888	950	1468		895	900	886	938	994	1046	1190	1259	1352	1400	1439	1522		1584	1652	1606	1651	1668	1631	1598	1619
414	24307.1	37.1	741	763	816	788	795	815	833	830	850	871	906	1614		837	872	860	883	835	823	826	835	853	888	952	1465		889	888	884	936	1004	1054	1180	1277	1376	1412	1429	1481		1558	1626	1602	1672	1636	1614	1573	1636
415	24366.2	37.1	755	768	808	780	803	817	834	821	851	852	900	1662		848	882	866	874	839	830	832	840	849	890	942	1466		897	898	903	940	1011	1043	1170	1266	1340	1400	1430	1509		1573	1635	1602	1660	1641	1625	1586	1641
416	24425.3	37.1	748	773	784	782	804	802	831	830	842	860	892	1632		835	883	852	867	852	825	830	824	850	875	949	1464		901	887	886	940	1005	1065	1173	1267	1355	1411	1421	1480		1570	1628	1620	1667	1644	1619	1583	1623
417	24484.3	37.1	741	775	805	772	808	808	842	818	850	850	900	1630		852	867	858	868	835	839	839	830	838	889	940	1460		893	901	882	937	999	1044	1175	1279	1354	1369	1414	1476		1569	1629	1625	1653	1643	1600	1574	1624
418	24543.3	37	730	767	807	786	788	792	833	823	853	857	892	1651		846	870	847	869	844	831	835	839	847	880	942	1448		890	893	905	932	1006	1049	1170	1253	1362	1401	1414	1471		1551	1645	1595	1653	1642	1614	1584	1645
419	24602	37	748	775	784	776	795	809	844	823	852	845	885	1610		830	865	843	874	838	822	834	817	858	883	938	1463		901	898	882	935	986	1035	1159	1259	1362	1385	1429	1487		1583	1622	1607	1648	1634	1606	1584	1619
420	24661.9	37	746	772	804	777	783	798	828	811	859	838	893	1631		843	865	853	855	834	821	839	827	838	871	934	1460		895	894	893	939	1001	1031	1157	1270	1366	1385	1419	1477		1564	1625	1589	1641	1643	1616	1569	1632
421	24720.6	37	736	768	791	759	804	805	833	824	852	841	901	1646		852	868	852	885	836	835	837	826	841	886	936	1446		882	899	888	931	991	1048	1146	1270	1347	1381	1418	1473		1551	1622	1582	1627	1659	1597	1601	1627
422	24779.4	36.9	742	759	798	773	795	796	846	822	856	844	891	1634		852	860	842	877	839	818	823	831	844	883	939	1458		884	879	874	942	983	1026	1162	1272	1355	1378	1399	1481		1580	1624	1594	1646	1640	1607	1585	1630
423	24838.4	37.1	732	770	809	763	788	794	818	833	832	841	886	1606		841	858	859	869	843	816	845	827	847	885	923	1456		902	895	884	936	991	1036	1155	1254	1347	1377	1396	1476		1572	1615	1595	1656	1627	1591	1564	1623
424	24897.5	37.1	739	770	803	758	797	807	825	806	843	842	880	1607		851	862	856	878	823	818	842	823	834	881	936	1451		879	886	884	930	980	1036	1160	1266	1357	1372	1403	1491		1554	1627	1591	1661	1638	1608	1557	1612
425	24956.4	37.1	745	765	795	777	798	797	805	810	845	845	885	1621		852	857	849	864	835	812	826	832	846	886	927	1460		887	888	885	930	988	1048	1169	1272	1366	1389	1402	1477		1576	1643	1607	1645	1643	1598	1588	1622
426	25015.9	37.1	737	762	817	788	800	796	812	817	846	830	888	1619		857	882	852	866	841	831	827	831	844	879	936	1465		888	893	885	936	984	1051	1182	1268	1355	1376	1410	1490		1559	1619	1588	1645	1656	1578	1549	1628
427	25074.8	37.1	742	762	793	766	810	790	834	827	847	833	889	1636		839	850	857	874	843	821	844	822	843	875	940	1480		892	887	866	945	990	1048	1166	1263	1353	1389	1409	1460		1556	1623	1572	1625	1627	1588	1581	1616
428	25133.4	37.1	740	762	799	773	786	781	824	805	844	848	882	1615		834	864	860	873	833	817	843	824	849	882	940	1451		892	894	899	931	1010	1046	1160	1278	1356	1404	1408	1471		1574	1632	1621	1658	1654	1591	1573	1603
429	25192.2	37.1	731	767	789	785	800	803	824	812	834	855	887	1635		849	867	857	859	834	822	833	821	838	876	929	1442		884	887	886	927	984	1036	1153	1270	1379	1376	1413	1476		1544	1631	1588	1630	1607	1603	1565	1626
430	25251.1	36.9	727	777	791	784	789	787	832	813	847	825	889	1626		835	867	854	868	837	822	828	831	854	877	941	1436		896	885	892	932	996	1049	1155	1268	1340	1384	1393	1484		1562	1610	1595	1645	1627	1590	1587	1637
431	25310	36.9	739	779	797	778	805	789	815	814	847	841	889	1610		854	859	842	871	825	807	818	825	841	879	951	1477		884	884	879	909	984	1035	1142	1269	1337	1385	1414	1483		1546	1598	1581	1647	1621	1576	1555	1616
432	25369.4	37.1	736	764	771	777	791	784	813	810	851	842	890	1594		844	850	848	864	833	810	827	820	851	872	941	1456		886	886	891	930	969	1037	1156	1265	1326	1381	1408	1467		1540	1598	1578	1652	1629	1599	1544	1607
433	25428.5	37.1	735	759	790	779	790	798	819	816	828	837	888	1598		833	866	856	872	834	812	840	819	842	867	914	1440		888	872	880	928	971	1040	1140	1279	1342	1378	1409	1488		1569	1606	1582	1631	1641	1582	1561	1609
434	25487.7	37.1	745	767	776	769	802	791	819	832	841	835	876	1594		839	859	846	869	821	823	818	830	848	878	933	1464		895	883	879	921	969	1034	1174	1257	1336	1383	1415	1462		1549	1622	1566	1636	1617	1578	1566	1609
435	25546.5	37.1	748	777	788	775	791	792	837	805	822	840	884	1594		841	858	856	859	837	818	818	814	856	877	921	1451		886	884	887	939	983	1025	1142	1240	1320	1385	1399	1474		1542	1619	1578	1609	1626	1581	1554	1616
436	25605.2	37.1	728	759	805	786	793	794	816	815	832	832	890	1600		844	859	846	857	835	810	817	824	836	869	928	1450		888	881	888	928	995	1022	1154	1256	1322	1385	1405	1474		1545	1613	1592	1633	1628	1578	1568	1614
437	25664	37	732	756	791	775	805	779	812	810	837	835	869	1628		850	860	867	873	842	821	817	826	825	868	926	1441		877	888	880	927	987	1036	1156	1268	1328	1343	1411	1467		1530	1599	1593	1646	1609	1592	1575	1614
438	25722.9	37	740	761	776	793	795	782	805	814	828	850	884	1610		836	869	836	872	830	813	810	830	852	879	924	1434		885	874	881	932	976	1033	1147	1250	1354	1344	1402	1476		1536	1606	1583	1636	1660	1571	1563	1621
439	25781.7	36.8	736	749	788	783	803	786	827	811	847	832	878	1601		840	849	855	868	828	810	835	816	833	855	913	1441		900	880	888	913	968	1017	1159	1249	1311	1354	1407	1469		1524	1637	1579	1618	1620	1583	1581	1599
440	25840.9	36.8	733	764	779	783	808	792	831	818	839	834	878	1592		837	848	847	872	820	812	824	821	836	876	917	1451		891	884	879	923	967	1036	1140	1265	1337	1376	1405	1467		1537	1596	1557	1622	1625	1591	1567	1593
441	25899.9	37	733	762	804	784	804	798	832	811	837	837	880	1578		840	858	848	859	827	810	835	820	834	889	939	1423		871	869	873	929	988	1027	1138	1250	1348	1365	1410	1456		1548	1615	1559	1650	1622	1568	1567	1616
442	25958.9	37	720	750	790	781	801	780	819	816	828	837	873	1590		848	851	854	865	830	831	821	818	846	857	927	1449		874	879	872	929	984	1031	1140	1243	1317	1373	1411	1463		1541	1608	1589	1624	1632	1576	1573	1598
443	26018.1	37.1	742	765	798	776	801	790	815	807	819	847	867	1609		830	848	845	856	826	812	817	820	827	871	931	1435		885	890	864	926	966	1024	1132	1246	1310	1372	1398	1451		1537	1621	1586	1624	1621	1566	1585	1605
444	26076.7	37.1	744	764	790	781	798	791	811	825	831	824	870	1581		848	864	848	881	835	822	832	836	829	867	935	1442		879	877	858	919	982	1019	1136	1256	1323	1364	1432	1477		1538	1613	1583	1615	1616	1585	1574	1603
445	26135.4	37	743	771	800	785	801	790	817	803	819	833	876	1601		843	843	861	865	820	814	818	812	829	870	908	1435		877	887	866	910	972	1035	1143	1258	1306	1377	1412	1459		1540	1601	1573	1621	1626	1566	1557	1599
446	26194.2	37	730	762	793	780	795	796	809	812	813	829	865	1598		849	856	863	860	816	803	826	822	830	870	932	1440		881	868	876	928	974	1004	1138	1261	1309	1370	1420	1466		1576	1602	1557	1626	1628	1583	1571	1595
447	26253.2	37	729	770	792	773	788	775	815	810	830	837	875	1588		859	852	853	854	830	814	819	834	845	849	930	1427		882	888	880	915	980	1019	1139	1264	1309	1375	1400	1455		1546	1599	1556	1613	1616	1581	1586	1614
448	26312.3	36.8	743	752	788	785	808	801	805	812	827	832	879	1588		833	844	854	854	822	793	821	812	831	875	926	1441		886	872	865	921	970	1021	1143	1256	1305	1364	1384	1469		1540	1609	1574	1603	1613	1568	1573	1575
449	26371.3	37.1	732	743	783	787	800	791	811	796	837	826	875	1590		838	853	858	853	819	815	816	815	832	864	909	1439		876	881	881	914	977	1022	1130	1259	1309	1350	1412	1458		1535	1596	1562	1627	1626	1548	1567	1612
450	26430.5	37.1	724	757	798	781	789	777	810	795	828	823	878	1609		835	848	849	854	832	805	827	813	841	874	919	1444		875	866	877	924	973	1004	1134	1251	1316	1364	1393	1443		1549	1595	1594	1625	1627	1579	1558	1611
451	26489.4	37.1	741	752	785	788	790	774	827	812	826	830	871	1570		850	846	861	859	820	822	824	820	828	862	924	1443		879	870	853	913	968	1021	1139	1251	1316	1343	1405	1445		1524	1613	1562	1613	1620	1577	1570	1594
452	26548.2	37.1	748	757	790	771	800	781	814	818	834	823	853	1582		828	841	837	854	835	790	814	814	826	862	913	1426		881	885	863	925	974	1012	1118	1240	1306	1349	1405	1450		1531	1595	1562	1619	1610	1580	1572	1595
453	26606.9	37.1	747	753	786	783	806	779	814	802	830	814	852	1593		837	849	841	858	824	817	829	808	840	857	924	1445		876	873	862	924	971	1036	1123	1269	1314	1368	1385	1467		1520	1601	1577	1614	1599	1567	1552	1607
454	26665.8	37.1	732	765	787	775	788	791	811	807	819	820	856	1561		825	846	856	866	816	815	812	812	838	846	921	1425		872	866	864	916	971	1007	1132	1256	1317	1340	1409	1462		1531	1585	1573	1639	1627	1570	1553	1590
455	26724.7	37	727	759	785	783	801	794	807	803	824	837	869	1568		837	843	860	839	831	824	824	801	844	868	913	1431		872	872	867	911	966	1007	1122	1238	1303	1374	1411	1459		1526	1593	1561	1628	1631	1574	1558	1593
456	26784	36.9	742	759	785	778	791	783	818	804	816	835	860	1566		838	848	828	857	812	805	806	816	838	870	919	1445		879	869	867	906	963	1005	1118	1251	1317	1351	1394	1448		1523	1576	1580	1606	1612	1565	1559	1581
457	26843.1	36.8	735	745	776	786	795	790	815	805	819	820	866	1566		841	844	844	838	830	799	798	808	832	863	917	1436		879	867	871	914	971	1021	1114	1236	1299	1366	1375	1442		1516	1577	1563	1606	1616	1564	1567	1578
458	26902.4	37	745	759	789	775	789	793	802	804	832	821	867	1570		836	849	843	866	823	798	826	809	833	848	921	1442		877	870	864	912	952	1012	1125	1243	1310	1365	1396	1436		1539	1579	1576	1617	1630	1563	1542	1581
459	26961.6	37.1	723	752	791	792	793	781	806	801	826	825	863	1567		836	840	849	861	821	812	807	802	835	854	918	1427		874	870	867	902	978	1012	1119	1237	1324	1362	1387	1445		1517	1584	1552	1583	1595	1594	1538	1568
460	27020.6	37.1	729	746	777	784	796	798	818	805	820	823	861	1577		823	844	849	841	821	807	814	816	824	847	908	1448		871	864	873	901	957	1000	1108	1235	1303	1351	1384	1444		1499	1565	1573	1597	1580	1570	1548	1555
461	27079.6	37.1	728	748	778	777	790	783	812	801	822	810	871	1583		826	828	853	846	816	798	807	804	837	851	917	1463		869	857	856	914	968	1004	1114	1233	1279	1332	1385	1431		1541	1577	1553	1597	1609	1557	1552	1563
462	27138.3	37.1	733	752	776	784	792	787	812	805	828	820	870	1559		833	840	837	856	818	811	811	812	829	861	913	1438		863	855	852	907	954	1016	1107	1233	1303	1343	1384	1453		1509	1573	1539	1602	1603	1527	1543	1571
463	27197.1	37	729	750	781	769	793	784	820	803	829	825	858	1564		835	849	834	854	810	817	812	805	821	850	909	1459		865	861	860	902	953	991	1109	1248	1298	1329	1378	1454		1498	1555	1540	1624	1610	1560	1559	1562
464	27256.2	37	730	733	776	772	786	783	812	800	820	820	849	1560		836	837	844	842	821	800	809	816	839	855	900	1438		878	875	860	889	964	999	1109	1235	1297	1349	1395	1441		1510	1563	1551	1570	1598	1543	1547	1572
465	27315.2	36.9	729	739	785	775	778	779	814	799	827	821	848	1576		833	849	835	848	824	804	807	809	826	851	911	1462		857	864	853	898	952	992	1090	1244	1290	1353	1405	1452		1512	1588	1539	1612	1606	1543	1560	1571
466	27374.2	36.8	722	750	773	774	785	782	828	802	825	820	866	1570		844	846	854	837	803	791	803	794	827	851	904	1443		861	859	856	885	949	995	1105	1237	1294	1361	1391	1446		1511	1558	1566	1597	1591	1549	1542	1557
467	27433.2	36.9	725	744	770	780	775	788	816	808	826	811	840	1575		828	832	843	858	822	805	808	813	826	862	916	1472		872	848	857	891	944	1020	1098	1229	1281	1350	1394	1435		1507	1573	1544	1607	1591	1533	1557	1555
468	27492.1	37.1	747	741	785	780	795	783	805	792	803	812	850	1574		835	840	855	846	824	797	809	815	818	865	908	1470		860	865	856	890	957	997	1105	1232	1289	1354	1385	1455		1504	1589	1563	1590	1584	1544	1550	1532
469	27550.9	37.1	731	764	772	766	792	782	814	792	823	811	857	1568		834	839	838	854	824	797	806	794	823	848	903	1478		858	862	863	887	953	1002	1103	1230	1282	1342	1389	1449		1489	1572	1540	1607	1594	1533	1545	1549
470	27609.8	37.1	723	740	784	776	800	793	809	802	828	809	851	1560		833	827	832	846	820	800	809	810	824	848	909	1459		872	845	852	899	951	1013	1095	1216	1281	1340	1393	1433		1499	1554	1524	1598	1580	1542	1551	1568
471	27668.5	37	721	748	774	776	790	784	810	798	827	827	837	1580		826	838	853	850	813	791	800	806	824	849	906	1464		855	859	839	892	960	1006	1085	1225	1283	1352	1391	1437		1503	1540	1525	1603	1593	1537	1547	1563
472	27727.4	37	728	751	778	764	792	783	822	798	802	811	845	1562		827	828	834	829	813	798	806	810	830	859	918	1467		867	847	846	887	949	995	1084	1232	1280	1338	1377	1416		1515	1558	1558	1579	1600	1534	1540	1551
473	27786.6	37	740	739	785	767	804	799	809	791	808	811	860	1564		832	829	831	823	812	793	799	805	813	867	905	1457		872	856	843	892	948	987	1102	1236	1279	1348	1375	1449		1512	1561	1542	1575	1588	1533	1559	1540
474	27845.7	37	721	738	769	771	797	780	826	789	825	810	854	1569		819	821	838	838	817	800	809	802	814	865	902	1453		874	853	837	893	934	999	1098	1215	1293	1351	1371	1439		1518	1550	1538	1564	1577	1544	1541	1553
475	27904.7	37	730	736	770	780	783	779	811	798	823	808	844	1538		829	822	845	849	813	786	803	794	833	868	897	1462		852	843	848	883	952	981	1094	1244	1271	1346	1395	1450		1520	1555	1518	1582	1584	1530	1537	1550
476	27963.4	37.1	730	746	781	769	794	775	822	788	816	815	851	1532		828	837	849	839	810	794	802	802	831	853	900	1455		866	848	847	878	940	985	1095	1232	1264	1348	1379	1424		1477	1544	1530	1575	1571	1519	1536	1550
477	28022	37.1	733	752	777	766	790	791	811	784	813	809	833	1544		824	832	842	827	810	789	799	787	814	852	898	1456		852	845	848	888	943	994	1108	1215	1274	1349	1370	1428		1522	1536	1531	1563	1580	1521	1532	1526
478	28080.7	37.1	727	730	779	778	779	777	799	792	829	816	840	1553		831	840	835	831	807	795	779	804	826	842	909	1455		860	847	847	903	953	985	1090	1209	1271	1339	1367	1450		1491	1534	1511	1583	1557	1523	1538	1530
479	28139.5	37.1	734	751	775	774	781	788	817	798	816	822	843	1566		827	837	840	827	817	791	798	798	827	851	889	1445		846	854	842	875	939	991	1087	1209	1272	1346	1357	1439		1496	1550	1528	1591	1585	1526	1527	1541
480	28198.5	37	735	743	768	768	772	762	809	799	824	791	832	1555		812	835	839	830	824	792	809	811	826	850	891	1452		849	863	841	868	943	989	1076	1218	1267	1367	1367	1422		1498	1530	1529	1588	1581	1520	1531	1522
481	28257.8	37.1	723	738	772	779	771	789	811	795	833	796	840	1535		818	820	829	838	802	785	802	793	832	851	894	1439		859	850	829	876	939	988	1084	1223	1272	1355	1387	1432		1482	1518	1520	1577	1573	1519	1528	1531
482	28316.6	36.9	725	749	771	775	775	779	795	794	811	810	842	1543		819	831	833	846	804	782	791	797	823	853	892	1448		852	838	826	882	931	985	1066	1201	1253	1334	1368	1418		1493	1527	1529	1589	1542	1514	1524	1538
483	28375.7	36.8	735	747	779	767	782	787	813	797	828	801	835	1536		822	827	830	835	795	781	795	797	807	842	892	1456		862	849	838	875	935	976	1075	1200	1265	1337	1372	1414		1472	1556	1517	1566	1564	1516	1537	1544
484	28434.6	36.9	724	735	768	772	784	775	820	793	814	818	837	1556		815	823	822	832	814	776	795	788	817	842	887	1460		846	854	837	877	933	975	1071	1212	1290	1341	1377	1435		1487	1532	1520	1581	1565	1506	1516	1515
485	28493.3	37.1	717	738	769	773	779	776	809	795	837	800	833	1541		815	813	827	835	803	785	788	794	822	860	891	1453		847	844	838	875	943	987	1071	1224	1283	1340	1360	1427		1515	1524	1517	1568	1549	1516	1514	1526
486	28552.1	37.1	720	733	767	774	776	784	796	795	832	805	853	1542		815	839	831	821	817	788	784	788	814	850	894	1448		863	834	834	887	941	964	1060	1199	1266	1342	1357	1420		1480	1532	1513	1567	1554	1503	1540	1536
487	28610.8	37.1	717	735	772	763	773	788	802	788	810	804	838	1539		806	835	825	827	803	778	786	795	808	847	894	1459		845	848	835	874	947	961	1068	1208	1262	1326	1384	1440		1488	1527	1513	1574	1532	1484	1526	1526
488	28669.6	37.1	723	730	776	759	777	776	799	781	814	810	830	1539		814	811	833	830	801	773	788	789	834	839	898	1434		840	841	832	873	927	967	1072	1201	1294	1332	1375	1421		1467	1527	1499	1576	1550	1523	1514	1513
489	28728.8	37	723	742	769	769	776	774	805	797	809	798	820	1550		816	816	841	826	795	779	778	801	820	853	877	1442		853	844	843	873	930	965	1070	1198	1273	1335	1363	1421		1474	1538	1504	1581	1541	1503	1521	1549
490	28787.7	37	724	739	762	770	779	794	813	794	813	804	829	1526		820	824	832	834	805	777	781	788	815	845	893	1422		850	832	837	886	937	968	1061	1201	1253	1336	1345	1429		1465	1519	1501	1581	1547	1508	1523	1515
491	28846.9	36.9	731	735	748	755	785	778	797	797	818	802	841	1537		809	828	834	820	807	779	786	787	811	850	893	1456		839	832	823	875	930	974	1066	1195	1254	1315	1355	1418		1476	1526	1491	1561	1548	1507	1529	1516
492	28905.8	36.8	725	737	776	767	774	777	806	800	816	797	841	1529		816	826	830	815	814	773	780	785	806	829	877	1421		827	838	839	874	930	970	1062	1196	1253	1337	1330	1442		1472	1508	1501	1562	1538	1491	1502	1513
493	28965	36.8	705	729	761	768	763	775	795	790	810	794	825	1541		810	818	835	817	805	783	796	790	811	849	894	1448		836	835	825	859	925	968	1051	1194	1253	1323	1344	1411		1475	1505	1502	1568	1524	1493	1526	1522
494	29023.7	37.1	724	732	763	764	776	772	804	792	820	790	828	1522		813	823	826	825	795	768	787	786	805	841	888	1443		846	825	835	864	940	958	1063	1208	1252	1327	1365	1409		1458	1518	1481	1565	1527	1478	1516	1532
495	29082.6	37.1	726	735	752	775	771	766	815	789	815	791	840	1530		816	820	813	823	807	767	779	794	807	855	884	1415		830	839	829	869	928	954	1072	1206	1254	1332	1363	1396		1486	1511	1512	1559	1545	1497	1511	1549
496	29141.4	37.1	717	742	760	766	776	776	804	795	822	796	828	1549		816	825	832	820	802	776	786	788	821	845	878	1433		850	838	830	876	932	959	1062	1195	1255	1333	1358	1412		1460	1511	1494	1575	1547	1495	1504	1508
497	29200.3	37	724	737	759	772	782	765	803	799	812	793	845	1543		816	831	821	819	804	777	786	783	809	834	881	1441		832	833	834	867	930	969	1065	1193	1259	1321	1354	1422		1475	1521	1500	1590	1532	1488	1503	1534
498	29259.5	37.1	724	723	763	766	768	774	806	797	814	792	828	1528		815	831	822	812	805	777	787	793	805	838	888	1451		841	824	843	877	911	959	1058	1192	1259	1332	1349	1401		1473	1496	1502	1575	1551	1481	1526	1533
499	29318.4	37.1	726	736	767	770	762	777	794	797	804	794	829	1536		819	840	820	816	802	772	786	780	812	839	881	1430		835	838	825	866	933	956	1057	1194	1243	1314	1355	1417		1462	1529	1501	1568	1538	1486	1495	1527
500	29377.3	37	719	731	756	757	770	774	808	783	817	802	843	1541		804	821	823	825	794	766	775	790	802	851	899	1437		821	824	837	862	926	963	1070	1204	1242	1324	1346	1402		1475	1501	1492	1557	1528	1473	1525	1511
501	29436.1	37	705	735	751	766	765	777	796	785	799	793	822	1554		802	832	833	813	804	771	771	792	814	843	864	1435		839	836	831	876	925	940	1067	1195	1248	1326	1341	1413		1475	1496	1509	1564	1549	1483	1504	1527
502	29495	37.1	714	746	766	769	769	767	798	802	812	791	827	1544		804	818	837	823	807	774	783	794	806	844	878	1412		830	833	817	867	929	950	1053	1182	1227	1321	1332	1393		1450	1502	1482	1572	1568	1469	1490	1515
503	29554.2	37.1	715	725	762	763	770	767	800	779	807	798	832	1545		801	812	813	810	791	760	773	790	802	839	884	1417		820	818	824	857	915	953	1061	1195	1226	1312	1322	1398		1451	1501	1495	1567	1529	1478	1512	1511
504	29613.1	37.1	715	726	754	759	765	763	803	793	811	806	827	1541		802	821	823	820	792	780	781	792	804	845	874	1432		834	820	823	846	918	958	1076	1180	1239	1325	1337	1407		1459	1490	1492	1555	1538	1475	1517	1513
505	29672.1	37.1	726	726	752	757	763	780	797	771	814	792	842	1545		815	820	813	809	810	776	773	792	797	829	875	1415		835	830	822	863	926	955	1053	1202	1250	1304	1343	1404		1469	1499	1495	1596	1553	1478	1504	1503
506	29731.2	37	706	723	751	757	771	774	800	798	805	797	836	1545		814	813	809	810	799	771	765	783	801	837	874	1422		831	816	818	856	915	953	1059	1192	1235	1309	1342	1403		1462	1477	1491	1550	1557	1482	1497	1517
507	29790.2	37	720	732	746	754	757	771	799	789	801	792	833	1561		810	829	823	807	803	769	773	785	800	832	874	1440		830	833	830	862	937	963	1055	1194	1262	1325	1342	1394		1459	1507	1488	1554	1553	1489	1504	1510
508	29849.2	37	711	723	753	757	766	759	779	779	803	797	832	1538		810	820	817	833	803	780	778	786	794	825	874	1413		836	827	825	861	925	943	1059	1188	1239	1322	1335	1411		1459	1511	1502	1566	1549	1480	1496	1528
509	29907.9	36.8	710	725	759	758	775	762	799	791	795	795	830	1545		807	821	826	822	801	779	770	780	811	832	875	1410		821	824	821	868	922	948	1063	1192	1253	1312	1332	1399		1459	1513	1518	1564	1543	1478	1498	1516
510	29966.9	36.9	711	732	757	765	781	765	795	789	821	796	824	1566		804	824	829	814	802	769	768	781	806	837	868	1432		832	830	816	861	918	935	1066	1191	1255	1284	1340	1416		1458	1508	1495	1558	1543	1495	1506	1540
511	30025.8	37.1	724	719	759	750	771	777	795	792	804	795	841	1555		814	825	814	812	800	777	765	789	814	820	868	1425		841	828	831	856	931	962	1069	1199	1249	1316	1352	1398		1467	1495	1495	1585	1556	1503	1517	1529
512	30084.5	37.1	714	726	755	756	766	766	792	788	809	791	837	1562		810	819	823	819	810	777	769	790	814	831	884	1425		830	812	826	853	930	959	1079	1184	1244	1302	1337	1395		1454	1505	1502	1568	1535	1490	1498	1541
513	30143.6	37.1	715	735	753	758	768	778	797	798	809	795	839	1545		812	837	810	811	805	766	783	780	803	829	862	1432		824	831	822	853	918	962	1073	1198	1253	1318	1337	1415		1452	1498	1494	1551	1546	1489	1499	1559
514	30203.2	37.1	712	727	747	764	768	758	803	782	806	794	844	1531		813	825	815	814	805	784	779	777	798	827	853	1428		830	831	816	849	926	947	1057	1188	1234	1308	1329	1388		1450	1496	1510	1556	1553	1494	1512	1549
515	30262.2	37.1	718	733	750	750	775	764	802	794	803	793	827	1564		797	822	823	822	800	781	781	783	797	830	857	1412		829	829	833	861	918	962	1065	1196	1250	1323	1336	1405		1469	1499	1493	1535	1536	1473	1491	1535
516	30321.3	37.1	712	726	753	757	757	769	802	788	796	794	843	1537		804	827	812	819	806	776	773	788	798	817	869	1417		820	820	824	854	929	942	1051	1195	1255	1309	1331	1405		1453	1471	1488	1554	1569	1493	1508	1548
517	30380.2	37	713	722	741	749	760	754	804	793	808	795	830	1540		811	820	819	808	796	770	780	785	791	833	882	1404		819	830	817	855	927	952	1051	1179	1261	1296	1332	1370		1433	1481	1491	1551	1559	1483	1493	1563
518	30439.1	36.9	712	724	738	761	772	768	802	787	807	801	833	1558		815	833	815	816	794	775	775	778	804	824	865	1427		825	825	824	855	919	950	1066	1185	1262	1306	1331	1384		1455	1498	1503	1564	1548	1484	1509	1533
519	30497.8	36.8	731	729	754	761	770	757	804	786	797	808	831	1556		808	809	816	825	799	764	773	787	793	832	862	1404		823	823	819	851	912	945	1066	1186	1260	1299	1329	1401		1459	1500	1493	1551	1542	1493	1495	1547
520	30556.5	37.1	720	731	749	753	764	757	796	781	801	801	832	1553		800	812	830	820	793	774	776	784	797	824	860	1405		814	808	815	852	910	948	1066	1175	1252	1310	1333	1378		1446	1499	1495	1544	1547	1499	1491	1533
521	30615.5	37.1	713	728	757	756	757	768	781	780	795	798	820	1543		806	803	809	824	802	772	765	785	798	826	886	1397		822	818	805	850	907	942	1052	1170	1244	1300	1323	1400		1446	1515	1500	1570	1543	1467	1492	1536
522	30674.4	37.1	708	724	758	749	766	758	788	782	798	796	820	1550		794	831	819	821	795	759	768	777	797	832	864	1418		824	819	825	832	930	953	1078	1163	1250	1300	1326	1386		1428	1482	1494	1546	1551	1486	1503	1552
523	30733.5	37.1	716	725	753	750	763	757	795	781	802	810	826	1546		801	813	806	812	807	782	767	784	790	822	861	1405		817	825	816	848	894	936	1070	1176	1240	1292	1335	1366		1441	1504	1510	1552	1545	1508	1494	1550
524	30792.4	37	715	726	759	750	763	758	793	785	796	799	838	1553		819	815	815	808	803	771	777	793	794	820	858	1418		832	827	831	846	911	946	1059	1176	1267	1306	1327	1388		1429	1471	1500	1550	1544	1502	1506	1557
525	30851.1	37	727	723	754	757	767	761	801	785	802	803	823	1550		808	818	825	817	797	780	771	782	803	819	869	1413		815	824	806	851	916	946	1063	1179	1256	1317	1325	1398		1468	1480	1496	1546	1545	1482	1503	1529
526	30909.8	37	718	731	747	741	767	769	791	787	800	801	825	1549		810	811	817	837	806	791	775	780	787	833	871	1428		828	811	829	845	917	938	1068	1174	1246	1287	1320	1393		1442	1479	1498	1544	1530	1500	1485	1543
527	30968.7	36.8	712	735	761	765	768	763	801	776	794	806	824	1549		792	817	809	814	799	768	783	791	795	829	863	1415		817	816	821	865	906	942	1051	1172	1256	1298	1310	1392		1437	1487	1479	1552	1546	1501	1494	1526
528	31027.4	37.1	720	712	743	750	763	764	782	781	797	792	819	1554		793	823	812	821	787	774	765	775	799	836	863	1414		811	820	808	852	913	942	1068	1168	1264	1308	1312	1398		1424	1501	1502	1524	1549	1483	1481	1537
529	31086.5	37.1	721	726	748	752	762	751	785	794	798	798	818	1540		795	807	816	822	786	789	763	786	796	832	863	1401		813	826	820	850	910	938	1075	1175	1258	1308	1325	1404		1433	1506	1496	1542	1565	1489	1501	1546
530	31145.8	37.1	717	726	747	747	780	757	783	785	801	798	827	1536		803	820	809	819	797	775	782	763	791	827	859	1409		839	825	828	848	907	952	1059	1176	1252	1324	1322	1377		1434	1508	1476	1551	1550	1487	1498	1526
531	31205.2	37.1	714	734	746	751	751	760	791	793	785	786	824	1550		797	816	818	823	792	772	770	796	790	826	873	1404		814	822	824	854	907	951	1050	1176	1235	1291	1318	1393		1438	1497	1514	1555	1528	1501	1473	1535
532	31264.4	37	719	725	743	751	763	753	790	774	789	795	824	1541		812	818	819	829	802	773	762	772	794	820	857	1399		813	813	807	854	908	953	1067	1165	1260	1293	1300	1385		1408	1502	1488	1533	1528	1520	1486	1520
533	31323	37	717	721	747	755	750	759	790	782	807	796	815	1544		801	819	806	818	808	778	772	778	788	815	864	1411		809	817	816	850	904	951	1064	1175	1254	1289	1312	1397		1434	1507	1490	1554	1509	1511	1498	1522
534	31381.7	37	728	721	747	746	755	766	798	781	797	789	819	1548		799	814	819	813	790	769	774	773	798	813	866	1407		811	825	815	850	907	961	1047	1173	1244	1304	1320	1391		1427	1510	1505	1552	1548	1499	1480	1547
535	31440.8	36.9	721	723	727	757	758	749	782	780	788	777	818	1519		796	808	808	813	783	775	774	784	794	811	867	1413		805	809	818	854	919	950	1057	1160	1244	1288	1320	1388		1426	1504	1496	1538	1539	1490	1462	1540
536	31499.5	36.8	727	719	750	743	755	747	789	787	793	797	813	1556		791	807	806	822	792	775	785	784	800	824	860	1397		813	806	820	857	913	934	1067	1168	1244	1298	1313	1376		1433	1506	1498	1546	1531	1515	1482	1535
537	31558.7	37.1	706	724	758	753	758	772	793	782	806	786	830	1542		798	824	814	812	804	770	778	775	797	818	859	1418		821	819	835	857	903	940	1050	1152	1259	1288	1318	1401		1438	1520	1485	1532	1558	1520	1484	1526
538	31617.7	37.1	711	729	749	736	753	751	784	789	797	793	820	1540		795	835	807	826	783	769	773	773	789	825	852	1420		808	814	821	862	918	955	1058	1159	1252	1297	1305	1407		1436	1517	1486	1527	1553	1489	1471	1540
539	31676.9	37	721	722	731	752	760	747	780	762	790	799	821	1549		785	819	812	827	786	767	781	780	793	823	859	1396		810	816	820	855	899	944	1059	1164	1259	1286	1299	1377		1431	1490	1488	1531	1515	1503	1471	1513
540	31735.8	37	715	707	733	751	762	750	804	761	788	792	821	1529		804	822	813	822	787	775	781	786	785	819	864	1412		815	811	819	855	905	938	1048	1173	1258	1272	1310	1371		1444	1508	1512	1527	1541	1510	1473	1527
541	31794.7	37	728	709	742	739	760	747	796	773	799	788	820	1528		808	817	812	808	799	773	790	784	788	813	844	1417		806	826	817	873	904	954	1057	1155	1246	1296	1306	1390		1458	1498	1493	1529	1535	1498	1476	1537
542	31853.4	37	712	733	750	741	756	749	782	784	791	778	818	1518		803	817	796	819	785	773	778	784	787	824	862	1408		819	835	811	858	907	946	1057	1175	1231	1304	1313	1371		1455	1501	1497	1518	1535	1475	1488	1545
543	31912.1	37	696	716	746	746	756	761	782	788	796	810	825	1543		806	813	798	807	787	775	778	768	794	802	851	1409		805	823	827	853	922	941	1051	1156	1252	1293	1294	1382		1426	1486	1510	1560	1517	1491	1479	1523
544	31971	36.9	707	724	739	747	763	762	791	782	795	792	820	1545		798	813	804	825	803	772	782	776	790	818	853	1403		809	820	817	852	918	947	1041	1174	1256	1285	1319	1385		1420	1512	1502	1525	1522	1471	1492	1531
545	32029.9	36.8	706	710	731	747	760	752	775	768	800	784	816	1545		789	817	801	809	773	777	763	778	786	825	864	1408		804	819	822	865	894	935	1061	1162	1238	1300	1297	1396		1420	1507	1476	1542	1536	1513	1476	1521
546	32089.1	37.1	713	718	739	748	747	747	794	781	798	789	812	1527		791	805	807	814	781	771	789	774	791	809	853	1417		798	815	817	853	904	944	1042	1139	1235	1275	1300	1369		1419	1508	1469	1533	1531	1480	1482	1514
547	32148.4	37.1	719	710	735	759	761	754	779	777	784	781	806	1541		796	819	801	811	789	780	771	773	798	812	847	1404		803	809	804	848	908	941	1071	1146	1231	1291	1302	1385		1394	1494	1480	1515	1527	1494	1460	1530
548	32207.7	37.1	708	727	748	744	741	748	784	767	793	779	822	1549		794	809	802	817	776	766	777	767	787	815	844	1398		808	830	807	844	896	946	1033	1148	1229	1261	1296	1378		1434	1490	1468	1528	1544	1483	1473	1517
549	32266.6	37.1	709	715	739	743	743	762	786	774	781	782	809	1521		794	817	814	813	789	766	781	769	788	817	861	1412		813	804	812	848	897	928	1043	1152	1236	1278	1291	1365		1423	1488	1486	1509	1524	1488	1483	1517
550	32325.5	37.1	706	716	746	740	745	750	788	775	790	777	813	1544		792	808	810	813	782	766	765	773	781	817	867	1394		796	814	822	866	896	935	1036	1155	1244	1267	1294	1349		1415	1490	1508	1517	1509	1483	1459	1511
551	32384.2	37.1	703	722	740	741	753	747	783	780	794	777	807	1535		798	817	804	810	789	781	772	770	781	825	846	1394		816	817	814	850	890	942	1052	1152	1226	1276	1276	1364		1428	1492	1483	1524	1508	1507	1482	1507
552	32443.4	37	715	719	737	751	758	752	792	781	785	768	819	1545		779	801	801	816	786	775	777	778	777	814	849	1405		806	823	829	850	893	938	1049	1153	1244	1278	1300	1356		1439	1499	1465	1525	1509	1485	1476	1494
553	32502.3	36.9	709	711	752	739	742	741	795	771	788	778	813	1532		772	808	802	810	782	771	777	758	784	807	848	1403		808	816	804	851	886	950	1049	1142	1225	1271	1294	1376		1427	1477	1480	1510	1519	1489	1464	1490
554	32561.3	37	723	719	739	752	749	750	776	775	792	775	828	1522		786	807	809	809	779	766	777	774	774	806	840	1386		807	816	808	845	903	939	1024	1153	1214	1279	1292	1380		1428	1481	1477	1528	1522	1478	1466	1515
555	32620.3	37.1	707	717	742	740	744	748	793	777	786	780	810	1552		786	811	796	808	782	760	768	767	790	807	851	1400		805	813	804	842	912	946	1028	1169	1236	1267	1311	1382		1406	1481	1469	1515	1526	1481	1486	1510
556	32679.4	37.1	714	711	743	748	754	752	782	790	802	769	798	1531		781	810	796	803	775	765	764	784	784	821	836	1398		810	810	806	857	908	937	1036	1156	1250	1270	1298	1372		1429	1482	1466	1524	1523	1488	1465	1529
557	32739.7	37.1	715	713	736	733	741	747	775	776	782	775	806	1522		771	799	808	804	790	769	773	767	778	795	843	1385		791	794	811	851	901	939	1025	1135	1224	1269	1298	1384		1421	1485	1470	1527	1522	1470	1459	1528
558	32798.5	37.1	718	712	737	737	740	749	784	763	789	788	807	1533		781	797	791	820	782	758	786	754	789	813	849	1379		801	816	802	857	903	946	1043	1160	1225	1279	1290	1386		1416	1471	1459	1523	1522	1494	1444	1513
559	32857.3	37	717	714	740	737	756	755	780	765	786	790	814	1519		782	807	794	811	785	765	768	780	792	796	848	1396		810	812	806	851	908	937	1042	1143	1232	1276	1295	1386		1427	1483	1482	1516	1517	1483	1458	1527
560	32916	37	709	716	742	722	742	766	786	778	789	793	816	1536		778	816	797	813	787	769	770	771	775	810	852	1389		796	811	826	857	888	932	1039	1143	1221	1283	1297	1383		1411	1471	1474	1520	1520	1476	1474	1520
561	32975.4	37	705	720	736	753	752	759	783	782	779	781	808	1540		781	810	803	807	780	764	772	763	778	807	838	1378		806	813	811	851	901	951	1036	1143	1221	1261	1309	1363		1416	1466	1469	1504	1522	1487	1461	1540
562	33034.4	37	717	712	738	746	751	746	779	760	793	783	807	1527		788	820	809	804	791	771	764	770	781	806	840	1390		796	812	818	855	883	932	1036	1143	1214	1274	1284	1360		1421	1487	1473	1534	1498	1487	1454	1515
563	33093.3	37	719	710	734	742	743	743	777	760	790	788	807	1522		795	801	804	825	776	764	776	780	779	804	838	1377		803	824	805	841	889	933	1024	1145	1232	1258	1290	1377		1399	1463	1474	1513	1519	1494	1457	1520
564	33152.3	37.1	705	710	740	740	749	743	775	779	791	783	815	1516		777	797	803	811	785	757	794	765	788	796	838	1383		798	798	806	852	892	943	1029	1145	1237	1257	1284	1369		1426	1455	1467	1505	1514	1472	1477	1499
565	33211.4	37.1	710	712	737	742	756	745	785	766	794	785	810	1506		778	808	801	812	784	772	772	776	779	813	833	1393		787	818	810	849	880	930	1025	1150	1209	1269	1286	1370		1409	1485	1460	1526	1518	1484	1451	1520
566	33270.1	37.1	717	699	733	739	745	745	781	764	783	768	804	1526		781	797	784	810	789	757	772	765	759	810	840	1391		802	806	807	852	877	940	1023	1158	1242	1269	1291	1360		1405	1484	1466	1511	1515	1484	1466	1510
567	33328.8	37.1	714	713	741	732	747	752	779	777	794	780	799	1525		780	787	793	803	774	778	769	769	777	811	845	1384		791	816	814	845	891	937	1038	1139	1227	1264	1299	1361		1404	1476	1478	1507	1501	1477	1448	1523
568	33387.6	37.1	712	709	731	736	731	748	780	756	792	779	799	1520		777	799	799	817	784	764	763	773	771	806	841	1393		797	810	815	838	895	929	1024	1144	1215	1244	1287	1365		1407	1476	1463	1502	1518	1489	1435	1509
569	33447	37	727	718	741	738	746	750	766	787	795	781	797	1511		775	799	793	804	767	761	787	767	780	800	830	1389		799	807	806	849	884	928	1024	1130	1233	1258	1273	1356		1402	1483	1461	1507	1500	1492	1456	1507
570	33506.3	37	720	717	728	743	736	751	787	776	785	773	815	1527		789	795	805	800	803	762	761	774	777	793	825	1391		799	811	811	851	874	938	1026	1145	1222	1254	1288	1353		1408	1479	1463	1526	1508	1470	1462	1502
571	33565.6	37	707	705	732	738	746	757	772	772	796	770	798	1509		778	817	796	803	783	768	771	771	772	820	843	1405		796	813	793	840	885	931	1030	1140	1216	1267	1286	1372		1400	1475	1467	1518	1520	1465	1449	1513
572	33624.8	36.9	720	705	745	738	746	746	771	769	784	773	802	1516		792	795	790	808	769	755	774	773	778	801	831	1388		781	820	810	844	879	933	1023	1141	1214	1259	1279	1363		1400	1471	1455	1506	1515	1482	1435	1510
573	33683.7	37.1	723	717	745	738	744	750	785	771	780	778	803	1517		793	803	801	804	764	774	766	773	779	806	833	1407		796	815	816	845	879	927	1043	1138	1232	1273	1256	1372		1391	1459	1468	1507	1506	1462	1435	1488
574	33742.6	37	711	729	732	721	740	747	775	774	783	779	802	1506		780	802	816	801	777	768	768	766	777	806	838	1375		793	807	805	843	880	923	1034	1142	1230	1265	1277	1373		1402	1460	1459	1494	1502	1474	1452	1502
575	33801.4	37	710	710	742	739	743	735	769	762	784	771	790	1503		794	793	798	808	791	763	762	772	772	800	842	1383		790	806	825	832	875	922	1029	1144	1211	1262	1255	1354		1399	1458	1461	1507	1506	1487	1453	1493
576	33860.1	37.1	721	708	736	738	756	764	779	757	784	778	808	1513		777	803	785	813	788	764	776	769	773	809	835	1395		794	803	813	840	881	927	1029	1138	1198	1262	1283	1358		1392	1455	1461	1518	1511	1481	1455	1505
577	33919	37.1	728	709	732	736	734	739	760	778	790	777	790	1511		773	798	800	806	775	753	768	769	770	803	841	1395		786	804	814	840	881	924	1030	1130	1220	1254	1275	1376		1422	1462	1473	1512	1501	1477	1442	1498
578	33978.2	37.1	722	721	734	743	739	745	765	760	785	770	810	1513		770	787	790	798	769	756	761	763	779	809	837	1385		787	815	825	853	880	939	1016	1133	1194	1270	1269	1352		1392	1456	1470	1523	1497	1470	1451	1510
579	34037.1	37	719	711	735	742	732	750	778	767	786	780	796	1496		789	796	795	798	776	770	771	760	772	789	823	1401		794	807	804	840	871	930	1013	1140	1203	1266	1265	1358		1404	1450	1470	1517	1484	1467	1454	1488
580	34096.1	36.9	714	709	733	741	741	746	771	757	776	761	794	1518		784	800	787	792	774	763	756	761	769	798	826	1371		786	794	803	835	878	926	1020	1139	1202	1267	1278	1355		1399	1459	1433	1498	1489	1479	1439	1491
581	34154.8	36.9	717	710	728	729	736	732	774	764	782	768	789	1502		791	789	790	801	781	760	766	758	771	812	840	1393		785	808	806	849	876	918	1014	1118	1205	1263	1277	1366		1403	1452	1452	1506	1490	1472	1439	1520
582	34213.5	37.1	699	706	733	727	738	740	769	755	778	776	799	1501		773	797	784	796	773	751	771	756	771	802	834	1378		791	806	799	820	874	936	1014	1123	1201	1267	1258	1364		1400	1474	1447	1488	1497	1458	1429	1501
583	34272.7	37.1	712	701	734	739	732	750	764	760	779	761	791	1500		774	785	785	794	769	753	757	758	770	799	835	1392		788	803	793	835	881	905	1009	1113	1224	1251	1259	1366		1393	1454	1441	1489	1497	1469	1431	1513
584	34331.4	37.1	710	712	729	729	739	733	771	768	789	775	793	1508		773	809	789	808	774	764	768	758	778	792	836	1376		791	807	796	826	863	922	1013	1128	1215	1243	1261	1358		1410	1476	1441	1483	1495	1468	1438	1499
585	34390.5	37.1	716	713	737	717	745	737	779	753	768	764	801	1507		785	792	798	808	757	764	763	771	765	796	837	1388		791	817	794	822	888	935	1022	1124	1213	1254	1271	1346		1395	1449	1431	1492	1495	1460	1450	1505
586	34449.6	37	709	712	729	721	737	746	766	763	781	772	791	1487		781	799	776	799	781	758	764	754	771	798	836	1390		786	801	808	836	875	921	1010	1130	1200	1263	1252	1359		1402	1457	1445	1510	1499	1479	1452	1483
587	34508.7	37	708	714	733	729	735	731	775	757	784	767	789	1499		774	800	788	802	786	749	755	758	773	798	815	1385		789	805	801	847	872	916	1004	1143	1217	1255	1262	1357		1387	1451	1445	1489	1502	1471	1445	1481
588	34567.8	37	704	708	717	725	743	751	763	756	779	773	810	1502		776	801	779	801	756	761	767	759	762	799	825	1366		778	800	786	822	889	927	1011	1120	1210	1244	1260	1362		1394	1446	1439	1481	1502	1467	1430	1501
589	34626.5	36.9	714	702	736	727	736	739	774	755	776	765	788	1512		784	806	797	790	777	733	774	761	765	803	816	1376		790	795	805	841	875	927	1000	1124	1198	1270	1268	1357		1395	1437	1445	1475	1492	1453	1445	1487
590	34685.3	37.1	715	712	728	731	739	737	774	765	771	761	786	1484		769	798	773	806	772	752	759	753	768	789	815	1369		787	808	798	833	874	919	1003	1117	1207	1255	1264	1349		1380	1453	1434	1484	1463	1456	1433	1497
591	34744	37.1	710	708	731	734	742	742	775	763	781	758	805	1500		776	794	780	792	769	755	755	757	769	787	814	1373		787	813	791	835	857	916	1021	1110	1201	1252	1260	1343		1384	1455	1450	1492	1507	1455	1423	1466
592	34804.6	37.1	700	703	727	724	741	747	772	753	767	766	791	1489		780	795	790	801	769	760	755	757	771	792	824	1383		797	799	799	834	878	907	1010	1114	1197	1260	1252	1359		1400	1446	1434	1467	1470	1443	1449	1487
593	34863.7	37.1	713	707	729	728	730	744	776	765	767	766	784	1496		780	790	785	802	777	757	768	754	764	796	814	1401		792	792	788	830	867	912	1000	1122	1197	1232	1241	1366		1379	1431	1438	1489	1490	1450	1441	1479
594	34922.8	37.1	705	698	726	730	733	741	764	763	786	774	787	1483		771	781	792	794	773	749	752	761	768	785	824	1380		786	803	789	832	866	928	1014	1123	1204	1249	1261	1365		1394	1462	1441	1495	1465	1473	1447	1510
595	34982	37	716	719	730	726	737	737	769	757	775	770	787	1520		764	794	775	799	768	746	759	751	768	788	814	1364		784	807	789	833	859	908	1004	1123	1200	1250	1276	1350		1393	1443	1439	1486	1497	1470	1446	1486
596	35041	37	699	704	730	726	740	742	760	764	764	777	781	1494		776	780	780	790	779	759	757	759	765	792	825	1385		801	805	792	831	874	920	1008	1127	1216	1254	1270	1352		1382	1448	1443	1494	1483	1445	1434	1490
597	35099.6	37	705	712	710	722	743	741	771	754	774	771	796	1500		765	806	794	797	778	749	761	756	762	781	826	1368		786	806	798	829	870	910	1003	1110	1205	1253	1249	1352		1368	1436	1445	1493	1489	1459	1412	1487
598	35158.8	36.9	713	701	736	722	735	735	762	771	780	759	784	1460		757	794	791	790	773	756	757	755	758	810	822	1382		779	788	799	829	870	923	1010	1129	1184	1226	1261	1356		1383	1445	1435	1493	1466	1454	1432	1495
599	35217.4	37	712	695	737	717	744	730	763	747	760	767	796	1475		768	793	791	797	766	746	765	757	767	804	805	1372		772	806	801	819	856	911	1008	1117	1209	1243	1265	1364		1388	1425	1420	1477	1486	1469	1423	1492
600	35276.2	37.1	729	710	741	729	727	732	770	760	769	763	775	1486		768	784	783	804	768	752	766	761	771	785	831	1384		777	795	799	824	871	919	1009	1106	1199	1246	1254	1369		1380	1443	1443	1468	1476	1455	1435	1473
601	35335.1	37.1	709	713	736	732	732	739	769	770	776	768	787	1519		767	797	784	790	765	750	751	764	771	802	813	1381		770	804	789	825	861	919	1019	1119	1188	1240	1256	1341		1400	1448	1440	1481	1498	1444	1431	1478
602	35394.1	37.1	706	706	739	718	730	741	770	765	784	773	794	1491		782	784	776	794	760	746	762	755	762	786	826	1397		778	801	790	826	848	911	1019	1125	1198	1244	1260	1345		1409	1442	1433	1475	1467	1450	1419	1476
603	35453.2	37.1	717	711	718	726	735	745	767	753	770	763	794	1489		770	781	790	798	765	766	752	758	774	795	830	1369		780	808	808	827	865	917	1003	1129	1192	1229	1248	1356		1374	1428	1446	1483	1490	1444	1422	1485
604	35512.2	37	709	703	725	717	742	738	766	756	767	761	791	1487		786	780	791	795	763	746	768	753	765	793	816	1366		787	790	790	830	867	904	995	1129	1188	1237	1243	1359		1391	1448	1415	1479	1473	1468	1425	1495
605	35571.2	37.1	708	705	732	728	729	731	759	756	777	755	790	1478		773	788	792	788	776	748	755	761	767	784	821	1360		781	797	785	831	863	904	1004	1104	1195	1232	1241	1350		1391	1427	1434	1474	1474	1449	1420	1479
606	35630.1	37	710	697	720	726	725	734	772	755	766	763	775	1494		769	793	788	798	766	746	763	741	769	793	812	1371		784	800	789	821	857	908	988	1111	1200	1224	1231	1345		1379	1430	1419	1489	1488	1453	1408	1474
607	35688.9	36.8	703	701	730	725	737	736	769	766	774	770	795	1484		777	786	781	798	767	745	761	750	760	778	812	1362		778	813	802	827	859	907	990	1119	1191	1233	1262	1350		1368	1442	1441	1469	1469	1445	1411	1467
608	35748.1	37	713	707	725	739	738	740	767	757	790	754	780	1509		757	784	777	795	756	749	765	756	758	781	821	1367		779	796	804	819	874	917	1000	1112	1204	1221	1241	1376		1386	1417	1453	1471	1461	1445	1421	1480
609	35807	37.1	708	702	728	711	739	742	764	754	779	761	785	1475		766	781	783	794	764	744	757	753	763	792	826	1378		792	782	790	823	856	910	996	1108	1193	1220	1244	1333		1390	1438	1410	1483	1480	1463	1445	1490
610	35866.2	37.1	710	699	737	729	741	737	755	757	771	758	779	1482		759	780	771	798	772	754	758	754	751	786	821	1368		779	793	783	826	876	900	987	1107	1191	1204	1236	1349		1374	1420	1431	1461	1459	1439	1427	1483
611	35925.1	37.1	715	703	725	717	738	734	767	755	778	766	780	1460		774	781	786	796	766	746	752	750	760	783	813	1362		780	799	795	830	865	892	998	1124	1186	1249	1249	1347		1385	1434	1435	1472	1464	1437	1404	1480
612	35984.4	37.1	716	707	722	734	739	738	753	760	775	758	786	1473		775	784	780	808	772	748	756	753	762	769	810	1347		782	792	797	816	862	917	993	1099	1196	1246	1232	1328		1384	1445	1432	1487	1485	1433	1414	1488
Rawdata (parallel)
Cycle Nr.	Time [s]	Temp. [°C]	D1	D2	D3	D4	D5	D6	D7	D8	D9	D10	D11	D12		C13	C14	C15	C16	C17	C18	C19	C20	C21	C22	C23	C24		D13	D14	D15	D16	D17	D18	D19	D20	D21	D22	D23	D24		E13	E14	E15	E16	E17	E18	E19	E20
1	0	36.7	3326	3219	3301	3256	3269	3172	3323	3346	3304	3249	3189	3257		3118	3382	3328	3490	3281	3187	3431	3166	3373	3240	3114	3389		3145	3254	3176	3284	3310	3223	3204	3228	3269	3387	3164	3217		3355	3551	3370	3403	3409	3536	3324	3292
2	62.744	36.7	3326	3271	3268	3251	3293	3227	3307	3302	3329	3309	3243	3231		3158	3377	3356	3443	3287	3205	3410	3148	3350	3275	3188	3349		3139	3309	3154	3312	3358	3239	3235	3257	3261	3349	3233	3245		3388	3555	3337	3330	3374	3520	3332	3332
3	121.56	36.6	3283	3290	3314	3309	3286	3218	3419	3308	3335	3331	3287	3327		3188	3416	3363	3450	3270	3268	3388	3174	3294	3333	3237	3375		3185	3323	3213	3309	3328	3241	3203	3275	3332	3345	3264	3267		3400	3540	3352	3372	3384	3497	3306	3365
4	180.49	36.6	3240	3271	3311	3299	3299	3241	3399	3315	3357	3320	3305	3341		3224	3467	3381	3471	3250	3220	3382	3188	3288	3315	3228	3361		3166	3363	3249	3334	3324	3214	3233	3275	3325	3388	3279	3209		3369	3566	3376	3375	3403	3453	3327	3352
5	239.38	36.9	3225	3264	3337	3296	3333	3244	3355	3299	3356	3293	3347	3416		3249	3411	3378	3431	3220	3200	3379	3148	3281	3252	3246	3352		3189	3335	3279	3362	3364	3276	3205	3308	3345	3410	3281	3222		3363	3530	3364	3372	3385	3483	3312	3355
6	298.287	37	3168	3305	3364	3325	3317	3266	3325	3311	3338	3307	3311	3387		3204	3399	3354	3437	3188	3160	3355	3140	3242	3323	3214	3327		3193	3343	3272	3377	3378	3266	3258	3290	3357	3355	3285	3223		3377	3481	3399	3377	3382	3393	3309	3317
7	357.129	37	3130	3216	3313	3246	3292	3219	3353	3233	3355	3278	3305	3431		3240	3335	3366	3406	3214	3175	3287	3182	3233	3301	3217	3320		3195	3345	3278	3371	3339	3274	3257	3281	3333	3372	3314	3232		3347	3471	3325	3360	3396	3435	3284	3355
8	415.866	37	3128	3207	3255	3291	3306	3258	3326	3246	3313	3212	3331	3385		3203	3394	3347	3414	3157	3128	3315	3149	3221	3213	3241	3316		3123	3332	3297	3334	3323	3235	3258	3258	3343	3328	3296	3208		3328	3470	3304	3385	3375	3422	3308	3369
9	474.507	37	3116	3189	3288	3240	3236	3207	3316	3185	3271	3172	3280	3369		3215	3346	3321	3337	3134	3124	3280	3103	3187	3262	3177	3250		3175	3371	3280	3342	3322	3226	3266	3246	3351	3356	3306	3179		3324	3478	3310	3385	3351	3404	3256	3303
10	533.194	37	3067	3130	3240	3179	3208	3174	3280	3163	3276	3202	3246	3367		3189	3323	3279	3296	3099	3085	3281	3119	3164	3215	3140	3255		3163	3321	3273	3304	3264	3227	3266	3252	3349	3326	3298	3164		3295	3460	3329	3342	3360	3348	3252	3335
11	592.004	37	3024	3119	3258	3202	3203	3130	3203	3145	3273	3166	3245	3397		3209	3268	3264	3271	3093	3031	3235	3050	3145	3158	3156	3237		3129	3292	3276	3294	3293	3181	3206	3232	3315	3297	3245	3168		3281	3432	3280	3351	3345	3384	3289	3298
12	651.033	36.8	3027	3122	3208	3116	3193	3132	3257	3133	3239	3159	3253	3362		3165	3279	3217	3242	3051	3036	3199	3064	3104	3166	3123	3210		3147	3307	3240	3307	3229	3183	3245	3229	3285	3322	3279	3122		3259	3410	3283	3344	3307	3326	3242	3282
13	710.071	37.1	3018	3115	3200	3124	3134	3117	3206	3133	3223	3159	3243	3333		3119	3235	3180	3266	3028	2954	3148	3049	3090	3153	3091	3247		3138	3237	3192	3268	3243	3096	3221	3245	3300	3278	3264	3139		3234	3385	3300	3340	3325	3317	3215	3290
14	769.016	37.1	2980	3088	3190	3130	3175	3097	3172	3087	3185	3103	3182	3334		3097	3219	3185	3230	3029	2945	3118	3036	3066	3156	3087	3219		3109	3238	3172	3211	3259	3099	3180	3176	3315	3263	3246	3131		3223	3372	3265	3350	3291	3354	3228	3278
15	827.648	37.1	2996	3092	3117	3092	3099	3094	3162	3041	3192	3122	3199	3356		3084	3213	3174	3197	3009	2922	3089	3050	3054	3100	3077	3173		3102	3213	3168	3243	3205	3065	3220	3235	3286	3237	3217	3144		3239	3369	3261	3334	3315	3306	3250	3273
16	886.423	37.1	3003	3053	3112	3058	3098	3120	3170	3055	3160	3073	3174	3365		3031	3140	3150	3230	2957	2923	3103	3011	3050	3069	3056	3200		3043	3217	3130	3154	3229	3119	3245	3220	3267	3265	3203	3091		3238	3361	3260	3283	3221	3343	3207	3246
17	945.193	37.1	2961	3012	3089	3052	3089	3033	3090	3035	3123	3076	3149	3313		3061	3179	3102	3155	2930	2908	3079	2997	3009	3093	3061	3198		3062	3153	3123	3197	3212	3080	3188	3171	3223	3226	3219	3106		3223	3376	3231	3266	3302	3302	3200	3276
18	1003.92	37.1	2940	3005	3114	3040	3074	3057	3128	3033	3126	3065	3139	3338		3011	3167	3129	3189	2932	2887	3044	3032	2986	3077	3075	3215		3064	3186	3089	3167	3229	3061	3208	3219	3252	3266	3217	3134		3249	3411	3282	3295	3305	3296	3184	3286
19	1062.87	37	2877	3013	3091	3055	3042	3032	3096	2982	3108	3072	3187	3302		3076	3164	3109	3132	2945	2867	3051	2984	3010	3049	3061	3213		3041	3182	3086	3161	3173	3094	3202	3146	3264	3267	3205	3108		3245	3395	3266	3292	3269	3322	3180	3267
20	1121.84	36.9	2946	2995	3053	2994	3093	3025	3122	3052	3117	3053	3127	3331		3006	3132	3060	3108	2941	2858	3042	2957	2997	3046	3023	3176		3018	3158	3099	3153	3176	3082	3185	3161	3247	3280	3200	3087		3223	3333	3233	3322	3250	3322	3176	3265
21	1180.81	36.9	2929	2998	3056	3005	3040	2968	3084	2978	3087	3040	3096	3311		2992	3110	3047	3125	2928	2860	2993	2961	2975	3071	3020	3195		3045	3112	3062	3124	3167	3058	3156	3141	3218	3229	3181	3084		3216	3365	3245	3320	3270	3268	3201	3241
22	1239.59	37.1	2876	2943	3011	2973	3019	2943	3054	2965	3107	3003	3113	3328		2995	3096	3047	3022	2874	2858	3048	2926	2955	3057	3001	3180		3003	3104	3055	3113	3104	3051	3180	3160	3224	3216	3188	3095		3225	3352	3225	3314	3272	3282	3197	3223
23	1298.31	37.1	2873	2896	3054	2950	2972	2950	3037	2948	3039	3014	3114	3308		2960	3041	3016	3088	2910	2790	2993	2957	2929	3008	2999	3202		2973	3091	3037	3084	3100	3039	3111	3169	3217	3223	3189	3077		3227	3310	3221	3275	3310	3218	3223	3234
24	1357.07	37.1	2824	2959	2986	2945	2974	2949	3033	2918	3040	2988	3062	3284		2909	3048	3002	3028	2832	2807	2954	2906	2894	2992	2973	3167		2947	3084	3058	3091	3091	3033	3169	3129	3223	3199	3211	3092		3227	3294	3210	3287	3209	3255	3191	3231
25	1415.83	37	2896	2893	2944	2913	2959	2925	3003	2893	2999	2950	3063	3308		2901	3014	2999	3016	2813	2779	2929	2897	2899	2968	2963	3134		2927	3036	2996	3098	3091	3013	3108	3131	3233	3180	3170	3064		3186	3322	3211	3343	3231	3253	3195	3197
26	1474.67	37	2819	2891	2998	2889	2948	2920	3006	2925	2997	2963	3001	3293		2919	3022	2950	2987	2791	2750	2901	2860	2887	2947	2951	3149		2950	3062	2976	3018	3093	2961	3127	3076	3205	3199	3131	3095		3210	3343	3245	3279	3206	3270	3187	3195
27	1533.72	37.1	2843	2866	2953	2871	2947	2921	2980	2918	2954	2936	2998	3342		2876	2999	2948	3025	2808	2754	2895	2859	2905	2964	2945	3149		2950	2992	2989	3021	3104	2982	3115	3122	3175	3169	3143	3048		3209	3277	3224	3259	3266	3242	3167	3205
28	1592.69	37	2816	2872	2938	2875	2905	2894	2970	2901	2992	2930	3006	3265		2864	2962	2926	2945	2763	2710	2883	2890	2897	2955	2926	3122		2905	3037	2976	3033	3108	2949	3119	3102	3155	3184	3129	3036		3229	3292	3186	3258	3235	3231	3166	3165
29	1651.56	36.8	2763	2839	2921	2855	2906	2867	2954	2836	2977	2934	2980	3286		2844	2950	2908	2941	2782	2732	2892	2842	2843	2947	2947	3117		2900	3020	2940	3004	3050	2970	3052	3086	3180	3163	3160	3036		3244	3306	3166	3268	3230	3254	3170	3185
30	1710.22	37.1	2771	2855	2867	2864	2870	2891	2918	2860	2953	2899	2997	3246		2841	2927	2893	2951	2766	2706	2858	2778	2830	2927	2916	3111		2909	2968	2928	3011	3035	2983	3092	3084	3148	3152	3144	3033		3228	3291	3174	3257	3190	3234	3134	3183
31	1769.03	37.1	2792	2803	2913	2852	2860	2854	2910	2841	2919	2909	2987	3268		2821	2914	2886	2903	2756	2688	2851	2784	2847	2940	2904	3127		2936	2949	2919	2988	3030	2934	3061	3058	3162	3168	3139	3036		3259	3278	3189	3225	3187	3203	3128	3191
32	1827.85	37.1	2760	2806	2926	2830	2866	2817	2874	2846	2941	2866	2974	3273		2796	2978	2891	2890	2715	2701	2812	2775	2862	2885	2933	3117		2882	2988	2910	2990	3034	2975	3082	3127	3161	3159	3133	3038		3232	3284	3213	3246	3227	3216	3136	3139
33	1886.72	37.1	2768	2788	2869	2827	2801	2804	2875	2808	2878	2884	2972	3263		2806	2896	2868	2907	2745	2686	2838	2774	2845	2858	2875	3088		2906	2938	2911	2989	3023	2942	3042	3065	3162	3174	3082	3053		3206	3260	3138	3247	3176	3239	3156	3194
34	1945.56	37.1	2738	2760	2844	2800	2838	2794	2891	2819	2871	2847	2971	3250		2829	2888	2862	2872	2710	2656	2832	2800	2818	2850	2907	3083		2867	2936	2921	2997	3019	2948	3057	3081	3181	3166	3065	3053		3222	3289	3157	3243	3203	3223	3180	3175
35	2004.45	37	2717	2766	2810	2778	2812	2793	2853	2811	2888	2844	2928	3221		2761	2880	2851	2892	2690	2638	2803	2791	2778	2866	2900	3090		2911	2955	2886	2999	2995	2921	3012	3041	3148	3135	3106	3035		3201	3345	3152	3203	3179	3181	3157	3179
36	2063.31	37	2717	2753	2797	2797	2775	2791	2856	2785	2881	2827	2908	3226		2767	2867	2794	2868	2705	2673	2780	2746	2781	2889	2859	3115		2880	2923	2870	2971	2980	2938	3032	3028	3147	3108	3085	3026		3222	3243	3166	3232	3222	3229	3132	3181
37	2122.34	36.9	2765	2761	2824	2765	2763	2749	2857	2750	2871	2819	2895	3210		2765	2854	2798	2839	2681	2621	2794	2714	2765	2836	2872	3111		2882	2907	2877	2950	2972	2916	3055	3066	3117	3157	3121	3033		3241	3260	3163	3222	3206	3227	3110	3160
38	2181.03	36.8	2715	2722	2749	2745	2766	2798	2805	2764	2826	2828	2901	3283		2759	2833	2787	2837	2677	2640	2796	2721	2758	2826	2870	3063		2889	2902	2859	2942	2979	2916	3035	3067	3128	3176	3103	3010		3250	3261	3171	3168	3207	3209	3112	3193
39	2239.73	37.1	2672	2694	2809	2724	2760	2765	2817	2767	2854	2770	2866	3237		2713	2829	2804	2831	2671	2585	2771	2713	2739	2848	2832	3107		2873	2912	2858	2919	2971	2932	3003	3044	3149	3121	3061	3016		3210	3288	3167	3218	3179	3186	3101	3137
40	2298.41	37.1	2724	2704	2772	2725	2743	2691	2809	2735	2811	2799	2873	3224		2719	2818	2760	2804	2642	2595	2753	2690	2769	2860	2832	3087		2847	2883	2815	2935	2939	2867	3011	3041	3168	3140	3088	3013		3220	3254	3161	3215	3188	3176	3101	3137
41	2357.11	37.1	2694	2714	2755	2712	2717	2731	2784	2747	2820	2793	2858	3225		2728	2799	2749	2797	2636	2598	2726	2700	2707	2813	2838	3068		2816	2913	2788	2916	2951	2888	3022	3025	3128	3095	3063	3027		3211	3251	3175	3205	3196	3160	3075	3150
42	2415.97	37.1	2667	2695	2762	2701	2704	2725	2757	2730	2804	2758	2883	3242		2697	2788	2734	2789	2640	2585	2744	2670	2732	2821	2791	3080		2855	2830	2818	2895	2959	2886	3051	3032	3096	3154	3066	2969		3215	3265	3142	3194	3176	3188	3157	3174
43	2474.96	37	2676	2670	2741	2702	2695	2716	2821	2709	2814	2730	2863	3247		2687	2745	2727	2782	2638	2560	2709	2686	2728	2813	2823	3095		2815	2880	2814	2874	2942	2891	3020	3056	3110	3113	3090	2992		3201	3220	3143	3194	3176	3189	3119	3131
44	2533.86	37	2680	2654	2715	2665	2712	2699	2756	2717	2809	2752	2858	3232		2715	2762	2752	2778	2597	2551	2724	2649	2719	2814	2799	3062		2814	2845	2786	2921	2918	2852	2995	3027	3102	3099	3107	3028		3168	3236	3142	3213	3181	3188	3132	3141
45	2592.87	37	2651	2661	2717	2688	2683	2683	2731	2653	2814	2713	2840	3194		2670	2755	2744	2786	2597	2530	2713	2660	2739	2777	2766	3079		2813	2831	2817	2890	2911	2872	3002	3001	3108	3105	3083	2998		3212	3235	3147	3190	3162	3172	3114	3099
46	2651.49	36.8	2645	2637	2706	2670	2679	2679	2736	2688	2760	2715	2827	3240		2667	2762	2730	2781	2602	2536	2694	2640	2689	2775	2813	3064		2817	2839	2789	2867	2904	2864	3022	3018	3088	3092	3079	3003		3189	3247	3126	3203	3143	3202	3112	3131
47	2710.15	37.1	2655	2612	2704	2617	2699	2672	2737	2678	2735	2712	2801	3200		2665	2729	2682	2741	2582	2516	2696	2645	2678	2772	2800	3052		2809	2798	2778	2906	2933	2847	3025	3019	3078	3084	3066	3022		3210	3210	3146	3192	3187	3178	3107	3121
48	2768.91	37.1	2613	2659	2704	2640	2665	2652	2717	2664	2759	2727	2827	3231		2643	2731	2660	2693	2575	2519	2679	2621	2694	2784	2795	3037		2789	2809	2759	2861	2923	2855	3009	2982	3102	3118	3053	2999		3205	3264	3138	3170	3146	3170	3067	3134
49	2827.62	37.1	2597	2626	2678	2643	2679	2655	2714	2668	2726	2728	2840	3235		2617	2711	2660	2690	2577	2529	2662	2637	2650	2769	2761	3061		2787	2833	2764	2838	2943	2883	2974	3024	3083	3114	3077	3011		3206	3243	3119	3181	3170	3170	3108	3135
50	2886.51	37.1	2576	2631	2673	2610	2631	2615	2713	2616	2726	2695	2801	3198		2624	2719	2654	2696	2535	2484	2637	2620	2679	2778	2781	3070		2740	2774	2734	2851	2892	2844	2972	3003	3076	3090	3042	2980		3188	3281	3170	3227	3130	3173	3095	3148
51	2945.43	37	2556	2589	2640	2646	2626	2628	2688	2653	2700	2701	2809	3191		2601	2697	2647	2707	2528	2507	2655	2647	2663	2765	2742	3050		2777	2779	2737	2869	2904	2854	2974	2993	3077	3048	3047	2957		3171	3205	3120	3156	3162	3158	3088	3122
52	3004.31	37.1	2562	2584	2659	2587	2614	2623	2679	2633	2721	2692	2802	3197		2622	2690	2644	2700	2559	2473	2611	2622	2624	2761	2751	3049		2726	2741	2742	2850	2873	2846	2974	2968	3086	3070	3039	2978		3170	3204	3151	3181	3148	3136	3097	3075
53	3063.33	37	2551	2573	2615	2587	2610	2610	2687	2632	2704	2637	2767	3192		2602	2668	2608	2654	2554	2459	2618	2595	2649	2724	2770	3038		2727	2756	2716	2845	2868	2813	2980	2969	3126	3093	3038	3016		3168	3224	3125	3184	3133	3152	3115	3115
54	3121.99	36.9	2525	2571	2631	2577	2603	2607	2670	2611	2707	2663	2768	3200		2582	2675	2635	2666	2544	2463	2612	2559	2603	2743	2737	3010		2728	2717	2694	2818	2834	2818	2957	2972	3064	3073	3068	2978		3168	3198	3041	3190	3155	3162	3051	3087
55	3180.66	36.8	2532	2533	2629	2582	2596	2583	2621	2618	2705	2662	2757	3185		2568	2693	2610	2631	2503	2470	2623	2545	2620	2758	2741	3040		2702	2729	2706	2816	2852	2803	2946	2965	3067	3062	3061	2970		3148	3185	3110	3150	3137	3137	3096	3086
56	3239.37	37.1	2544	2516	2607	2567	2564	2599	2626	2570	2667	2626	2730	3216		2588	2651	2627	2632	2512	2448	2611	2549	2630	2748	2754	3034		2686	2720	2716	2768	2843	2777	2943	2955	3036	3048	3038	2966		3146	3184	3105	3163	3148	3185	3068	3119
57	3298.06	37.1	2512	2522	2598	2560	2585	2583	2658	2572	2709	2620	2743	3142		2558	2642	2608	2633	2524	2448	2612	2544	2615	2735	2722	3027		2709	2714	2685	2805	2841	2833	2952	2982	3029	3060	3048	2968		3129	3207	3072	3184	3117	3131	3081	3108
58	3356.93	37.1	2492	2521	2603	2556	2565	2583	2607	2589	2656	2643	2721	3194		2572	2613	2587	2617	2477	2437	2595	2548	2587	2762	2712	3013		2645	2722	2688	2798	2827	2819	2945	3004	3050	3047	3042	2939		3093	3208	3074	3142	3120	3150	3068	3108
59	3415.92	37	2486	2514	2577	2563	2531	2594	2612	2552	2647	2619	2736	3173		2526	2611	2574	2627	2470	2413	2554	2547	2609	2739	2690	3034		2679	2711	2679	2751	2824	2774	2940	2959	3017	3046	3039	2963		3126	3190	3100	3156	3116	3121	3070	3098
60	3474.93	37	2489	2502	2579	2563	2547	2537	2582	2562	2631	2615	2710	3194		2530	2615	2566	2644	2472	2415	2573	2518	2579	2714	2701	2992		2645	2677	2679	2753	2803	2810	2946	2928	2993	3027	3035	2959		3134	3186	3086	3140	3115	3139	3060	3100
61	3533.91	37	2482	2489	2565	2523	2519	2516	2612	2534	2634	2609	2724	3158		2534	2592	2580	2592	2492	2412	2572	2501	2563	2728	2710	2989		2701	2694	2666	2754	2816	2778	2916	2950	3000	3058	3030	2960		3132	3151	3077	3178	3132	3127	3058	3055
62	3592.65	37	2459	2478	2541	2520	2519	2523	2590	2532	2655	2582	2708	3170		2510	2571	2554	2596	2447	2401	2569	2509	2603	2725	2694	2996		2652	2686	2656	2767	2782	2759	2914	2953	3012	3033	3014	2948		3128	3160	3110	3159	3138	3122	3080	3078
63	3651.36	36.9	2450	2465	2524	2480	2497	2529	2562	2546	2612	2612	2705	3146		2528	2593	2566	2596	2459	2411	2523	2505	2561	2729	2667	3000		2635	2660	2654	2752	2813	2767	2945	2919	3018	3007	3012	2940		3129	3201	3071	3117	3102	3137	3064	3076
64	3709.99	37.1	2465	2477	2524	2479	2520	2503	2607	2513	2604	2587	2671	3151		2486	2560	2562	2594	2434	2375	2552	2501	2566	2713	2658	2982		2612	2650	2631	2723	2822	2771	2906	2943	3026	3044	3027	2956		3161	3204	3066	3148	3113	3115	3068	3107
65	3768.64	37.1	2424	2484	2542	2489	2514	2485	2574	2517	2596	2556	2709	3161		2517	2534	2556	2580	2418	2403	2540	2486	2559	2724	2647	2990		2659	2646	2664	2724	2816	2763	2923	2927	3012	3035	3041	2921		3139	3170	3091	3177	3116	3155	3059	3083
66	3827.48	37.1	2446	2470	2560	2501	2489	2485	2564	2504	2596	2551	2643	3126		2479	2557	2566	2563	2439	2389	2537	2473	2515	2727	2672	2989		2624	2663	2601	2729	2807	2795	2926	2916	3027	2999	2979	2960		3163	3140	3090	3133	3160	3167	3077	3086
67	3886.44	37.1	2436	2466	2502	2463	2498	2483	2557	2497	2575	2560	2659	3121		2475	2547	2540	2534	2415	2364	2549	2486	2549	2701	2694	2978		2641	2677	2643	2698	2787	2783	2894	2929	2992	3036	2980	2934		3156	3168	3052	3116	3077	3154	3092	3099
68	3945.43	37	2445	2423	2504	2479	2491	2486	2534	2515	2593	2551	2653	3153		2496	2554	2522	2544	2445	2400	2531	2500	2556	2673	2681	2995		2612	2640	2604	2715	2780	2747	2921	2951	3035	3020	2994	2939		3122	3179	3092	3135	3121	3124	3040	3071
69	4004.36	37	2394	2436	2515	2462	2458	2478	2555	2492	2613	2532	2657	3169		2474	2550	2545	2531	2430	2366	2508	2439	2539	2738	2658	2987		2597	2620	2591	2683	2789	2755	2904	2924	3017	3042	3025	2946		3163	3173	3089	3116	3117	3128	3067	3066
70	4063.08	37	2397	2425	2515	2465	2463	2444	2531	2486	2603	2558	2675	3170		2475	2555	2544	2573	2433	2382	2509	2466	2541	2677	2676	2987		2638	2625	2593	2685	2763	2748	2935	2931	2988	3006	2954	2983		3109	3188	3041	3142	3140	3167	3065	3131
71	4121.7	36.9	2401	2459	2480	2445	2454	2500	2526	2473	2551	2560	2668	3145		2472	2548	2564	2556	2407	2361	2508	2462	2555	2669	2648	2955		2596	2624	2612	2716	2778	2755	2865	2897	3048	3014	2996	2983		3173	3161	3082	3182	3081	3139	3061	3115
72	4180.42	36.8	2388	2423	2476	2431	2433	2478	2508	2480	2583	2517	2629	3148		2509	2542	2534	2535	2387	2374	2523	2455	2532	2661	2638	2965		2619	2589	2562	2694	2772	2739	2865	2931	2988	3016	2981	2956		3140	3136	3086	3156	3093	3106	3075	3100
73	4239.09	37	2393	2391	2506	2416	2442	2444	2505	2471	2542	2559	2623	3116		2444	2531	2514	2537	2388	2353	2509	2463	2545	2655	2622	2984		2608	2620	2596	2689	2751	2755	2874	2897	3002	3004	2973	2982		3165	3164	3075	3127	3095	3133	3088	3094
74	4297.91	37.1	2381	2435	2469	2444	2430	2410	2507	2458	2541	2533	2630	3140		2431	2513	2530	2570	2379	2348	2498	2441	2505	2649	2617	2985		2563	2591	2565	2682	2740	2714	2882	2908	3018	3024	2979	2971		3126	3137	3041	3141	3103	3130	3092	3124
75	4356.88	37.1	2374	2457	2472	2428	2433	2423	2493	2440	2559	2526	2638	3153		2447	2499	2525	2530	2397	2360	2479	2423	2505	2608	2647	2951		2579	2566	2586	2689	2751	2713	2888	2895	3014	2986	2970	3006		3111	3179	3078	3120	3101	3115	3083	3123
76	4415.86	37	2355	2386	2451	2392	2403	2405	2506	2455	2554	2489	2632	3119		2456	2504	2502	2549	2379	2347	2480	2409	2505	2617	2613	2954		2559	2584	2597	2671	2739	2708	2856	2908	3027	3018	2975	2957		3090	3131	3077	3122	3081	3109	3112	3111
77	4474.79	37	2350	2397	2440	2393	2408	2432	2477	2429	2537	2485	2605	3135		2457	2490	2511	2502	2372	2325	2468	2444	2524	2620	2615	3000		2558	2586	2553	2658	2752	2722	2855	2884	2999	3019	2993	2989		3102	3152	3078	3166	3097	3121	3112	3098
78	4533.59	37	2335	2402	2451	2389	2395	2410	2486	2419	2531	2495	2604	3118		2447	2478	2477	2522	2375	2306	2472	2387	2474	2629	2613	2975		2568	2560	2556	2665	2734	2724	2898	2897	2987	2994	3025	2986		3138	3133	3070	3157	3122	3157	3108	3118
79	4592.23	36.8	2349	2397	2454	2409	2385	2397	2468	2449	2529	2508	2615	3155		2435	2449	2470	2504	2340	2310	2507	2412	2511	2612	2589	2961		2579	2566	2568	2621	2725	2743	2879	2893	2962	3039	2996	2956		3093	3161	3034	3143	3104	3139	3108	3170
80	4650.98	36.8	2354	2406	2443	2400	2383	2379	2479	2439	2545	2495	2588	3129		2430	2463	2501	2521	2394	2317	2494	2391	2483	2564	2586	2951		2553	2567	2540	2661	2736	2724	2883	2906	2983	3014	2973	3008		3104	3154	3078	3130	3117	3138	3100	3126
81	4709.62	37.1	2316	2406	2427	2380	2372	2396	2462	2405	2492	2478	2606	3160		2419	2460	2503	2485	2354	2321	2458	2400	2513	2570	2575	2988		2539	2555	2567	2654	2707	2713	2869	2901	2977	3002	2981	2975		3092	3174	3074	3154	3058	3118	3089	3108
82	4768.43	37.1	2311	2374	2424	2373	2367	2373	2455	2433	2507	2481	2577	3126		2411	2446	2451	2491	2325	2284	2478	2392	2479	2603	2602	2931		2523	2544	2554	2620	2727	2693	2842	2874	2949	3025	2971	2971		3096	3110	3090	3121	3085	3136	3103	3118
83	4827.3	37.1	2299	2373	2374	2361	2352	2373	2456	2426	2517	2475	2589	3121		2423	2464	2445	2501	2369	2312	2479	2387	2484	2576	2594	2950		2517	2529	2540	2614	2706	2683	2860	2851	2976	2987	2968	2971		3068	3125	3075	3148	3099	3173	3051	3094
84	4886.21	37.1	2288	2374	2406	2377	2373	2384	2439	2417	2511	2443	2573	3146		2387	2408	2434	2481	2350	2304	2426	2400	2485	2566	2578	2974		2536	2562	2542	2617	2700	2684	2840	2832	2988	3021	2984	2962		3054	3179	3063	3142	3094	3162	3098	3122
85	4945.07	37.1	2292	2338	2388	2364	2353	2348	2444	2440	2502	2456	2559	3095		2378	2436	2429	2476	2383	2278	2419	2364	2456	2543	2596	2940		2501	2550	2561	2630	2729	2674	2857	2856	2952	2995	2969	2949		3051	3149	3083	3128	3083	3151	3088	3106
86	5003.83	37	2279	2348	2394	2340	2371	2368	2435	2396	2497	2459	2559	3108		2405	2446	2462	2458	2347	2301	2397	2345	2471	2545	2561	2934		2510	2568	2545	2595	2700	2667	2851	2869	2961	3024	2975	2973		3071	3197	3055	3176	3124	3152	3051	3112
87	5062.56	37	2292	2323	2383	2346	2342	2359	2448	2411	2493	2459	2574	3104		2373	2440	2448	2465	2376	2280	2404	2386	2459	2534	2561	2908		2480	2552	2554	2617	2716	2689	2849	2863	2943	3006	2985	2994		3069	3175	3082	3139	3150	3158	3068	3156
88	5121.23	36.9	2281	2324	2380	2345	2374	2341	2420	2380	2478	2445	2587	3113		2402	2432	2421	2472	2322	2261	2419	2361	2448	2515	2608	2936		2474	2533	2563	2598	2718	2661	2839	2885	2914	3024	3012	2957		3062	3171	3111	3139	3121	3139	3035	3120
89	5179.85	37.1	2297	2316	2423	2346	2317	2348	2427	2363	2451	2434	2584	3099		2359	2410	2416	2454	2322	2283	2390	2349	2496	2544	2555	2921		2507	2535	2542	2603	2696	2641	2842	2873	2948	3026	2967	2931		3037	3182	3126	3158	3148	3145	3074	3137
90	5238.61	37.1	2274	2317	2390	2353	2310	2344	2434	2371	2491	2395	2589	3134		2373	2451	2420	2438	2371	2280	2427	2392	2495	2515	2549	2938		2485	2506	2554	2613	2695	2656	2847	2864	2940	3036	3033	2970		3059	3178	3100	3163	3156	3131	3055	3126
91	5297.49	37.1	2249	2295	2371	2336	2321	2346	2411	2375	2449	2442	2556	3064		2334	2447	2408	2449	2347	2263	2431	2355	2463	2529	2540	2913		2471	2509	2536	2597	2674	2657	2847	2897	2949	3016	2976	2945		3075	3185	3108	3189	3107	3124	3039	3065
92	5356.43	37.1	2239	2312	2365	2343	2319	2348	2451	2340	2470	2453	2544	3128		2328	2460	2414	2444	2344	2256	2362	2370	2457	2504	2578	2900		2472	2522	2537	2600	2704	2668	2854	2857	2921	3035	2964	2951		3069	3191	3117	3214	3134	3100	3056	3113
93	5415.33	37.1	2237	2304	2352	2327	2331	2301	2430	2366	2470	2428	2512	3079		2354	2422	2358	2436	2329	2242	2397	2344	2431	2532	2581	2936		2461	2497	2521	2569	2695	2658	2855	2861	2930	3011	2956	2941		3069	3139	3088	3205	3115	3105	3059	3069
94	5474.31	37	2265	2283	2390	2323	2310	2290	2414	2374	2500	2398	2565	3104		2323	2410	2404	2460	2290	2276	2390	2357	2470	2472	2552	2964		2489	2502	2510	2587	2702	2655	2849	2860	2906	3021	2985	2950		3083	3207	3142	3128	3160	3126	3066	3111
95	5532.97	37	2269	2278	2354	2319	2313	2321	2435	2345	2447	2402	2531	3103		2345	2386	2382	2414	2324	2256	2369	2348	2454	2501	2555	2940		2471	2540	2527	2588	2681	2667	2839	2857	2960	2987	2969	2930		3068	3184	3090	3141	3101	3116	3003	3094
96	5591.65	36.8	2256	2274	2320	2301	2296	2309	2379	2337	2442	2390	2525	3105		2353	2424	2364	2434	2304	2247	2370	2350	2444	2468	2568	2903		2470	2522	2493	2598	2695	2649	2867	2886	2940	3038	2977	2934		3083	3210	3121	3160	3121	3087	3048	3073
97	5650.3	36.8	2230	2295	2340	2324	2292	2288	2399	2335	2453	2411	2534	3076		2331	2394	2367	2428	2293	2248	2367	2344	2403	2504	2532	2914		2464	2494	2483	2577	2669	2648	2831	2852	2922	2995	2959	2899		3057	3175	3102	3174	3143	3123	3021	3059
98	5709.1	37	2222	2277	2336	2310	2306	2304	2376	2348	2456	2396	2518	3052		2339	2396	2351	2412	2271	2254	2358	2350	2432	2470	2515	2947		2459	2498	2475	2569	2719	2644	2855	2861	2937	3011	2988	2935		3092	3166	3106	3137	3132	3131	3004	3096
99	5768	37	2243	2253	2339	2315	2274	2289	2411	2339	2461	2422	2560	3099		2328	2409	2369	2436	2313	2244	2349	2339	2406	2471	2548	2914		2461	2465	2489	2595	2669	2647	2821	2862	2943	3025	2964	2897		3066	3149	3096	3135	3091	3130	3023	3052
100	5826.91	37.1	2247	2271	2307	2312	2276	2284	2428	2335	2466	2427	2528	3094		2311	2371	2359	2424	2316	2259	2342	2318	2415	2460	2544	2902		2445	2513	2488	2595	2652	2667	2819	2909	2918	3035	2951	2897		3056	3177	3079	3158	3095	3119	3009	3047
101	5885.89	37.1	2207	2242	2313	2275	2271	2274	2371	2352	2425	2365	2540	3101		2303	2377	2361	2387	2298	2225	2356	2294	2398	2490	2546	2905		2455	2469	2468	2555	2674	2657	2809	2875	2928	2996	2957	2897		3032	3165	3078	3149	3098	3092	3024	3062
102	5944.94	37.1	2212	2234	2317	2276	2289	2293	2385	2349	2433	2395	2520	3119		2295	2396	2351	2403	2268	2223	2326	2355	2402	2432	2507	2914		2455	2483	2489	2589	2695	2638	2883	2871	2933	3036	2937	2908		3022	3162	3069	3145	3108	3130	2992	3017
103	6003.61	37	2221	2248	2303	2261	2284	2281	2397	2330	2426	2402	2525	3126		2328	2403	2333	2352	2301	2239	2315	2307	2430	2460	2546	2928		2446	2500	2466	2617	2662	2665	2853	2911	2932	2986	2966	2934		3044	3154	3070	3143	3094	3092	3005	3059
104	6062.31	37	2215	2232	2302	2281	2261	2263	2362	2305	2411	2390	2523	3084		2294	2397	2359	2395	2265	2216	2337	2321	2385	2481	2575	2929		2444	2490	2443	2556	2676	2656	2872	2846	2937	2989	2939	2928		3071	3133	3099	3157	3098	3090	3018	3045
105	6120.96	36.9	2227	2268	2322	2284	2294	2279	2369	2351	2408	2401	2535	3079		2311	2373	2347	2398	2286	2229	2324	2331	2378	2460	2516	2931		2437	2499	2457	2591	2689	2627	2845	2878	2957	2968	2942	2904		3024	3135	3089	3141	3093	3090	3006	3062
106	6179.66	37.1	2202	2241	2305	2276	2278	2308	2369	2322	2402	2371	2493	3101		2315	2399	2350	2402	2243	2219	2326	2322	2384	2470	2518	2918		2424	2447	2459	2608	2691	2629	2841	2871	2955	2976	2942	2884		3032	3146	3056	3130	3097	3112	2996	3060
107	6238.49	37.1	2183	2216	2303	2241	2255	2279	2383	2305	2394	2400	2506	3082		2298	2386	2330	2366	2279	2204	2291	2292	2366	2466	2536	2911		2426	2431	2474	2558	2667	2639	2863	2865	2946	2974	2947	2903		3021	3171	3057	3113	3086	3102	2972	3028
108	6297.42	37.1	2159	2205	2297	2273	2241	2269	2340	2291	2383	2427	2500	3094		2310	2379	2331	2370	2257	2233	2307	2317	2367	2464	2518	2954		2456	2472	2441	2597	2655	2663	2841	2876	2941	2967	2936	2897		3067	3176	3070	3137	3067	3103	3000	3018
109	6356.36	37.1	2171	2238	2279	2250	2253	2225	2336	2335	2391	2388	2486	3099		2293	2362	2329	2350	2244	2197	2307	2309	2365	2429	2523	2909		2447	2452	2442	2569	2688	2619	2833	2860	2917	2936	2976	2858		3031	3138	3050	3096	3114	3082	3042	3027
110	6415.26	37	2169	2192	2264	2244	2229	2240	2348	2322	2373	2402	2502	3140		2281	2348	2338	2340	2258	2206	2306	2306	2373	2459	2500	2917		2409	2426	2453	2551	2644	2643	2794	2904	2923	2977	2919	2887		3051	3118	3044	3051	3033	3079	3010	3019
111	6474.01	37	2159	2208	2246	2223	2267	2230	2319	2285	2387	2368	2467	3108		2252	2363	2323	2355	2266	2185	2282	2295	2341	2475	2525	2888		2403	2462	2455	2570	2669	2613	2789	2851	2935	2976	2908	2886		3061	3155	3101	3131	3028	3070	2999	3033
112	6532.66	36.9	2150	2207	2295	2255	2248	2219	2370	2281	2391	2411	2520	3064		2282	2343	2315	2341	2259	2193	2335	2280	2351	2441	2512	2883		2413	2416	2421	2541	2663	2660	2793	2854	2934	2958	2914	2918		3030	3124	3040	3079	3061	3062	3031	3023
113	6591.38	36.8	2160	2183	2255	2221	2259	2239	2319	2297	2358	2387	2450	3081		2248	2342	2308	2353	2231	2194	2290	2277	2330	2463	2506	2903		2429	2444	2437	2569	2634	2625	2792	2842	2941	2949	2928	2846		2999	3146	3045	3107	3033	3071	3007	3047
114	6650.04	36.9	2142	2209	2244	2218	2217	2205	2335	2284	2377	2377	2451	3114		2279	2349	2289	2327	2229	2169	2267	2269	2320	2455	2504	2896		2398	2424	2404	2554	2658	2647	2799	2853	2915	2920	2912	2863		3041	3094	3003	3108	3054	3073	3031	3026
115	6708.8	37.1	2143	2197	2275	2236	2241	2242	2331	2250	2370	2354	2441	3073		2268	2316	2301	2336	2227	2180	2304	2299	2337	2451	2465	2913		2413	2447	2422	2548	2639	2603	2775	2843	2935	2915	2892	2872		3018	3139	3045	3071	3026	3099	3020	3045
116	6767.77	37	2150	2189	2247	2219	2250	2245	2331	2272	2362	2341	2469	3092		2284	2320	2290	2319	2225	2188	2272	2255	2349	2469	2449	2916		2389	2407	2433	2562	2612	2625	2784	2835	2919	2957	2903	2882		3028	3094	3059	3084	3055	3123	3060	3011
117	6826.72	37.1	2163	2161	2208	2220	2213	2227	2308	2285	2356	2358	2438	3085		2260	2363	2281	2368	2205	2170	2277	2262	2320	2442	2485	2911		2380	2417	2416	2550	2602	2636	2771	2878	2950	2937	2897	2871		3020	3115	3041	3068	3069	3096	2977	3019
118	6885.73	37	2135	2175	2241	2219	2241	2238	2293	2256	2354	2350	2462	3096		2241	2314	2303	2358	2228	2196	2299	2257	2302	2452	2452	2928		2409	2436	2422	2549	2603	2609	2771	2857	2916	2943	2910	2859		3029	3084	3037	3085	3023	3071	3015	3005
119	6944.65	37	2120	2153	2242	2224	2236	2217	2309	2272	2369	2352	2441	3087		2260	2320	2270	2321	2222	2168	2301	2233	2307	2438	2449	2838		2384	2399	2388	2522	2573	2628	2762	2808	2972	2909	2859	2843		3026	3115	3024	3029	3057	3120	2974	2984
120	7003.35	37	2126	2167	2226	2193	2206	2220	2319	2287	2345	2354	2451	3093		2247	2274	2282	2326	2203	2170	2266	2242	2309	2426	2443	2877		2384	2387	2377	2498	2624	2660	2792	2853	2919	2923	2921	2817		3002	3105	3016	3062	3022	3074	3016	3023
121	7061.99	37	2124	2156	2224	2241	2207	2210	2271	2249	2328	2344	2431	3081		2237	2286	2288	2328	2217	2149	2251	2234	2318	2414	2467	2878		2367	2431	2371	2523	2588	2636	2738	2842	2947	2935	2882	2837		3029	3102	3047	3052	3015	3090	2982	2988
122	7120.68	36.9	2125	2146	2207	2211	2214	2192	2274	2254	2336	2325	2453	3058		2228	2287	2296	2309	2199	2139	2256	2242	2330	2428	2434	2880		2397	2390	2390	2504	2598	2625	2787	2832	2964	2915	2896	2832		3021	3129	3014	3062	3043	3067	2976	3030
123	7179.47	37.1	2107	2156	2233	2247	2228	2222	2272	2265	2342	2336	2436	3069		2243	2269	2271	2311	2218	2153	2246	2237	2312	2437	2436	2878		2395	2398	2370	2503	2612	2639	2730	2785	2913	2906	2842	2854		3019	3113	3068	3042	3056	3049	3007	3020
124	7238.33	37.1	2105	2137	2211	2170	2188	2171	2265	2295	2326	2319	2428	3082		2248	2300	2258	2311	2188	2142	2292	2224	2319	2419	2453	2832		2345	2415	2349	2503	2593	2633	2756	2821	2930	2931	2891	2808		3013	3093	3024	3047	3038	3088	3016	3012
125	7297.23	37.1	2110	2137	2214	2187	2192	2200	2262	2219	2314	2314	2390	3066		2209	2272	2273	2283	2194	2161	2256	2244	2292	2410	2423	2878		2367	2359	2364	2498	2582	2614	2765	2826	2925	2895	2863	2826		3041	3121	3057	3053	3028	3082	2961	2981
126	7356.15	37.1	2114	2145	2207	2159	2202	2159	2251	2257	2317	2320	2370	3095		2249	2272	2261	2303	2196	2137	2261	2205	2300	2409	2418	2875		2369	2401	2372	2450	2582	2578	2751	2787	2900	2908	2867	2801		3032	3096	3002	3060	3029	3090	3003	2983
127	7415.04	37	2101	2148	2197	2172	2173	2182	2276	2240	2319	2295	2396	3060		2259	2281	2258	2325	2168	2129	2233	2245	2275	2378	2420	2896		2332	2360	2370	2466	2576	2600	2719	2791	2901	2881	2865	2809		3057	3102	3064	3063	3040	3082	2950	3020
128	7473.73	37.1	2098	2113	2204	2170	2174	2189	2258	2238	2341	2292	2385	3063		2238	2285	2244	2302	2188	2106	2246	2208	2290	2361	2404	2867		2344	2403	2354	2457	2574	2572	2742	2821	2905	2883	2878	2808		3032	3079	3068	3080	3059	3066	2991	3073
129	7532.43	36.9	2089	2143	2165	2174	2174	2200	2272	2215	2309	2288	2386	3060		2220	2271	2232	2310	2174	2094	2243	2199	2312	2411	2423	2870		2357	2384	2382	2465	2550	2606	2749	2799	2890	2883	2889	2777		3052	3138	3059	3078	3028	3105	2977	3010
130	7591.14	36.8	2072	2123	2177	2123	2165	2169	2276	2228	2323	2268	2397	3052		2208	2272	2238	2294	2178	2120	2232	2199	2297	2390	2426	2845		2356	2340	2359	2448	2562	2566	2742	2762	2860	2893	2882	2804		3008	3105	3050	3022	3032	3075	2974	3006
131	7649.89	36.8	2074	2131	2180	2143	2164	2197	2248	2209	2309	2306	2379	2993		2189	2260	2213	2278	2167	2119	2217	2184	2281	2360	2430	2836		2341	2362	2336	2438	2569	2584	2717	2779	2910	2918	2857	2765		3017	3116	3030	3039	3045	3074	2961	2975
132	7708.75	37.1	2068	2100	2192	2179	2157	2160	2247	2226	2309	2282	2347	3023		2212	2241	2227	2284	2138	2100	2192	2218	2242	2378	2410	2859		2324	2334	2341	2439	2526	2561	2720	2741	2859	2934	2851	2802		3011	3056	3022	3067	3065	3058	2940	2967
133	7767.65	37.1	2088	2108	2188	2151	2153	2172	2263	2205	2294	2252	2377	3045		2223	2257	2199	2300	2148	2110	2229	2164	2299	2383	2420	2824		2345	2355	2342	2456	2538	2582	2724	2773	2876	2883	2832	2785		3030	3094	2983	3045	3057	3102	2963	3006
134	7826.67	37.1	2087	2123	2168	2162	2174	2177	2253	2235	2266	2251	2361	3065		2202	2235	2216	2301	2145	2123	2216	2213	2306	2367	2394	2842		2336	2344	2320	2478	2529	2543	2705	2737	2842	2863	2825	2767		2975	3066	3010	3068	3072	3039	2960	2989
135	7885.58	37.1	2083	2090	2170	2154	2157	2158	2239	2199	2280	2266	2376	3040		2222	2254	2221	2270	2144	2090	2222	2187	2258	2362	2400	2825		2346	2364	2354	2460	2534	2571	2718	2745	2855	2944	2846	2790		2999	3092	2983	3058	3052	3058	2948	3016
136	7944.38	37	2063	2102	2181	2158	2170	2175	2211	2200	2261	2257	2369	3034		2173	2247	2195	2256	2140	2110	2209	2190	2255	2346	2406	2831		2344	2316	2315	2435	2508	2549	2720	2765	2832	2879	2831	2791		2970	3076	2990	3113	3071	3024	2933	2969
137	8003.09	37	2075	2095	2155	2146	2157	2164	2232	2213	2289	2248	2370	3084		2184	2248	2195	2277	2171	2119	2217	2195	2243	2370	2385	2829		2293	2321	2338	2405	2516	2556	2717	2766	2879	2896	2852	2752		2967	3091	3013	3045	3072	3062	2947	3010
138	8061.72	37	2029	2110	2145	2133	2140	2184	2227	2169	2265	2287	2350	3038		2191	2244	2205	2252	2169	2101	2200	2193	2269	2357	2379	2790		2324	2321	2318	2424	2507	2537	2694	2761	2866	2935	2817	2716		3028	3026	2999	3069	3037	3021	2948	2990
139	8120.37	36.9	2056	2084	2130	2146	2153	2172	2253	2185	2254	2244	2366	3013		2174	2228	2211	2257	2167	2125	2189	2185	2276	2357	2364	2793		2296	2328	2288	2436	2501	2549	2703	2772	2816	2888	2853	2753		3023	3072	3004	3074	3032	3025	2922	2967
140	8179.14	37.1	2044	2081	2138	2144	2131	2164	2206	2171	2274	2229	2347	3004		2181	2240	2215	2251	2143	2124	2199	2163	2260	2329	2359	2791		2302	2336	2320	2400	2522	2534	2725	2774	2819	2900	2790	2757		3017	3095	2966	3048	3044	3006	2934	2964
141	8238.09	37.1	2055	2093	2126	2113	2149	2142	2234	2197	2253	2261	2334	3049		2188	2209	2180	2230	2130	2103	2170	2185	2260	2344	2341	2831		2311	2308	2324	2389	2516	2526	2739	2751	2823	2866	2865	2742		3009	3047	2954	3083	3012	2968	2947	2953
142	8296.99	37.1	2055	2088	2150	2113	2125	2144	2220	2190	2273	2253	2329	3009		2164	2242	2183	2231	2127	2083	2198	2163	2213	2329	2380	2805		2305	2327	2296	2395	2517	2533	2690	2732	2844	2878	2813	2691		2965	3047	2968	3034	2987	3014	2937	2960
143	8355.86	37.1	2000	2077	2137	2120	2138	2139	2228	2171	2237	2234	2347	3013		2143	2194	2201	2244	2118	2092	2155	2161	2207	2326	2368	2813		2282	2289	2306	2372	2486	2515	2685	2748	2791	2903	2840	2754		2970	3031	2963	3024	2992	3022	2942	2920
144	8414.81	37.1	2028	2071	2141	2097	2100	2151	2218	2141	2237	2281	2335	3016		2155	2219	2197	2214	2137	2084	2160	2172	2209	2289	2349	2783		2304	2294	2293	2397	2508	2501	2699	2747	2806	2896	2810	2711		2969	3059	2940	3035	3046	2990	2971	2936
145	8473.48	37	2018	2081	2119	2121	2109	2140	2217	2186	2265	2243	2315	3015		2143	2198	2177	2211	2115	2102	2143	2165	2234	2331	2342	2802		2271	2321	2289	2389	2536	2512	2699	2765	2857	2884	2832	2744		2981	3057	2975	3014	3016	3012	2959	2965
146	8532.17	36.9	1996	2054	2135	2102	2090	2136	2188	2158	2258	2222	2347	3037		2140	2235	2161	2215	2155	2114	2177	2150	2221	2300	2347	2805		2265	2310	2289	2394	2504	2469	2709	2750	2835	2909	2852	2728		2978	3015	2965	3047	3003	3016	2950	2985
147	8590.85	36.8	2029	2084	2104	2118	2107	2138	2187	2158	2275	2245	2304	2980		2162	2211	2201	2215	2109	2078	2175	2172	2221	2324	2354	2753		2282	2287	2267	2394	2487	2500	2670	2756	2765	2822	2806	2728		2978	3024	2950	3022	3009	3014	2969	2963
148	8649.55	36.8	2021	2069	2117	2088	2103	2136	2187	2152	2237	2197	2295	3034		2139	2190	2190	2203	2109	2070	2172	2172	2224	2274	2355	2786		2296	2273	2277	2399	2506	2517	2688	2737	2807	2846	2809	2700		2965	3038	2971	3034	3001	2975	2921	2967
149	8708.39	37	1982	2031	2098	2084	2105	2105	2200	2153	2231	2224	2303	3029		2166	2194	2146	2200	2103	2068	2151	2118	2213	2297	2348	2769		2270	2303	2281	2399	2505	2526	2673	2711	2780	2881	2812	2703		2969	3047	2956	3013	2981	3020	2919	2925
150	8767.53	37.1	2021	2042	2093	2076	2090	2086	2162	2150	2229	2201	2283	3027		2111	2197	2178	2187	2119	2086	2114	2120	2189	2256	2334	2762		2263	2278	2250	2372	2463	2489	2666	2724	2786	2850	2781	2689		2893	3004	2973	3005	2949	2971	2936	2960
151	8826.5	37.1	2023	2063	2093	2083	2091	2115	2181	2134	2240	2225	2296	2964		2112	2182	2173	2198	2115	2064	2162	2130	2190	2291	2325	2740		2268	2261	2275	2390	2479	2506	2675	2744	2760	2874	2781	2709		2961	3012	2968	3016	2961	2994	2961	2959
152	8885.37	37.1	1981	2037	2085	2099	2079	2097	2165	2151	2218	2187	2285	3021		2111	2163	2167	2181	2138	2087	2129	2125	2190	2254	2336	2769		2285	2261	2274	2382	2491	2484	2658	2732	2780	2822	2805	2713		2986	2981	2951	3001	2962	3022	2933	2913
153	8944.12	37	1985	2040	2068	2076	2080	2123	2174	2121	2210	2194	2280	2969		2124	2161	2153	2199	2097	2076	2117	2118	2171	2250	2325	2742		2264	2241	2282	2358	2456	2512	2670	2699	2765	2829	2821	2691		2929	3027	2935	2970	2973	2960	2936	2910
154	9002.76	37	1987	2038	2048	2079	2087	2090	2166	2111	2191	2190	2302	3001		2105	2146	2151	2181	2107	2069	2131	2099	2179	2276	2337	2706		2231	2218	2240	2385	2465	2495	2648	2706	2793	2843	2796	2700		2944	2994	2977	2992	2936	2986	2937	2887
155	9061.39	37	1997	2016	2070	2073	2074	2086	2161	2128	2204	2199	2296	2977		2129	2137	2138	2171	2106	2027	2122	2096	2163	2245	2322	2698		2244	2244	2234	2354	2470	2465	2645	2683	2790	2848	2785	2690		2906	2985	2932	2970	2941	3004	2877	2929
156	9120.08	36.9	1984	2013	2063	2070	2091	2092	2155	2107	2188	2184	2277	2947		2121	2139	2159	2176	2087	2065	2118	2096	2189	2266	2291	2721		2233	2259	2264	2361	2457	2473	2647	2686	2766	2813	2761	2661		2931	3020	2928	3009	2960	2981	2901	2915
157	9179.31	37.1	1969	2003	2072	2045	2063	2074	2140	2106	2196	2169	2260	2952		2111	2139	2161	2174	2096	2046	2117	2103	2167	2227	2305	2741		2225	2220	2251	2357	2461	2447	2643	2683	2747	2791	2814	2667		2920	2988	2966	2976	2936	2973	2892	2913
158	9238.21	37.1	1993	2032	2082	2042	2037	2053	2156	2120	2206	2187	2270	2972		2124	2155	2143	2180	2095	2059	2121	2115	2172	2262	2313	2751		2222	2231	2237	2394	2461	2473	2646	2707	2760	2793	2769	2677		2963	2966	2927	2977	2939	2960	2908	2894
159	9297.09	37.1	1957	2012	2053	2039	2064	2084	2137	2124	2205	2170	2254	2942		2114	2158	2156	2176	2096	2046	2107	2097	2165	2249	2323	2711		2226	2239	2225	2356	2475	2483	2616	2685	2748	2814	2750	2694		2957	2994	2934	2973	2927	2989	2898	2902
160	9356.02	37.1	1968	1999	2056	2065	2047	2040	2141	2095	2182	2176	2291	2981		2124	2130	2124	2174	2064	2040	2118	2085	2173	2241	2298	2742		2259	2210	2227	2345	2446	2472	2636	2694	2757	2809	2808	2644		2934	2980	2946	2986	2941	2977	2871	2902
161	9414.85	37.1	1984	1983	2094	2034	2077	2076	2163	2130	2174	2147	2248	2972		2106	2147	2135	2160	2080	2037	2125	2102	2174	2236	2293	2719		2230	2196	2215	2341	2467	2482	2606	2659	2731	2779	2795	2649		2945	3004	2932	2940	2897	2965	2907	2909
162	9473.53	37	1960	2023	2072	2027	2071	2058	2147	2117	2176	2184	2263	2946		2114	2177	2146	2179	2070	2035	2123	2087	2161	2233	2280	2729		2239	2211	2219	2362	2478	2514	2581	2678	2732	2788	2759	2679		2939	3001	2943	2975	2907	2960	2900	2915
163	9532.22	36.9	1947	1988	2065	2053	2059	2060	2135	2123	2212	2169	2265	2976		2110	2128	2120	2192	2071	2047	2104	2095	2140	2232	2299	2706		2254	2206	2231	2350	2430	2475	2608	2666	2769	2813	2763	2675		2904	3033	2904	2992	2936	2989	2905	2923
164	9590.85	36.8	1957	1982	2057	2022	2055	2074	2128	2105	2165	2166	2266	2955		2091	2141	2132	2207	2074	2048	2125	2100	2168	2237	2283	2697		2205	2225	2204	2386	2438	2475	2595	2674	2752	2776	2771	2678		2919	2989	2954	2968	2938	2965	2874	2907
165	9649.55	36.8	1955	1976	2038	2054	2032	2038	2143	2113	2196	2156	2226	2932		2115	2135	2144	2172	2045	2028	2120	2099	2143	2221	2298	2733		2231	2224	2248	2352	2452	2490	2634	2662	2766	2793	2748	2662		2944	2979	2955	2975	2936	2974	2924	2909
166	9708.37	37	1952	1992	2049	2044	2058	2056	2147	2113	2157	2165	2243	2951		2113	2154	2115	2190	2073	2051	2119	2087	2155	2241	2283	2659		2226	2234	2237	2344	2432	2438	2630	2664	2751	2763	2766	2633		2903	2983	2943	2984	2901	2969	2902	2918
167	9767.25	37.1	1949	1981	2038	2041	2047	2029	2118	2099	2157	2158	2248	2951		2092	2161	2099	2165	2077	2018	2116	2063	2140	2236	2279	2722		2202	2210	2237	2328	2419	2480	2619	2662	2776	2793	2739	2617		2921	2976	2946	2990	2900	2960	2886	2941
168	9826.19	37.1	1943	2004	2008	2032	2052	2053	2128	2085	2139	2173	2230	2944		2087	2142	2110	2165	2075	2021	2102	2068	2143	2228	2265	2688		2208	2212	2229	2337	2430	2501	2614	2665	2762	2778	2712	2628		2920	3028	2917	2979	2908	2958	2881	2949
169	9885.09	37.1	1962	1976	2061	2026	2052	2039	2098	2103	2141	2156	2241	2908		2096	2125	2125	2166	2082	2042	2084	2087	2135	2248	2267	2693		2212	2214	2205	2326	2433	2462	2632	2664	2758	2763	2761	2627		2933	2996	2922	3004	2945	2974	2881	2903
170	9943.77	37	1950	1978	2035	2025	2050	2035	2095	2097	2188	2164	2229	2946		2090	2138	2121	2150	2063	2003	2108	2085	2127	2238	2260	2713		2170	2212	2201	2316	2435	2449	2606	2661	2779	2782	2741	2648		2911	2963	2914	2967	2931	2956	2882	2906
171	10002.4	37	1948	1974	2014	2034	2023	2020	2134	2081	2189	2138	2211	2921		2106	2147	2093	2155	2071	1997	2082	2079	2120	2236	2248	2687		2188	2214	2232	2318	2428	2473	2589	2636	2743	2794	2721	2655		2927	3022	2922	2971	2894	2972	2869	2882
172	10061.1	36.8	1952	1974	2040	2032	2003	2034	2102	2114	2139	2139	2220	2917		2078	2114	2125	2157	2065	2040	2088	2072	2133	2234	2257	2696		2202	2222	2219	2326	2414	2450	2634	2663	2780	2806	2737	2640		2903	2961	2909	2940	2920	2964	2848	2860
173	10119.8	36.9	1909	1993	2019	2029	2038	2041	2108	2079	2170	2148	2235	2941		2072	2120	2082	2152	2051	2015	2051	2054	2135	2212	2276	2692		2208	2190	2199	2307	2425	2448	2582	2635	2778	2776	2721	2635		2920	2994	2890	2967	2932	2974	2859	2892
174	10178.5	37.1	1933	1980	2024	2014	2034	2027	2101	2074	2160	2140	2213	2908		2070	2137	2107	2163	2065	1994	2085	2071	2131	2255	2263	2680		2196	2206	2185	2278	2399	2474	2579	2641	2730	2779	2709	2613		2929	3005	2884	2921	2937	2951	2866	2871
175	10237.4	37.1	1909	1993	2033	2020	2005	2017	2077	2092	2143	2144	2223	2913		2083	2109	2083	2158	2039	2012	2077	2080	2117	2215	2259	2687		2174	2193	2208	2288	2394	2423	2566	2624	2729	2784	2738	2646		2916	3004	2924	2940	2956	2945	2876	2877
176	10296.3	37.1	1939	1963	2017	2004	2003	2034	2081	2072	2160	2117	2220	2912		2066	2124	2092	2122	2037	1991	2080	2059	2124	2193	2251	2663		2178	2190	2187	2306	2391	2434	2587	2638	2745	2753	2724	2623		2908	2952	2875	2923	2948	2931	2863	2865
177	10355.2	37.1	1907	1985	2032	2013	2007	2016	2126	2077	2151	2116	2217	2954		2068	2125	2088	2141	2038	2022	2037	2041	2130	2202	2261	2685		2191	2182	2176	2304	2406	2444	2591	2672	2754	2769	2721	2637		2927	2968	2866	2931	2959	2915	2857	2860
178	10414.1	37.1	1930	1963	1993	2014	2036	2007	2092	2068	2140	2122	2231	2903		2046	2129	2073	2123	2041	1994	2085	2049	2120	2200	2259	2672		2213	2201	2177	2308	2400	2431	2569	2637	2747	2801	2722	2634		2931	2965	2898	2933	2912	2925	2865	2885
179	10472.7	37	1926	1957	2018	2006	2004	2006	2094	2072	2134	2120	2200	2894		2083	2107	2073	2128	2034	1993	2053	2061	2097	2217	2242	2654		2180	2185	2176	2297	2389	2421	2640	2632	2737	2785	2752	2648		2900	2979	2899	2923	2950	2949	2872	2851
180	10531.3	36.9	1904	1967	2030	1999	2018	2006	2091	2059	2123	2112	2187	2923		2075	2138	2090	2142	2035	1976	2058	2051	2129	2205	2243	2653		2208	2186	2199	2289	2402	2445	2579	2637	2737	2764	2741	2619		2888	2962	2889	2947	2930	2922	2848	2864
181	10590	36.9	1895	1977	2009	2004	2024	1990	2104	2059	2119	2114	2205	2886		2052	2119	2072	2110	2039	2002	2056	2058	2132	2189	2210	2624		2185	2188	2170	2283	2390	2426	2566	2643	2747	2767	2742	2603		2899	2984	2867	2955	2917	2911	2857	2840
182	10648.7	37.1	1924	1968	2005	1999	2020	1988	2084	2054	2129	2097	2206	2915		2073	2095	2082	2108	2032	1991	2073	2042	2098	2192	2235	2661		2183	2164	2159	2272	2377	2413	2564	2632	2744	2789	2714	2611		2872	2932	2866	2928	2922	2913	2887	2844
183	10707.5	37.1	1901	1939	1974	1976	2003	1992	2078	2038	2118	2123	2208	2876		2068	2093	2095	2108	2044	2003	2046	2035	2113	2149	2234	2614		2178	2193	2160	2286	2353	2402	2566	2648	2730	2774	2692	2646		2888	2960	2865	2915	2975	2945	2852	2849
184	10766.4	37.1	1902	1956	2001	1998	2007	2020	2085	2054	2106	2111	2195	2890		2046	2099	2082	2106	2047	1973	2019	2031	2091	2182	2217	2673		2171	2185	2166	2272	2353	2408	2556	2615	2754	2786	2706	2617		2902	2969	2881	2940	2911	2927	2882	2826
185	10825.4	37.1	1877	1975	1974	2002	1996	2004	2067	2054	2120	2128	2218	2852		2056	2112	2070	2099	2035	1963	2059	2036	2114	2159	2225	2634		2174	2170	2154	2285	2356	2393	2571	2636	2671	2773	2716	2598		2884	2948	2874	2897	2928	2874	2847	2849
186	10884.2	37.1	1903	1941	2010	1979	1987	1976	2084	2049	2132	2111	2182	2875		2066	2077	2089	2103	2040	1984	2055	2055	2106	2166	2233	2641		2165	2172	2137	2257	2371	2395	2555	2623	2728	2755	2723	2569		2894	2963	2870	2924	2920	2926	2857	2841
187	10943	37.1	1895	1913	1979	1971	1978	1992	2071	2032	2121	2083	2218	2870		2064	2091	2071	2101	2026	1952	2021	2027	2093	2180	2214	2634		2150	2155	2129	2261	2354	2381	2531	2657	2724	2722	2701	2594		2887	2991	2872	2889	2909	2911	2852	2858
188	11001.6	37	1884	1926	1993	1973	1990	1979	2067	2051	2110	2113	2164	2875		2063	2096	2054	2111	2015	1949	2030	2027	2122	2183	2226	2631		2160	2154	2167	2241	2351	2375	2535	2620	2688	2755	2697	2578		2900	2928	2860	2913	2899	2929	2859	2821
189	11060.3	36.8	1878	1937	1989	1988	1973	1989	2059	2039	2134	2104	2183	2897		2038	2091	2071	2095	2042	1979	2023	2044	2086	2181	2210	2613		2149	2131	2142	2239	2340	2381	2535	2591	2707	2747	2714	2599		2904	2952	2883	2931	2911	2921	2841	2824
190	11119.1	36.9	1857	1908	1974	1963	1978	1994	2064	2026	2080	2073	2152	2878		2027	2078	2072	2083	2019	1949	2021	2004	2072	2162	2193	2631		2147	2156	2166	2238	2342	2355	2544	2621	2718	2729	2693	2577		2882	2931	2879	2883	2902	2899	2829	2837
191	11177.9	37.1	1868	1933	1961	1953	1969	1976	2047	2004	2093	2081	2167	2861		2040	2059	2086	2101	2005	1954	2008	2022	2073	2145	2204	2646		2135	2136	2127	2232	2316	2396	2530	2600	2673	2722	2685	2592		2873	2953	2852	2838	2925	2909	2804	2828
192	11236.8	37.1	1893	1930	1965	1944	1995	1966	2040	2039	2134	2101	2165	2870		2030	2070	2070	2077	2011	1957	2025	2017	2081	2125	2206	2638		2136	2149	2143	2210	2343	2381	2524	2579	2673	2726	2686	2553		2869	2987	2888	2897	2887	2911	2829	2825
193	11295.7	37.1	1860	1928	1971	1949	1972	1972	2075	2053	2117	2077	2174	2871		2044	2059	2050	2077	2027	1967	2013	2022	2055	2119	2171	2623		2146	2131	2154	2251	2357	2369	2490	2632	2703	2697	2676	2594		2909	2930	2895	2876	2878	2901	2825	2803
194	11354.6	37.1	1859	1922	1972	1943	1974	1976	2057	2010	2116	2100	2160	2864		2012	2090	2084	2105	2011	1965	1998	2003	2102	2159	2199	2634		2116	2126	2134	2205	2335	2373	2486	2573	2659	2754	2692	2604		2886	2944	2897	2895	2883	2883	2825	2842
195	11413.3	37	1870	1923	1944	1945	1976	1958	2057	2038	2088	2068	2178	2854		2023	2059	2059	2077	2035	1936	2010	2000	2075	2133	2187	2610		2156	2130	2122	2234	2331	2350	2462	2605	2660	2717	2658	2592		2882	2920	2874	2826	2858	2910	2817	2826
196	11472	37	1857	1923	1973	1952	1999	1972	2060	2017	2096	2078	2149	2834		2044	2066	2094	2080	2013	1939	2011	1998	2088	2170	2209	2603		2140	2121	2123	2231	2336	2355	2502	2615	2659	2706	2660	2589		2877	2912	2883	2853	2891	2917	2774	2784
197	11530.6	36.9	1836	1911	1975	1928	1960	1977	2051	2018	2057	2060	2135	2853		2034	2064	2061	2092	2020	1952	1977	2008	2049	2128	2196	2625		2121	2121	2135	2201	2323	2354	2486	2590	2657	2688	2666	2560		2843	2894	2871	2874	2882	2932	2823	2768
198	11589.4	36.9	1850	1908	1952	1944	1958	1952	2046	2016	2089	2077	2152	2841		2025	2060	2062	2075	2011	1951	2019	2007	2051	2131	2191	2615		2127	2119	2116	2233	2302	2375	2482	2589	2659	2729	2664	2600		2852	2889	2858	2891	2862	2920	2821	2781
199	11648.1	37	1835	1907	1971	1937	1945	1955	2007	2002	2084	2077	2152	2832		2054	2066	2046	2105	2015	1983	1997	1982	2068	2148	2182	2597		2158	2145	2113	2224	2330	2361	2465	2576	2630	2694	2666	2564		2855	2893	2855	2815	2863	2899	2792	2783
200	11707	37	1852	1917	1957	1950	1958	1962	2049	2005	2063	2058	2133	2840		2022	2077	2055	2064	1993	1958	2011	1997	2053	2120	2214	2609		2116	2087	2124	2212	2316	2380	2476	2573	2644	2672	2654	2565		2861	2911	2834	2866	2896	2895	2785	2805
201	11765.9	37.1	1851	1907	1959	1912	1941	1955	2025	2009	2083	2057	2107	2870		2013	2041	2024	2074	2018	1938	2013	2001	2061	2141	2173	2628		2127	2111	2137	2224	2323	2322	2478	2555	2655	2679	2660	2567		2867	2893	2823	2860	2840	2902	2797	2795
202	11824.8	37.1	1847	1872	1970	1943	1955	1990	2031	2022	2072	2053	2176	2816		2011	2030	2041	2064	2020	1984	1980	1993	2055	2138	2183	2619		2090	2103	2118	2208	2297	2354	2500	2605	2662	2693	2629	2577		2860	2883	2838	2869	2858	2906	2832	2798
203	11883.6	37.1	1834	1895	1961	1940	1957	1980	2031	1993	2073	2060	2155	2844		2016	2072	2040	2065	1979	1950	2013	1965	2048	2095	2167	2605		2129	2101	2130	2204	2316	2362	2499	2566	2646	2693	2680	2581		2849	2918	2830	2842	2863	2922	2762	2782
204	11942.2	37.1	1828	1890	1936	1923	1953	1966	2028	1991	2083	2056	2131	2827		2033	2058	2026	2064	1988	1961	1999	1975	2044	2120	2170	2619		2135	2082	2139	2204	2325	2334	2458	2556	2673	2678	2646	2568		2854	2892	2823	2850	2837	2874	2804	2784
205	12000.9	36.9	1849	1907	1961	1909	1948	1957	2021	1998	2060	2056	2137	2835		1993	2058	2021	2079	1982	1964	2005	1984	2058	2101	2159	2597		2102	2120	2113	2229	2323	2365	2489	2548	2642	2671	2646	2569		2846	2884	2831	2892	2859	2898	2818	2761
206	12059.5	36.8	1822	1874	1930	1907	1926	1952	2036	1981	2068	2063	2150	2819		2018	2062	2053	2078	2000	1916	2005	1969	2048	2135	2193	2576		2111	2086	2159	2203	2353	2348	2456	2551	2625	2669	2636	2577		2842	2885	2841	2877	2883	2894	2798	2791
207	12118.2	36.9	1844	1911	1945	1914	1933	1946	2008	2000	2067	2024	2134	2803		1992	2059	2051	2060	1970	1944	1990	1975	2041	2102	2172	2627		2135	2084	2122	2215	2316	2347	2443	2553	2633	2657	2633	2568		2810	2928	2823	2848	2850	2922	2777	2785
208	12177	37	1834	1876	1950	1930	1951	1967	2007	1998	2079	2051	2140	2809		2012	2020	2023	2047	1985	1936	1995	1981	2045	2112	2179	2594		2101	2089	2101	2200	2303	2323	2485	2542	2613	2672	2627	2581		2822	2880	2820	2826	2852	2904	2809	2774
209	12235.9	37.1	1816	1886	1931	1910	1943	1926	2038	1994	2091	2035	2125	2803		2013	2054	2023	2053	2004	1946	1977	1966	2029	2118	2158	2591		2101	2097	2098	2211	2351	2335	2456	2574	2621	2647	2640	2591		2846	2887	2810	2844	2852	2878	2820	2793
210	12294.9	37.1	1806	1876	1952	1906	1926	1936	2025	1978	2080	2049	2130	2810		2004	2063	2011	2062	2008	1943	1976	1961	2022	2110	2165	2584		2093	2126	2115	2194	2305	2321	2462	2533	2626	2677	2629	2611		2856	2909	2837	2860	2852	2852	2816	2771
211	12353.8	37.1	1815	1852	1952	1952	1906	1933	2002	2006	2064	2042	2115	2766		2028	2052	2016	2055	1988	1939	1963	1982	2020	2093	2150	2562		2106	2077	2110	2195	2332	2310	2466	2528	2598	2674	2612	2587		2811	2836	2772	2863	2850	2874	2795	2760
212	12412.5	37	1801	1852	1934	1920	1921	1953	2011	1992	2057	2044	2116	2791		1995	2037	1997	2040	1969	1948	1978	1981	2003	2126	2132	2596		2120	2105	2083	2177	2321	2313	2459	2534	2621	2654	2628	2603		2791	2878	2836	2876	2838	2881	2798	2770
213	12471.1	37	1801	1877	1916	1919	1907	1940	2010	1984	2062	2052	2117	2785		2001	2024	2013	2073	1975	1949	1983	1970	2037	2125	2144	2575		2126	2096	2098	2187	2308	2304	2467	2538	2618	2640	2627	2586		2830	2887	2808	2868	2864	2889	2774	2792
214	12529.8	37	1804	1858	1917	1931	1924	1966	1999	1985	2046	2036	2094	2806		1997	2019	2031	2059	1982	1940	1984	1972	2039	2093	2156	2581		2086	2081	2061	2187	2319	2318	2451	2546	2609	2651	2626	2582		2858	2923	2793	2907	2841	2853	2770	2796
215	12588.4	37	1807	1861	1924	1923	1928	1935	1994	1999	2045	2021	2093	2801		2021	2051	2009	2062	1968	1923	1973	1954	2031	2090	2126	2576		2097	2083	2091	2196	2317	2326	2459	2549	2635	2661	2670	2607		2811	2890	2803	2880	2860	2841	2785	2785
216	12647.2	37.1	1813	1873	1927	1924	1909	1943	2015	1988	2055	2027	2098	2819		1964	2021	2013	2057	1969	1915	1970	1956	2019	2096	2163	2572		2090	2080	2039	2195	2303	2298	2468	2524	2601	2656	2639	2623		2836	2880	2814	2887	2849	2875	2795	2770
217	12706.1	37.1	1807	1870	1917	1912	1921	1934	1999	1968	2039	2029	2089	2813		1985	2039	2021	2071	1964	1934	1964	1967	2026	2126	2136	2593		2094	2089	2061	2157	2278	2299	2475	2516	2610	2686	2650	2623		2844	2884	2821	2860	2844	2899	2767	2785
218	12765	37.1	1799	1877	1933	1898	1914	1915	1964	1982	2057	2024	2102	2814		1996	2021	2021	2051	1965	1947	1972	1972	2020	2089	2140	2585		2106	2065	2076	2193	2282	2320	2474	2538	2610	2677	2612	2560		2824	2900	2796	2888	2820	2847	2785	2810
219	12823.9	37.1	1801	1853	1922	1927	1913	1936	1986	1989	2048	2016	2092	2813		2020	2031	2029	2080	1960	1922	1973	1981	2026	2091	2121	2592		2085	2079	2050	2198	2273	2293	2483	2556	2634	2642	2662	2641		2836	2827	2788	2836	2827	2836	2753	2793
220	12882.7	37.1	1776	1877	1937	1909	1910	1916	1984	1943	2023	2014	2080	2787		1978	2027	2013	2067	1963	1940	1974	1941	2017	2087	2168	2582		2087	2108	2070	2170	2315	2308	2482	2561	2601	2656	2645	2611		2831	2898	2768	2873	2808	2861	2769	2791
221	12941.5	37	1797	1852	1918	1907	1909	1925	1991	1947	2036	2029	2098	2822		1988	2029	2014	2081	1975	1916	1971	1962	2012	2066	2150	2613		2078	2064	2035	2216	2288	2333	2460	2541	2635	2659	2623	2610		2800	2890	2800	2845	2815	2830	2796	2782
222	13000.2	36.9	1795	1843	1913	1929	1921	1934	2009	1943	2040	2026	2122	2761		2006	2028	1996	2062	1977	1921	1955	1926	2015	2074	2153	2622		2102	2062	2054	2169	2297	2321	2469	2522	2621	2661	2622	2560		2819	2857	2806	2826	2819	2863	2785	2805
223	13058.8	36.8	1787	1865	1918	1920	1901	1930	2004	1956	2037	2034	2112	2785		1977	2014	2025	2040	1960	1931	1944	1954	2034	2080	2112	2596		2071	2057	2033	2178	2274	2336	2511	2529	2620	2643	2629	2588		2834	2877	2836	2847	2848	2880	2758	2808
224	13117.5	37.1	1797	1875	1902	1923	1898	1937	1978	1960	2048	2037	2087	2807		2013	2015	2022	2077	1986	1908	1947	1985	2014	2061	2133	2582		2099	2074	2080	2184	2261	2314	2475	2550	2610	2659	2594	2606		2812	2907	2829	2814	2820	2890	2763	2784
225	13176.4	37.1	1789	1878	1935	1933	1925	1894	1982	1954	2002	2014	2110	2782		1991	1999	2004	2050	1939	1924	1976	1957	1985	2069	2120	2582		2066	2078	2053	2169	2264	2296	2464	2520	2604	2657	2635	2631		2857	2893	2812	2868	2789	2791	2787	2811
226	13235.2	37.1	1792	1863	1917	1937	1909	1912	1985	1964	2026	2030	2081	2772		1978	2003	1987	2046	1957	1919	1932	1929	1997	2066	2143	2586		2069	2058	2034	2159	2270	2321	2448	2503	2630	2614	2611	2585		2790	2858	2775	2805	2837	2874	2789	2804
227	13294.1	37.1	1800	1857	1898	1904	1897	1908	1982	1951	2038	2035	2083	2770		1998	2027	2020	2055	1946	1907	1979	1929	2032	2063	2126	2588		2078	2053	2039	2133	2269	2320	2439	2528	2602	2673	2632	2618		2860	2877	2783	2835	2815	2841	2811	2778
228	13353	37	1791	1846	1905	1908	1905	1916	1982	1968	2019	1996	2078	2776		1968	2010	2004	2047	1963	1934	1962	1959	1989	2067	2134	2575		2061	2067	2058	2175	2264	2322	2454	2524	2626	2617	2607	2587		2838	2874	2812	2834	2805	2852	2743	2792
229	13411.7	37	1776	1886	1929	1911	1917	1912	1968	1976	2017	2019	2086	2787		1962	1989	2016	2034	1978	1914	1956	1931	2014	2059	2117	2585		2089	2057	2070	2157	2264	2335	2436	2509	2658	2644	2606	2580		2809	2869	2806	2833	2841	2846	2775	2760
230	13470.3	37	1792	1859	1903	1909	1899	1917	1985	1967	2032	2017	2076	2788		1968	1999	2006	2020	1956	1920	1965	1931	2009	2069	2117	2623		2077	2082	2031	2161	2281	2311	2451	2504	2631	2653	2606	2564		2826	2881	2796	2844	2791	2852	2738	2830
231	13529	36.7	1772	1848	1891	1877	1903	1892	1972	1959	2008	1996	2084	2770		1982	2003	2018	2027	1945	1909	1956	1965	1984	2057	2122	2604		2044	2039	2017	2157	2254	2325	2462	2488	2594	2646	2589	2607		2837	2858	2840	2845	2793	2868	2760	2745
232	13587.6	36.9	1795	1841	1908	1905	1896	1902	1978	1948	2018	2015	2084	2782		1963	1995	1996	2044	1955	1903	1987	1948	1985	2064	2116	2592		2075	2041	2016	2159	2258	2313	2456	2504	2618	2600	2608	2586		2816	2840	2802	2812	2810	2852	2741	2756
233	13646.5	37	1760	1848	1897	1875	1915	1872	1960	1955	2018	1980	2054	2751		1979	1992	1978	2034	1946	1906	1946	1952	1989	2061	2100	2624		2065	2035	2042	2161	2244	2280	2456	2502	2564	2603	2596	2610		2824	2857	2785	2825	2788	2826	2751	2772
234	13705.3	37	1766	1845	1910	1891	1894	1896	1988	1929	2028	2021	2087	2745		1988	1990	1992	2033	1957	1910	1938	1936	1996	2062	2092	2610		2065	2036	2047	2149	2269	2278	2427	2505	2617	2618	2568	2560		2779	2849	2798	2788	2774	2837	2736	2799
235	13764.2	37.1	1767	1842	1897	1884	1884	1901	1966	1933	2020	1984	2060	2788		1956	2008	2000	2039	1976	1909	1939	1934	1999	2052	2097	2607		2046	2028	2060	2149	2244	2286	2445	2504	2610	2600	2584	2622		2787	2847	2774	2812	2765	2842	2738	2718
236	13823.1	37.1	1775	1830	1884	1887	1889	1904	1947	1931	2013	1997	2114	2791		1974	2002	1992	2010	1959	1918	1921	1899	1973	2073	2096	2629		2067	2042	2074	2148	2244	2310	2482	2519	2614	2573	2584	2540		2797	2829	2777	2804	2736	2839	2751	2760
237	13881.8	37	1784	1845	1886	1878	1875	1896	1982	1917	1989	1984	2065	2767		1948	1988	1979	2011	1955	1912	1936	1927	1978	2081	2073	2578		2064	2034	2024	2129	2225	2291	2444	2512	2599	2603	2581	2569		2802	2862	2796	2815	2776	2831	2738	2761
238	13940.4	37	1755	1848	1893	1886	1891	1910	1950	1921	1997	2018	2093	2762		1988	1979	1971	2033	1942	1893	1973	1944	1983	2051	2105	2563		2063	2060	2041	2134	2259	2300	2457	2508	2573	2613	2615	2555		2801	2853	2805	2822	2759	2795	2755	2757
239	13999	36.9	1763	1851	1911	1871	1866	1891	1954	1930	2021	1999	2064	2724		1967	2026	1989	2022	1925	1887	1940	1929	1973	2052	2094	2590		2068	2038	2050	2124	2238	2282	2428	2485	2600	2602	2594	2569		2806	2855	2800	2787	2757	2828	2739	2760
240	14057.6	37	1759	1845	1888	1875	1892	1892	1936	1931	1990	1995	2082	2748		1964	1980	1955	2019	1952	1901	1938	1933	1983	2059	2076	2569		2054	2048	2056	2128	2210	2267	2427	2483	2583	2584	2574	2565		2787	2831	2775	2767	2784	2809	2733	2761
241	14116.4	37.1	1761	1813	1896	1858	1913	1867	1952	1933	2020	1978	2045	2776		1956	1967	1944	2042	1938	1901	1936	1927	1970	2040	2106	2621		2049	2015	2022	2159	2212	2279	2415	2499	2583	2602	2589	2555		2792	2808	2757	2783	2752	2817	2762	2748
242	14175.2	37.1	1746	1825	1873	1837	1904	1875	1963	1935	1998	1984	2073	2745		1968	1972	1981	1997	1923	1897	1917	1912	1973	2046	2083	2571		2041	2033	2042	2130	2215	2296	2431	2467	2611	2629	2603	2554		2766	2831	2745	2775	2730	2812	2714	2758
243	14234	37.1	1758	1838	1895	1853	1869	1892	1958	1945	1999	2007	2060	2782		1954	1996	1947	2006	1951	1887	1933	1910	1986	2027	2106	2595		2054	2035	2043	2130	2230	2268	2418	2493	2613	2611	2613	2585		2776	2823	2785	2779	2773	2797	2736	2740
244	14293	37.1	1746	1814	1855	1878	1869	1877	1950	1910	1992	1993	2043	2743		1960	1983	1946	2006	1949	1882	1927	1920	1948	2020	2085	2579		2041	2027	2037	2128	2222	2278	2407	2475	2579	2613	2554	2563		2775	2836	2776	2790	2727	2820	2720	2779
245	14351.8	37.1	1751	1836	1870	1858	1864	1886	1960	1922	2008	1984	2055	2735		1946	1980	1968	2011	1932	1896	1958	1924	1957	2048	2064	2557		2042	2012	2033	2109	2238	2269	2431	2462	2530	2605	2597	2564		2753	2821	2753	2767	2738	2805	2716	2734
246	14410.4	37	1738	1831	1872	1852	1858	1899	1944	1930	1987	1973	2049	2741		1961	1980	1954	2004	1953	1896	1912	1941	1945	2035	2073	2573		2050	2006	2021	2133	2235	2265	2376	2465	2564	2588	2568	2542		2771	2821	2771	2803	2746	2812	2750	2734
247	14469	36.9	1752	1815	1884	1856	1865	1877	1928	1953	1996	1976	2040	2733		1919	2003	1954	2012	1941	1884	1916	1925	1981	2027	2052	2627		2052	2033	2039	2116	2218	2275	2420	2472	2587	2598	2587	2542		2766	2854	2778	2776	2774	2783	2724	2732
248	14527.7	36.8	1739	1824	1866	1863	1870	1879	1946	1905	1969	2009	2039	2751		1950	1987	1958	2016	1912	1895	1942	1919	1969	2035	2060	2572		2047	2019	2069	2135	2237	2249	2412	2439	2562	2561	2613	2531		2773	2826	2739	2804	2784	2808	2729	2711
249	14586.4	36.9	1743	1804	1864	1865	1860	1865	1937	1957	1973	1975	2036	2732		1960	2037	1942	2019	1923	1872	1942	1949	1974	2003	2054	2605		2040	2027	2029	2134	2232	2226	2413	2462	2581	2552	2581	2527		2744	2857	2776	2811	2771	2766	2717	2762
250	14645.3	37.1	1780	1807	1891	1852	1893	1883	1932	1919	1997	1963	2045	2727		1953	1972	1958	2026	1933	1886	1917	1905	1948	2036	2075	2588		2041	2042	2025	2111	2213	2264	2377	2422	2536	2602	2574	2544		2766	2835	2740	2788	2760	2796	2703	2734
251	14704.3	37.1	1756	1808	1860	1858	1857	1876	1946	1910	1988	1973	2030	2738		1938	1983	1976	2005	1919	1879	1921	1918	1966	2022	2087	2552		2046	1990	2014	2128	2254	2256	2391	2472	2585	2611	2582	2548		2746	2816	2771	2798	2754	2790	2733	2721
252	14763.2	37.1	1740	1817	1880	1838	1856	1887	1943	1905	2001	1992	2019	2745		1933	1957	1942	2016	1892	1876	1932	1895	1957	2018	2072	2585		2039	2034	2006	2132	2214	2263	2402	2427	2566	2588	2579	2545		2740	2841	2713	2781	2748	2782	2711	2721
253	14822.1	37.1	1726	1823	1867	1878	1860	1883	1920	1922	1976	1973	2040	2727		1969	1980	1971	2014	1945	1860	1925	1919	1958	2011	2061	2599		2015	2005	2021	2109	2227	2237	2391	2464	2553	2576	2586	2537		2792	2853	2746	2805	2754	2769	2698	2749
254	14881.7	37	1734	1813	1845	1846	1881	1875	1932	1922	2004	1967	2043	2746		1956	2010	1980	1997	1917	1902	1932	1918	1975	2016	2068	2592		2060	2040	2017	2120	2212	2243	2369	2446	2556	2563	2595	2546		2799	2820	2746	2780	2766	2792	2698	2746
255	14940.4	37	1724	1785	1870	1840	1869	1893	1939	1951	2001	1981	2039	2730		1951	1973	1941	2039	1932	1891	1898	1927	1979	2025	2063	2563		2018	2016	2016	2139	2194	2245	2365	2456	2566	2591	2575	2567		2788	2808	2762	2764	2767	2774	2713	2738
256	14999.1	36.9	1723	1828	1862	1862	1844	1866	1944	1906	1984	1976	2013	2735		1948	1982	1998	1983	1926	1862	1913	1916	1967	2029	2082	2568		2024	2020	2036	2096	2192	2219	2350	2404	2536	2572	2604	2545		2783	2815	2774	2796	2763	2805	2740	2754
257	15058	36.9	1727	1790	1864	1837	1852	1877	1933	1944	1991	1966	2018	2766		1948	1973	1952	1980	1922	1910	1908	1925	1958	2017	2048	2546		2048	2030	2007	2106	2201	2231	2398	2411	2529	2608	2583	2527		2760	2826	2717	2766	2762	2780	2726	2729
258	15117	37.1	1728	1790	1851	1856	1848	1864	1961	1917	2012	1955	2022	2755		1950	1989	1953	1998	1915	1892	1891	1905	1967	1989	2063	2583		2044	1993	2018	2103	2187	2189	2371	2401	2532	2595	2598	2538		2774	2830	2766	2799	2720	2806	2707	2725
259	15176	37.1	1717	1800	1848	1845	1839	1853	1933	1894	1995	1970	2015	2731		1962	1971	1957	1993	1951	1890	1914	1933	1956	1992	2045	2558		2025	2022	2006	2119	2203	2224	2386	2429	2490	2562	2543	2546		2766	2787	2749	2791	2800	2804	2731	2735
260	15235	37.1	1716	1782	1846	1843	1840	1864	1935	1910	1938	1952	2012	2744		1933	1956	1927	2010	1935	1841	1873	1902	1940	1992	2063	2564		2001	2012	1993	2101	2208	2199	2390	2425	2507	2616	2556	2556		2762	2817	2718	2734	2790	2776	2723	2747
261	15294	37.1	1724	1791	1860	1851	1834	1881	1936	1908	1979	1950	2016	2767		1945	1992	1939	1987	1918	1868	1879	1905	1953	2003	2078	2557		2033	2010	1977	2106	2197	2220	2387	2446	2532	2577	2578	2528		2765	2818	2751	2766	2759	2802	2735	2742
262	15352.8	37	1713	1786	1855	1810	1848	1867	1925	1903	1982	1930	1993	2788		1963	1973	1961	2014	1897	1881	1870	1863	1940	2014	2030	2562		2022	2029	1997	2094	2173	2234	2400	2410	2512	2579	2557	2502		2759	2825	2736	2791	2755	2779	2714	2712
263	15411.5	37.1	1697	1805	1837	1835	1835	1862	1934	1918	1972	1948	1996	2758		1941	1965	2014	1979	1894	1860	1899	1874	1952	2002	2065	2552		2026	2023	1988	2088	2167	2243	2395	2434	2538	2564	2502	2513		2742	2817	2731	2774	2748	2773	2707	2721
264	15470.1	37	1677	1794	1833	1853	1835	1874	1931	1903	1943	1951	2013	2756		1937	1967	1952	1989	1899	1852	1894	1867	1973	2012	2082	2572		2006	2024	1995	2077	2162	2228	2372	2437	2499	2587	2562	2508		2762	2762	2739	2759	2752	2770	2690	2712
265	15528.8	36.8	1701	1791	1819	1850	1855	1841	1930	1911	1968	1944	1998	2740		1930	1955	1938	2005	1914	1876	1908	1877	1937	2013	2062	2563		2007	2014	2007	2090	2189	2199	2370	2406	2526	2546	2532	2511		2745	2823	2713	2767	2794	2769	2731	2713
266	15587.8	37	1698	1801	1835	1818	1845	1851	1936	1895	1951	1959	1996	2737		1901	1953	1949	1975	1914	1860	1895	1849	1932	1998	2057	2578		2019	2039	1996	2092	2161	2197	2378	2397	2515	2546	2576	2521		2756	2804	2720	2780	2721	2822	2718	2704
267	15646.7	37.1	1700	1814	1829	1824	1872	1855	1926	1905	1958	1959	2000	2753		1914	1974	1947	1978	1934	1843	1899	1904	1927	2014	2047	2572		2044	2015	1977	2064	2181	2216	2390	2423	2515	2549	2553	2531		2738	2797	2781	2762	2752	2792	2689	2727
268	15705.7	37.1	1682	1788	1838	1828	1827	1880	1943	1886	1985	1909	1996	2765		1932	1953	1949	1983	1893	1841	1903	1887	1955	2007	2049	2547		1987	1996	1987	2054	2162	2194	2394	2420	2509	2588	2575	2491		2746	2791	2705	2770	2749	2744	2669	2707
269	15764.7	37.1	1676	1777	1832	1829	1834	1868	1930	1907	1952	1942	1972	2749		1925	1984	1953	1981	1905	1880	1896	1881	1916	1996	2071	2550		2001	2025	1993	2113	2173	2193	2360	2416	2512	2569	2546	2501		2726	2816	2753	2777	2758	2782	2695	2689
270	15823.8	37.1	1706	1798	1827	1805	1836	1846	1932	1904	1954	1901	1990	2763		1928	1958	1936	1977	1904	1865	1884	1887	1908	2005	2047	2584		2004	1979	1979	2062	2174	2217	2353	2415	2516	2581	2546	2518		2705	2777	2733	2724	2726	2763	2681	2708
271	15882.6	37	1699	1768	1828	1818	1813	1861	1933	1903	1963	1958	1995	2788		1907	1961	1923	1996	1912	1852	1874	1867	1941	2011	2063	2577		2003	1998	1995	2081	2166	2194	2363	2421	2492	2542	2541	2484		2748	2798	2764	2754	2755	2748	2702	2678
272	15941.5	37	1685	1769	1812	1825	1825	1883	1901	1906	1984	1947	1975	2766		1912	1966	1910	1982	1914	1866	1886	1878	1932	1994	2043	2526		2028	1955	1989	2065	2148	2194	2333	2422	2532	2577	2529	2543		2740	2781	2734	2748	2736	2741	2703	2707
273	16000.2	36.9	1701	1773	1827	1827	1831	1879	1919	1891	1948	1926	1972	2749		1932	1912	1922	1984	1905	1855	1875	1885	1939	1990	2040	2535		1996	1985	1973	2048	2165	2203	2370	2435	2501	2583	2538	2534		2746	2813	2742	2727	2761	2770	2712	2691
274	16059.2	36.8	1684	1773	1829	1824	1844	1852	1906	1884	1964	1940	1962	2760		1916	1942	1913	1962	1886	1865	1913	1863	1918	1994	2031	2561		1999	2015	1998	2077	2162	2195	2397	2423	2512	2544	2536	2486		2747	2814	2750	2708	2743	2742	2684	2697
275	16118.1	37.1	1691	1765	1829	1784	1809	1856	1899	1860	1958	1919	1970	2746		1906	1947	1912	1984	1905	1855	1889	1892	1911	2020	2031	2531		2011	1993	1980	2066	2135	2212	2338	2414	2498	2542	2561	2479		2719	2803	2705	2725	2745	2771	2679	2707
276	16177.2	37.1	1697	1745	1829	1851	1824	1846	1928	1880	1952	1931	1989	2759		1936	1957	1920	1977	1902	1842	1886	1848	1906	1988	2033	2546		1986	1960	1963	2072	2172	2206	2333	2394	2493	2536	2519	2491		2719	2771	2731	2749	2720	2757	2694	2690
277	16236.1	37.1	1682	1756	1811	1815	1831	1843	1925	1885	1932	1929	1981	2778		1935	1975	1915	1949	1930	1859	1874	1838	1906	1979	2013	2542		1996	1964	1970	2046	2148	2204	2372	2409	2477	2547	2532	2476		2696	2784	2740	2793	2735	2711	2673	2693
278	16295.1	37.1	1692	1770	1796	1815	1824	1832	1898	1865	1950	1930	1976	2744		1910	1939	1934	1972	1906	1839	1863	1860	1890	1987	2003	2520		1992	1973	1979	2047	2147	2198	2338	2399	2516	2528	2532	2494		2697	2771	2700	2765	2747	2735	2660	2722
279	16353.8	37	1695	1737	1822	1782	1815	1840	1899	1880	1947	1920	1968	2743		1893	1980	1914	1973	1908	1832	1860	1850	1942	1966	2005	2562		1989	1973	1980	2052	2137	2217	2346	2413	2500	2546	2532	2477		2712	2811	2715	2741	2717	2742	2678	2686
280	16412.5	37	1692	1758	1846	1797	1825	1848	1897	1866	1937	1930	1989	2747		1917	1960	1922	1988	1886	1849	1873	1839	1937	1966	2031	2536		1996	1952	1953	2057	2136	2210	2346	2409	2489	2527	2515	2475		2684	2768	2710	2755	2724	2767	2691	2702
281	16471.2	37	1673	1770	1813	1795	1824	1832	1905	1873	1931	1911	1980	2791		1907	1939	1922	1972	1890	1831	1885	1850	1896	1995	1997	2544		1975	1977	1946	2034	2141	2183	2348	2381	2485	2517	2505	2485		2703	2811	2693	2760	2715	2757	2675	2704
282	16530	36.8	1682	1749	1817	1824	1834	1824	1931	1857	1949	1934	1958	2758		1897	1927	1909	1985	1900	1819	1860	1859	1886	1957	2019	2501		2009	1972	1971	2059	2153	2200	2324	2441	2509	2575	2521	2484		2738	2802	2726	2728	2698	2722	2668	2658
283	16588.9	37	1684	1744	1819	1836	1794	1813	1896	1863	1952	1937	1946	2732		1901	1951	1902	1969	1899	1869	1879	1816	1898	1961	2006	2509		1994	1970	1982	2026	2131	2205	2341	2413	2497	2528	2499	2488		2715	2777	2703	2745	2732	2737	2682	2683
284	16647.9	37.1	1675	1732	1798	1809	1814	1826	1904	1872	1926	1914	1957	2726		1937	1954	1897	1965	1895	1849	1861	1863	1876	1965	2011	2525		1995	1976	1955	2051	2127	2220	2350	2410	2501	2547	2478	2491		2715	2757	2705	2760	2689	2765	2645	2685
285	16706.8	37.1	1665	1748	1808	1805	1815	1827	1901	1853	1938	1932	1958	2743		1905	1933	1910	1962	1899	1857	1868	1853	1868	1974	2018	2521		1997	1971	1978	2048	2128	2165	2346	2416	2506	2512	2525	2486		2717	2785	2706	2778	2695	2742	2677	2705
286	16765.8	37.1	1689	1740	1795	1784	1807	1840	1876	1857	1938	1910	1943	2750		1903	1947	1911	1943	1885	1841	1864	1853	1898	1971	2025	2533		1974	1976	1971	2030	2137	2180	2306	2391	2493	2526	2499	2459		2708	2776	2708	2730	2695	2764	2648	2691
287	16824.7	37.1	1682	1762	1805	1805	1808	1827	1904	1858	1923	1912	1990	2738		1911	1944	1931	1952	1889	1846	1873	1857	1907	1962	1989	2510		2012	1967	1979	2055	2135	2194	2334	2439	2508	2525	2481	2448		2684	2779	2702	2722	2686	2751	2684	2697
288	16883.5	37.1	1685	1730	1795	1810	1824	1832	1887	1856	1931	1925	1974	2729		1919	1941	1923	1990	1900	1843	1844	1880	1885	1953	2005	2527		1971	1981	1970	2062	2155	2226	2330	2398	2491	2534	2513	2437		2702	2766	2687	2763	2694	2716	2665	2674
289	16942.3	37	1672	1745	1797	1784	1823	1808	1901	1855	1943	1907	1960	2756		1909	1922	1911	1945	1920	1833	1878	1838	1899	1966	2005	2495		1981	1971	1969	2060	2141	2178	2345	2385	2497	2515	2513	2464		2698	2762	2693	2764	2725	2736	2674	2694
290	17001.1	37	1664	1746	1809	1809	1810	1796	1913	1891	1930	1928	1965	2763		1914	1917	1938	1972	1906	1869	1879	1863	1923	1978	1990	2534		1978	1962	1970	2055	2138	2186	2315	2402	2496	2514	2462	2491		2710	2753	2700	2741	2693	2750	2642	2698
291	17059.9	36.8	1640	1751	1807	1790	1806	1840	1895	1862	1938	1925	1972	2741		1909	1956	1933	1955	1887	1854	1860	1871	1899	1941	2018	2518		1962	1966	1964	2051	2182	2173	2333	2388	2467	2517	2517	2458		2731	2790	2685	2731	2694	2727	2679	2685
292	17118.8	36.9	1654	1754	1798	1790	1804	1816	1918	1868	1912	1925	1957	2719		1904	1928	1912	1953	1906	1817	1866	1855	1900	1966	1998	2518		1963	1969	1986	2060	2142	2194	2332	2401	2479	2519	2499	2495		2727	2763	2721	2731	2692	2738	2680	2701
293	17178	37.1	1660	1742	1805	1798	1819	1812	1887	1870	1925	1908	1952	2707		1875	1919	1925	1955	1924	1846	1873	1869	1898	1959	2007	2518		1968	1950	1966	2063	2158	2177	2307	2392	2483	2548	2470	2489		2696	2767	2697	2760	2685	2744	2672	2703
294	17237	37.1	1670	1746	1786	1797	1813	1802	1890	1878	1908	1906	1955	2715		1909	1947	1884	1967	1908	1841	1891	1863	1883	1946	2014	2531		1975	1944	1972	2021	2132	2189	2353	2376	2497	2522	2492	2475		2691	2754	2694	2734	2721	2728	2652	2686
295	17295.9	37.1	1645	1710	1787	1808	1797	1809	1886	1861	1930	1898	1973	2773		1905	1929	1898	1954	1873	1856	1840	1850	1906	1954	1982	2499		1979	1966	1992	2044	2132	2181	2306	2388	2475	2494	2489	2456		2722	2765	2649	2713	2681	2716	2658	2695
296	17354.8	37.1	1653	1738	1783	1799	1794	1814	1888	1866	1922	1902	1942	2724		1899	1925	1908	1962	1881	1826	1848	1846	1892	1953	1956	2508		1936	1955	1957	2030	2137	2177	2319	2369	2498	2522	2485	2471		2674	2746	2676	2741	2691	2735	2641	2690
297	17413.6	37	1677	1734	1808	1799	1800	1791	1883	1874	1918	1902	1934	2709		1879	1913	1894	1926	1866	1821	1849	1855	1871	1952	1978	2499		1952	1949	1942	2056	2143	2162	2316	2402	2434	2506	2460	2470		2697	2764	2702	2732	2680	2716	2651	2681
298	17472.4	37	1659	1712	1797	1786	1787	1789	1886	1843	1902	1896	1957	2694		1881	1920	1913	1949	1874	1821	1857	1829	1862	1937	1968	2469		1954	1951	1955	2021	2120	2174	2332	2374	2474	2486	2502	2460		2721	2749	2656	2698	2697	2704	2658	2669
299	17531.2	36.9	1655	1721	1779	1770	1776	1797	1881	1864	1922	1894	1933	2683		1894	1925	1918	1941	1883	1826	1841	1842	1901	1956	1976	2497		1950	1944	1942	2038	2126	2187	2298	2361	2482	2512	2439	2458		2673	2722	2692	2716	2692	2712	2646	2653
300	17590.1	36.9	1660	1691	1774	1797	1765	1802	1875	1845	1885	1902	1945	2703		1869	1911	1901	1944	1849	1813	1840	1841	1873	1942	1988	2498		1956	1946	1953	2042	2117	2150	2298	2361	2486	2478	2484	2455		2689	2768	2664	2715	2667	2694	2618	2689
301	17649	37	1654	1705	1796	1758	1773	1802	1863	1841	1917	1888	1912	2698		1887	1926	1896	1950	1864	1809	1857	1848	1877	1930	1955	2461		1950	1939	1932	2038	2131	2189	2304	2351	2443	2515	2458	2433		2648	2723	2676	2705	2674	2690	2620	2637
302	17708	37	1633	1728	1776	1769	1766	1794	1866	1860	1914	1901	1935	2682		1883	1925	1908	1930	1871	1815	1859	1829	1897	1924	1974	2473		1960	1948	1925	2043	2122	2153	2329	2371	2459	2486	2468	2445		2652	2756	2662	2721	2679	2693	2637	2650
303	17766.9	37.1	1648	1726	1786	1782	1780	1830	1878	1849	1915	1883	1930	2702		1865	1901	1907	1927	1873	1784	1828	1855	1878	1919	1963	2468		1952	1936	1919	2040	2125	2163	2285	2375	2478	2500	2459	2446		2666	2718	2668	2698	2674	2703	2623	2652
304	17825.8	37.1	1654	1700	1782	1766	1779	1801	1848	1844	1915	1888	1916	2690		1864	1917	1892	1949	1856	1816	1846	1838	1882	1917	1965	2490		1955	1937	1953	2026	2115	2127	2281	2359	2455	2469	2453	2441		2659	2723	2673	2691	2695	2701	2628	2647
305	17884.5	37	1635	1692	1782	1751	1788	1797	1852	1839	1898	1862	1945	2683		1878	1895	1889	1941	1846	1837	1842	1827	1866	1928	1945	2497		1959	1944	1961	2012	2115	2147	2294	2357	2467	2486	2465	2429		2653	2712	2687	2709	2670	2709	2663	2667
306	17943.2	37.1	1623	1692	1765	1762	1789	1783	1840	1838	1895	1888	1913	2688		1893	1913	1911	1924	1863	1834	1832	1834	1857	1911	1968	2461		1949	1933	1926	2023	2124	2150	2296	2353	2433	2478	2466	2420		2659	2716	2631	2671	2672	2696	2609	2607
307	18001.9	36.9	1642	1710	1772	1774	1776	1804	1856	1827	1908	1878	1942	2674		1869	1903	1901	1911	1873	1816	1831	1838	1883	1928	1955	2460		1944	1932	1936	2015	2121	2180	2264	2378	2440	2503	2460	2443		2656	2704	2658	2691	2670	2702	2635	2648
308	18061	36.8	1642	1717	1769	1765	1784	1775	1862	1851	1912	1884	1936	2706		1873	1916	1890	1920	1875	1829	1835	1845	1876	1923	1978	2514		1930	1932	1945	1995	2093	2156	2315	2336	2469	2458	2458	2417		2655	2732	2667	2702	2697	2679	2649	2671
309	18119.9	36.9	1627	1731	1751	1754	1774	1784	1858	1831	1901	1876	1912	2685		1867	1900	1901	1926	1874	1833	1823	1825	1873	1927	1953	2464		1934	1923	1942	2010	2118	2140	2302	2366	2446	2474	2450	2425		2661	2728	2662	2680	2682	2702	2630	2685
310	18179	37.1	1634	1713	1774	1780	1763	1783	1846	1843	1892	1873	1911	2674		1863	1905	1873	1947	1871	1805	1826	1829	1869	1934	1958	2502		1951	1949	1929	2021	2087	2164	2297	2354	2456	2475	2442	2444		2650	2743	2658	2678	2688	2699	2659	2634
311	18238.2	37.1	1620	1702	1766	1775	1768	1779	1850	1831	1887	1892	1909	2658		1869	1896	1901	1936	1869	1818	1833	1843	1860	1918	1982	2446		1942	1918	1933	2012	2107	2134	2291	2349	2442	2459	2450	2431		2648	2690	2648	2693	2689	2672	2625	2656
312	18297	37.1	1619	1700	1770	1759	1769	1755	1861	1827	1878	1880	1946	2647		1859	1909	1885	1926	1841	1799	1840	1839	1855	1901	1949	2490		1928	1935	1944	2027	2111	2167	2272	2354	2437	2453	2450	2437		2636	2734	2666	2691	2675	2680	2610	2662
313	18355.9	37.1	1648	1719	1764	1768	1778	1774	1852	1796	1891	1880	1951	2649		1875	1905	1878	1919	1845	1823	1826	1831	1878	1913	1954	2499		1952	1941	1939	2001	2093	2138	2291	2349	2441	2480	2472	2417		2655	2755	2687	2702	2676	2729	2617	2624
314	18414.9	37.1	1632	1718	1793	1756	1792	1771	1876	1839	1909	1908	1920	2680		1874	1914	1895	1931	1883	1807	1832	1846	1885	1916	1958	2505		1962	1936	1924	2028	2108	2181	2294	2368	2456	2466	2509	2418		2647	2704	2633	2682	2670	2729	2634	2656
315	18473.7	37	1643	1707	1764	1750	1792	1790	1864	1842	1875	1864	1927	2661		1904	1907	1878	1928	1868	1818	1843	1825	1884	1926	1971	2474		1937	1934	1915	2029	2128	2151	2273	2358	2481	2485	2429	2410		2670	2737	2681	2712	2675	2707	2605	2638
316	18532.6	37	1633	1693	1771	1769	1767	1787	1870	1818	1895	1881	1919	2668		1863	1921	1913	1933	1867	1812	1821	1825	1879	1908	1970	2460		1959	1950	1927	2009	2116	2143	2279	2361	2429	2440	2441	2439		2675	2731	2683	2700	2696	2693	2601	2646
317	18591.6	36.9	1623	1689	1761	1734	1770	1781	1842	1818	1886	1856	1891	2639		1890	1924	1871	1915	1871	1785	1847	1813	1896	1924	1968	2496		1932	1935	1914	2008	2071	2159	2294	2307	2433	2489	2461	2429		2637	2693	2630	2663	2699	2674	2640	2627
318	18650.7	37.1	1626	1700	1770	1756	1782	1777	1851	1801	1889	1871	1915	2631		1873	1920	1898	1928	1845	1792	1820	1799	1872	1909	1949	2461		1963	1903	1897	1986	2097	2133	2288	2340	2459	2447	2458	2435		2663	2749	2666	2674	2673	2673	2631	2656
319	18709.6	37.1	1628	1699	1748	1751	1788	1790	1849	1825	1885	1850	1914	2659		1879	1925	1888	1911	1860	1815	1850	1805	1856	1907	1948	2445		1923	1925	1922	1995	2094	2121	2274	2315	2428	2463	2439	2431		2656	2737	2651	2690	2672	2680	2616	2652
320	18768.4	37.1	1611	1697	1743	1739	1752	1759	1839	1828	1872	1857	1919	2651		1868	1896	1876	1908	1837	1807	1823	1809	1868	1910	1965	2466		1927	1904	1910	2007	2076	2119	2271	2324	2445	2472	2440	2407		2614	2688	2651	2657	2661	2681	2594	2632
321	18827.1	37.1	1622	1701	1751	1746	1747	1781	1862	1821	1888	1847	1922	2675		1846	1891	1865	1907	1880	1796	1824	1836	1855	1922	1946	2463		1943	1918	1913	2016	2107	2130	2270	2340	2430	2442	2407	2414		2640	2685	2643	2662	2666	2700	2624	2617
322	18886	37	1607	1690	1750	1754	1764	1781	1852	1831	1886	1860	1904	2610		1861	1901	1883	1932	1872	1806	1846	1816	1859	1890	1938	2458		1937	1911	1897	1994	2106	2145	2299	2293	2435	2443	2444	2391		2617	2695	2627	2659	2662	2680	2565	2609
323	18944.7	37	1605	1707	1742	1748	1768	1785	1851	1826	1884	1861	1907	2632		1849	1880	1881	1899	1869	1785	1859	1835	1825	1905	1935	2467		1941	1923	1909	1989	2100	2116	2252	2338	2427	2460	2421	2409		2638	2695	2650	2658	2668	2665	2594	2614
324	19003.6	37	1621	1720	1744	1735	1773	1798	1826	1856	1883	1865	1916	2633		1848	1895	1891	1949	1845	1810	1831	1799	1847	1900	1948	2465		1927	1930	1930	2008	2103	2118	2265	2321	2444	2434	2456	2413		2611	2688	2677	2676	2666	2714	2606	2658
325	19062.5	36.8	1616	1691	1756	1736	1785	1778	1847	1822	1858	1870	1906	2651		1873	1916	1882	1903	1874	1791	1827	1824	1848	1893	1955	2463		1922	1907	1920	1989	2073	2129	2264	2307	2423	2423	2426	2421		2660	2698	2664	2669	2666	2647	2591	2618
326	19121.7	36.9	1607	1693	1753	1732	1771	1758	1827	1817	1887	1850	1907	2626		1857	1904	1864	1904	1855	1796	1809	1824	1857	1867	1936	2455		1938	1918	1931	1996	2084	2118	2249	2296	2428	2460	2441	2407		2632	2693	2641	2693	2673	2694	2616	2611
327	19180.6	37.1	1618	1704	1752	1753	1762	1767	1855	1804	1890	1872	1908	2646		1874	1888	1853	1909	1858	1809	1822	1802	1840	1891	1948	2481		1948	1937	1902	1998	2095	2106	2269	2319	2434	2472	2423	2387		2644	2705	2638	2681	2679	2680	2631	2597
328	19239.8	37.1	1611	1708	1744	1734	1743	1786	1844	1817	1876	1851	1910	2672		1862	1877	1878	1915	1857	1791	1823	1774	1832	1913	1967	2481		1917	1898	1922	1997	2067	2105	2264	2322	2430	2439	2401	2429		2623	2715	2664	2652	2642	2644	2613	2592
329	19298.7	37.1	1611	1700	1744	1748	1756	1783	1843	1802	1878	1861	1891	2651		1885	1876	1874	1901	1846	1795	1831	1806	1847	1918	1938	2450		1926	1899	1901	2001	2078	2095	2275	2315	2425	2473	2409	2387		2644	2691	2657	2663	2686	2663	2627	2606
330	19357.4	37.1	1598	1697	1752	1732	1763	1754	1852	1841	1843	1847	1890	2631		1841	1896	1865	1900	1843	1816	1839	1806	1842	1919	1930	2438		1922	1905	1896	2010	2084	2122	2251	2307	2426	2427	2402	2409		2642	2712	2629	2661	2665	2695	2607	2593
331	19416.1	37.1	1630	1676	1745	1733	1763	1757	1845	1854	1880	1842	1903	2645		1840	1890	1876	1908	1834	1818	1806	1787	1865	1906	1932	2452		1922	1913	1907	1959	2094	2092	2256	2331	2429	2446	2400	2410		2644	2710	2645	2670	2640	2672	2590	2611
332	19474.9	37	1621	1696	1740	1743	1756	1770	1820	1809	1863	1848	1883	2611		1846	1898	1853	1877	1829	1784	1809	1801	1860	1889	1937	2484		1898	1925	1919	1971	2081	2108	2241	2333	2418	2446	2421	2390		2622	2704	2606	2637	2670	2660	2612	2607
333	19533.9	36.9	1600	1683	1737	1716	1740	1797	1831	1805	1862	1845	1898	2668		1853	1871	1881	1903	1846	1792	1816	1798	1828	1909	1935	2432		1913	1883	1890	1995	2069	2115	2244	2335	2441	2468	2396	2407		2626	2674	2644	2688	2644	2662	2605	2600
334	19592.9	36.9	1610	1679	1743	1711	1743	1768	1849	1819	1873	1855	1897	2655		1857	1859	1868	1911	1835	1792	1817	1780	1818	1894	1943	2442		1936	1914	1935	1990	2067	2080	2261	2330	2419	2448	2395	2410		2640	2662	2594	2689	2645	2664	2577	2593
335	19651.8	36.8	1594	1687	1722	1724	1747	1758	1810	1816	1867	1858	1898	2645		1856	1871	1876	1909	1817	1777	1805	1795	1828	1893	1922	2465		1935	1906	1889	1964	2081	2112	2266	2333	2397	2441	2431	2384		2595	2695	2635	2635	2629	2689	2591	2601
336	19710.7	37	1578	1673	1728	1722	1740	1743	1840	1785	1870	1847	1884	2628		1861	1894	1872	1918	1856	1800	1811	1793	1854	1873	1923	2410		1899	1886	1874	1964	2048	2100	2238	2309	2401	2443	2411	2423		2618	2708	2611	2667	2645	2679	2602	2624
337	19769.6	37.1	1586	1687	1727	1735	1729	1749	1831	1799	1880	1860	1887	2632		1867	1908	1836	1893	1846	1795	1801	1771	1835	1902	1927	2410		1908	1935	1903	1966	2059	2108	2244	2294	2416	2436	2415	2377		2640	2638	2631	2641	2675	2662	2583	2619
338	19828.2	37.1	1587	1679	1747	1721	1760	1760	1827	1822	1868	1849	1876	2644		1861	1872	1880	1901	1834	1778	1798	1802	1833	1887	1919	2448		1906	1900	1901	1959	2069	2105	2260	2325	2425	2445	2437	2399		2602	2654	2625	2668	2622	2642	2585	2574
339	19887.2	37	1615	1684	1734	1740	1743	1746	1826	1801	1854	1853	1884	2640		1823	1871	1864	1911	1845	1777	1817	1806	1861	1875	1925	2423		1881	1923	1905	1953	2037	2107	2264	2308	2382	2446	2415	2403		2615	2687	2613	2686	2616	2618	2602	2636
340	19945.9	37	1606	1681	1723	1697	1739	1731	1804	1823	1843	1851	1866	2644		1839	1859	1862	1914	1830	1798	1792	1784	1829	1873	1914	2413		1900	1907	1919	1937	2065	2119	2235	2346	2378	2406	2415	2394		2616	2658	2627	2666	2624	2665	2600	2611
341	20005	37	1602	1695	1739	1717	1743	1745	1825	1796	1842	1826	1857	2591		1848	1884	1852	1884	1852	1783	1807	1792	1830	1906	1926	2431		1902	1886	1886	1938	2057	2096	2230	2289	2412	2475	2403	2378		2614	2647	2615	2686	2647	2643	2576	2622
342	20064	37	1587	1661	1747	1724	1728	1741	1861	1799	1880	1860	1853	2630		1867	1888	1855	1884	1823	1774	1790	1775	1816	1852	1902	2451		1929	1886	1886	1932	2047	2092	2233	2290	2378	2434	2413	2376		2607	2651	2602	2623	2624	2662	2582	2572
343	20123	36.9	1589	1671	1718	1719	1722	1745	1818	1803	1852	1817	1864	2604		1857	1878	1841	1899	1819	1788	1797	1792	1816	1871	1887	2418		1924	1892	1878	1929	2039	2096	2233	2287	2380	2420	2410	2402		2599	2656	2604	2674	2652	2652	2588	2586
344	20182	37.1	1608	1679	1722	1696	1728	1745	1818	1798	1866	1834	1892	2618		1837	1890	1863	1878	1836	1776	1798	1778	1821	1854	1919	2398		1892	1879	1887	1943	2039	2105	2244	2300	2408	2431	2426	2366		2606	2657	2600	2629	2583	2611	2615	2618
345	20240.8	37.1	1590	1664	1696	1705	1721	1733	1831	1807	1874	1833	1868	2629		1845	1856	1842	1884	1824	1774	1800	1780	1836	1864	1915	2402		1876	1874	1890	1956	2056	2086	2255	2288	2371	2407	2386	2368		2601	2662	2582	2623	2645	2658	2552	2620
346	20299.7	37.1	1592	1682	1735	1696	1717	1741	1801	1798	1880	1825	1871	2627		1821	1868	1858	1913	1813	1789	1811	1760	1807	1846	1890	2439		1889	1908	1905	1912	2047	2087	2210	2311	2378	2418	2370	2381		2575	2643	2589	2607	2620	2589	2582	2578
347	20358.4	37.1	1576	1660	1702	1694	1744	1740	1805	1777	1840	1830	1869	2612		1831	1881	1864	1897	1821	1795	1783	1796	1817	1850	1886	2389		1892	1873	1852	1944	2051	2071	2211	2294	2385	2415	2403	2387		2583	2620	2590	2646	2623	2663	2559	2576
348	20417.1	37.1	1602	1694	1714	1702	1724	1747	1809	1788	1842	1833	1881	2634		1830	1857	1842	1886	1821	1783	1777	1778	1824	1858	1892	2417		1915	1895	1882	1961	2060	2103	2211	2298	2384	2397	2366	2380		2595	2634	2624	2623	2619	2621	2558	2572
349	20476.2	37	1583	1679	1724	1697	1721	1737	1792	1800	1828	1829	1857	2620		1832	1874	1823	1904	1804	1786	1806	1769	1802	1864	1903	2427		1887	1876	1866	1963	2052	2086	2203	2280	2374	2382	2396	2361		2594	2642	2576	2662	2605	2624	2583	2608
350	20535.3	37	1576	1647	1698	1707	1716	1716	1808	1783	1841	1822	1814	2643		1823	1859	1835	1894	1801	1786	1772	1765	1788	1900	1891	2451		1870	1871	1868	1946	2033	2079	2203	2281	2373	2410	2419	2373		2592	2639	2575	2625	2600	2635	2576	2590
351	20594.3	36.9	1576	1656	1702	1685	1705	1731	1797	1780	1859	1805	1831	2589		1833	1850	1838	1901	1826	1765	1796	1760	1818	1853	1899	2403		1877	1841	1883	1941	2064	2064	2198	2275	2383	2408	2379	2337		2577	2615	2571	2644	2606	2616	2573	2591
352	20653.4	36.8	1565	1620	1726	1699	1732	1724	1817	1783	1832	1812	1860	2600		1837	1858	1854	1888	1806	1777	1791	1785	1812	1836	1883	2400		1877	1879	1861	1944	2031	2092	2231	2261	2369	2411	2388	2379		2580	2656	2592	2618	2619	2631	2565	2599
353	20712.4	37.1	1594	1659	1692	1716	1717	1734	1795	1772	1841	1815	1860	2635		1845	1864	1825	1868	1800	1769	1778	1756	1816	1861	1868	2414		1872	1875	1869	1930	2046	2091	2223	2299	2374	2359	2397	2368		2568	2642	2576	2585	2583	2612	2551	2585
354	20771.4	37.1	1578	1643	1726	1705	1717	1717	1785	1783	1843	1825	1836	2650		1832	1880	1866	1886	1801	1788	1774	1761	1820	1867	1890	2405		1862	1851	1885	1938	2037	2070	2211	2271	2367	2425	2388	2358		2582	2631	2567	2639	2613	2612	2565	2584
355	20830.1	37.1	1566	1656	1718	1696	1728	1728	1782	1778	1834	1836	1852	2608		1838	1874	1840	1881	1797	1772	1770	1751	1811	1871	1870	2390		1855	1860	1859	1941	2068	2059	2185	2276	2360	2413	2361	2351		2570	2594	2545	2596	2595	2599	2566	2597
356	20888.8	37.1	1565	1652	1693	1673	1719	1730	1789	1772	1829	1802	1853	2590		1842	1864	1833	1879	1808	1771	1774	1751	1790	1856	1898	2377		1908	1841	1869	1937	2029	2074	2218	2286	2364	2418	2384	2350		2561	2648	2568	2646	2615	2647	2526	2567
357	20947.6	37	1581	1611	1685	1688	1728	1738	1792	1773	1829	1827	1838	2608		1823	1864	1817	1897	1842	1751	1791	1776	1801	1855	1921	2398		1873	1873	1861	1914	2042	2055	2217	2280	2354	2391	2389	2347		2570	2636	2570	2627	2615	2628	2530	2562
358	21006.7	37	1563	1669	1702	1690	1697	1731	1813	1779	1856	1804	1853	2587		1823	1846	1839	1883	1818	1754	1794	1748	1811	1852	1903	2402		1875	1853	1862	1935	2030	2103	2216	2257	2367	2411	2358	2330		2560	2615	2572	2614	2603	2614	2562	2565
359	21065.9	37	1558	1639	1685	1696	1704	1747	1792	1780	1834	1820	1852	2593		1821	1847	1841	1861	1811	1765	1797	1775	1817	1846	1874	2388		1886	1870	1863	1957	2036	2066	2204	2269	2364	2396	2368	2322		2553	2613	2601	2641	2592	2626	2577	2567
360	21125.1	36.9	1579	1663	1717	1698	1702	1714	1802	1769	1829	1822	1824	2597		1806	1880	1823	1891	1801	1750	1800	1751	1807	1865	1883	2386		1871	1842	1885	1943	2021	2082	2197	2297	2347	2374	2381	2360		2599	2618	2566	2603	2615	2610	2548	2572
361	21184	36.8	1567	1626	1731	1687	1690	1744	1791	1768	1835	1813	1845	2596		1828	1852	1841	1881	1815	1751	1778	1749	1807	1835	1868	2415		1845	1872	1855	1941	2043	2070	2209	2267	2348	2371	2385	2364		2607	2637	2569	2642	2593	2589	2557	2571
362	21242.9	37.1	1578	1642	1707	1672	1700	1723	1799	1750	1820	1806	1835	2614		1824	1845	1843	1879	1801	1760	1779	1750	1794	1844	1881	2375		1894	1843	1848	1933	2067	2069	2196	2264	2363	2386	2358	2339		2578	2635	2552	2607	2594	2609	2548	2570
363	21301.6	37.1	1562	1658	1706	1677	1704	1718	1791	1774	1823	1795	1829	2586		1821	1822	1838	1858	1815	1789	1793	1776	1803	1848	1868	2400		1859	1857	1864	1938	2025	2068	2213	2289	2379	2393	2383	2324		2547	2603	2582	2582	2602	2616	2536	2538
364	21360.3	37.1	1561	1655	1687	1670	1694	1709	1816	1777	1806	1809	1823	2575		1827	1853	1847	1870	1813	1760	1761	1768	1802	1855	1916	2396		1852	1832	1856	1950	1999	2052	2190	2246	2368	2394	2391	2372		2547	2624	2533	2614	2606	2593	2536	2544
365	21419.3	37.1	1563	1654	1693	1668	1718	1713	1781	1760	1815	1830	1839	2588		1812	1833	1832	1881	1836	1753	1755	1743	1803	1839	1881	2376		1857	1864	1870	1935	2004	2062	2201	2269	2346	2406	2362	2344		2539	2623	2559	2613	2605	2600	2559	2578
366	21478.3	37	1571	1636	1679	1681	1706	1710	1768	1768	1816	1790	1826	2545		1807	1828	1844	1867	1792	1777	1783	1761	1825	1838	1871	2370		1849	1858	1843	1922	2007	2041	2202	2251	2337	2390	2358	2340		2562	2616	2610	2647	2581	2626	2512	2550
367	21537.4	37	1595	1635	1685	1690	1700	1719	1766	1750	1823	1825	1820	2578		1814	1858	1824	1877	1796	1770	1777	1763	1814	1847	1882	2388		1882	1867	1842	1933	2041	2069	2187	2282	2358	2369	2367	2340		2576	2628	2556	2648	2588	2597	2534	2567
368	21596.3	37	1557	1648	1694	1680	1715	1743	1784	1744	1816	1825	1851	2577		1814	1849	1821	1865	1818	1774	1784	1757	1818	1834	1863	2385		1866	1839	1838	1939	2003	2059	2171	2252	2342	2377	2371	2341		2568	2629	2586	2626	2554	2583	2537	2577
369	21655.3	36.8	1552	1632	1687	1690	1705	1715	1776	1759	1829	1813	1833	2593		1806	1831	1834	1885	1819	1761	1775	1775	1812	1824	1863	2404		1880	1869	1867	1941	1999	2045	2206	2246	2348	2380	2353	2355		2578	2640	2570	2601	2604	2593	2524	2558
370	21714	37.1	1578	1637	1691	1695	1693	1729	1760	1768	1829	1810	1842	2570		1825	1826	1830	1899	1806	1749	1792	1734	1797	1833	1880	2405		1889	1871	1866	1949	2036	2068	2174	2258	2369	2376	2349	2348		2557	2639	2544	2591	2603	2605	2544	2552
371	21772.9	37.1	1557	1638	1689	1686	1712	1715	1808	1772	1824	1817	1839	2594		1812	1828	1837	1870	1784	1768	1776	1768	1812	1852	1866	2363		1878	1855	1840	1925	2028	2053	2202	2261	2355	2402	2364	2303		2554	2601	2555	2619	2624	2614	2544	2557
372	21831.6	37.1	1564	1657	1679	1653	1694	1704	1789	1746	1833	1794	1859	2571		1806	1860	1819	1860	1791	1749	1779	1737	1804	1840	1881	2393		1857	1852	1837	1947	1996	2059	2197	2254	2385	2386	2355	2351		2522	2618	2555	2615	2603	2613	2520	2571
373	21890.3	37.1	1557	1628	1684	1676	1682	1700	1773	1749	1814	1807	1821	2545		1822	1851	1802	1881	1780	1766	1766	1750	1808	1843	1869	2399		1859	1864	1859	1948	1988	2061	2182	2223	2356	2366	2355	2322		2530	2609	2539	2612	2590	2613	2512	2537
374	21949.4	37	1555	1629	1676	1670	1674	1725	1787	1752	1817	1795	1848	2577		1801	1840	1813	1875	1782	1759	1791	1743	1790	1833	1861	2380		1859	1872	1861	1910	2033	2053	2170	2251	2335	2394	2353	2340		2534	2613	2554	2593	2580	2597	2545	2601
375	22008.3	37.1	1559	1627	1701	1649	1704	1704	1787	1762	1806	1794	1804	2545		1799	1841	1826	1861	1780	1742	1765	1726	1781	1826	1843	2369		1856	1842	1852	1920	2019	2028	2172	2246	2340	2351	2345	2311		2535	2595	2556	2612	2571	2590	2521	2535
376	22067.4	37	1576	1628	1666	1666	1719	1703	1767	1762	1789	1791	1828	2559		1798	1843	1827	1859	1796	1770	1774	1751	1783	1833	1869	2355		1866	1838	1864	1911	2025	2029	2147	2248	2367	2357	2341	2326		2534	2623	2549	2580	2558	2610	2528	2542
377	22126.4	36.9	1555	1630	1683	1648	1698	1696	1761	1765	1801	1802	1836	2547		1812	1842	1820	1871	1792	1758	1780	1731	1770	1822	1846	2362		1843	1853	1856	1914	2010	2061	2187	2213	2339	2354	2359	2313		2524	2607	2527	2576	2588	2580	2543	2562
378	22185.1	36.8	1575	1615	1664	1660	1677	1712	1768	1755	1796	1779	1788	2561		1806	1842	1822	1856	1776	1737	1772	1756	1800	1826	1879	2359		1844	1873	1840	1923	2014	2056	2167	2262	2355	2382	2337	2313		2540	2589	2551	2592	2601	2589	2512	2534
379	22244.1	36.9	1547	1632	1663	1664	1679	1708	1773	1762	1793	1779	1845	2564		1811	1816	1837	1848	1792	1732	1734	1751	1802	1829	1834	2355		1847	1868	1861	1921	2034	2040	2195	2241	2324	2353	2346	2313		2503	2592	2542	2606	2583	2605	2551	2547
380	22303.1	37	1556	1633	1673	1650	1695	1715	1765	1743	1810	1821	1826	2546		1816	1818	1803	1861	1783	1740	1767	1737	1805	1841	1850	2356		1842	1852	1856	1931	2024	2082	2165	2257	2311	2395	2331	2331		2515	2583	2531	2587	2583	2573	2557	2549
381	22361.9	37.1	1559	1643	1666	1628	1687	1715	1763	1752	1811	1780	1836	2558		1814	1835	1807	1853	1792	1761	1767	1738	1775	1840	1879	2324		1855	1831	1839	1917	2008	2063	2199	2231	2330	2339	2391	2310		2483	2611	2550	2563	2586	2573	2531	2527
382	22420.8	37.1	1547	1613	1652	1659	1696	1715	1781	1756	1812	1780	1842	2552		1789	1837	1798	1851	1817	1748	1763	1743	1771	1816	1858	2326		1856	1849	1839	1896	1977	2048	2165	2210	2342	2359	2336	2301		2509	2599	2546	2595	2576	2620	2518	2516
383	22479.9	37.1	1538	1624	1660	1654	1691	1698	1743	1738	1798	1783	1793	2559		1806	1851	1820	1859	1819	1745	1762	1741	1814	1822	1852	2364		1852	1840	1867	1909	2000	2041	2177	2240	2352	2352	2342	2301		2495	2582	2506	2592	2571	2616	2505	2533
384	22538.8	37	1568	1636	1653	1631	1678	1701	1783	1752	1807	1784	1795	2551		1783	1818	1816	1852	1782	1741	1745	1745	1771	1835	1846	2338		1855	1843	1828	1906	2008	2034	2204	2207	2307	2374	2310	2300		2496	2596	2523	2580	2558	2557	2518	2528
385	22597.8	37	1555	1612	1666	1642	1689	1686	1765	1761	1809	1780	1812	2551		1816	1824	1829	1847	1774	1745	1757	1742	1783	1815	1849	2340		1838	1848	1821	1919	2002	2047	2177	2205	2331	2380	2323	2308		2530	2582	2513	2617	2562	2588	2516	2523
386	22656.6	36.9	1526	1620	1655	1641	1671	1704	1745	1763	1781	1785	1816	2560		1799	1835	1812	1833	1788	1721	1726	1738	1795	1832	1851	2351		1844	1855	1844	1883	1981	2035	2177	2225	2336	2346	2323	2306		2468	2573	2545	2587	2582	2573	2518	2517
387	22715.3	37.1	1515	1607	1677	1667	1685	1680	1748	1735	1776	1759	1810	2546		1785	1821	1804	1845	1800	1752	1767	1713	1779	1802	1859	2318		1843	1850	1830	1883	1988	2029	2144	2247	2317	2354	2339	2303		2494	2585	2532	2562	2549	2562	2505	2519
388	22774.2	37.1	1549	1609	1652	1643	1688	1700	1761	1725	1799	1792	1807	2511		1807	1820	1816	1842	1781	1758	1766	1736	1774	1823	1862	2334		1855	1825	1839	1889	2002	2013	2193	2192	2341	2344	2334	2290		2475	2581	2534	2594	2542	2606	2501	2529
389	22833.1	37.1	1549	1615	1667	1640	1659	1697	1784	1718	1788	1785	1799	2527		1795	1835	1824	1841	1785	1739	1752	1756	1786	1835	1859	2319		1831	1845	1830	1917	2018	2012	2161	2217	2309	2350	2330	2291		2513	2602	2521	2601	2558	2569	2505	2518
390	22892.3	37.1	1551	1599	1665	1648	1655	1688	1779	1750	1775	1770	1795	2539		1802	1834	1822	1838	1782	1728	1767	1746	1766	1818	1834	2355		1851	1847	1832	1899	1969	2007	2148	2198	2334	2370	2333	2309		2512	2587	2528	2576	2576	2581	2502	2532
391	22951.3	37.1	1544	1619	1663	1634	1684	1693	1758	1717	1782	1782	1799	2509		1803	1831	1799	1861	1793	1714	1752	1722	1784	1812	1845	2337		1830	1819	1813	1909	1970	2051	2161	2195	2310	2339	2336	2302		2509	2581	2524	2562	2548	2582	2506	2539
392	23010.3	37	1536	1599	1646	1651	1660	1680	1745	1764	1803	1776	1800	2531		1801	1826	1797	1853	1814	1736	1743	1715	1771	1825	1835	2348		1859	1828	1818	1918	1993	2011	2164	2202	2325	2372	2299	2306		2467	2609	2538	2576	2583	2586	2497	2516
393	23069.4	37	1533	1623	1658	1638	1674	1689	1751	1715	1776	1775	1788	2529		1784	1793	1811	1867	1773	1742	1736	1746	1759	1819	1831	2344		1839	1846	1819	1897	1969	2023	2158	2193	2315	2344	2285	2270		2499	2576	2504	2545	2550	2565	2463	2509
394	23128.3	37	1537	1623	1653	1643	1672	1706	1740	1763	1796	1781	1797	2512		1791	1829	1786	1843	1778	1755	1744	1728	1773	1817	1849	2316		1851	1838	1844	1906	1981	2023	2173	2199	2304	2352	2314	2321		2499	2573	2548	2536	2538	2590	2512	2502
395	23187	36.8	1533	1619	1653	1637	1684	1687	1755	1749	1791	1797	1797	2530		1778	1829	1785	1849	1777	1720	1745	1712	1780	1814	1821	2309		1831	1826	1814	1901	1998	2023	2143	2219	2318	2354	2292	2314		2485	2574	2502	2587	2548	2582	2498	2523
396	23245.8	37	1531	1605	1636	1631	1676	1680	1774	1721	1789	1776	1788	2518		1795	1835	1788	1836	1776	1741	1756	1701	1741	1800	1833	2329		1826	1824	1805	1890	1979	2015	2140	2167	2339	2359	2302	2292		2514	2603	2537	2582	2529	2582	2482	2495
397	23304.9	37.1	1532	1614	1649	1638	1671	1680	1754	1747	1787	1744	1795	2526		1785	1792	1804	1846	1771	1752	1748	1716	1794	1835	1829	2307		1837	1836	1840	1869	1969	2028	2161	2191	2338	2376	2309	2306		2476	2561	2518	2559	2558	2594	2501	2487
398	23363.9	37.1	1550	1605	1645	1632	1680	1674	1744	1742	1764	1752	1804	2533		1788	1814	1787	1859	1780	1731	1753	1722	1774	1813	1840	2320		1798	1812	1815	1890	1967	2014	2145	2168	2308	2320	2321	2305		2492	2579	2526	2551	2552	2569	2491	2525
399	23422.9	37.1	1551	1589	1650	1647	1650	1679	1745	1710	1782	1774	1802	2557		1792	1794	1771	1840	1804	1757	1751	1726	1768	1820	1831	2326		1846	1815	1819	1903	1979	2032	2130	2201	2310	2326	2289	2285		2492	2581	2512	2565	2523	2566	2488	2531
400	23482.1	37.1	1542	1606	1645	1638	1641	1680	1719	1734	1772	1761	1801	2535		1773	1823	1803	1814	1787	1742	1751	1721	1751	1782	1830	2309		1808	1825	1818	1909	1978	2013	2171	2177	2287	2315	2310	2296		2487	2580	2521	2560	2560	2561	2470	2498
401	23541.3	37	1560	1609	1626	1627	1645	1670	1725	1716	1768	1767	1777	2483		1770	1811	1769	1851	1772	1741	1728	1737	1775	1802	1795	2356		1849	1810	1822	1898	2002	2018	2149	2207	2296	2331	2285	2302		2496	2581	2502	2547	2522	2569	2478	2498
402	23600.4	37	1532	1610	1637	1632	1628	1670	1720	1718	1769	1732	1797	2509		1782	1810	1779	1845	1778	1743	1737	1746	1766	1797	1816	2338		1810	1821	1807	1907	1926	2027	2138	2173	2300	2297	2288	2291		2438	2537	2483	2564	2530	2549	2493	2501
403	23659.1	36.9	1535	1613	1638	1639	1656	1671	1743	1715	1795	1743	1810	2522		1777	1811	1793	1841	1757	1709	1746	1716	1731	1819	1822	2323		1787	1817	1806	1894	1973	2026	2134	2154	2309	2343	2328	2307		2469	2561	2516	2582	2531	2537	2468	2481
404	23717.8	36.8	1536	1585	1661	1624	1657	1672	1746	1730	1769	1748	1765	2517		1773	1797	1778	1835	1769	1711	1716	1702	1769	1780	1807	2317		1841	1824	1809	1889	1991	2022	2161	2170	2288	2334	2289	2295		2508	2565	2494	2579	2543	2554	2471	2481
405	23776.5	36.9	1529	1622	1667	1621	1676	1691	1709	1735	1760	1729	1789	2512		1782	1808	1769	1836	1777	1719	1728	1718	1728	1793	1844	2309		1797	1839	1815	1882	1957	2010	2134	2178	2293	2322	2297	2297		2498	2538	2513	2552	2537	2576	2465	2511
406	23835.3	37.1	1529	1582	1644	1625	1651	1669	1726	1720	1753	1750	1757	2497		1778	1806	1791	1842	1769	1741	1751	1697	1754	1803	1828	2290		1798	1803	1829	1847	1976	2000	2124	2196	2303	2340	2263	2291		2472	2585	2533	2533	2523	2550	2485	2509
407	23894.4	37.1	1518	1581	1652	1631	1630	1666	1734	1717	1763	1758	1781	2521		1772	1784	1780	1832	1789	1716	1740	1728	1745	1807	1796	2333		1827	1785	1822	1876	1958	2017	2116	2186	2285	2290	2248	2308		2433	2569	2484	2542	2521	2543	2466	2508
408	23953.3	37.1	1514	1581	1647	1617	1652	1663	1717	1695	1757	1734	1794	2502		1780	1799	1780	1835	1787	1724	1736	1730	1756	1772	1809	2310		1826	1804	1821	1872	1971	1996	2153	2137	2290	2326	2313	2294		2470	2579	2534	2518	2515	2546	2471	2474
409	24012.2	37.1	1530	1594	1641	1613	1636	1668	1717	1710	1763	1755	1788	2486		1767	1787	1792	1815	1758	1706	1739	1713	1735	1792	1809	2281		1802	1805	1796	1862	1957	2010	2158	2171	2287	2310	2304	2298		2475	2544	2476	2535	2557	2523	2479	2483
410	24071.3	37	1529	1600	1649	1624	1642	1654	1698	1712	1746	1721	1759	2484		1775	1782	1795	1814	1751	1717	1746	1715	1748	1777	1793	2268		1803	1815	1796	1879	1952	1998	2116	2158	2294	2301	2283	2310		2469	2570	2493	2520	2509	2561	2471	2470
411	24130.2	37	1535	1595	1646	1626	1638	1672	1719	1701	1761	1749	1765	2498		1767	1785	1770	1797	1770	1707	1706	1712	1734	1767	1810	2267		1792	1812	1804	1865	1957	1986	2126	2170	2291	2313	2274	2330		2511	2553	2482	2524	2527	2502	2481	2500
412	24189.1	37	1518	1597	1639	1622	1625	1647	1723	1711	1745	1742	1776	2532		1763	1791	1772	1818	1770	1733	1736	1718	1749	1803	1794	2286		1811	1817	1826	1870	1938	1989	2121	2155	2292	2313	2283	2270		2473	2546	2507	2536	2523	2536	2462	2471
413	24248.3	36.8	1535	1592	1634	1630	1644	1647	1722	1712	1774	1740	1763	2504		1765	1809	1785	1812	1794	1724	1738	1685	1721	1790	1815	2284		1815	1824	1800	1876	1956	1982	2145	2171	2299	2295	2262	2296		2448	2553	2471	2500	2547	2560	2490	2487
414	24307.1	37.1	1520	1583	1637	1609	1632	1645	1728	1708	1751	1744	1771	2523		1759	1785	1789	1803	1773	1706	1746	1731	1759	1762	1812	2255		1814	1807	1800	1879	1986	1979	2108	2178	2296	2328	2283	2310		2450	2545	2492	2550	2544	2545	2467	2493
415	24366.2	37.1	1524	1580	1662	1636	1623	1661	1738	1707	1766	1744	1760	2505		1782	1795	1786	1810	1752	1700	1730	1736	1737	1772	1818	2282		1787	1822	1773	1889	1961	2001	2121	2172	2279	2328	2252	2273		2460	2586	2499	2529	2550	2520	2458	2456
416	24425.3	37.1	1502	1594	1639	1613	1630	1639	1717	1711	1758	1730	1783	2484		1778	1799	1775	1849	1739	1715	1731	1708	1725	1766	1811	2272		1814	1791	1784	1845	1923	2030	2108	2185	2274	2310	2271	2280		2444	2513	2499	2529	2547	2516	2480	2476
417	24484.3	37.1	1535	1592	1639	1603	1634	1630	1718	1687	1737	1735	1761	2491		1764	1764	1746	1824	1754	1700	1710	1706	1726	1760	1803	2273		1786	1810	1784	1857	1948	1990	2106	2125	2256	2303	2248	2261		2450	2514	2487	2507	2539	2505	2454	2486
418	24543.3	37	1526	1566	1637	1604	1644	1650	1735	1692	1724	1718	1746	2484		1749	1778	1766	1828	1751	1715	1715	1699	1727	1751	1791	2266		1796	1813	1785	1874	1955	1971	2119	2138	2285	2308	2254	2229		2453	2518	2474	2519	2503	2493	2458	2477
419	24602	37	1520	1573	1647	1602	1637	1644	1719	1690	1736	1731	1771	2463		1782	1777	1752	1814	1756	1734	1720	1705	1758	1767	1816	2241		1796	1791	1763	1859	1948	1997	2128	2160	2267	2273	2268	2259		2444	2547	2478	2532	2497	2523	2437	2456
420	24661.9	37	1508	1576	1628	1584	1635	1621	1689	1697	1734	1719	1754	2485		1773	1807	1775	1814	1740	1717	1724	1691	1742	1778	1808	2267		1800	1799	1795	1844	1947	1993	2114	2165	2293	2288	2256	2269		2435	2524	2479	2505	2511	2527	2434	2478
421	24720.6	37	1513	1593	1627	1595	1633	1652	1698	1688	1732	1716	1754	2490		1761	1767	1772	1806	1744	1716	1719	1685	1740	1758	1791	2274		1807	1787	1798	1845	1932	1969	2080	2171	2266	2285	2247	2286		2462	2541	2465	2528	2515	2515	2437	2462
422	24779.4	36.9	1506	1585	1655	1610	1642	1631	1700	1687	1733	1749	1746	2502		1763	1795	1760	1816	1750	1730	1704	1686	1753	1752	1785	2260		1789	1803	1805	1849	1937	1985	2108	2147	2256	2281	2233	2270		2429	2537	2500	2494	2524	2481	2459	2487
423	24838.4	37.1	1511	1569	1653	1602	1643	1652	1688	1688	1730	1725	1763	2455		1758	1764	1770	1804	1749	1722	1741	1687	1744	1781	1805	2275		1793	1800	1806	1865	1949	2007	2131	2166	2263	2290	2236	2277		2401	2517	2505	2544	2516	2507	2432	2455
424	24897.5	37.1	1513	1573	1616	1592	1619	1635	1695	1699	1701	1720	1749	2484		1747	1773	1764	1791	1726	1677	1706	1722	1707	1772	1801	2279		1817	1804	1788	1862	1911	1973	2090	2172	2278	2276	2241	2253		2445	2522	2489	2524	2505	2509	2455	2435
425	24956.4	37.1	1494	1582	1637	1604	1617	1642	1678	1678	1742	1713	1758	2491		1739	1790	1803	1826	1748	1711	1722	1701	1728	1770	1790	2269		1778	1809	1783	1865	1951	1951	2126	2166	2268	2298	2259	2271		2436	2499	2457	2513	2505	2496	2423	2442
426	25015.9	37.1	1516	1572	1629	1604	1623	1630	1691	1661	1751	1729	1749	2469		1770	1783	1773	1791	1750	1709	1721	1720	1748	1774	1790	2273		1784	1796	1790	1866	1953	1982	2101	2170	2277	2281	2245	2291		2437	2540	2450	2518	2501	2504	2458	2444
427	25074.8	37.1	1517	1590	1622	1590	1627	1637	1721	1712	1717	1721	1759	2444		1765	1779	1768	1796	1743	1712	1727	1703	1727	1771	1797	2288		1792	1801	1794	1845	1941	1952	2076	2178	2236	2257	2254	2282		2444	2518	2472	2535	2483	2511	2463	2441
428	25133.4	37.1	1507	1583	1638	1619	1611	1626	1709	1707	1713	1744	1766	2498		1765	1784	1767	1796	1737	1712	1703	1709	1745	1780	1778	2277		1784	1787	1786	1864	1952	1985	2097	2175	2267	2257	2257	2242		2417	2521	2476	2522	2504	2529	2456	2447
429	25192.2	37.1	1512	1602	1638	1594	1617	1631	1706	1679	1753	1721	1717	2453		1758	1759	1756	1824	1728	1705	1714	1683	1721	1751	1785	2253		1785	1807	1795	1844	1948	2005	2077	2202	2253	2264	2239	2268		2424	2513	2460	2523	2535	2518	2424	2431
430	25251.1	36.9	1527	1556	1643	1585	1629	1627	1700	1697	1727	1710	1735	2511		1745	1766	1762	1773	1748	1711	1716	1691	1725	1761	1775	2241		1799	1774	1807	1835	1921	1972	2107	2167	2261	2268	2228	2269		2422	2534	2449	2475	2490	2522	2425	2461
431	25310	36.9	1502	1570	1612	1601	1630	1643	1720	1650	1717	1716	1736	2456		1744	1781	1775	1787	1736	1676	1732	1695	1729	1766	1799	2267		1796	1791	1781	1861	1912	1981	2098	2172	2220	2267	2250	2259		2427	2544	2457	2518	2518	2490	2443	2441
432	25369.4	37.1	1525	1586	1620	1615	1593	1639	1688	1678	1731	1712	1733	2456		1746	1750	1750	1821	1735	1671	1716	1694	1719	1745	1790	2268		1786	1791	1783	1839	1949	1972	2085	2172	2262	2277	2285	2260		2423	2537	2449	2512	2501	2506	2462	2442
433	25428.5	37.1	1502	1550	1633	1607	1622	1617	1712	1672	1710	1722	1725	2470		1767	1757	1767	1811	1740	1696	1720	1685	1727	1741	1795	2223		1777	1792	1768	1835	1931	1976	2079	2174	2262	2258	2232	2235		2420	2514	2460	2514	2470	2484	2448	2436
434	25487.7	37.1	1498	1566	1621	1575	1622	1631	1697	1662	1719	1711	1744	2464		1741	1781	1751	1778	1729	1673	1711	1685	1756	1764	1805	2243		1789	1791	1775	1847	1924	1952	2111	2160	2249	2253	2248	2249		2415	2534	2444	2510	2447	2512	2430	2442
435	25546.5	37.1	1515	1543	1600	1607	1650	1635	1706	1706	1727	1727	1735	2498		1737	1786	1754	1815	1755	1707	1696	1679	1730	1771	1769	2230		1805	1776	1787	1880	1912	1959	2085	2152	2217	2273	2254	2283		2387	2530	2453	2496	2488	2511	2459	2418
436	25605.2	37.1	1507	1562	1630	1582	1619	1631	1695	1695	1700	1726	1739	2485		1749	1780	1769	1792	1734	1681	1700	1678	1720	1767	1812	2224		1775	1775	1767	1860	1928	1976	2068	2174	2240	2256	2245	2244		2418	2502	2422	2499	2479	2496	2406	2447
437	25664	37	1510	1548	1604	1598	1624	1631	1672	1673	1710	1708	1739	2477		1767	1763	1773	1800	1734	1703	1733	1707	1726	1765	1790	2243		1792	1805	1746	1825	1911	1967	2103	2145	2268	2284	2267	2248		2445	2516	2431	2514	2467	2496	2447	2412
438	25722.9	37	1500	1577	1618	1618	1654	1621	1694	1688	1725	1698	1733	2473		1760	1778	1758	1779	1733	1706	1714	1660	1700	1765	1800	2244		1782	1796	1806	1847	1935	1961	2072	2159	2251	2227	2264	2230		2399	2515	2459	2513	2475	2469	2436	2459
439	25781.7	36.8	1510	1571	1624	1584	1631	1639	1682	1691	1709	1715	1722	2477		1747	1762	1791	1780	1726	1691	1706	1684	1723	1727	1786	2261		1775	1789	1779	1830	1930	1946	2099	2155	2237	2253	2254	2265		2389	2530	2440	2505	2514	2499	2430	2429
440	25840.9	36.8	1518	1561	1616	1603	1634	1616	1694	1677	1724	1688	1717	2464		1764	1783	1771	1812	1739	1679	1709	1690	1700	1752	1778	2241		1778	1788	1769	1830	1927	1953	2086	2191	2225	2260	2253	2248		2406	2516	2448	2525	2510	2499	2425	2423
441	25899.9	37	1512	1569	1623	1597	1630	1624	1687	1686	1744	1706	1722	2433		1759	1752	1774	1798	1734	1694	1699	1683	1703	1763	1784	2243		1784	1797	1763	1814	1930	1971	2104	2179	2228	2279	2242	2229		2438	2521	2484	2492	2518	2503	2450	2461
442	25958.9	37	1511	1554	1633	1629	1626	1633	1671	1681	1705	1711	1725	2473		1744	1760	1751	1800	1736	1724	1695	1691	1722	1741	1778	2250		1799	1754	1791	1840	1951	1966	2091	2175	2216	2281	2250	2233		2401	2511	2460	2523	2480	2503	2440	2457
443	26018.1	37.1	1510	1573	1614	1599	1642	1624	1686	1699	1722	1693	1707	2428		1755	1766	1752	1809	1739	1698	1711	1678	1703	1739	1775	2250		1793	1801	1787	1805	1917	1959	2053	2152	2241	2264	2280	2222		2432	2489	2437	2503	2475	2478	2416	2474
444	26076.7	37.1	1523	1562	1627	1618	1640	1623	1676	1641	1702	1692	1728	2440		1736	1766	1749	1782	1761	1691	1706	1671	1724	1757	1776	2232		1803	1797	1765	1833	1924	1955	2056	2151	2234	2246	2235	2252		2423	2518	2451	2521	2494	2513	2464	2445
445	26135.4	37	1500	1569	1613	1637	1636	1645	1674	1655	1718	1671	1718	2426		1732	1789	1760	1792	1741	1688	1695	1690	1698	1750	1767	2238		1785	1774	1772	1852	1940	1951	2056	2159	2226	2233	2264	2214		2387	2511	2432	2492	2481	2501	2422	2441
446	26194.2	37	1506	1553	1606	1608	1606	1613	1681	1674	1724	1692	1712	2426		1739	1742	1750	1804	1730	1701	1689	1688	1724	1773	1800	2252		1784	1791	1779	1844	1935	1941	2075	2169	2197	2250	2245	2231		2408	2454	2450	2515	2490	2517	2404	2438
447	26253.2	37	1507	1570	1628	1582	1619	1612	1701	1694	1709	1684	1706	2452		1747	1751	1758	1781	1736	1671	1692	1687	1708	1744	1784	2260		1781	1786	1759	1832	1901	1939	2067	2172	2243	2244	2234	2231		2402	2500	2426	2481	2458	2491	2433	2424
448	26312.3	36.8	1520	1549	1619	1596	1611	1641	1682	1662	1710	1689	1739	2422		1736	1751	1725	1779	1718	1685	1688	1678	1704	1750	1766	2244		1784	1774	1756	1854	1930	1950	2095	2127	2210	2225	2273	2241		2407	2482	2432	2492	2476	2505	2455	2446
449	26371.3	37.1	1512	1579	1611	1606	1606	1626	1704	1660	1725	1713	1717	2444		1728	1752	1748	1799	1710	1690	1708	1696	1690	1733	1801	2227		1789	1780	1756	1837	1923	1934	2059	2156	2244	2243	2235	2258		2422	2501	2420	2493	2489	2505	2407	2413
450	26430.5	37.1	1505	1533	1603	1575	1641	1608	1692	1683	1692	1680	1721	2435		1743	1772	1756	1776	1700	1695	1699	1691	1729	1743	1760	2255		1795	1779	1771	1832	1908	1951	2064	2146	2241	2230	2225	2208		2421	2476	2435	2479	2503	2510	2436	2395
451	26489.4	37.1	1502	1552	1601	1609	1625	1610	1669	1679	1708	1672	1705	2414		1728	1770	1766	1802	1736	1686	1693	1679	1722	1724	1756	2226		1776	1776	1760	1832	1898	1947	2050	2141	2239	2244	2237	2226		2378	2505	2441	2482	2492	2480	2421	2407
[truncated: 2,617 more rows]
[truncated: 4 more columns]
