# Supplementary material for: A high-affinity split-HaloTag for live-cell protein labeling
Source: Nat Commun. 2026 Mar 25;17:2865. doi: 10.1038/s41467-026-71032-8 (PMC13022382; doi:10.1038/s41467-026-71032-8)
Supplement: Supplementary file 4 — Source Data [file 41467_2026_71032_MOESM4_ESM.zip › Source Data FINAL/Source Data for Supplementary Fig 4.xlsx]

## Sheet: Sheet1
Supplementary Fig 4b
	cpHaloΔ2 CA-CPY/EGFP		cpHaloΔ3 CA-CPY/EGFP		cpHaloΔ2 CA-SiR/EGFP		cpHaloΔ3 CA-SiR/EGFP
time (min)	mean	sd	mean	sd	mean	sd	mean	sd
0	0.0536432	0.0787033	0.0347635	0.0656112	0.0567663	0.0776892	0.034614	0.0709617
5	0.063867	0.0772387	0.0388991	0.0693259	0.194662	0.303963	0.0858009	0.192665
15	0.100308	0.0842641	0.0498429	0.0769478	0.230393	0.447499	0.12202	0.457149
30	0.142688	0.12293	0.0678778	0.0794546	0.284311	0.388159	0.132565	0.34173
60	0.280184	0.100585	0.102912	0.0703212	0.478875	0.611182	0.1631	0.369228
120	0.5383	0.274472	0.198117	0.199808	0.745591	0.890507	0.252079	0.415965
360	0.988419	0.289978	0.395963	0.119352	1.23519	0.868461	0.441351	0.581133
1260	1.96032	1.60246	0.757443	0.2395	1.33325	0.745725	0.550577	0.384485
