# Supplementary material for: A high-affinity split-HaloTag for live-cell protein labeling
Source: Nat Commun. 2026 Mar 25;17:2865. doi: 10.1038/s41467-026-71032-8 (PMC13022382; doi:10.1038/s41467-026-71032-8)
Supplement: Supplementary file 4 — Source Data [file 41467_2026_71032_MOESM4_ESM.zip › Source Data FINAL/Source Data for Supplementary Fig 6.xlsx]

## Sheet: Sheet1
Supplementary Fig 6b-c
	cpHd2-SiR			cpHd2-SiR+Hpep7			cpHd2-SiR+Hpep11			cpHd2-SiR+Hpep8			cpHd2-SiR+Hpep9			cpHd2-SiR+Hpep10				Average from triplicate measurements
Wavel.	K11	K12	K13	L11	L12	L13	M11	M12	M13	N11	N12	N13	O11	O12	O13	P11	P12	P13		cpHd2-SiR	cpHd2-SiR+Hpep7	cpHd2-SiR+Hpep11	cpHd2-SiR+Hpep8	cpHd2-SiR+Hpep9	cpHd2-SiR+Hpep10
600	866	846	864	790	885	878	800	872	858	749	793	829	694	743	765	662	674	672		858.667	851	843.333	790.333	734	669.333
605	1217	1208	1266	1175	1294	1316	1166	1272	1262	1117	1178	1190	1008	1092	1109	911	963	972		1230.33	1261.67	1233.33	1161.67	1069.67	948.667
610	1782	1801	1784	1645	1909	1926	1772	1882	1893	1634	1750	1787	1485	1555	1623	1378	1411	1407		1789	1826.67	1849	1723.67	1554.33	1398.67
615	2445	2486	2531	2271	2646	2718	2441	2637	2592	2252	2454	2501	1990	2084	2206	1815	1957	1883		2487.33	2545	2556.67	2402.33	2093.33	1885
620	3126	3169	3160	2887	3384	3542	3179	3521	3490	2863	3172	3273	2479	2682	2774	2310	2409	2385		3151.67	3271	3396.67	3102.67	2645	2368
625	3694	3716	3763	3600	4349	4505	4016	4445	4390	3443	3896	4071	3041	3281	3391	2749	2885	2884		3724.33	4151.33	4283.67	3803.33	3237.67	2839.33
630	4287	4334	4451	4412	5486	5726	5088	5676	5599	4341	4739	5011	3656	3866	4052	3265	3446	3376		4357.33	5208	5454.33	4697	3858	3362.33
635	4729	4799	4905	5551	6953	7366	6346	7227	7077	5226	5843	6055	4219	4604	4797	3856	3964	3943		4811	6623.33	6883.33	5708	4540	3921
640	5168	5306	5384	7290	9316	9618	8560	9665	9403	6862	7525	7976	5256	5702	5877	4548	4761	4811		5286	8741.33	9209.33	7454.33	5611.67	4706.67
645	5992	6152	6291	10319	12937	13477	11981	13489	13290	9314	10119	10764	6878	7466	7871	5842	6225	6170		6145	12244.3	12920	10065.7	7405	6079
650	7071	7367	7617	14511	18394	19287	16773	18888	19042	12759	14050	14808	9296	10031	10482	7659	8037	8142		7351.67	17397.3	18234.3	13872.3	9936.33	7946
655	8351	8869	9009	19690	24691	26372	22623	25630	25613	16578	18729	19412	11864	12790	13460	9616	10214	10220		8743	23584.3	24622	18239.7	12704.7	10016.7
660	9696	10051	10292	24152	30495	32174	28124	31794	31189	20537	22851	23833	13933	15153	15899	11181	12020	12007		10013	28940.3	30369	22407	14995	11736
665	10339	10785	11296	27424	34629	36609	31657	35832	35647	23184	25487	27087	15127	16823	17036	12144	12878	13014		10806.7	32887.3	34378.7	25252.7	16328.7	12678.7
670	10662	10915	11265	28104	36024	37792	32919	37071	36288	23724	26274	27502	15121	16451	17199	12080	12754	12698		10947.3	33973.3	35426	25833.3	16257	12510.7
675	9857	9995	10316	25999	32995	34669	30164	34047	33324	21984	24732	25635	13712	14785	15457	10628	11399	11459		10056	31221	32511.7	24117	14651.3	11162
680	8226	8350	8618	21382	27029	28775	24628	28187	27565	18147	20067	21263	11220	12252	12770	8774	9204	9374		8398	25728.7	26793.3	19825.7	12080.7	9117.33
685	6471	6639	6925	16545	21133	22220	19431	21948	21447	14219	15520	16475	8632	9393	9840	6881	7062	7241		6678.33	19966	20942	15404.7	9288.33	7061.33
690	5087	5203	5438	12751	16036	17075	14747	16778	16357	10950	12080	12548	6611	7153	7426	5179	5476	5614		5242.67	15287.3	15960.7	11859.3	7063.33	5423
695	4064	4088	4358	9540	12410	12867	11177	12747	12512	8254	9157	9533	5089	5629	5796	4120	4310	4223		4170	11605.7	12145.3	8981.33	5504.67	4217.67
700	3139	3290	3353	7397	9602	9944	8881	9887	9634	6444	7120	7464	3989	4321	4601	3255	3375	3379		3260.67	8981	9467.33	7009.33	4303.67	3336.33
	cpHd3-SiR			cpHd3-SiR+Hpep7			cpHd3-SiR+Hpep11			cpHd3-SiR+Hpep8			cpHd3-SiR+Hpep9			cpHd3-SiR+Hpep10				Average from triplicate measurements
Wavel.	K14	K15	K16	L14	L15	L16	M14	M15	M16	N14	N15	N16	O14	O15	O16	P14	P15	P16		cpHd3-SiR	cpHd3-SiR+Hpep7	cpHd3-SiR+Hpep11	cpHd3-SiR+Hpep8	cpHd3-SiR+Hpep9	cpHd3-SiR+Hpep10
600	516	519	519	524	505	516	547	526	527	493	512	507	460	474	505	414	403	470		518	515	533.333	504	479.667	429
605	632	672	635	689	706	689	707	704	664	651	700	651	595	608	624	524	513	576		646.333	694.667	691.667	667.333	609	537.667
610	834	909	835	952	941	923	950	930	943	905	898	891	767	837	833	712	682	798		859.333	938.667	941	898	812.333	730.667
615	1017	1044	994	1166	1176	1147	1196	1140	1135	1064	1104	1079	907	983	987	841	845	943		1018.33	1163	1157	1082.33	959	876.333
620	1041	1047	1048	1323	1347	1351	1343	1318	1330	1257	1212	1166	996	1068	1057	923	902	999		1045.33	1340.33	1330.33	1211.67	1040.33	941.333
625	1061	1069	1044	1631	1650	1633	1639	1650	1578	1398	1418	1360	1103	1161	1138	960	994	1041		1058	1638	1622.33	1392	1134	998.333
630	1128	1094	1092	2225	2266	2215	2313	2288	2208	1885	1843	1752	1428	1469	1436	1197	1243	1304		1104.67	2235.33	2269.67	1826.67	1444.33	1248
635	1297	1265	1282	3422	3531	3455	3445	3521	3475	2806	2788	2548	2146	2074	2043	1763	1792	1872		1281.33	3469.33	3480.33	2714	2087.67	1809
640	1678	1652	1606	5770	5845	5752	5850	5736	5612	4638	4623	4111	3378	3360	3361	2738	2879	2926		1645.33	5789	5732.67	4457.33	3366.33	2847.67
645	2323	2212	2272	9454	9606	9548	9542	9482	9313	7602	7409	6700	5442	5465	5350	4396	4603	4756		2269	9536	9445.67	7237	5419	4585
650	3163	2978	3079	14700	15349	14926	15085	15262	14508	11883	11488	10620	8354	8364	8271	6762	7038	7186		3073.33	14991.7	14951.7	11330.3	8329.67	6995.33
655	4096	3904	3850	21187	22247	21678	21465	21575	21110	17096	16262	15005	11570	11802	11420	9410	9714	9833		3950	21704	21383.3	16121	11597.3	9652.33
660	4934	4725	4662	27489	28342	28053	27878	27954	27481	21699	21038	19155	14618	14683	14122	11270	11773	12370		4773.67	27961.3	27771	20630.7	14474.3	11804.3
665	5519	5302	5229	32102	33347	32419	32633	32428	31859	25162	24508	22640	16434	16457	15984	12454	13043	13251		5350	32622.7	32306.7	24103.3	16291.7	12916
670	5679	5523	5412	33626	34838	34150	33983	33851	33373	26120	25645	23416	16798	16774	16322	12529	13143	13440		5538	34204.7	33735.7	25060.3	16631.3	13037.3
675	5345	5180	5107	31141	32486	31491	31738	31623	31062	24418	23928	21922	15359	15287	14952	11224	11942	12072		5210.67	31706	31474.3	23422.7	15199.3	11746
680	4596	4367	4264	25865	26804	26355	26498	26410	25948	20316	19913	18267	12575	12308	12171	9128	9364	9860		4409	26341.3	26285.3	19498.7	12351.3	9450.67
685	3633	3535	3457	20345	20781	20334	20608	20380	20206	15963	15576	14097	9568	9605	9485	6931	7449	7340		3541.67	20486.7	20398	15212	9552.67	7240
690	2961	2798	2747	15309	15844	15315	15649	15530	15262	11918	11738	10825	7134	7234	7136	5275	5618	5635		2835.33	15489.3	15480.3	11493.7	7168	5509.33
695	2344	2252	2267	11668	11912	11679	11923	11495	11502	9098	8943	8144	5585	5486	5378	4047	4308	4355		2287.67	11753	11640	8728.33	5483	4236.67
700	1848	1798	1793	8823	8980	8941	9036	8936	8858	6800	6785	6137	4172	4270	4159	3073	3297	3294		1813	8914.67	8943.33	6574	4200.33	3221.33
	cpHd2-CPY			cpHd2-CPY+Hpep7			cpHd2-CPY+Hpep11			cpHd2-CPY+Hpep8			cpHd2-CPY+Hpep9			cpHd2-CPY+Hpep10				cpHd2-CPY	cpHd2-CPY+Hpep7	cpHd2-CPY+Hpep11	cpHd2-CPY+Hpep8	cpHd2-CPY+Hpep9	cpHd2-CPY+Hpep10
Wavel.	D11	D12	D13	E11	E12	E13	F11	F12	F13	G11	G12	G13	H11	H12	H13	I11	I12	I13
600	9193	10961	11599	11321	12479	13553	11574	13317	14429	9912	11539	11642	8752	8903	10506	7320	9090	9689		10584.3	12451	13106.7	11031	9387	8699.67
605	15059	18067	19014	18289	20416	21977	18550	21639	23357	16353	18587	18968	14496	14942	17555	12313	15269	16209		17380	20227.3	21182	17969.3	15664.3	14597
610	23686	28653	29999	28696	31921	34453	29301	33995	36492	25686	29106	29722	23215	23746	28268	19737	24396	26039		27446	31690	33262.7	28171.3	25076.3	23390.7
615	35157	41875	44089	42644	47090	51189	43660	50193	54787	38025	43974	43784	34197	35327	41700	29287	36373	38954		40373.7	46974.3	49546.7	41927.7	37074.7	34871.3
620	47342	57195	60746	59753	65703	71345	60075	70754	75517	52835	60382	61177	47430	48581	57338	40412	49667	53054		55094.3	65600.3	68782	58131.3	51116.3	47711
625	59011	71028	74902	75400	83880	90900	77714	90349	96719	66896	76668	77401	58702	59989	71295	49147	61494	65968		68313.7	83393.3	88260.7	73655	63328.7	58869.7
630	66757	79621	83727	86243	96153	103830	89372	105127	111859	76630	87542	88812	65826	68030	79513	55185	68281	73347		76701.7	95408.7	102119	84328	71123	65604.3
635	66820	78861	84525	88058	98072	106622	91851	107021	114500	78365	89585	90586	65390	67123	79883	54731	67220	72070		76735.3	97584	104457	86178.7	70798.7	64673.7
640	60375	72631	76542	80674	88678	96146	84317	98408	105222	71606	81884	82088	58796	60683	71235	48425	59980	63870		69849.3	88499.3	95982.3	78526	63571.3	57425
645	51914	61846	65974	68698	76569	82708	71934	84051	90501	60806	69702	70714	49998	50952	60739	41068	50785	54059		59911.3	75991.7	82162	67074	53896.3	48637.3
650	42180	49921	53762	54679	60782	65929	57704	68192	72739	49445	55606	56738	39583	40939	47739	32573	40044	43219		48621	60463.3	66211.7	53929.7	42753.7	38612
655	32415	38726	41481	41695	45929	49890	43760	51526	55294	37071	42477	43252	29713	31063	36251	24913	30165	32948		37540.7	45838	50193.3	40933.3	32342.3	29342
660	24671	29833	31699	31268	34719	37332	33392	38636	41652	27999	31943	32321	22520	23289	27478	18534	22927	24539		28734.3	34439.7	37893.3	30754.3	24429	22000
665	19847	23917	25297	24321	26936	29223	25618	30119	31871	21990	24782	25155	17758	18256	21696	14702	18135	19409		23020.3	26826.7	29202.7	23975.7	19236.7	17415.3
670	16614	19988	21320	20041	22190	23871	21129	24802	26499	18106	20699	20936	14911	15515	18044	12447	15433	16256		19307.3	22034	24143.3	19913.7	16156.7	14712
675	14675	17670	18471	17312	19336	20961	18610	21638	23000	15820	17921	18284	13237	13476	15889	10910	13461	14202		16938.7	19203	21082.7	17341.7	14200.7	12857.7
680	12794	15515	16329	15407	17235	18775	16363	19144	20455	13931	15873	15952	11798	12071	14252	9791	12148	13024		14879.3	17139	18654	15252	12707	11654.3
685	11790	13952	15023	14099	15682	17016	14963	17431	18593	12684	14762	14882	10842	11125	13060	8987	11062	11887		13588.3	15599	16995.7	14109.3	11675.7	10645.3
690	10833	12964	13769	13311	14960	16180	14183	16451	17635	11978	13816	13964	10289	10687	12434	8406	10470	11287		12522	14817	16089.7	13252.7	11136.7	10054.3
695	10113	12226	12877	12686	14125	15227	13360	15554	16771	11396	13055	13234	9624	9986	11713	8025	9756	10389		11738.7	14012.7	15228.3	12561.7	10441	9390
700	9173	10872	11554	11448	13043	13906	12213	14291	15171	10246	11846	11946	8689	8806	10702	7136	8704	9367		10533	12799	13891.7	11346	9399	8402.33
	cpHd3-CPY			cpHd3-CPY+Hpep7			cpHd3-CPY+Hpep11			cpHd3-CPY+Hpep8			cpHd3-CPY+Hpep9			cpHd3-CPY+Hpep10
Wavel.	D14	D15	D16	E14	E15	E16	F14	F15	F16	G14	G15	G16	H14	H15	H16	I14	I15	I16		cpHd3-CPY	cpHd3-CPY+Hpep7	cpHd3-CPY+Hpep11	cpHd3-CPY+Hpep8	cpHd3-CPY+Hpep9	cpHd3-CPY+Hpep10
600	10857	12137	12495	17086	17838	17478	17007	17801	17143	15568	15228	15521	13524	14541	14268	15071	15107	15174		11829.7	17467.3	17317	15439	14111	15117.3
605	18091	20497	20665	29451	30280	29941	28776	30138	29521	26226	26336	26521	23613	25306	24943	26622	26943	26969		19751	29890.7	29478.3	26361	24620.7	26844.7
610	29059	32007	32852	47630	49162	48456	46169	48430	48067	42670	42157	43265	38125	41519	40524	44016	44280	44139		31306	48416	47555.3	42697.3	40056	44145
615	42385	46685	47866	71345	74431	73001	70570	74616	71679	65820	64814	65403	58775	63148	61309	66891	67239	66591		45645.3	72925.7	72288.3	65345.7	61077.3	66907
620	56602	63131	64508	101600	104665	103265	100374	105346	101919	91592	90809	91087	81855	88160	86166	92165	92472	91159		61413.7	103177	102546	91162.7	85393.7	91932
625	69339	77551	78290	131028	135109	133762	130202	136011	132230	116137	115793	117398	102215	110964	108505	113275	113869	113519		75060	133300	132814	116443	107228	113554
630	77049	86431	86978	150391	156045	153817	152266	159551	156206	135800	135161	136932	116734	126154	124669	125591	125626	125938		83486	153418	156008	135964	122519	125718
635	77690	87651	87768	154735	160339	158530	157316	165300	160472	138900	137645	140093	117717	126400	123765	122888	123885	123195		84369.7	157868	161029	138879	122627	123323
640	71242	80984	80835	141823	146576	145050	144684	151303	147747	128332	126038	128376	105440	114036	111608	109540	109218	108803		77687	144483	147911	127582	110361	109187
645	63252	70794	71369	122246	126356	124483	125166	130079	128349	108947	109037	110398	89533	96166	94925	91522	91756	91238		68471.7	124362	127865	109461	93541.3	91505.3
650	52149	58782	59345	98129	100815	98477	101539	104645	103670	88507	87718	87717	71764	76107	75792	71799	72883	71403		56758.7	99140.3	103285	87980.7	74554.3	72028.3
655	41939	46990	47774	73374	75763	74596	75994	79135	76993	66009	66011	66504	53958	57068	56692	53827	54831	53459		45567.7	74577.7	77374	66174.7	55906	54039
660	33125	37387	37872	54434	56235	55149	56370	58612	57194	49113	49165	49320	40027	42760	42485	39914	40618	40283		36128	55272.7	57392	49199.3	41757.3	40271.7
665	27146	30478	30833	41811	43160	42632	43066	44894	44265	37816	37975	37762	31049	33234	33112	31143	31477	31331		29485.7	42534.3	44075	37851	32465	31317
670	23352	26169	26304	34512	35651	35152	35427	36676	36262	31045	30704	30913	25469	27383	27283	26126	26302	26467		25275	35105	36121.7	30887.3	26711.7	26298.3
675	20528	23161	23105	29813	30660	30490	30632	31630	31172	26854	26576	26912	22381	24230	23854	23047	23553	23408		22264.7	30321	31144.7	26780.7	23488.3	23336
680	18011	20221	20650	26340	27322	26863	26829	28126	27392	23643	23559	23808	20163	21534	21166	20929	21063	20874		19627.3	26841.7	27449	23670	20954.3	20955.3
685	16219	18148	18298	24144	25131	24737	24789	25594	25431	21693	21810	22104	18677	20020	19926	19232	19538	19464		17555	24670.7	25271.3	21869	19541	19411.3
690	14740	16927	16789	23128	23717	23785	23421	24858	24081	20764	20630	20915	17633	18827	18856	18236	18461	18467		16152	23543.3	24120	20769.7	18438.7	18388
695	13598	15365	15349	21898	22751	22229	22450	23396	23010	19468	19605	19841	16887	18007	17555	17181	17589	17139		14770.7	22292.7	22952	19638	17483	17303
700	12058	13734	13885	20033	20629	20456	20557	21655	21110	17967	18033	18062	15167	16337	16098	15566	15631	15580		13225.7	20372.7	21107.3	18020.7	15867.3	15592.3
Supplementary Fig 6d
concentration correction factor
cpHd2-SiR	104.582
cpHd3-SiR	140.228
HT7-SiR	151.78
	HT7-SiR
fluo intensity prior correction	28731	27867	25731
fluo intensity post correction	189.294	183.602	169.529
	cpHd3-SiR			cpHd3-SiR+Hpep7			cpHd3-SiR+Hpep11			cpHd3-SiR+Hpep8			cpHd3-SiR+Hpep9			cpHd3-SiR+Hpep10
fluo intensity prior correction	5679	5523	5412	33626	34838	34150	33983	33851	33373	26120	25645	23416	16798	16774	16322	12529	13143	13440
fluo intensity post correction	40.4982	39.3858	38.5942	239.795	248.438	243.531	242.34	241.399	237.99	186.268	182.88	166.985	119.79	119.619	116.396	89.3471	93.7257	95.8437
Supplementary Fig 6e
	HT7	cpHd3-SiR+Hpep7	cpHd3-SiR+Hpep11	cpHd3-SiR+Hpep8	cpHd3-SiR+Hpep9	cpHd3-SiR+Hpep10
average fluo intensity post correction	27443	34204.7	33735.7	25060.3	16631.3	13037.3
relative fluo intensity	100	124.639	122.93	91.3178	60.6032	47.507
