# Supplementary material for: A high-affinity split-HaloTag for live-cell protein labeling
Source: Nat Commun. 2026 Mar 25;17:2865. doi: 10.1038/s41467-026-71032-8 (PMC13022382; doi:10.1038/s41467-026-71032-8)
Supplement: Supplementary file 4 — Source Data [file 41467_2026_71032_MOESM4_ESM.zip › Source Data FINAL/Source Data for Supplementary Fig 7.xlsx]

## Sheet: 7a
Supplementary Fig 7a
	Hpep11 (SKRDWREMFRLFRT)			Hpep9 (RGWSWREMFRLFRT)							Hpep11 (SKRDWREMFRLFRT)			Hpep9 (RGWSWREMFRLFRT)
cpHd2 (uM)	rep.1 (mP)	rep.2 (mP)	rep.3 (mP)	rep.1 (mP)	rep.2 (mP)	rep.3 (mP)				cpHd3 (uM)	rep.1 (mP)	rep.2 (mP)	rep.3 (mP)	rep.1 (mP)	rep.2 (mP)	rep.3 (mP)
197.5	378	370	373	412	408	407				122.5	390	382	374	402	401	408
39.5	356	365	354	389	405	395				24.5	370	367	371	385	377	402
7.9	355	363	365	390	389	392				4.9	366	376	368	393	406	397
1.58	351	353	352	391	394	374				0.98	356	346	354	403	393	353
0.316	341	337	346	374	384	393				0.196	355	347	334	402	372	377
0.0632	269	280	282	334	327	354				0.0392	299	306	310	334	370	361
0.01264	190	211	171	239	227	262				0.00784	225	234	216	319	293	323
0.002528	130	138	123	169	192	185				0.001568	180	151	142	189	212	214
0.000506	134	125	129	166	179	187				0.0003136	152	103	140	169	195	211
1e-05	139	151	146	182	179	181				1e-05	146	142	129	191	189	188
	cpHd2 + Hpep11	cpHd2 + Hpep9									cpHd3 + Hpep11	cpHd3 + Hpep9
[Agonist] vs. response (three parameters)										[Agonist] vs. response (three parameters)
Best-fit values										Best-fit values
Bottom	130.3	172.2								Bottom	133.6	181.3
Top	363.8	398.1								Top	367.7	392.8
EC50	0.0383	0.02629								EC50	0.01353	0.006527
logEC50	-1.417	-1.58								logEC50	-1.869	-2.185
Span	233.5	225.8								Span	234	211.5
95% CI (profile likelihood)										95% CI (profile likelihood)
Bottom	122.3 to 138.2	163.6 to 180.8								Bottom	123.3 to 143.8	166.9 to 195.3
Top	357.5 to 370.1	391.8 to 404.4								Top	360.4 to 374.9	384.0 to 401.6
EC50	0.03093 to 0.04748	0.02097 to 0.03301								EC50	0.01032 to 0.01780	0.004560 to 0.009447
logEC50	-1.510 to -1.323	-1.678 to -1.481								logEC50	-1.986 to -1.750	-2.341 to -2.025
Goodness of Fit										Goodness of Fit
Degrees of Freedom	27	27								Degrees of Freedom	27	27
R squared	0.9893	0.9873								R squared	0.9843	0.9666
Sum of Squares	3219	3500								Sum of Squares	4578	7564
Sy.x	10.92	11.38								Sy.x	13.02	16.74
Constraints										Constraints
EC50	EC50 > 0	EC50 > 0								EC50	EC50 > 0	EC50 > 0
Number of points										Number of points
# of X values	33	33								# of X values	33	33
# Y values analyzed	30	30								# Y values analyzed	30	30

## Sheet: 7d
Supplementary Fig 7d
	Hpep11 (SKRDWREMFRLFRT)			Hpep9 (RGWSWREMFRLFRT)
cpHd3-SiR (uM)	rep.1 (mP)	rep.2 (mP)	rep.3 (mP)	rep.1 (mP)	rep.2 (mP)	rep.3 (mP)
0.675	474	479	448	486	474	514
0.135	387	451	419	452	425	434
0.027	429	405	406	460	457	398
0.0054	393	365	323	382	399	317
0.00108	344	315	263	240	225	288
0.000216	204	226	224	206	209	234
4.32e-05	202	171	209	198	180	201
1e-06	158	159	181	180	165	181

## Sheet: 7c
Time (ns)	cpHdel2-Hpep11	cpHdel3-Hpep11
0	2.65e-06	6.57e-06
0.1	1.17499	1.26419
0.2	1.84256	1.4659
0.3	1.45549	1.64656
0.4	1.5964	1.52615
0.5	2.0524	1.68488
0.6	2.14554	1.6886
0.7	2.17955	1.98523
0.8	2.32136	1.88189
0.9	1.96761	1.99987
1	2.05953	2.01865
1.1	2.66581	1.91283
1.2	2.97251	2.22826
1.3	2.69011	1.96313
1.4	2.25178	1.85929
1.5	2.78245	1.93081
1.6	2.28156	2.36732
1.7	2.38252	2.00309
1.8	2.27802	2.02623
1.9	2.61987	2.15213
2	2.35955	2.20186
2.1	2.16403	2.29985
2.2	2.12583	2.14925
2.3	2.26557	1.87591
2.4	2.31519	2.03222
2.5001	2.38562	1.82089
2.6001	2.34431	1.95148
2.7001	2.37946	2.13677
2.8001	2.29411	2.09307
2.9001	2.44209	1.97315
3.0001	2.48614	1.97137
3.1001	2.41845	1.88865
3.2001	2.41599	1.87329
3.3001	2.38536	2.21362
3.4001	2.30888	2.19391
3.5001	2.36572	2.03773
3.6001	2.2884	2.06366
3.7001	2.16466	2.06111
3.8001	2.08769	2.24685
3.9001	2.29155	2.09519
4.0001	2.30118	2.21783
4.1001	2.5824	2.102
4.2001	2.48346	2.02712
4.3001	2.49641	2.08132
4.4001	2.28746	2.27447
4.5001	2.58973	2.23283
4.6001	2.4918	2.22333
4.7001	2.53001	2.0262
4.8001	2.39276	2.18268
4.9001	2.46858	1.9398
5.0001	2.59752	1.94574
5.1001	2.60089	1.95721
5.2001	2.30749	2.00038
5.3001	2.30428	2.10017
5.4001	2.17908	2.02977
5.5001	2.00185	2.12947
5.6001	2.09295	2.02474
5.7001	1.92429	1.94104
5.8001	2.19441	2.03118
5.9001	1.85876	1.91801
6.0001	2.12695	2.05222
6.1001	2.19285	2.00464
6.2001	2.26144	2.15758
6.3001	2.07678	2.07991
6.4001	2.06016	1.9737
6.5001	2.21588	1.92228
6.6001	2.24509	2.17373
6.7001	2.26857	2.16637
6.8001	2.13024	1.89963
6.9001	2.15519	2.15962
7.0001	2.18921	2.14632
7.1001	2.14677	1.97522
7.2001	1.92786	2.07018
7.3001	2.22282	1.94533
7.4001	2.13084	2.26071
7.5002	2.09425	2.38069
7.6002	2.17218	2.05865
7.7002	2.2999	2.09719
7.8002	2.16245	2.21013
7.9002	2.16189	2.2346
8.0002	2.33261	2.01315
8.1002	2.31666	2.14073
8.2002	2.30502	2.32985
8.3002	2.38746	2.1343
8.4002	2.25737	2.15624
8.5002	2.21257	2.3362
8.6002	2.07307	2.15246
8.7002	2.30396	2.15731
8.8002	1.98991	2.03333
8.9002	2.15681	2.14171
9.0002	2.28635	2.38393
9.1002	2.13739	2.13692
9.2002	2.16479	2.04517
9.3002	2.23172	2.02566
9.4002	2.31207	1.92369
9.5002	2.29726	2.11823
9.6002	2.24737	2.11737
9.7002	2.34924	2.2085
9.8002	2.50709	1.91002
9.9002	2.15556	2.0858
10.0002	1.93424	2.06716
10.1002	1.8392	1.89619
10.2002	2.18577	1.99976
10.3002	2.32142	2.05368
10.4002	2.23617	2.11403
10.5002	2.2003	2.20669
10.6002	2.11719	2.14591
10.7002	2.21875	2.27135
10.8002	2.11316	2.12558
10.9002	2.04045	2.00918
11.0002	2.09053	2.1786
11.1002	2.24145	1.93661
11.2002	2.17186	2.00042
11.3002	2.11795	2.1278
11.4002	2.22836	2.07312
11.5002	2.16003	2.33927
11.6002	2.25147	2.39157
11.7002	2.17132	2.25621
11.8002	2.14069	2.24364
11.9002	2.33293	2.36
12.0002	2.31285	2.38599
12.1002	2.2817	2.30805
12.2002	2.2737	2.20108
12.3002	2.16792	2.14103
12.4002	2.20406	2.30586
12.5002	2.10169	2.12528
12.6003	2.27547	2.44482
12.7003	2.34817	2.4209
12.8003	2.36739	2.28956
12.9003	2.11071	2.02512
13.0003	1.99145	2.13124
13.1003	2.09323	2.18129
13.2003	2.08873	2.25201
13.3003	2.32312	2.26543
13.4003	2.10575	2.33507
13.5003	2.31774	2.18639
13.6003	2.19688	2.26693
13.7003	2.30608	2.30099
13.8003	2.32079	2.24496
13.9003	2.14355	2.3965
14.0003	2.15827	2.427
14.1003	2.3703	2.36574
14.2003	2.38317	2.13642
14.3003	2.22447	2.3229
14.4003	2.15831	2.20767
14.5003	2.24601	2.15303
14.6003	2.45896	2.17068
14.7003	2.40824	2.1286
14.8003	2.57373	2.24711
14.9003	2.59043	2.07525
15.0003	2.23312	2.13162
15.1003	2.25238	2.15257
15.2003	2.14738	2.13403
15.3003	2.25406	2.24627
15.4003	2.31711	2.09987
15.5003	2.35993	2.01115
15.6003	2.32715	2.11998
15.7003	2.3383	2.18733
15.8003	2.27675	2.14507
15.9003	2.23661	2.06024
16.0003	2.18974	2.06516
16.1003	2.35225	1.97486
16.2003	2.6549	1.95803
16.3003	2.55765	2.15271
16.4003	2.41512	1.89674
16.5003	2.39869	1.91908
16.6003	2.41581	2.20404
16.7003	2.36569	2.1807
16.8003	2.48074	2.14274
16.9003	2.54363	2.04139
17.0003	2.41931	2.08593
17.1003	2.46679	2.08972
17.2003	2.43333	2.24947
17.3003	2.32118	2.19878
17.4003	2.38062	2.08762
17.5004	2.37532	2.18923
17.6004	2.41991	2.16537
17.7004	2.34411	2.16291
17.8004	2.52495	2.05537
17.9004	2.51792	2.12059
18.0004	2.26851	2.15378
18.1004	2.19055	2.17557
18.2004	2.12943	2.06725
18.3004	2.25544	2.24212
18.4004	2.34029	2.10926
18.5004	2.45589	2.07598
18.6004	2.27658	2.20431
18.7004	2.16081	2.16442
18.8004	2.30577	2.15473
18.9004	2.38592	2.16379
19.0004	2.17336	2.30379
19.1004	2.26646	2.03939
19.2004	2.03372	2.18257
19.3004	2.10076	2.17997
19.4004	2.11595	2.19677
19.5004	2.24216	2.11172
19.6004	2.05688	2.26397
19.7004	2.04168	2.06214
19.8004	2.20649	2.30623
19.9004	2.13307	2.05292
20.0004	2.01534	2.2018
20.1004	2.33646	2.12076
20.2004	2.28891	2.10965
20.3004	2.3184	2.05549
20.4004	2.33581	2.09455
20.5004	2.32179	2.03154
20.6004	2.41912	1.88684
20.7004	2.17889	2.08999
20.8004	2.11172	2.23044
20.9004	2.2275	2.17853
21.0004	2.16059	2.1004
21.1004	2.24192	2.015
21.2004	2.235	2.06235
21.3004	2.34172	2.14234
21.4004	2.36057	2.31293
21.5004	2.45462	2.08934
21.6004	2.27096	2.08336
21.7004	2.48792	2.32322
21.8004	2.43792	2.11553
21.9004	2.36749	2.27743
22.0004	2.19186	2.26852
22.1004	2.4829	2.00546
22.2004	2.47366	2.17281
22.3004	2.50215	2.26884
22.4004	2.43843	2.10569
22.5005	2.43871	2.0964
22.6005	2.36864	2.29335
22.7005	2.32267	2.18609
22.8005	2.50639	2.21394
22.9005	2.53665	2.34941
23.0005	2.74192	2.10078
23.1005	2.58209	2.21155
23.2005	2.52679	2.16189
23.3005	2.42526	2.2
23.4005	2.40051	1.97646
23.5005	2.68378	2.24636
23.6005	2.46126	2.06757
23.7005	2.57402	2.11282
23.8005	2.44293	2.15302
23.9005	2.48567	2.13571
24.0005	2.62196	2.14415
24.1005	2.55965	2.03303
24.2005	2.37873	2.0628
24.3005	2.45334	2.02326
24.4005	2.44457	2.13228
24.5005	2.46838	2.32025
24.6005	2.39519	2.15848
24.7005	2.44924	2.077
24.8005	2.60422	2.11845
24.9005	2.72996	2.04436
25.0005	2.45685	2.13491
25.1005	2.29875	2.11886
25.2005	2.48573	2.29573
25.3005	2.53524	2.41807
25.4005	2.15076	2.22818
25.5005	2.2913	2.08703
25.6005	2.4177	2.10445
25.7005	2.50155	2.1336
25.8005	2.55633	2.00705
25.9005	2.52243	2.27242
26.0005	2.50298	2.19069
26.1005	2.22978	2.50536
26.2005	2.28969	2.28023
26.3005	2.00663	2.5706
26.4005	2.3146	2.36394
26.5005	2.40085	2.32194
26.6005	2.26978	2.42657
26.7005	2.28489	2.27822
26.8005	2.23298	2.23418
26.9005	2.29984	2.09844
27.0005	2.45267	2.4834
27.1005	2.22054	2.30971
27.2005	2.34971	2.48299
27.3005	2.40894	2.28949
27.4005	2.24508	2.19786
27.5006	2.43036	2.53435
27.6006	2.54847	2.34457
27.7006	2.33204	2.5514
27.8006	2.40279	2.28338
27.9006	2.34463	2.41003
28.0006	2.17856	2.56148
28.1006	2.38798	2.496
28.2006	2.18522	2.38433
28.3006	2.39864	2.35928
28.4006	2.28098	2.31325
28.5006	2.2489	2.28605
28.6006	2.1747	2.44267
28.7006	2.33886	2.40811
28.8006	2.25363	2.18284
28.9006	2.54895	2.35194
29.0006	2.21446	2.29759
29.1006	2.27278	2.19818
29.2006	2.05923	2.40372
29.3006	2.343	2.171
29.4006	2.43075	2.26371
29.5006	2.29362	2.32259
29.6006	2.37619	2.30881
29.7006	2.37067	2.29896
29.8006	2.37912	2.26171
29.9006	2.33431	2.20315
30.0006	2.40616	2.39911
30.1006	2.1588	2.24245
30.2006	2.18553	2.21427
30.3006	2.26882	2.19948
30.4006	2.4585	2.15417
30.5006	2.19487	2.19615
30.6006	2.14166	2.21667
30.7006	2.11297	2.11084
30.8006	1.97476	2.10512
30.9006	2.13688	2.34672
31.0006	2.18858	2.37412
31.1006	2.37299	2.41406
31.2006	2.30707	2.44557
31.3006	2.32382	2.21571
31.4006	2.22576	2.23769
31.5006	2.23152	2.08642
31.6006	2.26921	2.43877
31.7006	2.12101	2.31238
31.8006	2.17276	2.12748
31.9006	2.32862	2.20751
32.0006	2.23098	2.15328
32.1006	2.31485	2.39818
32.2006	2.30009	2.37634
32.3006	2.40747	2.28352
32.4006	2.19221	2.25302
32.5007	2.30128	2.25907
32.6007	2.36395	2.01786
32.7007	2.57406	2.44652
32.8007	2.28699	2.32596
32.9007	2.14229	2.27386
33.0007	2.32265	2.02326
33.1007	2.44913	2.13287
33.2007	2.30444	1.96371
33.3007	2.35723	2.26519
33.4007	2.28159	1.959
33.5007	2.32927	2.12527
33.6007	2.33206	2.02401
33.7007	2.29351	2.13561
33.8007	2.26353	1.88514
33.9007	2.23727	1.78369
34.0007	2.10896	1.8763
34.1007	2.20209	1.7938
34.2007	2.1749	1.93115
34.3007	2.22321	2.0334
34.4007	2.30021	1.90017
34.5007	2.43237	1.87662
34.6007	2.31163	2.02996
34.7007	2.23994	2.01796
34.8007	2.15564	1.9425
34.9007	2.04868	2.10646
35.0007	2.29181	1.92497
35.1007	2.05469	1.73957
35.2007	2.2177	1.95538
35.3007	2.02438	1.99049
35.4007	2.06836	2.15039
35.5007	2.30815	1.87577
35.6007	2.08535	2.07405
35.7007	2.23184	1.93579
35.8007	2.22751	1.88922
35.9007	2.12903	1.88617
36.0007	2.17593	1.96115
36.1007	2.31294	2.04938
36.2007	2.49143	1.88605
36.3007	2.65177	2.22491
36.4007	2.56427	2.12303
36.5007	2.49856	2.0102
36.6007	2.45912	2.21545
36.7007	2.28091	1.89883
36.8007	2.4236	2.0032
36.9007	2.4219	1.94868
37.0007	2.47334	2.0751
37.1007	2.5271	1.93807
37.2007	2.40232	2.06786
37.3007	2.44949	2.21386
37.4007	2.41131	2.02055
37.5007	2.44599	2.0229
37.6008	2.54732	2.04715
37.7008	2.48072	2.25054
37.8008	2.54659	2.23826
37.9008	2.32136	2.41081
38.0008	2.31911	2.19121
38.1008	2.2553	2.21308
38.2008	2.1904	2.18158
38.3008	2.03412	2.22005
38.4008	2.36981	2.29803
38.5008	2.14991	2.16184
38.6008	2.44792	2.25005
38.7008	2.20582	2.27139
38.8008	2.35361	2.27582
38.9008	2.07447	2.363
39.0008	2.33283	2.29117
39.1008	2.31407	2.12085
39.2008	2.29523	2.22443
39.3008	2.38282	2.31887
39.4008	2.27649	2.11875
39.5008	2.65395	2.28476
39.6008	2.38455	2.21948
39.7008	2.26259	2.31836
39.8008	2.23328	2.2776
39.9008	2.29437	2.38088
40.0008	2.27692	2.26679
40.1008	2.28152	2.17279
40.2008	2.24916	2.17339
40.3008	2.187	2.06973
40.4008	2.37132	2.12177
40.5008	2.29752	2.05341
40.6008	2.40255	2.17551
40.7008	2.22577	1.87069
40.8008	2.24537	2.06745
40.9008	2.42701	2.08915
41.0008	2.23498	2.05447
41.1008	2.41712	2.06981
41.2008	2.44021	2.30843
41.3008	2.62873	2.07523
41.4008	2.58608	2.15757
41.5008	2.46241	2.15332
41.6008	2.54889	2.18586
41.7008	2.42725	2.1434
41.8008	2.19346	2.0122
41.9008	2.49179	2.00821
42.0008	2.35745	2.01564
42.1008	2.27096	2.1467
42.2008	2.36152	2.33768
42.3008	2.21545	2.05967
42.4008	2.35301	2.2394
42.5008	2.39188	2.03797
42.6009	2.26222	2.01309
42.7009	2.32204	1.84612
42.8009	2.44476	1.86238
42.9009	2.38976	1.76841
43.0009	2.41465	1.88013
43.1009	2.37871	1.8795
43.2009	2.41499	1.8311
43.3009	2.24931	1.95593
43.4009	2.25516	1.96795
43.5009	2.22847	1.71415
43.6009	2.38257	1.85758
43.7009	2.33071	1.85776
43.8009	2.54093	1.93705
43.9009	2.32891	1.83037
44.0009	2.33654	1.83712
44.1009	2.31467	1.81909
44.2009	2.35701	1.90889
44.3009	2.3685	1.81737
44.4009	2.27594	2.02366
44.5009	2.37078	1.80838
44.6009	2.33494	1.7947
44.7009	2.12493	1.81382
44.8009	2.44757	1.78532
44.9009	2.29044	1.71011
45.0009	2.21976	1.84228
45.1009	2.16681	1.78897
45.2009	2.45961	1.74361
45.3009	2.54739	2.0845
45.4009	2.09536	2.07674
45.5009	2.08166	1.99964
45.6009	2.13825	2.00912
45.7009	2.02655	1.73665
45.8009	2.56729	1.92534
45.9009	2.20773	1.84398
46.0009	2.23173	1.74661
46.1009	2.33708	1.83339
46.2009	2.33771	1.94759
46.3009	2.17562	1.78221
46.4009	2.20286	2.0468
46.5009	2.25439	1.83131
46.6009	2.38316	1.94033
46.7009	2.40718	1.90964
46.8009	2.42721	1.95653
46.9009	2.39058	1.95332
47.0009	2.64726	1.67275
47.1009	2.65048	1.85425
47.2009	2.61474	1.75158
47.3009	2.5873	1.85819
47.4009	2.48302	2.00588
47.501	2.2523	1.95182
47.601	2.32647	1.89647
47.701	2.42669	1.95649
47.801	2.39456	1.94134
47.901	2.47573	1.90928
48.001	2.76396	1.93363
48.101	2.79855	1.9671
48.201	2.64477	2.0369
48.301	2.66178	1.98563
48.401	2.65938	1.84827
48.501	2.27312	1.89238
48.601	2.25905	1.95403
48.701	2.21902	1.82685
48.801	2.34295	1.83968
48.901	2.54683	1.77742
49.001	2.3107	1.84814
49.101	2.03347	1.95972
49.201	2.1602	1.95874
49.301	2.26436	2.22634
49.401	2.30117	2.04109
49.501	2.38406	1.98866
49.601	2.31837	2.03693
49.701	2.06085	2.0232
49.801	1.91746	2.02747
49.901	2.21111	2.03539
50.001	2.28863	1.91153
50.101	2.59882	1.95945
50.201	2.55109	2.14559
50.301	2.28536	2.04572
50.401	2.24363	1.84594
50.501	2.491	2.04727
50.601	2.43859	1.84144
50.701	2.33736	2.01829
50.801	2.58151	2.22736
50.901	2.18566	2.00842
51.001	2.38378	1.99629
51.101	2.49336	1.85849
51.201	2.23402	1.94203
51.301	2.2219	1.93628
51.401	2.4536	1.88776
51.501	2.52173	2.01006
51.601	2.50492	1.87331
51.701	2.44516	1.9608
51.801	2.35267	1.95932
51.901	2.45701	1.96175
52.001	2.46758	2.01731
52.101	2.52072	2.16567
52.201	2.42333	1.9088
52.301	2.61946	2.02373
52.401	2.62641	2.06874
52.5011	2.57695	2.09752
52.6011	2.15277	2.11878
52.7011	2.52158	1.96628
52.8011	2.68355	2.07984
52.9011	2.4786	2.01982
53.0011	2.24683	1.85305
53.1011	2.16738	2.13455
53.2011	2.09598	1.94551
53.3011	2.18247	1.80958
53.4011	2.37185	1.78713
53.5011	2.27836	1.92124
53.6011	2.69876	1.87887
53.7011	2.61152	1.93187
53.8011	2.37524	1.88501
53.9011	2.7302	1.77486
54.0011	2.97178	1.85836
54.1011	2.88608	1.76656
54.2011	2.96776	1.72187
54.3011	3.14196	1.81905
54.4011	2.96712	1.96582
54.5011	3.04502	1.86839
54.6011	2.78823	1.84096
54.7011	3.04513	2.02481
54.8011	2.74769	1.79607
54.9011	2.98339	1.80658
55.0011	2.71617	1.68258
55.1011	2.9696	1.84133
55.2011	2.97834	1.62094
55.3011	2.97834	1.98724
55.4011	2.70338	2.06989
55.5011	3.09986	1.8048
55.6011	2.94487	1.84532
55.7011	2.9063	1.96297
55.8011	3.03508	1.94445
55.9011	3.14585	1.91575
56.0011	2.7988	1.74555
56.1011	2.92763	1.93667
56.2011	2.76485	1.93369
56.3011	2.78991	1.88004
56.4011	2.70823	2.06785
56.5011	2.9149	2.11421
56.6011	3.01424	1.93637
56.7011	2.9089	1.60845
56.8011	2.96525	2.11249
56.9011	2.86947	1.96321
57.0011	2.96983	1.85129
57.1011	3.08941	2.02153
57.2011	3.56066	2.02391
57.3011	3.53241	2.06749
57.4011	3.52412	2.20168
57.5012	3.59332	2.02937
57.6012	3.40954	2.08531
57.7012	3.31527	2.06836
57.8012	3.82055	2.01912
57.9012	3.62346	2.08749
58.0012	3.60321	2.05342
58.1012	3.7935	2.01309
58.2012	3.48727	1.87306
58.3012	3.40596	1.97663
58.4012	3.36828	1.83991
58.5012	4.18633	2.02387
58.6012	3.62774	1.92104
58.7012	3.9683	1.87309
58.8012	4.82862	2.0981
58.9012	4.86835	2.08457
59.0012	4.67612	1.87784
59.1012	4.5694	1.83677
59.2012	4.56168	1.77416
59.3012	4.48768	1.78899
59.4012	4.90986	1.89108
59.5012	4.68465	2.01011
59.6012	4.59429	2.16628
59.7012	4.56835	1.94547
59.8012	4.6467	2.0982
59.9012	4.25605	2.04476
60.0012	4.70602	2.0523
60.1012	4.58114	2.17375
60.2012	4.89466	2.2541
60.3012	4.65865	2.02416
60.4012	4.93529	1.91514
60.5012	4.27969	1.93407
60.6012	3.96411	2.01972
60.7012	4.22329	1.99952
60.8012	3.98131	1.89491
60.9012	3.8735	1.87501
61.0012	3.54818	1.94904
61.1012	3.66276	1.81927
61.2012	3.59812	1.88429
61.3012	3.67136	1.86305
61.4012	3.49081	1.94817
61.5012	3.52266	1.74308
61.6012	3.81978	1.89034
61.7012	3.9495	1.90298
61.8012	3.92404	1.70053
61.9012	3.74398	1.88003
62.0012	4.02027	1.8943
62.1012	3.92387	1.89717
62.2012	3.8535	2.00376
62.3012	3.66595	1.96273
62.4012	3.49255	1.84721
62.5012	3.35927	1.8757
62.6013	3.28197	1.69963
62.7013	3.4953	1.79196
62.8013	3.75583	1.81717
62.9013	3.6833	1.87162
63.0013	3.9556	1.98223
63.1013	3.76449	1.91175
63.2013	4.14042	2.05341
63.3013	4.05115	1.86807
63.4013	4.15556	1.90916
63.5013	4.21706	1.81507
63.6013	3.92558	1.82494
63.7013	3.66371	1.69125
63.8013	4.20855	1.7616
63.9013	4.21883	1.58408
64.0013	4.24721	1.78239
64.1013	4.0971	1.72646
64.2013	3.94533	1.78405
64.3013	3.55536	1.81202
64.4013	3.68294	1.73081
64.5013	3.96698	1.78265
64.6013	3.79512	1.61507
64.7013	3.87899	1.84871
64.8013	4.05517	1.9322
64.9013	4.13289	1.78026
65.0013	4.20701	1.93117
65.1013	4.14976	1.78655
65.2013	4.21817	2.01874
65.3013	4.07647	1.81106
65.4013	3.73438	2.01295
65.5013	3.85949	1.90203
65.6013	3.90951	1.95523
65.7013	3.87222	1.9546
65.8013	4.32909	1.97719
65.9013	4.4814	2.10172
66.0013	4.658	2.23673
66.1013	4.15265	2.27532
66.2013	4.7926	2.23781
66.3013	4.48712	2.31883
66.4013	4.57394	2.29335
66.5013	4.78244	2.32125
66.6013	4.77826	2.39848
66.7013	4.49822	2.6386
66.8013	4.60968	2.43234
66.9013	4.55227	2.01912
67.0013	4.32693	2.02581
67.1013	4.39386	2.14657
67.2013	4.05331	2.15997
67.3013	4.17762	2.17077
67.4013	4.3213	2.09752
67.5014	4.44929	2.04132
67.6014	4.37535	2.20186
67.7014	4.76289	2.52951
67.8014	4.51345	2.38177
67.9014	4.69756	2.47916
68.0014	4.722	2.24551
68.1014	4.64072	2.18099
68.2014	4.77583	2.32093
68.3014	4.85716	2.23301
68.4014	4.75172	2.21504
68.5014	4.75569	2.37974
68.6014	4.75156	2.3351
68.7014	4.38116	2.08375
68.8014	4.23192	2.21312
68.9014	4.04856	2.35185
69.0014	4.42168	2.35089
69.1014	4.27054	2.21444
69.2014	4.19522	2.30806
69.3014	4.15478	2.31356
69.4014	4.64585	2.21583
69.5014	4.38503	2.19425
69.6014	4.76919	2.16355
69.7014	4.81193	2.30297
69.8014	4.70626	2.21653
69.9014	4.98332	2.16767
70.0014	4.84938	2.21278
70.1014	4.75088	2.02206
70.2014	4.30507	1.90806
70.3014	4.44245	2.12029
70.4014	4.40565	2.10869
70.5014	4.3812	2.04714
70.6014	4.5243	2.32998
70.7014	4.60917	2.23707
70.8014	4.73198	2.29336
70.9014	4.71679	2.40974
71.0014	4.86551	2.36772
71.1014	4.74086	2.45113
71.2014	4.15912	2.35835
71.3014	4.14319	2.44133
71.4014	4.25994	2.33321
71.5014	3.94511	2.37986
71.6014	3.80709	2.42602
71.7014	4.12318	2.35145
71.8014	4.04146	2.57728
71.9014	4.10074	2.31338
72.0014	3.81195	2.20331
72.1014	4.35937	2.08663
72.2014	4.3189	2.20012
72.3014	4.40687	2.17825
72.4014	3.85631	2.2242
72.5014	4.16821	2.10627
72.6015	4.15053	2.1446
72.7015	3.99662	2.23172
72.8015	3.99828	2.27241
72.9015	3.99434	2.27624
73.0015	4.49051	2.41963
73.1015	3.82032	2.28949
73.2015	4.18458	2.14538
73.3015	4.1202	2.18982
73.4015	4.07304	2.17276
73.5015	4.19536	2.15243
73.6015	4.41797	2.10751
73.7015	4.10774	2.23095
73.8015	4.18885	2.1413
73.9015	4.18627	2.16863
74.0015	4.25849	2.2331
74.1015	4.20989	2.26836
74.2015	4.00488	2.11161
74.3015	4.28893	2.14017
74.4015	4.07332	2.25635
74.5015	4.14331	2.3424
74.6015	4.44008	2.38522
74.7015	4.35903	2.18262
74.8015	4.21351	2.10317
74.9015	4.18176	2.15816
75.0015	4.09302	1.96729
75.1015	4.18571	1.99528
75.2015	4.2089	2.13063
75.3015	4.40482	2.08498
75.4015	4.18326	2.17237
75.5015	4.52889	2.02683
75.6015	4.18074	2.20998
75.7015	4.10261	1.97874
75.8015	4.20084	2.14332
75.9015	3.98152	1.99976
76.0015	4.26941	2.09942
76.1015	4.28924	1.99224
76.2015	4.60653	2.01941
76.3015	4.49759	2.00897
76.4015	4.46917	1.94882
76.5015	4.31388	2.01326
76.6015	3.82625	1.96347
76.7015	3.64074	2.20281
76.8015	3.5247	2.01756
76.9015	3.76784	2.09981
77.0015	3.7441	2.04836
77.1015	3.6665	2.12199
77.2015	3.50741	2.06147
77.3015	3.79231	2.17021
77.4015	3.74751	2.25411
77.5016	3.51487	2.1171
77.6016	3.73939	2.114
77.7016	3.85939	2.15654
77.8016	3.9357	2.07643
77.9016	3.98212	2.17047
78.0016	3.60327	2.11437
78.1016	3.78371	2.24896
78.2016	3.58077	1.99865
78.3016	3.6218	2.11628
78.4016	3.6266	2.26736
78.5016	3.67056	2.13811
78.6016	3.60794	2.2058
78.7016	3.45786	2.46229
78.8016	3.57126	2.1567
78.9016	3.6879	2.18945
79.0016	3.87025	2.01846
79.1016	3.32011	2.02045
79.2016	3.41315	2.02063
79.3016	3.44162	2.08827
79.4016	3.47887	2.02446
79.5016	3.44727	1.95567
79.6016	3.36245	2.06037
79.7016	3.65357	2.09817
79.8016	3.63316	2.09038
79.9016	3.3725	2.13891
80.0016	3.55567	2.06486
80.1016	3.79679	2.08887
80.2016	3.52927	2.29286
80.3016	3.53283	1.97959
80.4016	3.53972	2.0932
80.5016	3.53689	2.0787
80.6016	3.33266	2.22862
80.7016	3.96022	2.14167
80.8016	3.50927	2.28409
80.9016	3.81287	2.08004
81.0016	3.84236	1.93742
81.1016	3.60388	2.07469
81.2016	3.64733	2.15015
81.3016	3.48184	2.08141
81.4016	3.7543	2.15928
81.5016	3.5867	2.11085
81.6016	3.93854	2.15056
81.7016	3.61712	1.88765
81.8016	3.88077	2.08364
81.9016	3.6856	1.92704
82.0016	3.49962	1.98138
82.1016	4.02679	1.96521
82.2016	3.93905	2.04125
82.3016	4.48605	1.96929
82.4016	4.23917	1.98301
82.5017	4.23301	1.99777
82.6017	4.22789	2.08502
82.7017	3.80898	2.18174
82.8017	3.8117	2.20703
82.9017	3.65324	2.05132
83.0017	3.3241	2.06564
83.1017	3.68968	2.02774
83.2017	3.63898	1.88676
83.3017	3.61116	1.95923
83.4017	3.43366	1.85849
83.5017	3.5839	2.09261
83.6017	3.63601	2.13347
83.7017	3.62216	2.00217
83.8017	3.61023	1.92803
83.9017	3.89144	2.01616
84.0017	3.86422	2.03193
84.1017	3.70689	1.95677
84.2017	3.73872	1.97269
84.3017	3.64276	1.97626
84.4017	3.52835	2.06971
84.5017	3.54483	2.07979
84.6017	3.62415	1.98577
84.7017	3.43207	2.09651
84.8017	3.64748	1.95473
84.9017	3.47528	1.9105
85.0017	3.58975	2.0486
85.1017	3.4598	2.33988
85.2017	3.3567	2.02628
85.3017	3.48836	1.97886
85.4017	3.41303	1.97505
85.5017	3.40204	2.12821
85.6017	3.63835	2.25538
85.7017	3.43959	2.16677
85.8017	3.49796	1.94711
85.9017	3.57671	1.96963
86.0017	3.52651	2.1598
86.1017	3.59826	2.25383
86.2017	3.53365	1.85181
86.3017	3.57687	1.96491
86.4017	3.63451	2.00267
86.5017	3.66538	2.0733
86.6017	3.57987	2.26768
86.7017	3.47557	2.52625
86.8017	3.33764	2.33671
86.9017	3.4944	2.25178
87.0017	3.3325	2.15829
87.1017	3.64662	2.08925
87.2017	3.60508	2.13721
87.3017	3.28326	2.20114
87.4017	3.67783	2.30773
87.5018	3.39698	2.08158
87.6018	3.79535	2.20253
87.7018	3.7948	2.26472
87.8018	3.68463	2.23217
87.9018	3.44532	2.45132
88.0018	3.5713	2.37116
88.1018	3.7464	2.28125
88.2018	3.62854	2.17626
88.3018	3.76711	2.20588
88.4018	3.91406	2.46081
88.5018	3.89415	2.38288
88.6018	4.01751	2.53794
88.7018	3.93338	2.45071
88.8018	3.84602	2.63745
88.9018	3.42487	2.55479
89.0018	3.63047	2.53226
89.1018	3.56461	2.33509
89.2018	3.64355	2.63205
89.3018	3.72004	2.73146
89.4018	3.49622	2.578
89.5018	3.47495	2.44376
89.6018	3.56482	2.4288
89.7018	3.7072	2.555
89.8018	3.6018	2.68275
89.9018	3.69101	2.62915
90.0018	3.75984	2.62431
90.1018	3.60066	2.45326
90.2018	3.80524	2.61201
90.3018	3.84492	2.67799
90.4018	3.59259	2.89105
90.5018	3.69598	2.70116
90.6018	3.77682	2.56134
90.7018	3.91874	2.66461
90.8018	3.64895	2.60156
90.9018	3.63976	2.63409
91.0018	3.76607	2.5175
91.1018	3.63199	2.57415
91.2018	3.88264	2.43387
91.3018	3.66371	2.52493
91.4018	3.74534	2.43743
91.5018	3.75783	2.43985
91.6018	3.67258	2.41968
91.7018	3.63753	2.5559
91.8018	3.69307	2.56519
91.9018	3.6091	2.636
92.0018	3.56565	2.67184
92.1018	3.60804	2.65399
92.2018	3.67957	2.50716
92.3018	3.85364	2.57376
92.4018	3.82168	2.70739
92.5019	3.41456	2.38724
92.6019	3.66557	2.22909
92.7019	3.83153	2.2651
92.8019	3.63716	2.29251
92.9019	3.60987	2.31397
93.0019	3.67347	2.37628
93.1019	3.61052	2.20818
93.2019	3.68039	2.20914
93.3019	3.80983	2.3044
93.4019	3.84355	2.27477
93.5019	3.65489	2.3048
93.6019	3.57749	2.15144
93.7019	3.55154	2.2348
93.8019	3.72093	2.08048
93.9019	3.79129	2.29013
94.0019	3.5763	2.58356
94.1019	3.55839	2.58594
94.2019	3.625	2.33561
94.3019	3.54913	2.48213
94.4019	3.47392	2.33244
94.5019	3.61131	2.30845
94.6019	3.52035	2.47017
94.7019	3.68148	2.34444
94.8019	3.65052	2.36589
94.9019	3.44909	2.45985
95.0019	3.65459	2.45142
95.1019	3.64666	2.45211
95.2019	3.60884	2.38368
95.3019	3.62611	2.29658
95.4019	3.48915	2.3674
95.5019	3.6287	2.3858
95.6019	3.58438	2.44137
95.7019	3.63912	2.37099
95.8019	3.54313	2.35955
95.9019	3.66059	2.39819
96.0019	3.65947	2.21565
96.1019	3.83736	2.48024
96.2019	3.61376	2.37304
96.3019	3.35378	2.44605
96.4019	3.57401	2.5163
96.5019	3.60628	2.2589
96.6019	3.52174	2.26375
96.7019	3.63456	2.38777
96.8019	3.62264	2.32634
96.9019	3.48089	2.24803
97.0019	3.58249	2.35453
97.1019	3.65936	2.18099
97.2019	3.56863	2.31375
97.3019	3.48182	2.26633
97.4019	3.49016	2.29702
97.5019	3.69477	2.30561
97.602	3.53887	2.48158
97.702	3.42004	2.60328
97.802	3.27044	2.45602
97.902	3.34951	2.50836
98.002	3.44141	2.33621
98.102	3.45775	2.25936
98.202	3.4944	2.44669
98.302	3.84518	2.42207
98.402	3.48222	2.27688
98.502	3.34551	1.96462
98.602	3.4406	2.01515
98.702	3.46989	2.2827
98.802	3.61718	2.09406
98.902	3.57633	2.1102
99.002	3.60121	2.24619
99.102	3.36478	2.37106
99.202	3.52297	2.49753
99.302	3.5311	2.57443
99.402	3.55968	2.68364
99.502	3.48663	2.77352
99.602	3.34203	2.79258
99.702	3.41951	2.46393
99.802	3.5262	2.33186
99.902	3.51744	2.3814
100.002	3.29728	2.16412
100.102	3.4705	2.38654
100.202	3.36266	2.13003
100.302	3.5193	2.2571
100.402	3.49166	2.19005
100.502	3.30532	2.35083
100.602	3.5607	2.33656
100.702	3.66519	2.35795
100.802	3.57307	2.39863
100.902	3.69922	2.30424
101.002	3.47793	2.23935
101.102	3.86435	2.20559
101.202	3.44226	2.16392
101.302	3.34707	2.19623
101.402	3.50304	2.35774
101.502	3.50211	2.14409
101.602	3.71969	2.29437
101.702	3.28566	2.22027
101.802	3.60339	2.51683
101.902	3.41273	2.19284
102.002	3.35648	2.28348
102.102	3.349	2.27786
102.202	3.55739	2.20254
102.302	3.34644	2.38509
102.402	3.27662	2.49891
102.502	3.69412	2.01212
102.602	3.38826	2.08948
102.702	3.38944	2.00136
102.802	3.36619	2.20757
102.902	3.3769	2.16016
103.002	3.71026	2.13896
103.102	3.57894	2.02767
103.202	3.56218	2.13781
103.302	3.47668	2.07967
103.402	3.36528	1.96727
103.502	3.49773	2.01777
103.602	3.55066	2.01108
103.702	3.42029	2.08968
103.802	3.42214	2.0915
103.902	3.36047	2.12084
104.002	3.25725	2.15119
104.102	3.31499	2.09804
104.202	3.04144	1.88963
104.302	3.39469	2.08307
104.402	3.40232	2.05973
104.502	3.52725	1.99108
104.602	3.39876	2.07067
104.702	3.53202	2.10069
104.802	3.43794	2.27721
104.902	3.49906	2.20208
105.002	3.37006	1.97058
105.102	3.50169	2.17163
105.202	3.47172	2.04418
105.302	3.652	2.06738
105.402	3.74851	2.27716
105.502	3.40451	2.53427
105.602	3.78449	2.13209
105.702	3.87775	2.17947
105.802	3.61505	2.20173
105.902	3.83738	2.09491
106.002	3.76093	2.06429
106.102	3.60374	2.1514
106.202	3.5767	2.1128
106.302	3.64449	2.16821
106.402	3.49473	1.99365
106.502	3.64797	1.91672
106.602	3.6542	1.9869
106.702	3.51134	2.04186
106.802	3.65446	2.25021
106.902	3.65035	2.04509
107.002	3.54485	2.22587
107.102	3.54071	2.04074
107.202	3.57092	2.04773
107.302	3.66135	2.12412
107.402	3.4674	2.10699
107.502	3.46126	2.2058
107.602	3.54622	2.13673
107.702	3.42841	2.13028
107.802	3.57402	2.18932
107.902	3.58044	2.21939
108.002	3.65114	2.0541
108.102	3.70955	2.09367
108.202	3.71316	2.06863
108.302	3.76736	2.22941
108.402	3.66371	2.29443
108.502	3.716	2.13223
108.602	3.62456	2.22385
108.702	3.70573	2.19438
108.802	3.90529	2.2335
108.902	3.89193	2.09121
109.002	3.65604	2.14325
109.102	3.70816	1.98742
109.202	3.75035	1.96146
109.302	3.80274	2.23253
109.402	3.63402	1.91345
109.502	3.92473	2.12611
109.602	3.77186	1.92312
109.702	3.32794	1.8959
109.802	3.63435	1.89858
109.902	3.97779	1.90944
110.002	3.78943	1.9526
110.102	3.91752	1.97174
110.202	3.98934	1.86816
110.302	3.79183	1.89703
110.402	4.05583	1.91517
110.502	3.72344	1.86439
110.602	3.75407	1.83567
110.702	3.8501	1.95477
110.802	3.60131	2.09321
110.902	3.91229	2.06116
111.002	3.93134	2.11665
111.102	4.03695	2.10888
111.202	3.69828	2.17048
111.302	3.72167	1.98955
111.402	3.87868	2.12534
111.502	3.68028	2.15243
111.602	3.87459	2.36307
111.702	3.91124	2.22331
111.802	3.71114	2.28815
111.902	3.70254	2.33357
112.002	3.89452	2.31046
112.102	3.84561	2.17335
112.202	3.61368	2.37135
112.302	3.64704	2.54398
112.402	3.56734	2.55695
112.502	3.62262	2.49777
112.602	3.35317	2.08855
112.702	3.49923	2.04583
112.802	3.6227	2.23854
112.902	3.38956	1.84943
113.002	3.46345	2.14734
113.102	3.59681	2.11756
113.202	3.7324	2.24721
113.302	3.8664	2.14573
113.402	3.80492	2.03863
113.502	3.89605	2.21888
113.602	3.77842	2.18098
113.702	3.80977	1.98978
113.802	3.858	2.01826
113.902	3.79674	2.13441
114.002	3.78953	2.12503
114.102	3.76476	2.19082
114.202	3.92683	2.08934
114.302	3.98416	2.22904
114.402	3.83452	2.36119
114.502	3.80552	2.36243
114.602	3.76585	2.12025
114.702	3.77333	2.27136
114.802	3.64255	1.98996
114.902	3.60024	1.92391
115.002	3.5065	2.07049
115.102	3.51044	2.13806
115.202	3.69989	2.18603
115.302	3.71373	1.97799
115.402	3.61344	2.15389
115.502	3.7592	2.08601
115.602	3.88292	2.06831
115.702	3.67797	1.98961
115.802	3.76228	2.25818
115.902	3.63643	2.06344
116.002	3.51585	2.36232
116.102	3.68572	2.04793
116.202	3.64469	1.98072
116.302	3.72243	1.89301
116.402	3.87113	2.25038
116.502	3.79302	2.24648
116.602	3.79533	2.02282
116.702	3.72742	1.95998
116.802	3.91243	2.03052
116.902	3.81082	2.02293
117.002	3.76871	1.86429
117.102	3.63946	2.00777
117.202	3.69853	2.05351
117.302	3.44028	2.13497
117.402	3.8445	2.07263
117.502	3.64101	2.47292
117.602	3.78092	1.96498
117.702	3.68777	2.03573
117.802	3.82902	1.96944
117.902	3.7912	1.89679
118.002	3.78615	1.94368
118.102	3.99438	2.09494
118.202	3.83016	1.95856
118.302	3.88445	2.00124
118.402	4.1167	1.98259
118.502	3.87605	1.93562
118.602	3.86093	2.09523
118.702	3.943	2.04584
118.802	3.59655	2.00776
118.902	3.86942	1.96116
119.002	3.84835	2.0071
119.102	3.92179	1.87045
119.202	3.72105	2.06977
119.302	3.85672	1.99499
119.402	3.98787	1.93448
119.502	4.0527	1.92632
119.602	3.61737	1.93836
119.702	3.90764	2.23532
119.802	3.84685	2.10138
119.902	3.72232	2.07449
120.002	3.78218	2.0352
120.102	3.95973	1.9035
120.202	3.67798	1.87473
120.302	4.03638	2.04451
120.402	4.08449	2.01451
120.502	3.95702	1.93855
120.602	3.84871	2.19438
120.702	3.71755	2.08023
120.802	3.82286	2.05777
120.902	3.8235	2.00042
121.002	3.61999	1.9783
121.102	3.94442	1.92183
121.202	3.63826	1.92857
121.302	3.8567	1.96409
121.402	3.90363	2.02907
121.502	3.8796	1.84484
121.602	3.80428	2.03845
121.702	3.76723	2.0238
121.802	3.80875	2.04232
121.902	3.73726	2.12496
122.002	3.74893	1.95303
122.102	3.88253	2.06753
122.202	3.7718	2.02782
122.302	3.67833	2.00308
122.402	3.80078	2.06909
122.502	3.86538	2.14059
122.603	3.82825	2.00581
122.703	3.8992	1.97059
122.802	3.90063	1.89002
122.903	3.84818	1.8447
123.002	3.93135	1.9007
123.103	3.81353	1.88742
123.203	3.60487	1.88306
123.302	3.97532	1.94086
123.403	3.78046	1.82313
123.502	3.62386	1.78145
123.603	3.65146	1.84719
123.703	3.82266	1.93867
123.802	3.53982	1.96422
123.903	3.72392	1.99106
124.002	3.64423	2.01253
124.103	3.61813	2.07458
124.203	3.79882	2.00632
124.302	3.90279	2.10501
124.403	3.72869	2.06103
124.502	3.75419	1.93
124.603	3.80061	2.15743
124.703	3.91125	2.04703
124.802	3.6145	2.05666
124.903	3.71562	2.09408
125.002	3.82368	2.16203
125.103	3.81086	2.02989
125.203	3.79648	2.2239
125.302	3.68284	2.15739
125.403	3.74243	2.10147
125.502	3.58637	2.01072
125.603	3.81986	1.99601
125.703	3.74407	1.9523
125.802	3.58838	1.96762
125.903	3.76378	1.93634
126.002	3.80971	2.07824
126.103	3.63161	2.16094
126.203	3.86611	2.00836
126.302	3.72997	2.10204
126.403	3.76686	2.19587
126.502	3.56614	1.95092
126.603	3.72568	1.88315
126.703	3.6728	1.88544
126.802	3.89769	1.80715
126.903	3.53435	1.72672
127.002	3.36768	1.82272
127.103	3.36447	1.83367
127.203	3.57287	1.72008
127.302	3.76206	1.95779
127.403	3.73425	1.90512
127.502	3.58728	1.92364
127.603	3.7734	1.94773
127.703	3.86826	1.9289
127.803	3.88349	2.08928
127.903	3.56793	1.96856
128.003	3.46486	1.98775
128.103	3.84325	2.12787
128.203	3.85962	2.32338
128.303	3.85462	2.24063
128.403	4.00073	2.32238
128.503	3.65296	2.26699
128.603	3.44627	2.42056
128.703	3.63107	2.29783
128.803	3.79189	2.30437
128.903	3.68621	2.21339
129.003	3.66393	2.25552
129.103	3.88626	2.36975
129.203	3.664	2.36189
129.303	3.7641	2.32274
129.403	3.61276	2.36022
129.503	3.67337	2.39148
129.603	3.7005	2.25123
129.703	3.6597	2.41002
129.803	3.62746	2.3956
129.903	3.50277	2.11509
130.003	3.82305	2.4427
130.103	3.77099	2.20786
130.203	3.55511	2.15314
130.303	3.7121	2.19444
130.403	3.73861	2.15374
130.503	3.73347	2.18147
130.603	3.73384	2.39188
130.703	3.77773	2.03374
130.803	3.71705	2.19555
130.903	3.72254	2.15602
131.003	3.66858	2.17786
131.103	3.61748	1.90268
131.203	3.6158	1.85771
131.303	3.66932	2.09201
131.403	3.87577	1.95008
131.503	3.72913	2.06541
131.603	3.50974	1.97544
131.703	3.57227	2.09348
131.803	3.64794	2.15434
131.903	3.378	1.94027
132.003	3.55077	1.9508
132.103	3.69634	2.29116
132.203	3.67065	2.27737
132.303	3.81029	2.11043
132.403	3.61179	2.28267
132.503	3.68117	2.14046
132.603	3.60508	2.25284
132.703	3.64802	2.06356
132.803	3.7141	2.19962
132.903	3.58944	2.03958
133.003	3.72661	2.06583
133.103	3.85981	2.14296
133.203	3.6584	1.87189
133.303	3.66364	1.93315
133.403	3.7688	1.84211
133.503	3.68384	2.10811
133.603	3.38461	1.95749
133.703	3.59258	2.03785
133.803	3.63721	2.19217
133.903	3.74059	2.28088
134.003	3.48947	2.16673
134.103	3.68357	2.02393
134.203	3.84424	2.07077
134.303	3.64064	2.13455
134.403	3.60907	2.02776
134.503	3.55767	2.25113
134.603	3.8409	2.17512
134.703	3.85934	2.37926
134.803	3.75267	2.06274
134.903	3.6471	2.06442
135.003	3.57619	2.23311
135.103	3.75209	2.20873
135.203	3.6657	2.2408
135.303	3.55431	2.15454
135.403	3.80132	2.27589
135.503	3.56679	2.16196
135.603	3.45782	2.20959
135.703	3.63837	2.15923
135.803	3.60899	2.21675
135.903	4.043	2.10281
136.003	3.57738	2.31331
136.103	3.60473	2.01903
136.203	3.47076	1.93234
136.303	3.30986	2.13874
136.403	3.37514	2.07065
136.503	3.24829	2.22263
136.603	3.22621	2.36894
136.703	3.26338	2.35737
136.803	3.31709	2.43565
136.903	3.20814	2.39562
137.003	3.30286	2.32965
137.103	3.35218	2.45008
137.203	3.37308	2.49908
137.303	3.12049	2.45581
137.403	3.00704	2.41438
137.503	2.9503	2.38444
137.603	3.28506	2.3114
137.703	3.07295	2.48533
137.803	3.1042	2.73052
137.903	3.05298	2.62579
138.003	3.10777	2.68364
138.103	3.17004	2.45645
138.203	2.91985	2.50534
138.303	3.10695	2.36836
138.403	3.17107	2.53749
138.503	3.22651	2.79752
138.603	3.02506	2.61107
138.703	2.77947	2.95628
138.803	2.97261	3.16851
138.903	3.18078	3.3579
139.003	3.34079	2.77024
139.103	3.47134	3.13467
139.203	3.49754	3.32225
139.303	2.87563	3.4533
139.403	2.80751	2.93931
139.503	3.02873	3.18883
139.603	2.89349	3.17086
139.703	3.26379	3.40294
139.803	3.20301	3.12727
139.903	2.93039	2.75137
140.003	3.39223	2.6648
140.103	3.39808	2.8801
140.203	3.04933	2.93628
140.303	3.38957	2.79445
140.403	3.24134	2.92214
140.503	3.25728	2.98997
140.603	3.18073	3.05343
140.703	2.99162	3.14716
140.803	3.32873	3.23833
140.903	3.26504	3.09241
141.003	3.18162	2.98137
141.103	3.30511	2.87623
141.203	3.24806	3.0738
141.303	3.32111	3.34278
141.403	3.45906	3.4231
141.503	3.31184	2.91138
141.603	3.34432	3.19235
141.703	3.43516	3.42084
141.803	3.23319	3.12081
141.903	3.17974	3.35774
142.003	3.26713	3.19224
142.103	3.34134	3.18562
142.203	3.40432	3.25729
142.303	3.16948	3.21544
142.403	3.49658	3.25885
142.503	3.23712	3.08366
142.603	3.34913	3.34503
142.703	2.94926	3.74039
142.803	2.84188	3.66905
142.903	3.27175	3.48516
143.003	3.25603	3.35354
143.103	3.04701	3.17643
143.203	2.90469	3.50441
143.303	3.09152	3.5056
143.403	3.13864	3.19245
143.503	3.11562	3.15333
143.603	3.00896	3.08948
143.703	3.01426	3.21236
143.803	3.03769	3.20248
143.903	3.02722	3.39322
144.003	3.32669	3.19272
144.103	3.33551	3.06099
144.203	3.48057	3.30415
144.303	3.36297	3.44943
144.403	3.26559	3.60231
144.503	3.15287	3.27931
144.603	3.27555	3.41489
144.703	3.31044	3.37405
144.803	3.24389	3.36006
144.903	3.46254	3.30578
145.003	3.10528	2.97169
145.103	3.64236	3.05621
145.203	3.45493	3.27526
145.303	3.51721	4.04893
145.403	3.36544	3.31833
145.503	3.14905	3.39008
145.603	3.33926	3.23279
145.703	3.29889	3.07156
145.803	3.47152	3.23416
145.903	3.31759	3.25686
146.003	3.30353	3.20731
146.103	3.28336	2.93866
146.203	3.27501	3.03634
146.303	3.60201	2.66346
146.403	3.57541	2.67019
146.503	3.17503	3.12856
146.603	3.21989	3.53522
146.703	3.31076	3.2766
146.803	3.53351	3.02875
146.903	3.56026	2.84784
147.003	3.4026	2.8859
147.103	3.22348	2.43835
147.203	3.61637	2.59794
147.303	3.57451	2.87529
147.403	3.7311	2.70787
147.503	3.5035	2.8039
147.603	3.52541	2.6976
147.703	3.48563	2.55436
147.803	3.90421	2.79959
147.903	3.86692	2.79223
148.003	3.946	2.67998
148.103	4.27276	2.92626
148.203	3.67157	2.64495
148.303	3.92951	2.58952
148.403	3.96724	2.82614
148.503	3.67112	3.00721
148.603	3.95221	2.50906
148.703	3.88023	2.59236
148.803	4.05412	2.49951
148.903	3.47344	2.18846
149.003	3.51831	2.42093
149.103	3.90525	2.52651
149.203	3.5688	2.48473
149.303	3.04061	2.55027
149.403	2.98036	2.44605
149.503	2.99776	2.19512
149.603	2.8427	2.64628
149.703	2.78832	2.4681
149.803	2.98195	2.34613
149.903	3.0485	2.14934
150.003	3.10134	2.37812
150.103	3.03534	2.34725
150.203	2.96246	2.35127
150.303	3.06772	2.40335
150.403	3.15116	2.13624
150.503	3.25886	2.36112
150.603	3.05081	2.41949
150.703	2.89786	2.25909
150.803	3.17954	2.15044
150.903	3.01832	2.3995
151.003	3.15992	2.47197
151.103	3.09262	2.26854
151.203	3.08041	2.31345
151.303	3.04947	2.41919
151.403	3.0214	2.35028
151.503	2.9583	2.40427
151.603	3.03321	2.31665
151.703	3.07512	2.13245
151.803	3.038	2.2374
151.903	2.92041	2.45319
152.003	2.88625	2.42937
152.103	2.88276	2.41932
152.203	3.06468	2.38827
152.303	3.09195	2.34137
152.403	2.98597	2.474
152.503	3.10347	2.55418
152.603	3.03409	2.56064
152.703	3.09247	2.33729
152.803	3.02183	2.71275
152.903	2.93411	2.56413
153.003	3.19475	2.56239
153.103	3.04285	2.54482
153.203	2.93627	2.63702
153.303	2.98485	2.54144
153.403	2.84336	2.48255
153.503	2.96389	2.61875
153.603	2.97003	2.53876
153.703	3.02584	2.52434
153.803	2.9862	2.58217
153.903	2.99948	2.47489
154.003	3.05681	2.53193
154.103	2.97056	2.4579
154.203	3.13362	2.45514
154.303	3.00232	2.56
154.403	3.11362	2.67112
154.503	3.12079	2.25964
154.603	2.95997	2.53643
154.703	2.9592	2.3804
154.803	3.15774	2.74221
154.903	3.26867	2.37073
155.003	3.06671	2.58712
155.103	2.94371	2.64275
155.203	3.24525	2.79699
155.303	2.92076	2.56479
155.403	2.59678	2.71255
155.503	2.687	2.61825
155.603	2.88103	2.87434
155.703	2.61236	2.80143
155.803	2.57826	2.4848
155.903	2.68804	2.84518
156.003	2.70461	2.47286
156.103	2.76918	2.49297
156.203	2.59306	2.68599
156.303	3.09281	2.65919
156.403	2.77962	2.34505
156.503	2.88777	2.51797
156.603	2.92654	2.52273
156.703	2.99315	2.37558
156.803	2.90922	2.18328
156.903	2.69785	2.18778
157.003	2.95146	2.33268
157.103	2.9484	2.23478
157.203	2.8701	2.2161
157.303	2.73161	2.14223
157.403	2.89775	2.26271
157.503	3.0293	2.47867
157.603	2.97709	2.58061
157.703	3.07435	2.3963
157.803	3.01214	2.37405
157.903	2.94051	2.39855
158.003	2.75854	2.46388
158.103	2.68439	2.40979
158.203	2.74956	2.50298
158.303	2.88812	2.77654
158.403	3.11914	2.81876
158.503	2.87656	3.16487
158.603	2.9663	2.53716
158.703	2.86328	2.76923
158.803	3.10209	2.63391
158.903	3.02827	2.40016
159.003	3.09261	2.47138
159.103	3.02656	2.55744
159.203	2.86913	2.4247
159.303	2.8145	2.5078
159.403	2.94388	2.29505
159.503	2.98123	2.62436
159.603	2.91537	2.51074
159.703	2.86769	2.3218
159.803	2.85216	2.29966
159.903	2.74841	2.5003
160.003	2.7378	2.40866
160.103	2.88405	2.60324
160.203	2.73681	2.18888
160.303	2.94043	2.35223
160.403	3.00585	2.262
160.503	3.07006	2.24785
160.603	2.63174	2.34438
160.703	3.00145	2.63308
160.803	3.01421	2.61275
160.903	2.52256	2.64549
161.003	2.92098	2.4999
161.103	2.8264	2.48879
161.203	2.8327	2.56354
161.303	2.49127	2.51931
161.403	2.5519	2.31304
161.503	2.90901	2.49671
161.603	2.88661	2.26454
161.703	2.91897	2.36141
161.803	2.75865	2.23941
161.903	2.79659	2.42477
162.003	2.86413	2.5667
162.103	2.67592	2.20692
162.203	2.85287	2.42426
162.303	2.953	2.33755
162.403	2.99467	2.43086
162.503	3.05058	2.43054
162.603	2.978	2.26604
162.703	2.95907	2.63007
162.803	2.86339	2.19512
162.903	3.08397	2.35389
163.003	3.01707	2.10862
163.103	2.98517	2.23222
163.203	2.91856	2.47334
163.303	3.05866	2.41963
163.403	2.98658	2.35843
163.503	3.0651	2.18964
163.603	2.8525	2.26499
163.703	2.84881	2.14539
163.803	3.20189	2.1812
163.903	2.97615	2.33493
164.003	3.12329	2.31495
164.103	2.80504	2.17663
164.203	2.86642	2.29635
164.303	2.96646	2.23943
164.403	2.88859	2.49629
164.503	3.0033	2.08172
164.603	2.65125	2.3178
164.703	2.81074	2.39428
164.803	2.83713	2.17356
164.903	2.72735	2.49908
165.003	2.8512	2.3416
165.103	2.81458	2.24412
165.203	3.04214	2.40696
165.303	3.01698	2.5729
165.403	3.00833	2.53174
165.503	2.90604	2.53054
165.603	3.0024	2.39553
165.703	3.05107	2.29314
165.803	3.20304	2.28529
165.903	3.07905	2.42059
166.003	3.00915	2.52194
166.103	3.21705	2.5565
166.203	3.20863	2.46002
166.303	3.27922	2.54992
166.403	3.23529	2.50857
166.503	3.24578	2.59554
166.603	3.09464	2.65281
166.703	3.22056	2.99139
166.803	3.13479	2.64501
166.903	3.26283	2.67717
167.003	3.14847	2.66889
167.103	3.08821	2.90718
167.203	3.17673	2.8778
167.303	3.18995	2.69371
167.403	3.17668	2.41039
167.503	3.1913	2.34055
167.603	3.16967	2.57337
167.703	3.21116	2.29144
167.803	3.19829	2.30725
167.903	3.02504	2.29595
168.003	3.09341	2.33191
168.103	3.10178	2.37227
168.203	3.07932	2.20168
168.303	3.32761	2.09238
168.403	3.30327	2.13897
168.503	3.17247	2.36025
168.603	3.16945	2.34598
168.703	3.04522	2.13415
168.803	3.35784	2.24442
168.903	3.26947	2.35241
169.003	3.37203	2.31014
169.103	3.17998	2.2975
169.203	3.35649	2.34233
169.303	3.43859	2.35603
169.403	3.64404	2.12258
169.503	3.55992	2.37264
169.603	3.4	2.19033
169.703	3.53406	2.17963
169.803	3.31974	2.10229
169.903	3.46403	2.2417
170.003	3.42835	2.39433
170.103	3.37871	2.60334
170.203	3.30808	2.41435
170.303	3.40985	2.55988
170.403	3.42152	2.47465
170.503	3.36696	2.39583
170.603	3.38692	2.34579
170.703	3.03983	2.62927
170.803	3.08517	2.24763
170.903	3.02918	2.28752
171.003	3.09419	2.30568
171.103	3.17867	2.22733
171.203	3.06784	2.34962
171.303	3.00141	2.08117
171.403	3.09859	2.17338
171.503	2.97867	2.32237
171.603	3.179	2.27984
171.703	2.89292	2.37369
171.803	3.16819	2.30169
171.903	2.97821	2.49188
172.003	2.98829	2.11745
172.103	3.01913	2.14402
172.203	3.04223	2.31339
172.303	2.90065	2.44669
172.403	2.8375	2.47153
172.504	2.89003	2.31637
172.603	3.00612	2.33112
172.703	2.94287	2.53094
172.804	3.00391	2.07918
172.904	2.83207	2.32613
173.004	3.10283	2.33984
173.103	3.05243	2.34585
173.203	3.08615	2.28101
173.304	3.0325	2.22242
173.404	2.93462	2.27571
173.504	2.95822	2.25691
173.603	2.89911	2.16125
173.703	3.10079	2.29124
173.804	3.11455	2.34791
173.904	2.94254	2.33287
174.004	2.86614	2.33661
174.103	2.88932	2.45687
174.203	2.94892	2.31669
174.304	3.15685	2.03774
174.404	3.00173	2.41532
174.504	3.01736	2.61366
174.603	3.07849	2.70319
174.703	3.0585	2.35993
174.804	3.06057	2.30753
174.904	3.2496	2.50018
175.004	3.14464	2.4588
175.103	3.12618	2.15681
175.203	3.06084	2.37122
175.304	3.03738	2.25511
175.404	2.88613	2.12313
175.504	2.949	2.11199
175.603	2.87354	2.025
175.703	3.00824	2.18705
175.804	3.19854	2.13605
175.904	3.01618	2.2241
176.004	3.10566	2.23661
176.103	3.05738	2.13113
176.203	3.06994	2.12353
176.304	2.92406	2.12886
176.404	2.95298	2.23424
176.504	3.16277	2.42785
176.603	3.0919	2.31163
176.703	3.16548	2.4414
176.804	3.31912	2.36693
176.904	3.57401	2.47879
177.004	3.39996	2.2132
177.103	3.35678	2.1702
177.203	3.45174	2.47566
177.304	3.47695	2.58794
177.404	3.41804	2.50744
177.504	3.34152	2.43295
177.604	3.49002	2.4313
177.704	3.08313	2.25434
177.804	3.13457	2.35513
177.904	3.1857	2.20738
178.004	3.00458	2.4019
178.104	3.06008	2.76687
178.204	3.08637	2.66751
178.304	3.08186	2.55649
178.404	2.94568	2.44023
178.504	2.92683	2.24793
178.604	2.94732	2.24631
178.704	3.16951	2.33756
178.804	2.98384	2.15051
178.904	3.1135	2.32029
179.004	2.87605	2.44507
179.104	3.10061	2.30266
179.204	3.14606	2.48443
179.304	3.11927	2.61099
179.404	3.10641	2.58824
179.504	3.08199	2.69715
179.604	3.1165	2.66485
179.704	3.15074	2.58684
179.804	3.11847	2.51983
179.904	3.25113	2.3377
180.004	3.04671	2.64756
180.104	3.10754	2.51967
180.204	3.23206	2.60623
180.304	3.15502	2.55107
180.404	3.21939	2.61658
180.504	3.15377	2.59916
180.604	3.14805	2.49614
180.704	3.13633	2.21465
180.804	3.12259	2.39243
180.904	3.07784	2.59576
181.004	3.07364	2.31479
181.104	3.02029	2.27848
181.204	3.12653	2.61936
181.304	3.14922	2.64172
181.404	3.25549	2.24722
181.504	3.04885	2.40462
181.604	3.06119	2.25425
181.704	3.12048	2.2982
181.804	2.96031	2.43392
181.904	3.04322	2.70483
182.004	3.15325	2.26972
182.104	3.20571	2.59787
182.204	3.16161	2.27784
182.304	3.15684	2.44149
182.404	3.10222	2.35004
182.504	3.04651	2.22264
182.604	3.13873	2.2475
182.704	3.07942	2.1942
182.804	3.26464	2.32222
182.904	3.17539	2.50151
183.004	3.24962	2.25199
183.104	3.13509	2.41509
183.204	3.22263	2.53241
183.304	3.16051	2.42997
183.404	3.12244	2.4905
183.504	3.11775	2.57119
183.604	3.07409	2.37849
183.704	3.21437	2.47888
183.804	3.21244	2.35209
183.904	3.13826	2.17937
184.004	3.07162	2.31596
184.104	3.06746	2.4162
184.204	3.05315	2.15102
184.304	3.0626	2.27355
184.404	3.11002	2.10943
184.504	3.25936	2.04603
184.604	3.20512	2.19434
184.704	3.20143	2.42913
184.804	3.16708	2.27847
184.904	3.02744	2.22953
185.004	3.24534	2.35975
185.104	3.19902	2.35318
185.204	3.46008	2.23583
185.304	3.25361	2.33973
185.404	3.37334	2.41291
185.504	3.04881	2.80462
185.604	3.08748	2.4853
185.704	3.06666	2.69621
185.804	3.12017	2.39207
185.904	3.10043	2.34441
186.004	3.09911	2.37702
186.104	3.22177	2.57819
186.204	3.19514	2.33752
186.304	3.20014	2.43548
186.404	3.20728	2.38093
186.504	3.25643	2.48849
186.604	3.13912	2.64409
186.704	3.26668	2.46804
186.804	3.41447	2.3689
186.904	3.40892	2.35698
187.004	3.48873	2.46794
187.104	3.42713	2.88808
187.204	3.41968	2.37088
187.304	3.32219	2.62629
187.404	3.48166	2.4829
187.504	3.40087	2.85661
187.604	3.61638	2.65131
187.704	3.58837	2.75626
187.804	3.74624	2.66626
187.904	3.64736	2.66002
188.004	3.49063	2.85012
188.104	3.63733	2.71269
188.204	3.55915	2.95621
188.304	3.65866	2.71055
188.404	3.64464	2.68143
188.504	3.66613	2.77526
188.604	3.64033	2.80123
188.704	3.70449	2.52775
188.804	3.51594	2.64249
188.904	3.54549	2.88611
189.004	3.59158	2.73992
189.104	3.50736	2.77469
189.204	3.47815	2.77842
189.304	3.51826	2.53577
189.404	3.62959	2.87117
189.504	3.50198	2.53039
189.604	3.61259	2.63114
189.704	3.56022	2.77245
189.804	3.48781	2.54819
189.904	3.69046	2.47441
190.004	3.67069	2.87761
190.104	3.68428	2.45218
190.204	3.75782	2.82981
190.304	3.5565	2.89277
190.404	3.52771	2.80932
190.504	3.56902	2.81068
190.604	3.37477	2.74535
190.704	3.5077	2.91181
190.804	3.6089	2.74469
190.904	3.65482	2.83963
191.004	3.62176	2.61455
191.104	3.52479	2.60418
191.204	3.43345	2.96117
191.304	3.38068	2.98062
191.404	3.45435	2.80696
191.504	3.56444	2.54038
191.604	3.5476	2.91181
191.704	3.64189	2.83122
191.804	3.42202	2.77351
191.904	3.4719	2.60656
192.004	3.45695	2.74828
192.104	3.59599	2.87145
192.204	3.63129	2.63176
192.304	3.4346	2.98979
192.404	3.53057	2.90804
192.504	3.5098	3.02185
192.604	3.55598	2.74883
192.704	3.34452	2.90361
192.804	3.50556	2.87575
192.904	3.37959	3.14438
193.004	3.47389	2.99129
193.104	3.5702	3.3443
193.204	3.66857	3.30672
193.304	3.60123	3.29278
193.404	3.67353	3.24485
193.504	3.56674	2.7349
193.604	3.57007	3.00937
193.704	3.47528	3.03416
193.804	3.45882	2.86499
193.904	3.48093	2.83878
194.004	3.49297	2.67226
194.104	3.54496	3.22888
194.204	3.64938	2.89565
194.304	3.58849	2.89028
194.404	3.58957	2.71762
194.504	3.57216	3.03811
194.604	3.52407	3.09645
194.704	3.6088	2.78023
194.804	3.41904	3.01889
194.904	3.63529	3.03878
195.004	3.50343	2.90885
195.104	3.44895	3.19734
195.204	3.39599	3.19103
195.304	3.20259	2.85853
195.404	3.44306	3.00041
195.504	3.52068	2.75924
195.604	3.52404	2.98528
195.704	3.49962	3.06027
195.804	3.55119	2.55431
195.904	3.54378	2.92347
196.004	3.46191	2.67171
196.104	3.43702	3.21324
196.204	3.25483	3.4336
196.304	3.55744	3.12414
196.404	3.69308	3.22357
196.504	3.69688	3.23474
196.604	3.63567	3.22517
196.704	3.56623	2.92681
196.804	3.54976	2.87742
196.904	3.55478	3.01511
197.004	3.84045	3.07932
197.104	3.71836	3.03073
197.204	3.27725	2.91131
197.304	3.72088	2.68793
197.404	3.34055	2.70595
197.504	3.42862	2.65348
197.604	3.43835	2.88888
197.704	3.26143	2.92897
197.804	3.3312	2.41793
197.904	3.40311	2.59298
198.004	3.19652	2.66502
198.104	3.33519	2.74126
198.204	3.29407	2.59581
198.304	3.24247	2.71918
198.404	3.46717	3.0149
198.504	3.42579	2.99604
198.604	3.5048	2.98086
198.704	3.38398	3.20704
198.804	3.38977	3.1454
198.904	3.35744	3.07768
199.004	3.5505	2.94672
199.104	3.47217	2.93958
199.204	3.37776	3.25831
199.304	3.37851	3.30354
199.404	3.34472	2.83492
199.504	3.31249	3.20641
199.604	3.20512	2.57878
199.704	3.299	2.69232
199.804	3.36374	3.0895
[truncated: 2 more rows]

## Sheet: 7f
	cpHd3-SiR/biotinylated-Hpep9								cpHd3-TMR/biotinylated-Hpep9								cpHd3-SiR/biotinylated-Hpep11																				cpHd3-TMR/biotinylated-Hpep11
	[cpHd3-SiR] = 300 nM		[cpHd3-SiR] = 150 nM		[cpHd3-SiR] = 75 nM				[cpHd3-TMR] = 300 nM		[cpHd3-TMR] = 150 nM		[cpHd3-TMR] = 75 nM				[cpHd3-SiR] = 300 nM		[cpHd3-SiR] = 150 nM		[cpHd3-SiR] = 75 nM		[cpHd3-SiR] = 50 nM		[cpHd3-SiR] = 10 nM		[cpHd3-SiR] = 2 nM		[cpHd3-SiR] = 40 nM		[cpHd3-SiR] = 20 nM		[cpHd3-SiR] = 5 nM				[cpHd3-TMR] = 300 nM		[cpHd3-TMR] = 150 nM		[cpHd3-TMR] = 75 nM		[cpHd3-TMR] = 50 nM		[cpHd3-TMR] = 10 nM		[cpHd3-TMR] = 2 nM
Time (s)	Data	Fit	Data	Fit	Data	Fit		Time (s)	Data	Fit	Data	Fit	Data	Fit		Time (s)	Data	Fit	Data	Fit	Data	Fit	Data	Fit	Data	Fit	Data	Fit	Data	Fit	Data	Fit	Data	Fit		Time (s)	Data	Fit	Data	Fit	Data	Fit	Data	Fit	Data	Fit	Data	Fit
0	0.00042068	0	0.00121088	0	-0.000988	0		0	-0.0005527	0	-0.0003688	0	1.184e-05	0		0	0.0021739	0*	0.00166272	0	0.00191487	0	0.00099334	0	-0.0014094	0	-0.001268	0*	-0.0004017	0	-0.0003707	0	0.00029299	0		0	-0.0002576	0*	-0.0007911	0	-0.0011976	0	-0.0003481	0	-5.292e-05	0	0.00080592	0*
0.2	0.00035346	0.00118751	0.00081831	0.00061915	-0.0013171	0.00027555		0.2	-0.0003328	0.00253079	-0.0005214	0.0012564	-0.0003699	0.00051469		0.2	0.0028525	0*	0.00193423	0.00108568	0.00178115	0.00054307	0.00107784	0.00031591	-0.0009092	3.556e-05	-0.0014498	0*	0.0001877	0.00032538	4.9e-06	0.00015868	0.00105756	3.469e-05		0.2	0.00155821	0*	0.00041283	0.00153568	-0.0004443	0.00070345	-3.036e-05	0.00042591	0.00058966	7.801e-05	0.00129123	0*
0.4	0.00091356	0.00236907	0.00066061	0.00123664	-0.0015024	0.00055069		0.4	0.00034415	0.00503535	0.00028075	0.00250607	-0.0007264	0.00102793		0.4	0.00416563	0*	0.00224622	0.00216968	0.00178384	0.00108572	0.00132267	0.00063165	-0.0004879	7.112e-05	-0.0010958	0*	0.00080869	0.00065062	0.00047084	0.00031732	0.00220781	6.937e-05		0.4	0.00373573	0*	0.00172447	0.00306817	0.00019255	0.00140612	5.379e-05	0.00085148	0.0013584	0.000156	0.00154924	0*
0.6	0.00124813	0.00354469	0.00016831	0.0018525	-0.0016762	0.00082543		0.6	0.00061561	0.00751394	0.00068073	0.00374907	-0.0013478	0.00153972		0.6	0.0054925	0*	0.00338157	0.00325201	0.00256182	0.00162793	0.00151313	0.00094721	-1.671e-05	0.00010667	-0.0011042	0*	0.00148077	0.00097571	0.00105506	0.00047592	0.00317087	0.00010406		0.6	0.00598034	0*	0.00297915	0.00459746	0.00063526	0.002108	0.0002973	0.00127672	0.00189358	0.00023396	0.0019556	0*
0.8	0.00141285	0.00471442	-0.0001379	0.00246672	-0.001918	0.00109976		0.8	0.00182521	0.00996683	0.00156063	0.00498542	-0.0013878	0.00205006		0.8	0.00708247	0*	0.00407076	0.00433268	0.00278785	0.00216971	0.00187365	0.00126261	0.00057293	0.00014222	-0.0004779	0*	0.00177122	0.00130065	0.00121723	0.00063449	0.00376538	0.00013874		0.8	0.00872781	0*	0.0043889	0.00612358	0.00118644	0.00280911	-4.46e-06	0.00170163	0.0018076	0.00031191	0.00197296	0*
1	0.00160598	0.00587827	-0.000739	0.0030793	-0.0021302	0.00137368		1	0.00327739	0.0123943	0.0026138	0.00621516	-0.0013744	0.00255896		1	0.00905977	0*	0.00481353	0.00541167	0.00309394	0.00271106	0.00213729	0.00157783	0.00107802	0.00017777	-0.0002318	0*	0.00224593	0.00162546	0.00170362	0.00079301	0.00461901	0.00017341		1	0.0117153	0*	0.00596595	0.00764652	0.00164145	0.00350944	0.00012022	0.0021262	0.00212468	0.00038984	0.00204326	0*
1.2	0.00230797	0.00703629	-0.0006564	0.00369026	-0.0021446	0.0016472		1.2	0.00507232	0.0147966	0.00357737	0.00743832	-0.0013529	0.00306642		1.2	0.0108348	0*	0.00571438	0.006489	0.00318783	0.00325199	0.00255823	0.00189288	0.00134057	0.0002133	0.00018235	0*	0.00234334	0.00195012	0.00214765	0.0009515	0.00529601	0.00020808		1.2	0.0146514	0*	0.00764206	0.00916628	0.00248167	0.004209	0.00042933	0.00255044	0.00272507	0.00046774	0.0022011	0*
1.4	0.00309149	0.0081885	-0.0006753	0.00429959	-0.0021379	0.00192031		1.4	0.00684935	0.017174	0.00433826	0.00865494	-0.0012698	0.00357245		1.4	0.0126596	0*	0.00590748	0.00756468	0.00316684	0.00379248	0.00236773	0.00220776	0.00110886	0.00024884	9.41e-05	0*	0.00261744	0.00227463	0.00237549	0.00110995	0.00572466	0.00024275		1.4	0.0181424	0*	0.00959605	0.0106829	0.00306746	0.00490777	0.00040117	0.00297434	0.00240575	0.00054563	0.00211926	0*
1.6	0.00365645	0.00933492	-0.0007321	0.00490729	-0.0025823	0.00219302		1.6	0.00892478	0.0195267	0.00540809	0.00986506	-0.0009731	0.00407704		1.6	0.014621	0*	0.00638112	0.00863869	0.00344776	0.00433255	0.00305945	0.00252247	0.00121518	0.00028436	0.00049368	0*	0.00299762	0.00259901	0.0029677	0.00126836	0.00598203	0.00027742		1.6	0.0212632	0*	0.0111448	0.0121963	0.00380545	0.00560577	0.00031182	0.00339791	0.00226554	0.00062349	0.00165832	0*
1.8	0.00427869	0.0104756	-0.0010188	0.00551339	-0.0027738	0.00246533		1.8	0.0109853	0.0218551	0.00632621	0.0110687	-0.0004443	0.00458021		1.8	0.016763	0*	0.0069443	0.00971104	0.00381998	0.00487219	0.00321221	0.00283701	0.00083918	0.00031989	0.00048577	0*	0.00308038	0.00292323	0.00338439	0.00142673	0.006133	0.00031208		1.8	0.0245558	0*	0.0126383	0.0137066	0.00403797	0.006303	0.0009598	0.00382115	0.00230445	0.00070133	0.00154505	0*
2	0.0047886	0.0116105	-0.001009	0.00611787	-0.0030964	0.00273723		2	0.0132941	0.0241593	0.00786323	0.0122659	-5.026e-05	0.00508195		2	0.018848	0*	0.00741593	0.0107817	0.00397206	0.0054114	0.00350447	0.00315138	0.00089142	0.00035541	0.00092372	0*	0.00307963	0.00324732	0.00352405	0.00158507	0.0058877	0.00034674		2	0.0280027	0*	0.0145851	0.0152138	0.00455097	0.00699945	0.00109201	0.00424406	0.00231804	0.00077915	0.00084656	0*
2.2	0.00530086	0.0127398	-0.0008533	0.00672074	-0.0035425	0.00300873		2.2	0.0159052	0.0264397	0.0091941	0.0134567	0.00036461	0.00558228		2.2	0.0204232	0*	0.00802924	0.0118508	0.00396909	0.00595018	0.0039483	0.00346558	0.00059866	0.00039092	0.00075681	0*	0.00320022	0.00357126	0.00374004	0.00174336	0.00534299	0.0003814		2.2	0.0312021	0*	0.0160946	0.0167178	0.00499042	0.00769513	0.00088724	0.00466663	0.0014555	0.00085695	0.00022714	0*
2.4	0.0069786	0.0138634	0.00016744	0.007322	-0.0031448	0.00327983		2.4	0.0177624	0.0286964	0.0103811	0.0146412	0.00077653	0.00608119		2.4	0.0225775	0*	0.00844008	0.0129182	0.00428121	0.00648854	0.00410703	0.00377961	0.00053447	0.00042643	0.0008071	0*	0.00346041	0.00389506	0.003819	0.00190162	0.00527674	0.00041605		2.4	0.0342981	0*	0.0173759	0.0182187	0.00536715	0.00839004	0.00110139	0.00508887	0.00118651	0.00093473	0.00013733	0*
2.6	0.00760302	0.0149813	0.00054706	0.00792167	-0.0030952	0.00355053		2.6	0.0192097	0.0309297	0.0108646	0.0158193	0.00031893	0.00657869		2.6	0.0244102	0*	0.00945236	0.013984	0.00471394	0.00702647	0.00412347	0.00409347	0.00023872	0.00046193	0.0005877	0*	0.00376503	0.00421871	0.00357576	0.00205983	0.00520551	0.0004507		2.6	0.0374729	0*	0.0187141	0.0197164	0.00586982	0.00908418	0.00131017	0.00551078	0.00114475	0.00101249	-0.00014	0*
2.8	0.00921768	0.0160937	0.00138357	0.00851975	-0.0028222	0.00382083		2.8	0.0211192	0.0331398	0.0120506	0.0169911	0.00080607	0.00707478		2.8	0.0265674	0*	0.0105956	0.0150481	0.00479427	0.00756397	0.00393975	0.00440715	-0.0001665	0.00049743	0.00035306	0*	0.00412162	0.00454223	0.00301565	0.00221801	0.00488617	0.00048535		2.8	0.0408261	0*	0.0198722	0.0212111	0.00562068	0.00977755	0.00134196	0.00593236	0.00137782	0.00109023	-0.0002685	0*
3	0.0102114	0.0172004	0.00191188	0.00911623	-0.0026544	0.00409072		3	0.0226218	0.035327	0.0128552	0.0181566	0.00103941	0.00756947		3	0.0284686	0*	0.0123948	0.0161105	0.00535955	0.00810105	0.00381778	0.00472067	-3.889e-05	0.00053292	0.00018613	0*	0.00456618	0.00486559	0.00305229	0.00237616	0.00471948	0.00051999		3	0.0442445	0*	0.0212981	0.0227026	0.0063921	0.0104701	0.00172919	0.00635361	0.00162251	0.00116795	-3.393e-05	0*
3.2	0.0116225	0.0183016	0.00256932	0.00971112	-0.0024049	0.00436022		3.2	0.0240904	0.0374916	0.0137969	0.0193159	0.00120628	0.00806277		3.2	0.0305841	0*	0.0133774	0.0171714	0.00596191	0.0086377	0.00341061	0.00503402	-0.0001461	0.0005684	3.861e-05	0*	0.00569371	0.00518882	0.00339695	0.00253426	0.00515343	0.00055463		3.2	0.0473249	0*	0.021969	0.0241911	0.00654695	0.011162	0.00230513	0.00677453	0.0013315	0.00124565	4.998e-05	0*
3.4	0.0133393	0.0193973	0.00357147	0.0103044	-0.0023263	0.00462932		3.4	0.0269487	0.0396337	0.0153106	0.0204691	0.00209334	0.00855466		3.4	0.0324021	0*	0.0141667	0.0182306	0.00624974	0.00917393	0.00377278	0.00534719	-0.0004021	0.00060389	0.00010863	0*	0.00640757	0.0055119	0.00374767	0.00269232	0.00506409	0.00058927		3.4	0.0502302	0*	0.0233483	0.0256764	0.00637586	0.011853	0.00239752	0.00719511	0.001337	0.00132332	8.611e-05	0*
3.6	0.0147275	0.0204875	0.00423466	0.0108962	-0.002193	0.00489802		3.6	0.029243	0.0417536	0.0168712	0.021616	0.00291185	0.00904517		3.6	0.0344633	0*	0.01522	0.0192881	0.00657962	0.00970973	0.00439673	0.0056602	-2.59e-05	0.00063936	0.0001897	0*	0.00714743	0.00583484	0.00426366	0.00285035	0.0054473	0.00062391		3.6	0.0535818	0*	0.0247214	0.0271586	0.00682224	0.0125433	0.00259664	0.00761537	0.00098593	0.00140098	8.95e-05	0*
3.8	0.0155723	0.0215722	0.0049842	0.0114863	-0.0018986	0.00516633		3.8	0.0309069	0.0438516	0.0182466	0.0227568	0.0033655	0.00953429		3.8	0.0365651	0*	0.0166163	0.0203441	0.00703915	0.0102451	0.00458553	0.00597304	-0.0004721	0.00067484	-0.0004188	0*	0.00755556	0.00615764	0.00445247	0.00300834	0.00521386	0.00065854		3.8	0.0571119	0*	0.0264114	0.0286378	0.0078329	0.0132329	0.00272999	0.00803529	0.0009932	0.00147861	0.00017654	0*
4	0.0167587	0.0226515	0.00574979	0.0120749	-0.0014408	0.00543424		4	0.0333802	0.0459278	0.0192916	0.0238916	0.00346339	0.010022		4	0.0382729	0*	0.0174326	0.0213984	0.00741212	0.01078	0.00440915	0.0062857	-0.0009616	0.0007103	-0.0008277	0*	0.00854024	0.00648029	0.00455153	0.00316629	0.00564758	0.00069316		4	0.0603024	0*	0.0278886	0.0301139	0.00837474	0.0139216	0.00253078	0.00845489	0.00061376	0.00155623	9.233e-05	0*
4.2	0.0179131	0.0237253	0.00613741	0.0126619	-0.0014028	0.00570175		4.2	0.0362227	0.0479824	0.0206938	0.0250202	0.0042797	0.0105084		4.2	0.0400032	0*	0.0179199	0.022451	0.00738235	0.0113146	0.00459787	0.0065982	-0.0010077	0.00074577	-0.0007632	0*	0.00948688	0.0068028	0.00486172	0.0033242	0.00597166	0.00072779		4.2	0.0636387	0*	0.0294817	0.0315869	0.00930404	0.0146096	0.00275246	0.00887415	0.00070757	0.00163382	-0.0003157	0*
4.4	0.0194914	0.0247938	0.00700751	0.0132474	-0.0007807	0.00596886		4.4	0.0386409	0.0500158	0.022353	0.0261428	0.0049377	0.0109934		4.4	0.0425768	0*	0.0191691	0.0235021	0.00826097	0.0118487	0.00481748	0.00691053	-0.0012059	0.00078122	-0.0006312	0*	0.0101974	0.00712517	0.00528766	0.00348207	0.00639455	0.00076241		4.4	0.0671364	0*	0.0307604	0.0330568	0.00988286	0.0152968	0.0030244	0.00929309	0.00073201	0.00171139	-0.0001821	0*
4.6	0.0205698	0.0258569	0.00707734	0.0138313	-0.0006166	0.00623558		4.6	0.0404928	0.0520281	0.0231085	0.0272594	0.0052126	0.011477		4.6	0.0447327	0*	0.0205842	0.0245515	0.00895041	0.0123824	0.00492897	0.00722268	-0.0010655	0.00081667	-0.000844	0*	0.0106184	0.00744739	0.00526713	0.0036399	0.00640475	0.00079703		4.6	0.0705705	0*	0.0321029	0.0345237	0.0105681	0.0159833	0.00312909	0.00971169	0.00010389	0.00178895	-1.437e-05	0*
4.8	0.0215433	0.0269147	0.00739993	0.0144137	-0.0003406	0.00650191		4.8	0.0436513	0.0540195	0.02482	0.0283701	0.00640707	0.0119592		4.8	0.0470327	0*	0.02151	0.0255993	0.00901795	0.0129156	0.00571482	0.00753467	-0.0007443	0.00085212	-8.552e-05	0*	0.0106312	0.00776947	0.0051194	0.0037977	0.00640093	0.00083164		4.8	0.0742026	0*	0.0340801	0.0359875	0.0117013	0.016669	0.0030932	0.01013	-0.0003348	0.00186648	-2.908e-05	0*
5	0.0231704	0.0279672	0.00757081	0.0149945	-0.0001695	0.00676784		5	0.0456969	0.0559903	0.0261228	0.0294748	0.00697529	0.0124401		5	0.0497454	0*	0.0224566	0.0266455	0.00956845	0.0134485	0.00616019	0.00784649	-0.0008387	0.00088756	-0.0001273	0*	0.01074	0.00809141	0.00497585	0.00395546	0.0064393	0.00086625		5	0.077571	0*	0.0357097	0.0374483	0.0127341	0.017354	0.00425259	0.0105479	0.00026433	0.00194399	0.00053576	0*
5.2	0.0247751	0.0290143	0.00838996	0.0155737	3.314e-05	0.00703338		5.2	0.0483054	0.0579406	0.0272837	0.0305736	0.00815151	0.0129196		5.2	0.051505	0*	0.0230866	0.0276901	0.00973251	0.0139809	0.00673215	0.00815814	-0.0009753	0.000923	0.00018093	0*	0.0108912	0.00841321	0.00521853	0.00411318	0.00662366	0.00090086		5.2	0.0811305	0*	0.0378957	0.038906	0.0141705	0.0180382	0.00501938	0.0109655	0.00022576	0.00202148	0.0006821	0*
5.4	0.0258697	0.0300563	0.00849185	0.0161515	1.846e-05	0.00729853		5.4	0.0499948	0.0598708	0.0281811	0.0316665	0.00888592	0.0133978		5.4	0.0538556	0*	0.0233775	0.0287331	0.00992488	0.0145129	0.00688161	0.00846962	-0.001389	0.00095843	-1.21e-06	0*	0.011125	0.00873486	0.00514042	0.00427086	0.00631679	0.00093547		5.4	0.0840106	0*	0.039273	0.0403608	0.0147363	0.0187216	0.00559346	0.0113828	8.094e-05	0.00209895	0.00029243	0*
5.6	0.026716	0.031093	0.00876332	0.0167276	-0.0003717	0.00756328		5.6	0.0522334	0.0617809	0.0296569	0.0327536	0.0100788	0.0138746		5.6	0.0564813	0*	0.0246529	0.0297745	0.0105195	0.0150444	0.007867	0.00878093	-0.001188	0.00099386	0.00030986	0*	0.0114057	0.00905637	0.00559977	0.0044285	0.00629196	0.00097007		5.6	0.0866244	0*	0.0404308	0.0418124	0.0153263	0.0194043	0.00617554	0.0117998	0.00021495	0.00217639	0.00023834	0*
5.8	0.0278328	0.0321245	0.00913559	0.0173023	-0.0001401	0.00782764		5.8	0.0540709	0.0636712	0.0308631	0.0338348	0.010952	0.0143501		5.8	0.0590456	0*	0.0260079	0.0308142	0.0113705	0.0155756	0.00823793	0.00909208	-0.0006992	0.00102928	0.0008809	0*	0.0113342	0.00937774	0.00553044	0.00458611	0.0059508	0.00100467		5.8	0.090046	0*	0.0423279	0.0432611	0.0159467	0.0200862	0.00697322	0.0122164	0.00034503	0.00225382	6.275e-05	0*
6	0.0288635	0.0331508	0.0102507	0.0178754	9.452e-05	0.00809161		6	0.056314	0.0655419	0.032296	0.0349103	0.0115756	0.0148242		6	0.0612253	0*	0.0271111	0.0318524	0.0116843	0.0161063	0.00861447	0.00940305	-1.881e-05	0.00106469	0.00122612	0*	0.0112373	0.00969897	0.00547606	0.00474367	0.00551001	0.00103926		6	0.0932162	0*	0.043865	0.0447067	0.0164811	0.0207673	0.00689106	0.0126327	0.00041208	0.00233123	-0.000194	0*
6.2	0.0301626	0.034172	0.0109874	0.018447	-5.895e-05	0.0083552		6.2	0.0579342	0.0673932	0.0331597	0.03598	0.0120654	0.015297		6.2	0.0631587	0*	0.0280037	0.0328889	0.0118685	0.0166366	0.00886369	0.00971385	-8.811e-05	0.00110011	0.00071396	0*	0.0111258	0.0100201	0.00517089	0.0049012	0.00496175	0.00107386		6.2	0.0963815	0*	0.0453369	0.0461494	0.0173325	0.0214477	0.00724007	0.0130487	0.00050428	0.00240862	9.531e-05	0*
6.4	0.0321866	0.035188	0.012168	0.0190171	0.00068996	0.00861839		6.4	0.0594184	0.0692254	0.0343577	0.0370441	0.0123098	0.0157684		6.4	0.0656172	0*	0.0294343	0.0339239	0.0130619	0.0171665	0.00939653	0.0100245	0.00028965	0.00113551	0.00118342	0*	0.01097	0.010341	0.00471731	0.00505869	0.00468661	0.00110845		6.4	0.0994562	0*	0.0466983	0.047589	0.0176776	0.0221274	0.00786282	0.0134644	0.0007561	0.00248598	1.389e-05	0*
6.6	0.0330552	0.036199	0.0127072	0.0195856	0.00083327	0.00888119		6.6	0.0613074	0.0710385	0.0354133	0.0381024	0.0124817	0.0162385		6.6	0.0677536	0*	0.0308077	0.0349573	0.0139413	0.0176959	0.00963254	0.010335	0.00052252	0.00117091	0.00134223	0*	0.0110985	0.0106618	0.00450314	0.00521614	0.00415229	0.00114303		6.6	0.101852	0*	0.0477464	0.0490256	0.017624	0.0228063	0.00804593	0.0138797	0.00106024	0.00256333	-3.047e-05	0*
6.8	0.0346118	0.0372048	0.0134777	0.0201527	0.00131769	0.0091436		6.8	0.0629239	0.0728329	0.0367029	0.039155	0.0131154	0.0167073		6.8	0.0702022	0*	0.0320164	0.035989	0.014478	0.018225	0.00973792	0.0106453	0.00039892	0.00120631	0.00121708	0*	0.0113637	0.0109825	0.00451352	0.00537355	0.00409996	0.00117761		6.8	0.104576	0*	0.0486105	0.0504593	0.0174023	0.0234844	0.00834797	0.0142947	0.00133574	0.00264065	-0.0002138	0*
7	0.0356471	0.0382057	0.0143497	0.0207182	0.002082	0.00940562		7	0.0642084	0.0746086	0.0375075	0.0402021	0.0131576	0.0171748		7	0.0721772	0*	0.0333702	0.0370192	0.0152984	0.0187536	0.0100363	0.0109554	0.00056675	0.0012417	0.00091832	0*	0.0121186	0.011303	0.00547636	0.00553093	0.00465145	0.00121219		7	0.10752	0*	0.0500493	0.0518899	0.0176727	0.0241618	0.00917421	0.0147094	0.00153919	0.00271795	5.78e-06	0*
7.2	0.0370839	0.0392015	0.015148	0.0212822	0.00257057	0.00966726		7.2	0.0657016	0.0763659	0.0389402	0.0412435	0.0136653	0.0176409		7.2	0.0744496	0*	0.0336303	0.0380478	0.0155187	0.0192818	0.010057	0.0112654	0.00017125	0.00127709	0.00068936	0*	0.0126201	0.0116233	0.00589699	0.00568827	0.00530807	0.00124677		7.2	0.110591	0*	0.0515474	0.0533176	0.0178034	0.0248384	0.00936204	0.0151237	0.0018121	0.00279524	-1.141e-05	0*
7.4	0.0385511	0.0401923	0.0164192	0.0218448	0.00332314	0.00992851		7.4	0.0676293	0.078105	0.0404717	0.0422794	0.0142282	0.0181057		7.4	0.0762336	0*	0.0348438	0.0390748	0.016021	0.0198096	0.0106922	0.0115751	0.00016451	0.00131247	0.00036317	0*	0.0124909	0.0119436	0.00569098	0.00584557	0.00510218	0.00128134		7.4	0.113698	0*	0.0530914	0.0547423	0.0183059	0.0255143	0.00931124	0.0155378	0.00187406	0.0028725	9.045e-05	0*
7.6	0.0395419	0.0411781	0.0173628	0.0224058	0.00406289	0.0101894		7.6	0.0685497	0.0798261	0.0412112	0.0433097	0.0143116	0.0185692		7.6	0.0780895	0*	0.0357598	0.0401002	0.016411	0.020337	0.0101883	0.0118848	-0.0004119	0.00134784	-0.0004593	0*	0.013113	0.0122637	0.00639196	0.00600283	0.00551301	0.00131591		7.6	0.11679	0*	0.0549714	0.0561641	0.0192941	0.0261894	0.00975916	0.0159515	0.00187947	0.00294974	0.00016952	0*
7.8	0.0407566	0.0421591	0.0184163	0.0229654	0.0050759	0.0104499		7.8	0.0698172	0.0815294	0.0423077	0.0443345	0.0144994	0.0190314		7.8	0.0807898	0*	0.0370256	0.041124	0.0172467	0.0208639	0.0101031	0.0121942	-0.0007998	0.00138322	-0.0010608	0*	0.0132808	0.0125836	0.0064554	0.00616005	0.00546644	0.00135048		7.8	0.119558	0*	0.0565371	0.0575829	0.0194599	0.0268638	0.0101256	0.0163648	0.00193447	0.00302696	0.0002037	0*
8	0.042011	0.043135	0.0192303	0.0235234	0.00541894	0.0107099		8	0.0718743	0.083215	0.043489	0.0453539	0.0147991	0.0194923		8	0.0828486	0*	0.0374271	0.0421463	0.0178914	0.0213905	0.00992947	0.0125035	-0.0009884	0.00141858	-0.0014155	0*	0.0135344	0.0129034	0.00686671	0.00631723	0.00587826	0.00138504		8	0.122253	0*	0.0577347	0.0589987	0.0195649	0.0275374	0.00982649	0.0167779	0.00196396	0.00310416	-0.0002327	0*
8.2	0.0430599	0.0441061	0.0201249	0.02408	0.00577817	0.0109696		8.2	0.0736924	0.0848831	0.0449402	0.0463678	0.0158595	0.0199519		8.2	0.0847291	0*	0.0382506	0.043167	0.0180497	0.0219166	0.00926001	0.0128126	-0.0017107	0.00145394	-0.0018401	0*	0.0134754	0.0132231	0.00710213	0.00647438	0.00589987	0.0014196		8.2	0.125462	0*	0.0596654	0.0604116	0.0204151	0.0282103	0.0101742	0.0171906	0.00185803	0.00318134	-0.0003847	0*
8.4	0.0443189	0.0450723	0.0206805	0.0246351	0.00620986	0.011229		8.4	0.0751158	0.0865339	0.0453982	0.0473762	0.0160373	0.0204101		8.4	0.0868682	0*	0.0390815	0.0441861	0.0183741	0.0224423	0.00874358	0.0131216	-0.0019536	0.0014893	-0.0027683	0*	0.0135521	0.0135426	0.00704836	0.00663149	0.00589637	0.00145416		8.4	0.129024	0*	0.0616149	0.0618215	0.0213205	0.0288825	0.0104789	0.017603	0.00184984	0.0032585	0.00023154	0*
8.6	0.0455011	0.0460337	0.020762	0.0251887	0.00616663	0.0114879		8.6	0.0763842	0.0881676	0.0463532	0.0483793	0.0160055	0.0208671		8.6	0.0889729	0*	0.0401164	0.0452036	0.0186393	0.0229676	0.00846971	0.0134304	-0.0019986	0.00152465	-0.00278	0*	0.0136801	0.013862	0.00676341	0.00678856	0.00585297	0.00148871		8.6	0.132302	0*	0.0637049	0.0632285	0.0218833	0.0295539	0.0104305	0.0180151	0.00120735	0.00333564	0.00013089	0*
8.8	0.0465744	0.0469902	0.0212694	0.0257408	0.00676885	0.0117465		8.8	0.0786512	0.0897844	0.0478991	0.049377	0.0168289	0.0213228		8.8	0.0912252	0*	0.0410728	0.0462196	0.0192424	0.0234924	0.00888783	0.013739	-0.0018783	0.00155999	-0.0026895	0*	0.0139792	0.0141812	0.00718353	0.00694559	0.00638197	0.00152327		8.8	0.134991	0*	0.0657145	0.0646326	0.0227933	0.0302245	0.0110306	0.0184268	0.00161899	0.00341276	0.00061805	0*
9	0.0477903	0.0479419	0.0216504	0.0262915	0.00663942	0.0120046		9	0.0802784	0.0913844	0.0490886	0.0503694	0.0174795	0.0217772		9	0.09366	0*	0.0419796	0.047234	0.0199056	0.0240169	0.00889452	0.0140474	-0.0017402	0.00159533	-0.0029579	0*	0.0142232	0.0145003	0.0069324	0.00710258	0.0061463	0.00155781		9	0.137761	0*	0.0673369	0.0660338	0.0233646	0.0308944	0.0119259	0.0188383	0.00224671	0.00348986	0.00096925	0*
9.2	0.0487577	0.0488889	0.0220645	0.0268407	0.00684613	0.0122624		9.2	0.0820892	0.0929678	0.0500172	0.0513565	0.018149	0.0222304		9.2	0.0958585	0*	0.0430303	0.0482468	0.020564	0.0245409	0.00890907	0.0143557	-0.0020124	0.00163067	-0.0032865	0*	0.0147386	0.0148193	0.00724687	0.00725954	0.00634481	0.00159236		9.2	0.140768	0*	0.0694747	0.067432	0.0241275	0.0315636	0.0126716	0.0192494	0.00252481	0.00356693	0.00087622	0*
9.4	0.0493136	0.0498311	0.0224655	0.0273885	0.0067694	0.0125199		9.4	0.0831078	0.0945348	0.0509047	0.0523383	0.0186546	0.0226822		9.4	0.0982471	0*	0.0441454	0.0492581	0.0208063	0.0250645	0.00920413	0.0146639	-0.0021385	0.001666	-0.0035545	0*	0.0143427	0.0151381	0.00690495	0.00741645	0.0057938	0.0016269		9.4	0.142792	0*	0.0705374	0.0688274	0.024553	0.032232	0.012894	0.0196602	0.00282187	0.00364399	0.00081569	0*
9.6	0.0502761	0.0507686	0.0231026	0.0279348	0.00686235	0.0127769		9.6	0.0848289	0.0960856	0.0518278	0.0533148	0.0195233	0.0231328		9.6	0.100649	0*	0.0451511	0.0502678	0.0213791	0.0255877	0.00979188	0.0149718	-0.0016955	0.00170133	-0.0029077	0*	0.0144056	0.0154568	0.0072165	0.00757333	0.00577043	0.00166144		9.6	0.146252	0*	0.0727914	0.0702198	0.0256523	0.0328997	0.0130034	0.0200706	0.00229677	0.00372102	0.00080336	0*
9.8	0.0512697	0.0517013	0.0240501	0.0284796	0.0070975	0.0130335		9.8	0.0863349	0.0976202	0.0526404	0.0542861	0.0196668	0.0235821		9.8	0.102595	0*	0.0460813	0.051276	0.0219328	0.0261105	0.0103119	0.0152796	-0.0009213	0.00173665	-0.0021598	0*	0.0142065	0.0157753	0.00683533	0.00773017	0.00518194	0.00169597		9.8	0.149585	0*	0.0746109	0.0716093	0.0264832	0.0335666	0.0127845	0.0204807	0.00195093	0.00379804	0.00030499	0*
10	0.052287	0.0526294	0.0248166	0.029023	0.00719656	0.0132898		10	0.0879706	0.099139	0.053524	0.0552523	0.0200951	0.0240301		10	0.104703	0*	0.0470697	0.0522825	0.0221087	0.0266329	0.0107932	0.0155872	-0.0004929	0.00177196	-0.0020785	0*	0.0141935	0.0160937	0.00664179	0.00788698	0.00496992	0.0017305		10	0.153049	0*	0.0762542	0.072996	0.0274177	0.0342328	0.012958	0.0208906	0.00211208	0.00387503	0.00040048	0*
10.2	0.0532398	0.0535529	0.0252051	0.0295649	0.00692807	0.0135457		10.2	0.0896865	0.100642	0.0548651	0.0562132	0.0206986	0.0244768		10.2	0.106697	0*	0.0479541	0.0532876	0.0228417	0.0271549	0.0112325	0.0158946	-0.0003139	0.00180727	-0.0017813	0*	0.0143949	0.016412	0.00632392	0.00804374	0.00450168	0.00176503		10.2	0.156494	0*	0.078328	0.0743797	0.0289335	0.0348982	0.0136223	0.0213001	0.00235281	0.00395201	0.00053548	0*
10.4	0.0544069	0.0544717	0.0256848	0.0301054	0.00714328	0.0138012		10.4	0.0918913	0.102129	0.0567305	0.0571691	0.0214189	0.0249223		10.4	0.109117	0*	0.0496798	0.0542911	0.0238754	0.0276764	0.0119018	0.0162019	6.179e-05	0.00184258	-0.0010744	0*	0.0146414	0.0167301	0.00610823	0.00820047	0.00381547	0.00179956		10.4	0.159707	0*	0.0798428	0.0757606	0.0296689	0.035563	0.014028	0.0217092	0.00256623	0.00402896	0.00054557	0*
10.6	0.0545276	0.0553859	0.0255649	0.0306445	0.00646773	0.0140563		10.6	0.093921	0.103602	0.0578551	0.0581198	0.0222661	0.0253665		10.6	0.111456	0*	0.0507187	0.055293	0.024226	0.0281975	0.0126284	0.016509	0.00017187	0.00187788	-0.0002787	0*	0.0149771	0.0170481	0.00647523	0.00835716	0.00409355	0.00183408		10.6	0.163189	0*	0.0816372	0.0771386	0.0307248	0.036227	0.0147433	0.0221181	0.00305487	0.00410589	0.00082354	0*
10.8	0.0554785	0.0562955	0.0263049	0.0311821	0.00663359	0.0143111		10.8	0.0952979	0.105058	0.0590029	0.0590654	0.0229073	0.0258095		10.8	0.113781	0*	0.0521867	0.0562935	0.0245858	0.0287183	0.0131497	0.016816	0.00030286	0.00191317	-0.0001595	0*	0.0152511	0.0173659	0.00648093	0.00851381	0.00459749	0.0018686		10.8	0.166683	0*	0.0828351	0.0785137	0.0314787	0.0368902	0.0151531	0.0225266	0.00320347	0.00418281	0.00090319	0*
11	0.0564218	0.0572005	0.0267765	0.0317183	0.00688766	0.0145655		11	0.0968487	0.1065	0.0602689	0.060006	0.0231855	0.0262512		11	0.115188	0*	0.0530655	0.0572923	0.0246561	0.0292386	0.0138969	0.0171228	0.00074187	0.00194846	0.00012295	0*	0.0159134	0.0176836	0.00677901	0.00867042	0.0049714	0.00190311		11	0.169629	0*	0.0842054	0.079886	0.0322954	0.0375527	0.0154293	0.0229348	0.00270362	0.0042597	0.00089915	0*
11.2	0.0572137	0.058101	0.0273521	0.0322531	0.00713786	0.0148195		11.2	0.0981414	0.107927	0.0618474	0.0609415	0.0238151	0.0266917		11.2	0.116881	0*	0.0539112	0.0582896	0.0250437	0.0297585	0.0141082	0.0174294	0.00063763	0.00198375	0.00047248	0*	0.0159973	0.0180011	0.00669505	0.00882699	0.00488687	0.00193762		11.2	0.172588	0*	0.0856121	0.0812554	0.0332822	0.0382145	0.015526	0.0233427	0.00273222	0.00433657	0.00114978	0*
11.4	0.0581988	0.058997	0.0286416	0.0327864	0.00784065	0.0150731		11.4	0.0994065	0.109339	0.0628604	0.0618721	0.0244615	0.0271309		11.4	0.118891	0*	0.0553736	0.0592854	0.0260171	0.0302779	0.0147545	0.0177358	0.00077611	0.00201903	0.00078418	0*	0.0163153	0.0183185	0.00701965	0.00898353	0.00501067	0.00197213		11.4	0.175486	0*	0.0872337	0.082622	0.0343897	0.0388755	0.0161559	0.0237503	0.00267871	0.00441342	0.00099134	0*
11.6	0.0589625	0.0598885	0.0292005	0.0333184	0.00834316	0.0153264		11.6	0.100996	0.110736	0.0642709	0.0627976	0.0248294	0.0275689		11.6	0.121106	0*	0.0563154	0.0602797	0.0262332	0.030797	0.0147253	0.0180421	0.00064329	0.0020543	0.0012357	0*	0.0170639	0.0186358	0.00771113	0.00914003	0.00470283	0.00200664		11.6	0.177959	0*	0.088661	0.0839857	0.0349306	0.0395358	0.0170425	0.0241575	0.00261502	0.00449025	0.00125315	0*
11.8	0.0592858	0.0607755	0.0294473	0.0338489	0.00827593	0.0155792		11.8	0.102415	0.112119	0.0656387	0.0637183	0.0252975	0.0280057		11.8	0.123442	0*	0.0577175	0.0612724	0.0272158	0.0313157	0.0151954	0.0183482	0.00078929	0.00208957	0.00157921	0*	0.0169247	0.0189529	0.00778555	0.00929649	0.00487354	0.00204114		11.8	0.180562	0*	0.0895776	0.0853466	0.0355977	0.0401954	0.0173237	0.0245644	0.00292362	0.00456706	0.00148344	0*
12	0.0602819	0.0616581	0.030064	0.034378	0.00829559	0.0158317		12	0.103914	0.113487	0.0668037	0.064634	0.0254719	0.0284412		12	0.12502	0*	0.0582756	0.0622636	0.0274431	0.0318339	0.015095	0.0186542	1.065e-05	0.00212484	0.00132959	0*	0.0172258	0.0192699	0.00798946	0.00945291	0.00465234	0.00207564		12	0.183606	0*	0.0910605	0.0867046	0.036766	0.0408542	0.0176793	0.024971	0.00291226	0.00464385	0.00094111	0*
12.2	0.0607619	0.0625362	0.0304274	0.0349057	0.00830994	0.0160839		12.2	0.105358	0.114841	0.0679019	0.0655448	0.025993	0.0288755		12.2	0.127103	0*	0.0595069	0.0632532	0.0275871	0.0323518	0.0146436	0.01896	-0.000607	0.0021601	0.00091353	0*	0.0178766	0.0195868	0.00810646	0.0096093	0.0048292	0.00211014		12.2	0.186817	0*	0.0930649	0.0880598	0.0379227	0.0415123	0.0178172	0.0253773	0.00286892	0.00472062	0.00080783	0*
12.4	0.0620761	0.0634099	0.0308036	0.035432	0.00865331	0.0163356		12.4	0.106936	0.116182	0.0684378	0.0664507	0.0262725	0.0293085		12.4	0.129217	0*	0.0607074	0.0642413	0.028467	0.0328692	0.0142692	0.0192656	-0.0004933	0.00219535	0.00076998	0*	0.0186956	0.0199035	0.00828461	0.00976564	0.00490491	0.00214463		12.4	0.18965	0*	0.0945025	0.0894122	0.0386308	0.0421697	0.0183594	0.0257833	0.00300253	0.00479736	0.00113413	0*
12.6	0.06236	0.0642793	0.0312422	0.0359569	0.00892246	0.016587		12.6	0.108507	0.117508	0.0698245	0.0673518	0.0262957	0.0297403		12.6	0.131765	0*	0.0619241	0.065228	0.0293671	0.0333862	0.0144402	0.019571	-0.0007536	0.0022306	0.00083768	0*	0.0194996	0.02022	0.00902979	0.00992195	0.00541866	0.00217912		12.6	0.192329	0*	0.0962997	0.0907618	0.0392077	0.0428263	0.0186424	0.0261889	0.00282889	0.00487409	0.00087273	0*
12.8	0.0631336	0.0651443	0.0315859	0.0364804	0.00918843	0.016838		12.8	0.110069	0.118821	0.0710467	0.0682481	0.0265787	0.0301709		12.8	0.1339	0*	0.062651	0.066213	0.0300333	0.0339028	0.0145366	0.0198763	-0.000896	0.00226585	0.00032896	0*	0.0201199	0.0205365	0.00947168	0.0100782	0.00594127	0.00221361		12.8	0.194404	0*	0.0979339	0.0921086	0.0398921	0.0434823	0.0192159	0.0265943	0.00334317	0.0049508	0.00098848	0*
13	0.0642515	0.0660049	0.0319639	0.0370025	0.00918302	0.0170887		13	0.111549	0.12012	0.0718759	0.0691395	0.0266852	0.0306003		13	0.135922	0*	0.0637436	0.0671966	0.0309823	0.034419	0.0144688	0.0201814	-0.0012053	0.00230109	-0.0003722	0*	0.0204031	0.0208527	0.00913839	0.0102345	0.00560132	0.00224809		13	0.197463	0*	0.0997766	0.0934526	0.0406432	0.0441375	0.019776	0.0269993	0.00357376	0.00502749	0.00071394	0*
13.2	0.0651206	0.0668612	0.0323417	0.0375232	0.00972246	0.0173389		13.2	0.112571	0.121405	0.072448	0.0700262	0.0268335	0.0310285		13.2	0.138276	0*	0.0651068	0.0681786	0.0317222	0.0349348	0.0144141	0.0204864	-0.0015708	0.00233632	-0.0006862	0*	0.0206443	0.0211689	0.0093751	0.0103906	0.00577053	0.00228257		13.2	0.200615	0*	0.102249	0.0947938	0.0417962	0.0447919	0.0204003	0.027404	0.00380044	0.00510415	0.00052577	0*
13.4	0.0663966	0.0677133	0.0330378	0.0380425	0.0102441	0.0175888		13.4	0.113593	0.122677	0.0735167	0.0709082	0.0275475	0.0314555		13.4	0.13998	0*	0.0659645	0.0691592	0.0318951	0.0354502	0.0148827	0.0207912	-0.0014683	0.00237155	-0.0006111	0*	0.0206027	0.0214849	0.00938021	0.0105468	0.00553327	0.00231705		13.4	0.202953	0*	0.104096	0.0961321	0.0425307	0.0454456	0.0203077	0.0278083	0.00354783	0.0051808	-3.651e-05	0*
13.6	0.0676256	0.068561	0.0336127	0.0385605	0.0109527	0.0178384		13.6	0.114596	0.123936	0.074183	0.0717855	0.0277863	0.0318812		13.6	0.141711	0*	0.0666111	0.0701382	0.0321494	0.0359651	0.0149254	0.0210958	-0.0014067	0.00240678	-0.0006019	0*	0.0207329	0.0218008	0.00924281	0.0107029	0.00503072	0.00235152		13.6	0.205458	0*	0.105707	0.0974678	0.0429786	0.0460987	0.0203883	0.0282124	0.00315343	0.00525742	-2.007e-05	0*
13.8	0.0687299	0.0694045	0.0347708	0.039077	0.0115934	0.0180875		13.8	0.116387	0.125182	0.0752367	0.072658	0.0282974	0.0323058		13.8	0.143348	0*	0.0676351	0.0711157	0.0322192	0.0364797	0.0149873	0.0214002	-0.0014259	0.002442	-0.0010758	0*	0.0211279	0.0221165	0.00907048	0.010859	0.00481607	0.00238599		13.8	0.208246	0*	0.107315	0.0988006	0.0434247	0.0467509	0.0205651	0.0286161	0.00332078	0.00533403	-0.0002564	0*
14	0.0697868	0.0702438	0.0353628	0.0395922	0.0121027	0.0183363		14	0.118124	0.126415	0.0764938	0.0735259	0.0289448	0.0327291		14	0.144986	0*	0.0684992	0.0720917	0.032462	0.0369939	0.0152431	0.0217045	-0.0012781	0.00247721	-0.0012487	0*	0.021534	0.0224321	0.00900627	0.0110151	0.00460761	0.00242046		14	0.210735	0*	0.108572	0.100131	0.0442725	0.0474025	0.0211247	0.0290196	0.00385331	0.00541061	-0.0002087	0*
14.2	0.0709389	0.0710788	0.0363486	0.040106	0.012477	0.0185848		14.2	0.119627	0.127636	0.0775102	0.0743892	0.0297154	0.0331513		14.2	0.146646	0*	0.0694348	0.0730662	0.0324628	0.0375076	0.0156482	0.0220087	-0.0014727	0.00251242	-0.0016068	0*	0.0214504	0.0227475	0.00880148	0.0111711	0.0039904	0.00245492		14.2	0.213152	0*	0.11004	0.101458	0.0448339	0.0480533	0.0216197	0.0294227	0.00400937	0.00548718	-6.385e-05	0*
14.4	0.0719438	0.0719097	0.0365427	0.0406185	0.012757	0.0188328		14.4	0.120803	0.128843	0.0787905	0.0752478	0.0303892	0.0335722		14.4	0.148596	0*	0.0703957	0.0740392	0.0322908	0.0380209	0.0165057	0.0223126	-0.0010085	0.00254763	-0.0010956	0*	0.0217689	0.0230628	0.00869634	0.011327	0.00387898	0.00248938		14.4	0.215592	0*	0.11135	0.102782	0.0452294	0.0487035	0.0220966	0.0298255	0.00417653	0.00556372	-0.0002288	0*
14.6	0.0724742	0.0727364	0.0366872	0.0411296	0.01309	0.0190805		14.6	0.12195	0.130038	0.0791547	0.0761019	0.0310456	0.033992		14.6	0.150235	0*	0.0714528	0.0750107	0.0324334	0.0385339	0.0168373	0.0226164	-0.0009124	0.00258283	-0.0010152	0*	0.0216519	0.023378	0.00871884	0.011483	0.00429736	0.00252384		14.6	0.218039	0*	0.112865	0.104104	0.045818	0.0493529	0.0227953	0.0302279	0.00397051	0.00564024	-0.0003135	0*
14.8	0.0736057	0.0735589	0.0378603	0.0416393	0.0139461	0.0193278		14.8	0.122889	0.131221	0.0801645	0.0769514	0.0317746	0.0344106		14.8	0.151872	0*	0.0727237	0.0759807	0.0326784	0.0390464	0.0171504	0.0229201	-0.00038	0.00261802	-0.0013247	0*	0.0218889	0.023693	0.00851644	0.0116388	0.00445611	0.0025583		14.8	0.22017	0*	0.113282	0.105423	0.0456411	0.0500015	0.0229576	0.0306301	0.00384407	0.00571674	-0.0005079	0*
15	0.0743311	0.0743774	0.0383322	0.0421477	0.0142697	0.0195748		15	0.124085	0.132391	0.0810079	0.0777963	0.0321522	0.034828		15	0.153298	0*	0.0733119	0.0769492	0.033153	0.0395585	0.0178501	0.0232235	7.291e-05	0.00265321	-0.0008828	0*	0.0224937	0.0240079	0.00920825	0.0117947	0.00486316	0.00259275		15	0.222201	0*	0.114587	0.106739	0.046181	0.0506495	0.0233225	0.0310319	0.00351553	0.00579323	-0.0005852	0*
15.2	0.0750286	0.0751917	0.0388944	0.0426548	0.0143635	0.0198214		15.2	0.125191	0.13355	0.0820869	0.0786367	0.0333439	0.0352442		15.2	0.155201	0*	0.0743843	0.0779162	0.0340493	0.0400702	0.01826	0.0235268	0.00039113	0.00268839	-0.0006165	0*	0.0230568	0.0243227	0.00978922	0.0119505	0.00537595	0.0026272		15.2	0.224708	0*	0.11596	0.108053	0.0470092	0.0512967	0.0245985	0.0314335	0.00433631	0.00586969	0.00014903	0*
15.4	0.0762771	0.0760019	0.0399214	0.0431604	0.014795	0.0200676		15.4	0.126447	0.134696	0.0830392	0.0794727	0.0344459	0.0356593		15.4	0.157575	0*	0.0754767	0.0788817	0.0347164	0.0405815	0.0189107	0.02383	0.00073134	0.00272357	-0.0004215	0*	0.023711	0.0246373	0.0100511	0.0121063	0.00565334	0.00266164		15.4	0.227358	0*	0.117608	0.109364	0.0478437	0.0519432	0.0252768	0.0318347	0.00430577	0.00594613	3.505e-05	0*
15.6	0.076777	0.0768081	0.039841	0.0436648	0.01435	0.0203135		15.6	0.127565	0.13583	0.0839987	0.0803041	0.0348166	0.0360731		15.6	0.159266	0*	0.0765914	0.0798457	0.035029	0.0410924	0.0188336	0.024133	0.00021009	0.00275875	-0.0007364	0*	0.0242818	0.0249517	0.00990097	0.012262	0.00555103	0.00269608		15.6	0.229442	0*	0.118431	0.110672	0.0479779	0.052589	0.0261189	0.0322356	0.00468852	0.00602255	0.0006487	0*
15.8	0.0773275	0.0776102	0.0398599	0.0441678	0.0138523	0.020559		15.8	0.128331	0.136953	0.0850248	0.0811311	0.0356215	0.0364858		15.8	0.161132	0*	0.0777145	0.0808083	0.0358216	0.0416029	0.0193242	0.0244358	0.00042766	0.00279392	-0.0007572	0*	0.0241435	0.0252661	0.00983896	0.0124177	0.00548581	0.00273052		15.8	0.232052	0*	0.11907	0.111977	0.0491965	0.0532341	0.0264215	0.0326361	0.00539488	0.00609895	0.00079354	0*
16	0.0782811	0.0784083	0.0406866	0.0446694	0.0138003	0.0208041		16	0.128908	0.138064	0.0855844	0.0819537	0.0357832	0.0368974		16	0.163374	0*	0.0789933	0.0817693	0.0366089	0.042113	0.0194518	0.0247384	5.268e-05	0.00282908	-0.0010609	0*	0.0242788	0.0255803	0.0102048	0.0125734	0.00543963	0.00276496		16	0.234779	0*	0.120559	0.11328	0.0500163	0.0538785	0.0273647	0.0330364	0.00533861	0.00617533	0.00069736	0*
16.2	0.078513	0.0792024	0.0408579	0.0451697	0.0137834	0.0210489		16.2	0.13018	0.139164	0.0861562	0.0827719	0.0366417	0.0373077		16.2	0.166104	0*	0.080357	0.0827289	0.0373439	0.0426227	0.019255	0.0250409	3.896e-05	0.00286424	-0.0014957	0*	0.0246303	0.0258943	0.0105928	0.012729	0.00560075	0.00279939		16.2	0.237086	0*	0.12225	0.11458	0.050743	0.0545221	0.0275966	0.0334363	0.00575727	0.00625169	0.00094015	0*
16.4	0.0794558	0.0799925	0.0411285	0.0456687	0.0139887	0.0212933		16.4	0.131463	0.140252	0.0870005	0.0835857	0.0369767	0.0377169		16.4	0.168587	0*	0.0812261	0.083687	0.0385117	0.043132	0.0191732	0.0253432	8.49e-05	0.0028994	-0.0015241	0*	0.0250501	0.0262082	0.0108848	0.0128846	0.00559774	0.00283382		16.4	0.239467	0*	0.12346	0.115877	0.0515378	0.0551651	0.0282667	0.033836	0.00569745	0.00632803	0.0013862	0*
16.6	0.0797869	0.0807786	0.0413548	0.0461664	0.0136756	0.0215374		16.6	0.132809	0.141329	0.0882096	0.0843952	0.0373308	0.038125		16.6	0.171052	0*	0.0825059	0.0846436	0.0389699	0.0436409	0.0196325	0.0256454	-0.000131	0.00293455	-0.0014724	0*	0.0252749	0.026522	0.0109333	0.0130402	0.0058117	0.00286824		16.6	0.242649	0*	0.125598	0.117171	0.0523335	0.0558073	0.0281687	0.0342353	0.00540118	0.00640435	0.00096344	0*
16.8	0.0808091	0.0815608	0.0416729	0.0466627	0.0136939	0.0217811		16.8	0.134167	0.142394	0.08906	0.0852003	0.0381746	0.0385319		16.8	0.172774	0*	0.0836715	0.0855988	0.0394243	0.0441493	0.0197203	0.0259473	-3.042e-05	0.00296969	-0.0015898	0*	0.0252063	0.0268356	0.0107247	0.0131957	0.00587543	0.00290267		16.8	0.245269	0*	0.127172	0.118463	0.0532278	0.0564488	0.0286642	0.0346343	0.00562821	0.00648064	0.00120874	0*
17	0.0819101	0.0823391	0.0421849	0.0471577	0.0140704	0.0220244		17	0.136082	0.143449	0.0899036	0.0860012	0.0387819	0.0389376		17	0.174847	0*	0.085079	0.0865524	0.0401496	0.0446574	0.0200664	0.0262492	-0.0002541	0.00300483	-0.0018787	0*	0.0251875	0.0271491	0.0108291	0.0133512	0.00597643	0.00293709		17	0.247921	0*	0.128885	0.119752	0.0541296	0.0570896	0.0287438	0.035033	0.00548219	0.00655692	0.00115719	0*
17.2	0.0824088	0.0831135	0.0423615	0.0476514	0.0147319	0.0222674		17.2	0.136699	0.144492	0.0910714	0.0867977	0.0395008	0.0393422		17.2	0.177004	0*	0.0863948	0.0875046	0.0405726	0.0451651	0.0203577	0.0265508	0.00019092	0.00303996	-0.0014549	0*	0.025112	0.0274625	0.0107909	0.0135066	0.00565398	0.0029715		17.2	0.250173	0*	0.13078	0.121039	0.0547386	0.0577297	0.0286575	0.0354314	0.00541222	0.00663318	0.00120068	0*
17.4	0.0833303	0.0838839	0.0427248	0.0481438	0.0150378	0.02251		17.4	0.137236	0.145525	0.0920455	0.08759	0.039632	0.0397457		17.4	0.178979	0*	0.0872947	0.0884554	0.0409553	0.0456724	0.0206589	0.0268523	9.1e-06	0.00307509	-0.0017925	0*	0.0252263	0.0277757	0.0107555	0.013662	0.00527315	0.00300592		17.4	0.252015	0*	0.13194	0.122323	0.0548158	0.0583691	0.0287756	0.0358294	0.00541483	0.00670942	0.00142258	0*
17.6	0.083441	0.0846505	0.0431907	0.0486349	0.0149646	0.0227522		17.6	0.138164	0.146547	0.0923622	0.0883781	0.0396779	0.040148		17.6	0.180611	0*	0.0878087	0.0894046	0.0411146	0.0461792	0.0206925	0.0271537	8.063e-05	0.00311022	-0.0020073	0*	0.0256891	0.0280888	0.0107307	0.0138174	0.0051319	0.00304033		17.6	0.254247	0*	0.132984	0.123604	0.0555078	0.0590077	0.0287098	0.0362272	0.00500042	0.00678563	0.0018589	0*
17.8	0.0840871	0.0854133	0.0443929	0.0491247	0.0156723	0.0229941		17.8	0.140016	0.147559	0.0932984	0.0891619	0.0400921	0.0405492		17.8	0.182369	0*	0.0888596	0.0903524	0.0415189	0.0466857	0.0210805	0.0274548	6.801e-05	0.00314534	-0.0018723	0*	0.026752	0.0284017	0.0111705	0.0139727	0.00560128	0.00307473		17.8	0.256754	0*	0.134679	0.124882	0.0561984	0.0596457	0.0288914	0.0366246	0.00505596	0.00686183	0.00143501	0*
18	0.0849185	0.0861723	0.0454734	0.0496132	0.0161984	0.0232357		18	0.140817	0.14856	0.0937487	0.0899416	0.0403577	0.0409492		18	0.184302	0*	0.0898941	0.0912987	0.0423965	0.0471918	0.0217327	0.0277558	0.00030992	0.00318045	-0.0019898	0*	0.0265954	0.0287145	0.0110693	0.014128	0.00538818	0.00310914		18	0.258645	0*	0.13575	0.126158	0.0568727	0.060283	0.0290528	0.0370218	0.0048473	0.00693801	0.00097591	0*
18.2	0.085796	0.0869274	0.0463876	0.0501003	0.0161437	0.0234768		18.2	0.141562	0.149551	0.0942283	0.090717	0.0407033	0.0413482		18.2	0.185992	0*	0.0907153	0.0922436	0.0423835	0.0476974	0.0221937	0.0280567	0.00029858	0.00321556	-0.0020767	0*	0.0265221	0.0290272	0.0112666	0.0142832	0.00578257	0.00314354		18.2	0.261495	0*	0.137479	0.127431	0.0575236	0.0609195	0.0295474	0.0374186	0.00486232	0.00701416	0.00058636	0*
18.4	0.0862144	0.0876787	0.0466837	0.0505862	0.0163451	0.0237177		18.4	0.142911	0.150531	0.0947341	0.0914884	0.0413061	0.0417459		18.4	0.188192	0*	0.0918145	0.093187	0.0434904	0.0482027	0.0221954	0.0283573	0.00064394	0.00325066	-0.0021087	0*	0.0267167	0.0293397	0.0114153	0.0144384	0.00603334	0.00317793		18.4	0.263766	0*	0.138814	0.128701	0.0584658	0.0615553	0.0297533	0.0378151	0.00460206	0.0070903	0.00049885	0*
18.6	0.086654	0.0884263	0.0472443	0.0510708	0.0166049	0.0239581		18.6	0.144074	0.151501	0.0950624	0.0922556	0.0416202	0.0421426		18.6	0.189873	0*	0.0929862	0.094129	0.0441979	0.0487075	0.0223931	0.0286579	0.00060731	0.00328576	-0.0022525	0*	0.026564	0.0296521	0.0110554	0.0145936	0.00559707	0.00321233		18.6	0.266409	0*	0.140589	0.129969	0.0592222	0.0621905	0.0297951	0.0382113	0.00439781	0.00716641	0.00016186	0*
18.8	0.0873547	0.0891701	0.0481263	0.0515541	0.0169279	0.0241982		18.8	0.145165	0.152462	0.0957423	0.0930187	0.0418935	0.0425381		18.8	0.191547	0*	0.0938513	0.0950695	0.0445531	0.049212	0.022691	0.0289582	0.00072194	0.00332086	-0.0023283	0*	0.0268377	0.0299644	0.0106973	0.0147487	0.00542065	0.00324672		18.8	0.269385	0*	0.141872	0.131234	0.0595008	0.0628249	0.0299569	0.0386072	0.00428582	0.00724251	0.00043923	0*
19	0.0883611	0.0899102	0.0487266	0.0520361	0.0168443	0.024438		19	0.14659	0.153412	0.0961609	0.0937777	0.0418408	0.0429326		19	0.193266	0*	0.0951768	0.0960086	0.0456345	0.0497161	0.0226874	0.0292584	0.00084314	0.00335595	-0.0023428	0*	0.0276916	0.0302765	0.0109776	0.0149038	0.00603291	0.00328111		19	0.27207	0*	0.143903	0.132497	0.060852	0.0634586	0.0303203	0.0390027	0.00423045	0.00731858	0.0004445	0*
19.2	0.0894116	0.0906466	0.049529	0.0525168	0.0171656	0.0246774		19.2	0.148305	0.154352	0.0974792	0.0945327	0.0429903	0.0433259		19.2	0.194678	0*	0.0963329	0.0969462	0.0466927	0.0502197	0.0223868	0.0295584	0.0006007	0.00339103	-0.0024495	0*	0.0285228	0.0305884	0.0111815	0.0150589	0.0063206	0.00331549		19.2	0.274243	0*	0.145329	0.133757	0.0615952	0.0640916	0.0313679	0.039398	0.00435877	0.00739463	0.00066789	0*
19.4	0.0903505	0.0913793	0.0500554	0.0529963	0.0174672	0.0249164		19.4	0.149108	0.155283	0.0980044	0.0952836	0.0435037	0.0437181		19.4	0.196687	0*	0.0975585	0.0978824	0.0476543	0.050723	0.0222365	0.0298583	0.00026849	0.00342611	-0.002634	0*	0.028695	0.0309003	0.010701	0.0152139	0.00570476	0.00334987		19.4	0.276593	0*	0.146958	0.135014	0.062265	0.064724	0.0312651	0.0397929	0.00390152	0.00747067	0.00023575	0*
19.6	0.0910486	0.0921083	0.0500609	0.0534744	0.0172515	0.0251551		19.6	0.149912	0.156204	0.0987894	0.0960306	0.0439154	0.0441091		19.6	0.198292	0*	0.0990153	0.0988171	0.0485114	0.0512259	0.0221987	0.030158	9.113e-05	0.00346118	-0.0021792	0*	0.0287862	0.031212	0.0106831	0.0153689	0.00532502	0.00338425		19.6	0.278777	0*	0.148321	0.136269	0.0628557	0.0653556	0.0316545	0.0401876	0.00388794	0.00754668	0.00017613	0*
19.8	0.0921655	0.0928336	0.0508044	0.0539513	0.0179648	0.0253935		19.8	0.150495	0.157115	0.0998551	0.0967735	0.0443094	0.0444991		19.8	0.200473	0*	0.0998208	0.0997504	0.04937	0.0517283	0.0227151	0.0304575	0.00049378	0.00349625	-0.0013821	0*	0.0289108	0.0315235	0.0108068	0.0155239	0.00460649	0.00341862		19.8	0.281619	0*	0.149912	0.137521	0.0641431	0.0659865	0.0323248	0.0405819	0.00368269	0.00762267	0.00045799	0*
20	0.0926215	0.0935553	0.0512348	0.054427	0.0186562	0.0256315		20	0.151449	0.158017	0.100584	0.0975125	0.0445743	0.044888		20	0.202118	0*	0.101355	0.100682	0.0502163	0.0522304	0.0224155	0.0307569	6.205e-05	0.00353132	-0.0014924	0*	0.0294845	0.031835	0.0111289	0.0156788	0.00468209	0.003453		20	0.283742	0*	0.151487	0.13877	0.0648781	0.0666167	0.0329955	0.0409759	0.00328038	0.00769865	0.00012352	0*
20.2	0.0937974	0.0942734	0.0515997	0.0549013	0.0196402	0.0258691		20.2	0.152864	0.15891	0.101706	0.0982475	0.0457996	0.0452758		20.2	0.203597	0*	0.102037	0.101613	0.0506172	0.052732	0.0228703	0.0310561	0.00042916	0.00356638	-0.0009575	0*	0.029893	0.0321462	0.0112966	0.0158336	0.00454913	0.00348736		20.2	0.286077	0*	0.152916	0.140017	0.065811	0.0672462	0.0332994	0.0413696	0.00330619	0.0077746	-3.256e-05	0*
20.4	0.0950046	0.0949879	0.0514976	0.0553744	0.01962	0.0261064		20.4	0.153853	0.159793	0.103185	0.0989785	0.0463962	0.0456625		20.4	0.204985	0*	0.102757	0.102542	0.0507258	0.0532333	0.0233296	0.0313552	0.00040621	0.00360143	-0.0004757	0*	0.030153	0.0324574	0.0113403	0.0159885	0.00490668	0.00352173		20.4	0.288043	0*	0.153599	0.141261	0.0660269	0.067875	0.0337583	0.041763	0.00339568	0.00785053	0.00016122	0*
20.6	0.095798	0.0956988	0.0521434	0.0558463	0.0200169	0.0263433		20.6	0.155109	0.160668	0.104264	0.0997057	0.04699	0.046048		20.6	0.206779	0*	0.104237	0.103469	0.0513067	0.0537342	0.0240213	0.0316541	0.00032591	0.00363648	-0.0002256	0*	0.0304624	0.0327684	0.0116493	0.0161433	0.00486609	0.00355609		20.6	0.290501	0*	0.155332	0.142503	0.0662609	0.0685031	0.0340284	0.0421561	0.0037146	0.00792644	6.156e-05	0*
20.8	0.0968349	0.0964061	0.0523713	0.0563169	0.020719	0.0265799		20.8	0.156202	0.161533	0.105755	0.100429	0.0481062	0.0464325		20.8	0.208031	0*	0.105287	0.104395	0.0513961	0.0542347	0.0240709	0.0319528	-0.0002147	0.00367152	-0.0003934	0*	0.0307662	0.0330792	0.0118385	0.016298	0.00496745	0.00359045		20.8	0.292561	0*	0.156566	0.143742	0.0670194	0.0691306	0.0349086	0.0425489	0.00410987	0.00800234	0.00078867	0*
21	0.0977573	0.0971099	0.052661	0.0567862	0.0209309	0.0268161		21	0.156342	0.162389	0.10639	0.101148	0.0478419	0.046816		21	0.209926	0*	0.106139	0.10532	0.0519385	0.0547347	0.0244694	0.0322514	-0.0008001	0.00370656	-0.0006703	0*	0.0314128	0.03339	0.0123468	0.0164528	0.00515028	0.00362481		21	0.293994	0*	0.157285	0.144979	0.0675924	0.0697573	0.0349329	0.0429414	0.00364359	0.00807821	0.00070823	0*
21.2	0.097967	0.0978102	0.0527924	0.0572543	0.021146	0.027052		21.2	0.156268	0.163236	0.107336	0.101864	0.0481528	0.0471983		21.2	0.211482	0*	0.106594	0.106243	0.0524671	0.0552344	0.0247486	0.0325498	-0.0006027	0.0037416	-0.0005836	0*	0.0320682	0.0337006	0.0123669	0.0166074	0.00542752	0.00365916		21.2	0.296228	0*	0.158418	0.146213	0.0681293	0.0703833	0.035039	0.0433335	0.00356123	0.00815406	0.00057282	0*
21.4	0.0988252	0.0985069	0.0533267	0.0577211	0.0212695	0.0272875		21.4	0.1564	0.164075	0.107789	0.102576	0.0479696	0.0475795		21.4	0.213152	0*	0.107508	0.107165	0.0527676	0.0557337	0.025268	0.032848	-0.000607	0.00377663	-0.0005432	0*	0.032578	0.034011	0.012587	0.0167621	0.00566803	0.00369351		21.4	0.297846	0*	0.159375	0.147444	0.0686363	0.0710086	0.035604	0.0437254	0.00379873	0.00822989	0.00059132	0*
21.6	0.0991881	0.0992002	0.0540927	0.0581867	0.0212873	0.0275227		21.6	0.157208	0.164905	0.108424	0.103284	0.0488496	0.0479597		21.6	0.214416	0*	0.108384	0.108085	0.0534387	0.0562326	0.025789	0.0331461	-0.000426	0.00381165	-0.0001517	0*	0.0333104	0.0343214	0.0127979	0.0169167	0.00605401	0.00372785		21.6	0.299666	0*	0.160152	0.148673	0.0694019	0.0716333	0.0362328	0.044117	0.0042145	0.0083057	0.0007983	0*
21.8	0.099855	0.0998899	0.0547274	0.0586511	0.0216336	0.0277576		21.8	0.158908	0.165726	0.109562	0.103988	0.0501708	0.0483388		21.8	0.215881	0*	0.10948	0.109004	0.0541932	0.0567311	0.0262732	0.033444	-0.0002137	0.00384667	8.894e-05	0*	0.0337534	0.0346315	0.0131659	0.0170713	0.00632105	0.0037622		21.8	0.301408	0*	0.161043	0.149899	0.069746	0.0722572	0.036891	0.0445082	0.00508762	0.00838149	0.00092085	0*
22	0.100511	0.100576	0.055613	0.0591142	0.0219031	0.0279921		22	0.159804	0.166539	0.110645	0.104688	0.0512425	0.0487168		22	0.217016	0*	0.109841	0.109922	0.0547948	0.0572292	0.0266897	0.0337418	-0.0002134	0.00388168	-0.0003549	0*	0.0334342	0.0349416	0.0135595	0.0172258	0.00669023	0.00379654		22	0.303774	0*	0.162395	0.151123	0.0704869	0.0728805	0.0378617	0.0448991	0.00587515	0.00845726	0.0006077	0*
22.2	0.101122	0.101259	0.0560806	0.0595761	0.0219039	0.0282262		22.2	0.160914	0.167343	0.111786	0.105385	0.0517026	0.0490937		22.2	0.217873	0*	0.110155	0.110838	0.0543791	0.0577269	0.026706	0.0340393	-0.0001182	0.00391669	-0.0003647	0*	0.0334032	0.0352515	0.013794	0.0173803	0.00661914	0.00383087		22.2	0.30652	0*	0.163724	0.152344	0.071538	0.073503	0.0379156	0.0452898	0.006038	0.00853301	0.00037477	0*
22.4	0.101559	0.101939	0.0565086	0.0600368	0.022021	0.02846		22.4	0.16249	0.168139	0.11236	0.106078	0.0523113	0.0494696		22.4	0.21971	0*	0.11111	0.111753	0.0548753	0.0582242	0.0271773	0.0343368	0.00036557	0.0039517	-0.000445	0*	0.033719	0.0355613	0.0136768	0.0175348	0.00617205	0.00386521		22.4	0.308327	0*	0.164559	0.153562	0.0724887	0.0741249	0.0382146	0.0456801	0.00607467	0.00860874	0.00065121	0*
22.6	0.102247	0.102615	0.0573782	0.0604962	0.022269	0.0286934		22.6	0.163165	0.168927	0.113075	0.106767	0.0522144	0.0498445		22.6	0.22059	0*	0.112042	0.112666	0.0549473	0.0587211	0.0273618	0.034634	0.00035788	0.0039867	-0.0004771	0*	0.0339269	0.0358709	0.0135498	0.0176892	0.0061052	0.00389954		22.6	0.310306	0*	0.165878	0.154779	0.0728491	0.0747461	0.0389815	0.0460701	0.00665219	0.00868445	0.00068422	0*
22.8	0.103595	0.103287	0.0582987	0.0609545	0.0228407	0.0289265		22.8	0.164132	0.169706	0.113337	0.107452	0.0524232	0.0502182		22.8	0.221425	0*	0.112818	0.113578	0.0552259	0.0592176	0.0270784	0.0349312	-5.474e-05	0.00402169	-0.0010278	0*	0.0339693	0.0361804	0.0136231	0.0178436	0.00616332	0.00393386		22.8	0.312415	0*	0.167381	0.155992	0.0735931	0.0753666	0.0395295	0.0464598	0.00692966	0.00876014	0.00077295	0*
23	0.104955	0.103956	0.0591456	0.0614114	0.0231914	0.0291593		23	0.165316	0.170478	0.11348	0.108134	0.052692	0.0505909		23	0.223068	0*	0.114589	0.114489	0.0566367	0.0597138	0.0271116	0.0352281	0.00032088	0.00405668	-0.0013938	0*	0.0345371	0.0364897	0.0141944	0.0179979	0.00666377	0.00396819		23	0.314115	0*	0.168708	0.157203	0.0748576	0.0759864	0.0402176	0.0468492	0.00702656	0.00883581	0.00056213	0*
23.2	0.105703	0.104622	0.0597659	0.0618672	0.0235741	0.0293917		23.2	0.166534	0.171241	0.114299	0.108812	0.053159	0.0509626		23.2	0.224881	0*	0.11579	0.115398	0.0574892	0.0602095	0.0273319	0.0355249	0.00016441	0.00409166	-0.0010908	0*	0.0348134	0.036799	0.0143382	0.0181522	0.00653565	0.00400251		23.2	0.31575	0*	0.170173	0.158412	0.0755949	0.0766055	0.0403525	0.0472383	0.00700222	0.00891146	0.00061715	0*
23.4	0.10631	0.105285	0.0602202	0.0623218	0.0237453	0.0296238		23.4	0.167554	0.171997	0.114895	0.109487	0.0534243	0.0513332		23.4	0.227154	0*	0.117225	0.116305	0.0579412	0.0607048	0.0281947	0.0358215	0.00049035	0.00412664	-0.0007904	0*	0.0347819	0.037108	0.0141579	0.0183065	0.00589065	0.00403683		23.4	0.31754	0*	0.171722	0.159618	0.0762584	0.0772239	0.0402508	0.0476271	0.0066284	0.00898708	0.00050288	0*
23.6	0.106902	0.105944	0.0611278	0.0627752	0.0241959	0.0298555		23.6	0.168531	0.172744	0.115705	0.110158	0.0539069	0.0517027		23.6	0.229184	0*	0.11827	0.117212	0.0586631	0.0611998	0.0291027	0.036118	0.00080648	0.00416162	-0.0003637	0*	0.0354162	0.037417	0.0143878	0.0184607	0.00584819	0.00407114		23.6	0.319249	0*	0.173343	0.160821	0.0770172	0.0778417	0.0409497	0.0480156	0.00655038	0.00906269	0.00064763	0*
23.8	0.107277	0.1066	0.0615357	0.0632273	0.0245235	0.0300869		23.8	0.169347	0.173484	0.11619	0.110825	0.053888	0.0520712		23.8	0.231049	0*	0.119435	0.118117	0.0589314	0.0616944	0.0300718	0.0364143	0.0012625	0.00419659	-0.0003517	0*	0.0360129	0.0377258	0.015082	0.0186149	0.00610094	0.00410545		23.8	0.321114	0*	0.174774	0.162022	0.0777124	0.0784587	0.0411425	0.0484037	0.00605817	0.00913828	0.00047828	0*
24	0.108052	0.107253	0.0617451	0.0636783	0.0248061	0.0303179		24	0.170725	0.174217	0.116976	0.111489	0.0543268	0.0524387		24	0.232694	0*	0.121333	0.11902	0.0599871	0.0621885	0.0297859	0.0367104	0.00081349	0.00423155	-0.0007082	0*	0.0362479	0.0380345	0.0150967	0.0187691	0.0063978	0.00413976		24	0.322571	0*	0.175631	0.16322	0.0778182	0.0790751	0.0414256	0.0487916	0.0057664	0.00921385	0.00037299	0*
24.2	0.109025	0.107902	0.0620284	0.064128	0.0248037	0.0305487		24.2	0.171997	0.174941	0.118145	0.112149	0.0552877	0.0528051		24.2	0.23462	0*	0.122369	0.119922	0.0605386	0.0626823	0.0304638	0.0370064	0.00102399	0.00426651	-0.0009667	0*	0.0368993	0.038343	0.0158386	0.0189232	0.00707753	0.00417406		24.2	0.323945	0*	0.176728	0.164416	0.0780697	0.0796908	0.0416979	0.0491792	0.00579508	0.0092894	0.00057591	0*
24.4	0.109915	0.108548	0.0623388	0.0645766	0.0247577	0.030779		24.4	0.172661	0.175659	0.118751	0.112806	0.055383	0.0531705		24.4	0.236729	0*	0.12368	0.120823	0.0607871	0.0631757	0.0301608	0.0373022	0.00053186	0.00430146	-0.0015479	0*	0.0374484	0.0386514	0.0159268	0.0190773	0.00684749	0.00420836		24.4	0.325153	0*	0.177614	0.16561	0.0780041	0.0803058	0.0420172	0.0495664	0.00581904	0.00936492	0.0008932	0*
24.6	0.110453	0.109191	0.0630866	0.065024	0.0252573	0.031009		24.6	0.173141	0.176368	0.118947	0.113459	0.0552994	0.0535349		24.6	0.239012	0*	0.125538	0.121722	0.0621044	0.0636687	0.0301858	0.0375979	0.00028373	0.00433641	-0.0016878	0*	0.0379201	0.0389597	0.0163764	0.0192314	0.00659526	0.00424266		24.6	0.327448	0*	0.179127	0.166801	0.0784764	0.0809201	0.041919	0.0499534	0.00528189	0.00944043	0.0007967	0*
24.8	0.111654	0.109831	0.0630274	0.0654701	0.0257816	0.0312387		24.8	0.173445	0.177071	0.119583	0.114109	0.0558449	0.0538982		24.8	0.240888	0*	0.126719	0.12262	0.0627858	0.0641613	0.0297015	0.0378934	-0.0006054	0.00437136	-0.002232	0*	0.0386126	0.0392678	0.0163464	0.0193854	0.00643981	0.00427696		24.8	0.329532	0*	0.180348	0.167989	0.0795034	0.0815338	0.0424541	0.0503401	0.00484041	0.00951592	0.00095372	0*
25	0.112397	0.110467	0.0636294	0.0659151	0.0258312	0.0314681		25	0.173597	0.177766	0.119479	0.114755	0.0555402	0.0542605		25	0.24299	0*	0.127583	0.123517	0.0634907	0.0646535	0.0299378	0.0381887	-0.0002101	0.0044063	-0.0024925	0*	0.0388102	0.0395758	0.0166376	0.0195393	0.00670298	0.00431125		25	0.33119	0*	0.181299	0.169175	0.0801531	0.0821467	0.0424801	0.0507264	0.00424104	0.00959139	0.00085058	0*
25.2	0.112964	0.1111	0.0640023	0.0663589	0.0259616	0.0316971		25.2	0.174597	0.178454	0.120238	0.115398	0.0567114	0.0546218		25.2	0.244404	0*	0.128507	0.124412	0.0642068	0.0651453	0.0301485	0.0384839	-0.0001872	0.00444123	-0.0022273	0*	0.0389889	0.0398836	0.0163643	0.0196933	0.00677266	0.00434554		25.2	0.333154	0*	0.182924	0.170359	0.0803716	0.082759	0.0422729	0.0511124	0.00388102	0.00966683	0.00033382	0*
25.4	0.114033	0.11173	0.0645939	0.0668016	0.0264255	0.0319257		25.4	0.17473	0.179135	0.120475	0.116038	0.0574274	0.054982		25.4	0.24567	0*	0.129931	0.125306	0.0647332	0.0656367	0.0300542	0.0387789	-0.0002893	0.00447616	-0.0018701	0*	0.0388917	0.0401914	0.0166097	0.0198472	0.00639704	0.00437982		25.4	0.334766	0*	0.183708	0.17154	0.0806504	0.0833706	0.0422068	0.0514982	0.00403721	0.00974226	8.51e-06	0*
25.6	0.114192	0.112357	0.064614	0.067243	0.0262873	0.0321541		25.6	0.175438	0.179808	0.121343	0.116674	0.0586414	0.0553413		25.6	0.247269	0*	0.130995	0.126198	0.0660667	0.0661278	0.0299697	0.0390738	-0.0008037	0.00451108	-0.0017894	0*	0.0390943	0.0404989	0.016678	0.020001	0.00640358	0.00441411		25.6	0.337042	0*	0.184911	0.172719	0.0812242	0.0839815	0.0429642	0.0518836	0.00458966	0.00981767	0.00024537	0*
25.8	0.115219	0.112981	0.0650791	0.0676833	0.0265981	0.032382		25.8	0.176494	0.180475	0.122325	0.117306	0.0595619	0.0556995		25.8	0.248535	0*	0.131778	0.127089	0.0665404	0.0666184	0.0302333	0.0393685	-0.0008824	0.004546	-0.00158	0*	0.0395011	0.0408064	0.016966	0.0201548	0.00660022	0.00444839		25.8	0.338972	0*	0.186108	0.173895	0.0820376	0.0845917	0.0432772	0.0522688	0.00464825	0.00989305	-3.235e-05	0*
26	0.116027	0.113602	0.0654914	0.0681224	0.0273323	0.0326097		26	0.176652	0.181135	0.123246	0.117935	0.0600175	0.0560567		26	0.248918	0*	0.131381	0.127979	0.0659613	0.0671087	0.0297719	0.039663	-0.0014101	0.00458092	-0.0022812	0*	0.0395402	0.0411137	0.017024	0.0203086	0.00662909	0.00448266		26	0.341402	0*	0.18752	0.175069	0.0824852	0.0852013	0.0439156	0.0526536	0.00468786	0.00996842	-0.0006567	0*
26.2	0.116948	0.114219	0.0659102	0.0685603	0.0278639	0.032837		26.2	0.177373	0.181788	0.12405	0.118561	0.0605063	0.0564129		26.2	0.250428	0*	0.13203	0.128867	0.0657062	0.0675985	0.0298563	0.0399574	-0.0012479	0.00461583	-0.0023471	0*	0.0396568	0.0414209	0.0168786	0.0204624	0.00622938	0.00451694		26.2	0.343395	0*	0.188715	0.17624	0.083607	0.0858102	0.0440171	0.0530381	0.00432088	0.0100438	-0.0009482	0*
26.4	0.117406	0.114833	0.0662347	0.0689971	0.0282124	0.033064		26.4	0.177849	0.182434	0.124215	0.119184	0.0609141	0.0567681		26.4	0.251623	0*	0.132677	0.129754	0.0660621	0.068088	0.0302308	0.0402516	-0.0015023	0.00465073	-0.0025668	0*	0.0397937	0.0417279	0.0168036	0.0206161	0.0060881	0.00455121		26.4	0.345141	0*	0.189796	0.177409	0.0842309	0.0864184	0.0452011	0.0534224	0.00507488	0.0101191	-0.0007446	0*
26.6	0.118076	0.115445	0.0668832	0.0694327	0.0285374	0.0332906		26.6	0.177517	0.183074	0.124397	0.119803	0.0608922	0.0571223		26.6	0.252286	0*	0.132832	0.13064	0.0663735	0.0685771	0.0302746	0.0405457	-0.0021694	0.00468563	-0.0031226	0*	0.0397027	0.0420348	0.0165187	0.0207698	0.005458	0.00458547		26.6	0.346868	0*	0.191011	0.178575	0.084639	0.087026	0.0461568	0.0538063	0.0055528	0.0101944	-0.0007414	0*
26.8	0.118797	0.116053	0.0670131	0.0698671	0.0287572	0.0335169		26.8	0.178093	0.183706	0.124559	0.120418	0.0612505	0.0574755		26.8	0.253313	0*	0.133048	0.131524	0.0663314	0.0690658	0.0304558	0.0408396	-0.0022332	0.00472052	-0.0032677	0*	0.0393327	0.0423416	0.0163784	0.0209234	0.00511102	0.00461974		26.8	0.349011	0*	0.192472	0.179739	0.0853549	0.0876328	0.0461633	0.0541899	0.00508651	0.0102697	-0.0010942	0*
27	0.119309	0.116658	0.0674459	0.0703004	0.0290281	0.0337429		27	0.178648	0.184333	0.124942	0.121031	0.0610333	0.0578277		27	0.254912	0*	0.133546	0.132407	0.0665558	0.0695541	0.0311046	0.0411333	-0.0018618	0.00475541	-0.0035559	0*	0.0396227	0.0426482	0.0160648	0.021077	0.00473075	0.004654		27	0.350812	0*	0.193634	0.180901	0.0857792	0.088239	0.0468162	0.0545733	0.00565043	0.010345	-0.0002569	0*
27.2	0.119669	0.11726	0.0679289	0.0707326	0.0293994	0.0339685		27.2	0.179703	0.184953	0.12576	0.12164	0.0609508	0.0581789		27.2	0.256494	0*	0.134077	0.133288	0.0666825	0.0700421	0.0320844	0.0414269	-0.0017726	0.0047903	-0.0035388	0*	0.0400349	0.0429547	0.0164476	0.0212306	0.00446864	0.00468825		27.2	0.352596	0*	0.195076	0.18206	0.0864452	0.0888445	0.0470721	0.0549563	0.00591332	0.0104202	-0.000178	0*
27.4	0.119765	0.11786	0.0685102	0.0711636	0.0298433	0.0341938		27.4	0.180815	0.185566	0.126723	0.122246	0.0614399	0.058529		27.4	0.258222	0*	0.13484	0.134169	0.0669947	0.0705296	0.0333752	0.0417203	-0.0009351	0.00482518	-0.0034605	0*	0.0404323	0.0432611	0.016467	0.0213841	0.00434175	0.00472251		27.4	0.353965	0*	0.195764	0.183217	0.0868019	0.0894494	0.0476235	0.055339	0.00588189	0.0104954	-1.483e-05	0*
27.6	0.11978	0.118456	0.0691344	0.0715934	0.0296146	0.0344188		27.6	0.180877	0.186173	0.127118	0.122849	0.0613713	0.0588783		27.6	0.259678	0*	0.13547	0.135047	0.0673018	0.0710168	0.0346422	0.0420136	-0.0007015	0.00486005	-0.0031482	0*	0.0407369	0.0435673	0.0165108	0.0215376	0.0045103	0.00475676		27.6	0.355918	0*	0.197309	0.184371	0.0877041	0.0900535	0.0479563	0.0557214	0.00569676	0.0105706	0.00012613	0*
27.8	0.120361	0.119049	0.0692456	0.0720221	0.0300353	0.0346434		27.8	0.181523	0.186774	0.12778	0.123449	0.0609092	0.0592265		27.8	0.261357	0*	0.13697	0.135925	0.0676268	0.0715036	0.035009	0.0423067	-0.0004936	0.00489492	-0.003037	0*	0.0412013	0.0438734	0.0169527	0.021691	0.0049123	0.004791		27.8	0.357519	0*	0.198116	0.185523	0.0879793	0.090657	0.0480455	0.0561036	0.00582338	0.0106458	-4.071e-05	0*
28	0.121272	0.119639	0.0699527	0.0724497	0.030152	0.0348677		28	0.182566	0.187368	0.128725	0.124045	0.061134	0.0595737		28	0.263373	0*	0.138168	0.136801	0.0689524	0.0719899	0.0351033	0.0425996	-0.0003544	0.00492979	-0.0031189	0*	0.0417624	0.0441793	0.0168611	0.0218444	0.00483632	0.00482525		28	0.35933	0*	0.198961	0.186673	0.0885088	0.0912599	0.0486224	0.0564854	0.00613751	0.010721	0.00010098	0*
28.2	0.121962	0.120226	0.0706711	0.0728761	0.0303483	0.0350917		28.2	0.183553	0.187957	0.129841	0.124638	0.061807	0.05992		28.2	0.264774	0*	0.138561	0.137675	0.0692873	0.072476	0.0358177	0.0428924	0.00025811	0.00496465	-0.0028252	0*	0.0423218	0.0444851	0.0172658	0.0219978	0.00500732	0.00485949		28.2	0.361073	0*	0.200724	0.18782	0.0896445	0.091862	0.0486596	0.0568669	0.00644344	0.0107961	-9.564e-05	0*
28.4	0.122458	0.12081	0.070931	0.0733014	0.0306939	0.0353154		28.4	0.184043	0.188539	0.130106	0.125228	0.062068	0.0602652		28.4	0.266455	0*	0.139476	0.138549	0.0700228	0.0729616	0.0362112	0.0431851	0.00049707	0.0049995	-0.002689	0*	0.0430171	0.0447908	0.0169359	0.0221512	0.00450307	0.00489373		28.4	0.363247	0*	0.201908	0.188965	0.0905506	0.0924635	0.0492279	0.0572481	0.00638962	0.0108712	1.83e-06	0*
28.6	0.122752	0.121392	0.0709135	0.0737255	0.0312078	0.0355387		28.6	0.184522	0.189115	0.130746	0.125815	0.0620811	0.0606095		28.6	0.26802	0*	0.140674	0.139421	0.0712649	0.0734468	0.0364519	0.0434775	0.00075834	0.00503435	-0.0020655	0*	0.0438	0.0450964	0.0171545	0.0223045	0.00453287	0.00492796		28.6	0.365366	0*	0.203443	0.190107	0.0916852	0.0930644	0.0490917	0.057629	0.00654931	0.0109464	-0.000117	0*
28.8	0.12321	0.12197	0.0714102	0.0741486	0.0312099	0.0357616		28.8	0.186008	0.189686	0.131966	0.126398	0.0629442	0.0609529		28.8	0.270083	0*	0.141721	0.140292	0.0721669	0.0739317	0.0368804	0.0437698	0.0010698	0.00506919	-0.0020328	0*	0.0442968	0.0454018	0.0172191	0.0224577	0.00436892	0.00496219		28.8	0.367188	0*	0.20539	0.191247	0.0928308	0.0936645	0.0496774	0.0580097	0.00702642	0.0110214	-9.34e-06	0*
29	0.123571	0.122546	0.0717663	0.0745705	0.0312457	0.0359843		29	0.186634	0.19025	0.132135	0.126979	0.0635051	0.0612952		29	0.271163	0*	0.142907	0.141161	0.0726547	0.0744161	0.0371508	0.044062	0.00121458	0.00510403	-0.001678	0*	0.0446321	0.045707	0.0176209	0.022611	0.00496629	0.00499642		29	0.369137	0*	0.206658	0.192385	0.0936317	0.094264	0.0497182	0.05839	0.00701846	0.0110965	-1.4e-05	0*
29.2	0.124232	0.123118	0.0720456	0.0749912	0.0314067	0.0362066		29.2	0.18746	0.190808	0.132326	0.127556	0.0643494	0.0616366		29.2	0.272576	0*	0.144386	0.142029	0.0738466	0.0749002	0.0371326	0.044354	0.00062225	0.00513887	-0.0012559	0*	0.0452965	0.0460122	0.0177894	0.0227641	0.0051951	0.00503065		29.2	0.370915	0*	0.207636	0.19352	0.0946097	0.0948628	0.049707	0.05877	0.00728562	0.0111715	-0.0004068	0*
29.4	0.125075	0.123688	0.072646	0.0754109	0.0318484	0.0364286		29.4	0.188085	0.191361	0.132904	0.128131	0.0646043	0.061977		29.4	0.274136	0*	0.146166	0.142895	0.0750979	0.0753839	0.0369766	0.0446458	0.0002348	0.0051737	-0.0011658	0*	0.0455826	0.0463172	0.0180206	0.0229173	0.00568496	0.00506487		29.4	0.373045	0*	0.208806	0.194653	0.0955865	0.095461	0.0502782	0.0591497	0.00769838	0.0112466	-0.0008415	0*
29.6	0.125426	0.124255	0.0727866	0.0758295	0.0319737	0.0366503		29.6	0.18902	0.191908	0.133988	0.128702	0.0648812	0.0623165		29.6	0.276312	0*	0.147514	0.143761	0.0765119	0.0758672	0.0374798	0.0449375	0.00030345	0.00520852	-0.0011003	0*	0.0460518	0.0466221	0.0180074	0.0230704	0.00630235	0.00509909		29.6	0.374461	0*	0.210109	0.195783	0.0966086	0.0960585	0.0511088	0.0595292	0.00794655	0.0113216	-0.0006087	0*
29.8	0.126484	0.124819	0.0732276	0.0762469	0.0327603	0.0368716		29.8	0.189567	0.192449	0.134623	0.12927	0.065115	0.062655		29.8	0.277552	0*	0.148245	0.144625	0.0769136	0.0763501	0.0376599	0.045229	0.00048108	0.00524334	-0.0012224	0*	0.0466219	0.0469268	0.0182127	0.0232235	0.00679901	0.0051333		29.8	0.376021	0*	0.211146	0.196912	0.0976085	0.0966554	0.0516753	0.0599083	0.00830762	0.0113966	-0.0006795	0*
30	0.126597	0.12538	0.0730807	0.0766632	0.0329832	0.0370926		30	0.190546	0.192985	0.135378	0.129835	0.0656909	0.0629925		30	0.278946	0*	0.148858	0.145487	0.0770443	0.0768327	0.0372932	0.0455203	0.00038379	0.00527816	-0.0017169	0*	0.0466547	0.0472314	0.018277	0.0233765	0.00638848	0.00516752		30	0.377888	0*	0.212642	0.198037	0.0983765	0.0972515	0.0519236	0.0602871	0.00818621	0.0114715	-0.0009666	0*
30.2	0.127401	0.125939	0.0736579	0.0770784	0.0336873	0.0373133		30.2	0.19182	0.193515	0.13663	0.130398	0.0664805	0.0633291		30.2	0.280446	0*	0.150177	0.146349	0.0775133	0.0773148	0.0376973	0.0458115	0.00036338	0.00531297	-0.0014838	0*	0.0467255	0.0475359	0.0184005	0.0235295	0.00657066	0.00520173		30.2	0.37913	0*	0.213944	0.199161	0.0990041	0.097847	0.0524957	0.0606657	0.00827887	0.0115465	-0.0012278	0*
30.4	0.127819	0.126494	0.0739371	0.0774925	0.0338945	0.0375337		30.4	0.192471	0.19404	0.13705	0.130957	0.067257	0.0636648		30.4	0.281529	0*	0.150745	0.147209	0.0777561	0.0777966	0.0376465	0.0461026	4.17e-06	0.00534777	-0.0015894	0*	0.0464806	0.0478402	0.0185636	0.0236825	0.00656117	0.00523593		30.4	0.380743	0*	0.214796	0.200282	0.0996813	0.0984419	0.0532431	0.0610439	0.0087454	0.0116214	-0.0017965	0*
30.6	0.128057	0.127047	0.0743446	0.0779055	0.033869	0.0377537		30.6	0.192931	0.194559	0.137564	0.131513	0.0676656	0.0639994		30.6	0.282487	0*	0.150726	0.148067	0.0775552	0.078278	0.0374667	0.0463935	-0.0002917	0.00538257	-0.0019291	0*	0.0463736	0.0481444	0.0184501	0.0238354	0.00626687	0.00527014		30.6	0.382144	0*	0.215964	0.201401	0.0998709	0.0990361	0.0540144	0.0614218	0.00895806	0.0116963	-0.0015482	0*
30.8	0.128454	0.127597	0.0748434	0.0783174	0.0340663	0.0379734		30.8	0.194045	0.195073	0.138392	0.132066	0.0682191	0.0643332		30.8	0.283551	0*	0.151546	0.148925	0.0778765	0.078759	0.0373909	0.0466842	0.00028059	0.00541737	-0.002107	0*	0.0462407	0.0484484	0.0185982	0.0239883	0.00673196	0.00530434		30.8	0.384084	0*	0.217549	0.202517	0.100717	0.0996296	0.0545172	0.0617995	0.00892614	0.0117712	-0.0012374	0*
31	0.129581	0.128144	0.0758962	0.0787283	0.0349099	0.0381928		31	0.194987	0.195581	0.139084	0.132616	0.0684625	0.064666		31	0.284582	0*	0.151973	0.149781	0.0779833	0.0792397	0.0384037	0.0469748	0.00078064	0.00545216	-0.0018953	0*	0.0465364	0.0487524	0.0186831	0.0241412	0.00672308	0.00533853		31	0.385505	0*	0.218474	0.203632	0.101032	0.100223	0.0556072	0.0621768	0.0100124	0.0118461	-0.0008685	0*
31.2	0.130365	0.128689	0.0765859	0.079138	0.0354998	0.0384118		31.2	0.196255	0.196085	0.13988	0.133164	0.0692948	0.0649978		31.2	0.285059	0*	0.152197	0.150635	0.0781601	0.0797199	0.0387357	0.0472652	0.00077276	0.00548694	-0.0014728	0*	0.0463265	0.0490562	0.0190525	0.024294	0.00692755	0.00537273		31.2	0.386812	0*	0.218903	0.204743	0.101277	0.100815	0.055854	0.0625539	0.00914743	0.0119209	-0.0015404	0*
31.4	0.13147	0.129231	0.0773384	0.0795466	0.0357492	0.0386305		31.4	0.196949	0.196583	0.1404	0.133708	0.0697105	0.0653288		31.4	0.285666	0*	0.153154	0.151489	0.0784171	0.0801998	0.0393278	0.0475554	0.00104485	0.00552172	-0.0005696	0*	0.0469073	0.0493598	0.0194096	0.0244468	0.00713886	0.00540692		31.4	0.388299	0*	0.219805	0.205853	0.101583	0.101406	0.056169	0.0629306	0.00883133	0.0119957	-0.0014826	0*
31.6	0.132271	0.12977	0.0780004	0.0799542	0.0357605	0.038849		31.6	0.197214	0.197075	0.14088	0.13425	0.0697534	0.0656587		31.6	0.286318	0*	0.153573	0.152341	0.0783018	0.0806793	0.0397484	0.0478455	0.00117495	0.0055565	-0.0004444	0*	0.0468612	0.0496633	0.0197292	0.0245995	0.00695244	0.0054411		31.6	0.389736	0*	0.220714	0.20696	0.101788	0.101997	0.0564823	0.0633071	0.00882117	0.0120705	-0.0012919	0*
31.8	0.132635	0.130306	0.0784288	0.0803606	0.0361474	0.039067		31.8	0.198841	0.197563	0.142089	0.134788	0.0704737	0.0659878		31.8	0.287453	0*	0.154433	0.153191	0.0784665	0.0811584	0.0401575	0.0481355	0.00148821	0.00559127	-0.0005807	0*	0.047232	0.0499667	0.0201487	0.0247522	0.00685707	0.00547529		31.8	0.39135	0*	0.221657	0.208065	0.102526	0.102587	0.0568819	0.0636832	0.00916878	0.0121453	-0.0015352	0*
32	0.132866	0.13084	0.0788616	0.080766	0.0355795	0.0392848		32	0.19996	0.198046	0.142774	0.135324	0.0714849	0.0663159		32	0.288772	0*	0.154792	0.154041	0.0789175	0.0816372	0.0403029	0.0484252	0.00203967	0.00562603	-0.0005904	0*	0.0477161	0.05027	0.0205047	0.0249049	0.00688981	0.00550947		32	0.393092	0*	0.222902	0.209168	0.103626	0.103177	0.056722	0.0640591	0.00858679	0.0122201	-0.0019584	0*
32.2	0.133437	0.131371	0.0793037	0.0811703	0.0361594	0.0395022		32.2	0.200897	0.198523	0.143299	0.135857	0.0720186	0.0666431		32.2	0.289878	0*	0.155267	0.154889	0.0790697	0.0821155	0.0408738	0.0487149	0.00209911	0.00566079	-0.0001857	0*	0.0477345	0.0505731	0.0202066	0.0250575	0.0063927	0.00554365		32.2	0.395084	0*	0.224509	0.210268	0.104169	0.103766	0.0569692	0.0644347	0.00823446	0.0122948	-0.0020029	0*
32.4	0.133464	0.131899	0.0793142	0.0815735	0.0361218	0.0397194		32.4	0.201313	0.198996	0.143304	0.136387	0.0720624	0.0669694		32.4	0.291039	0*	0.15644	0.155736	0.0797621	0.0825935	0.0410357	0.0490043	0.0019846	0.00569555	-0.0002583	0*	0.0485048	0.0508761	0.0204357	0.0252101	0.00600792	0.00557782		32.4	0.396586	0*	0.225625	0.211366	0.105021	0.104354	0.0571744	0.06481	0.00783473	0.0123695	-0.002011	0*
32.6	0.134201	0.132425	0.0801547	0.0819757	0.036744	0.0399361		32.6	0.202042	0.199464	0.144247	0.136914	0.0726515	0.0672947		32.6	0.292415	0*	0.157258	0.156581	0.0801673	0.0830711	0.0407326	0.0492936	0.00148404	0.0057303	-0.0004505	0*	0.0494088	0.0511789	0.0209079	0.0253627	0.00596063	0.00561199		32.6	0.39832	0*	0.22695	0.212462	0.105687	0.104942	0.0574173	0.065185	0.00771846	0.0124442	-0.001949	0*
32.8	0.134306	0.132948	0.0808458	0.0823768	0.0368106	0.0401526		32.8	0.202403	0.199927	0.144447	0.137438	0.0731372	0.0676191		32.8	0.293912	0*	0.158206	0.157426	0.0806108	0.0835483	0.0415305	0.0495828	0.00154127	0.00576504	-0.0002823	0*	0.0497448	0.0514816	0.0208587	0.0255152	0.00578195	0.00564616		32.8	0.399864	0*	0.228196	0.213555	0.106157	0.105529	0.0578863	0.0655596	0.0076211	0.0125189	-0.0019005	0*
33	0.135032	0.133468	0.0811164	0.0827768	0.0374773	0.0403688		33	0.202433	0.200385	0.144117	0.13796	0.0732769	0.0679426		33	0.29542	0*	0.159297	0.158268	0.0814615	0.0840251	0.0412904	0.0498718	0.00102619	0.00579978	-0.0008008	0*	0.0507354	0.0517842	0.0217864	0.0256677	0.00629585	0.00568032		33	0.401686	0*	0.229023	0.214647	0.106835	0.106115	0.0582674	0.065934	0.00750561	0.0125936	-0.0019678	0*
33.2	0.135537	0.133986	0.0819302	0.0831757	0.0380476	0.0405846		33.2	0.20349	0.200839	0.14454	0.138478	0.0732883	0.0682652		33.2	0.297457	0*	0.160273	0.15911	0.0823342	0.0845016	0.0411877	0.0501606	0.00076643	0.00583452	-0.0008476	0*	0.0506726	0.0520867	0.0210113	0.0258201	0.0058352	0.00571449		33.2	0.403429	0*	0.230285	0.215736	0.107755	0.106701	0.058957	0.0663081	0.00756872	0.0126682	-0.0020063	0*
33.4	0.136175	0.134501	0.082165	0.0835736	0.0381856	0.0408001		33.4	0.203745	0.201287	0.144787	0.138994	0.073099	0.0685869		33.4	0.29901	0*	0.161636	0.15995	0.0835511	0.0849777	0.0416474	0.0504493	0.00095233	0.00586925	-0.0012922	0*	0.0509336	0.052389	0.0210439	0.0259726	0.00606215	0.00574865		33.4	0.404844	0*	0.231998	0.216822	0.108356	0.107286	0.0597466	0.0666819	0.00760671	0.0127429	-0.0018672	0*
33.6	0.136547	0.135014	0.0823519	0.0839705	0.0383096	0.0410153		33.6	0.203892	0.201731	0.145427	0.139508	0.0734843	0.0689077		33.6	0.300877	0*	0.162492	0.160789	0.0842901	0.0854534	0.041909	0.0507378	0.00082382	0.00590397	-0.0017643	0*	0.051257	0.0526912	0.020708	0.0261249	0.00589404	0.0057828		33.6	0.406373	0*	0.233349	0.217907	0.109523	0.10787	0.0603578	0.0670554	0.00756173	0.0128175	-0.0018057	0*
33.8	0.137057	0.135524	0.0827142	0.0843662	0.0385327	0.0412302		33.8	0.204337	0.202171	0.145908	0.140018	0.0740937	0.0692275		33.8	0.302534	0*	0.163622	0.161627	0.0846215	0.0859287	0.0417201	0.0510262	0.00032708	0.00593869	-0.0020162	0*	0.051394	0.0529932	0.0206394	0.0262773	0.00568355	0.00581695		33.8	0.408217	0*	0.234514	0.218989	0.110341	0.108454	0.0607067	0.0674287	0.00752967	0.0128921	-0.0022057	0*
34	0.137488	0.136032	0.083219	0.084761	0.0384684	0.0414448		34	0.205367	0.202606	0.146755	0.140526	0.0745371	0.0695465		34	0.303883	0*	0.164721	0.162463	0.084623	0.0864037	0.0413877	0.0513144	-0.0002702	0.00597341	-0.0025258	0*	0.0515743	0.0532951	0.0206562	0.0264295	0.00542609	0.0058511		34	0.409454	0*	0.235597	0.220069	0.110803	0.109037	0.0610646	0.0678016	0.00697575	0.0129666	-0.0023366	0*
34.2	0.138551	0.136537	0.083855	0.0851546	0.0388784	0.041659		34.2	0.205958	0.203036	0.147627	0.141031	0.075317	0.0698646		34.2	0.305092	0*	0.165534	0.163299	0.0851327	0.0868783	0.0410651	0.0516025	-0.0007925	0.00600812	-0.002758	0*	0.052264	0.0535969	0.0211065	0.0265818	0.00636473	0.00588525		34.2	0.410811	0*	0.236716	0.221146	0.111072	0.109619	0.0619589	0.0681742	0.00768427	0.0130412	-0.0021762	0*
34.4	0.138627	0.137039	0.0845093	0.0855473	0.0388537	0.0418729		34.4	0.206521	0.203462	0.147891	0.141533	0.0760363	0.0701817		34.4	0.306515	0*	0.166792	0.164132	0.085801	0.0873524	0.0409522	0.0518904	-0.0008619	0.00604282	-0.0031509	0*	0.0524461	0.0538986	0.0209317	0.026734	0.00642387	0.00591939		34.4	0.412753	0*	0.238014	0.222222	0.112284	0.110201	0.0626106	0.0685465	0.00828068	0.0131157	-0.0021261	0*
34.6	0.13905	0.137539	0.0847423	0.0859388	0.0390126	0.0420865		34.6	0.206783	0.203884	0.148508	0.142033	0.075986	0.070498		34.6	0.307538	0*	0.168182	0.164965	0.0866672	0.0878263	0.0412009	0.0521781	-0.0012184	0.00607752	-0.0031844	0*	0.0529259	0.0542001	0.0205345	0.0268862	0.00654501	0.00595353		34.6	0.414127	0*	0.239614	0.223295	0.112824	0.110782	0.0634904	0.0689186	0.00884001	0.0131902	-0.001236	0*
34.8	0.140015	0.138036	0.0850175	0.0863294	0.0393345	0.0422998		34.8	0.207321	0.204301	0.149188	0.14253	0.0763196	0.0708133		34.8	0.308775	0*	0.169072	0.165796	0.0876555	0.0882997	0.0416841	0.0524657	-0.0011791	0.00611222	-0.0030377	0*	0.0535665	0.0545014	0.0203824	0.0270384	0.00680511	0.00598767		34.8	0.416054	0*	0.240613	0.224366	0.113606	0.111363	0.0642136	0.0692903	0.00930672	0.0132647	-0.0010375	0*
35	0.141487	0.138531	0.0855103	0.0867189	0.0404987	0.0425128		35	0.207788	0.204714	0.14983	0.143024	0.0765348	0.0711278		35	0.309679	0*	0.169186	0.166626	0.0878087	0.0887728	0.0424065	0.0527531	-0.0011106	0.00614691	-0.0024361	0*	0.0539297	0.0548027	0.0207055	0.0271905	0.00709053	0.0060218		35	0.417334	0*	0.241636	0.225435	0.113958	0.111943	0.0644086	0.0696618	0.00962437	0.0133391	-0.00116	0*
35.2	0.142614	0.139024	0.0861716	0.0871073	0.0410531	0.0427255		35.2	0.208326	0.205122	0.150445	0.143516	0.0771208	0.0714414		35.2	0.310463	0*	0.170045	0.167455	0.0887225	0.0892455	0.0428256	0.0530404	-0.0014822	0.0061816	-0.002102	0*	0.0542493	0.0551038	0.0212546	0.0273426	0.00756392	0.00605593		35.2	0.418657	0*	0.242279	0.226501	0.114213	0.112522	0.0640855	0.070033	0.00882914	0.0134136	-0.0010532	0*
35.4	0.143755	0.139514	0.0866963	0.0874948	0.0412638	0.0429378		35.4	0.208965	0.205526	0.151114	0.144005	0.0778084	0.0717541		35.4	0.312077	0*	0.171769	0.168282	0.0895006	0.0897178	0.0434604	0.0533275	-0.0015817	0.00621628	-0.0019079	0*	0.0547709	0.0554048	0.022044	0.0274946	0.00770368	0.00609006		35.4	0.42013	0*	0.243306	0.227565	0.11476	0.113101	0.0646925	0.0704038	0.00933059	0.013488	-0.0005861	0*
35.6	0.143842	0.140001	0.0867949	0.0878812	0.0410758	0.0431499		35.6	0.209654	0.205927	0.151749	0.144491	0.0783082	0.0720659		35.6	0.313539	0*	0.172711	0.169108	0.090031	0.0901898	0.0440807	0.0536145	-0.0009104	0.00625095	-0.0021627	0*	0.0546788	0.0557056	0.0220149	0.0276466	0.00783611	0.00612418		35.6	0.421556	0*	0.243678	0.228627	0.115597	0.113678	0.0651021	0.0707744	0.00933351	0.0135624	-0.0006905	0*
35.8	0.144039	0.140486	0.0872962	0.0882665	0.0410454	0.0433616		35.8	0.210029	0.206323	0.152535	0.144975	0.0785683	0.0723769		35.8	0.315574	0*	0.174216	0.169933	0.0909098	0.0906613	0.044798	0.0539013	-0.0010837	0.00628562	-0.002444	0*	0.0548819	0.0560063	0.0222569	0.0277986	0.00782795	0.0061583		35.8	0.423637	0*	0.245169	0.229687	0.117176	0.114256	0.0649138	0.0711447	0.00950674	0.0136368	-0.0008093	0*
36	0.145013	0.140969	0.0879213	0.0886509	0.0413695	0.043573		36	0.210099	0.206714	0.152428	0.145456	0.078452	0.0726869		36	0.316918	0*	0.1749	0.170757	0.0920101	0.0911325	0.0448345	0.0541879	-0.0009549	0.00632029	-0.0023404	0*	0.0550024	0.0563069	0.0225498	0.0279505	0.00778629	0.00619242		36	0.425285	0*	0.246258	0.230745	0.118091	0.114832	0.0646208	0.0715147	0.00892978	0.0137112	-0.0014886	0*
36.2	0.145665	0.141449	0.08845	0.0890342	0.0418895	0.0437841		36.2	0.210325	0.207102	0.152686	0.145935	0.0782865	0.0729961		36.2	0.31831	0*	0.17605	0.171579	0.0925503	0.0916034	0.0450741	0.0544744	-0.0011025	0.00635495	-0.0023342	0*	0.0550983	0.0566074	0.0228218	0.0281024	0.00716572	0.00622653		36.2	0.426981	0*	0.247297	0.2318	0.118758	0.115408	0.0652098	0.0718844	0.00941749	0.0137855	-0.0015	0*
36.4	0.146479	0.141927	0.0892912	0.0894165	0.0418231	0.0439949		36.4	0.210686	0.207486	0.153177	0.146411	0.0790201	0.0733044		36.4	0.319563	0*	0.177214	0.1724	0.0933539	0.0920738	0.0452588	0.0547607	-0.0012488	0.00638961	-0.0025618	0*	0.0553887	0.0569077	0.0228676	0.0282543	0.00697795	0.00626064		36.4	0.428458	0*	0.248305	0.232853	0.120147	0.115984	0.0650641	0.0722538	0.00894639	0.0138598	-0.0017277	0*
36.6	0.147189	0.142402	0.0901509	0.0897978	0.0424525	0.0442053		36.6	0.210959	0.207866	0.153704	0.146884	0.079679	0.0736118		36.6	0.321278	0*	0.177697	0.17322	0.09371	0.0925439	0.0455676	0.0550469	-0.0014104	0.00642426	-0.0028589	0*	0.0561453	0.0572079	0.0229805	0.0284061	0.00699327	0.00629475		36.6	0.430055	0*	0.249132	0.233905	0.120889	0.116558	0.0649398	0.072623	0.00879784	0.0139341	-0.0019679	0*
36.8	0.147314	0.142875	0.0904354	0.0901781	0.0428815	0.0444155		36.8	0.211211	0.208242	0.153801	0.147355	0.0795899	0.0739184		36.8	0.322637	0*	0.178143	0.174039	0.0944655	0.0930136	0.0459927	0.055333	-0.000735	0.0064589	-0.0025944	0*	0.0566791	0.0575079	0.0231494	0.0285579	0.00676485	0.00632886		36.8	0.431258	0*	0.250179	0.234953	0.121489	0.117133	0.0649263	0.0729918	0.00882204	0.0140084	-0.0020298	0*
37	0.1478	0.143346	0.0908391	0.0905574	0.0431126	0.0446254		37	0.211909	0.208614	0.154062	0.147824	0.0795652	0.0742241		37	0.324605	0*	0.179221	0.174856	0.0953332	0.0934829	0.0460417	0.0556188	-0.0005399	0.00649354	-0.002744	0*	0.0570767	0.0578078	0.0235916	0.0287096	0.00695596	0.00636296		37	0.432791	0*	0.251197	0.236	0.122265	0.117706	0.0649736	0.0733604	0.00875973	0.0140827	-0.0023948	0*
37.2	0.148096	0.143814	0.0910182	0.0909356	0.0431729	0.0448349		37.2	0.212467	0.208982	0.154192	0.14829	0.0796829	0.0745289		37.2	0.326103	0*	0.179909	0.175672	0.0959621	0.0939519	0.0461221	0.0559046	-0.0006654	0.00652818	-0.002825	0*	0.0569779	0.0581076	0.0228191	0.0288613	0.00660199	0.00639706		37.2	0.433894	0*	0.25243	0.237045	0.122759	0.118279	0.0656584	0.0737286	0.0084724	0.0141569	-0.0026821	0*
37.4	0.148888	0.14428	0.0912565	0.0913129	0.0433636	0.0450441		37.4	0.212951	0.209346	0.154656	0.148753	0.0802534	0.0748329		37.4	0.327665	0*	0.18145	0.176487	0.0968264	0.0944205	0.0466379	0.0561901	-0.0004561	0.00656281	-0.0030531	0*	0.0574057	0.0584073	0.0231734	0.029013	0.00646347	0.00643115		37.4	0.435249	0*	0.253468	0.238087	0.12352	0.118851	0.0663144	0.0740966	0.00834322	0.0142312	-0.0025681	0*
37.6	0.14903	0.144743	0.0920087	0.0916891	0.0434805	0.045253		37.6	0.213773	0.209707	0.155241	0.149214	0.0809152	0.075136		37.6	0.329207	0*	0.181979	0.1773	0.0965848	0.0948887	0.0470709	0.0564755	-0.0004205	0.00659744	-0.0030722	0*	0.0574436	0.0587068	0.0229208	0.0291646	0.00627656	0.00646525		37.6	0.436884	0*	0.254374	0.239127	0.1243	0.119423	0.067005	0.0744643	0.00843367	0.0143054	-0.0025491	0*
37.8	0.149335	0.145205	0.0925988	0.0920644	0.0435843	0.0454616		37.8	0.214976	0.210063	0.155649	0.149673	0.0813631	0.0754382		37.8	0.330211	0*	0.182686	0.178113	0.0966051	0.0953566	0.0471478	0.0567608	-0.0002356	0.00663206	-0.00313	0*	0.0576467	0.0590062	0.0228005	0.0293162	0.00602695	0.00649933		37.8	0.437496	0*	0.255028	0.240165	0.124387	0.119993	0.0675761	0.0748317	0.00830568	0.0143796	-0.0020202	0*
38	0.149535	0.145664	0.0930018	0.0924386	0.0438905	0.04567		38	0.216241	0.210417	0.156005	0.150129	0.0817092	0.0757396		38	0.331089	0*	0.183546	0.178924	0.096763	0.095824	0.0468591	0.0570459	-0.0002472	0.00666668	-0.0031193	0*	0.0581759	0.0593054	0.0228043	0.0294678	0.00603011	0.00653342		38	0.43832	0*	0.255574	0.241201	0.124635	0.120564	0.0685789	0.0751988	0.00890019	0.0144537	-0.0010338	0*
38.2	0.149512	0.14612	0.0929274	0.0928119	0.043863	0.0458779		38.2	0.217079	0.210766	0.156111	0.150583	0.0822133	0.0760402		38.2	0.332352	0*	0.184768	0.179733	0.0973073	0.0962912	0.0472117	0.0573308	-0.0001832	0.00670129	-0.0034817	0*	0.0587198	0.0596045	0.022907	0.0296193	0.00626239	0.0065675		38.2	0.43931	0*	0.256721	0.242234	0.125234	0.121133	0.0696501	0.0755656	0.00946551	0.0145279	-0.0006332	0*
38.4	0.149999	0.146575	0.0931427	0.0931841	0.0440901	0.0460856		38.4	0.217684	0.211112	0.156515	0.151034	0.0824759	0.0763399		38.4	0.333296	0*	0.185888	0.180542	0.0976865	0.0967579	0.0476245	0.0576156	0.00041264	0.00673589	-0.0036999	0*	0.0592179	0.0599035	0.0226902	0.0297708	0.00679882	0.00660158		38.4	0.440271	0*	0.257626	0.243266	0.125508	0.121702	0.0705851	0.0759321	0.00994846	0.014602	-0.0002185	0*
38.6	0.150584	0.147027	0.0933414	0.0935554	0.0446151	0.046293		38.6	0.218723	0.211454	0.157118	0.151483	0.082578	0.0766387		38.6	0.334429	0*	0.187213	0.181349	0.0984522	0.0972243	0.0481967	0.0579003	0.00010912	0.0067705	-0.0038999	0*	0.0597257	0.0602024	0.0227776	0.0299223	0.00732157	0.00663566		38.6	0.440976	0*	0.258498	0.244295	0.125439	0.122271	0.0710727	0.0762984	0.0100182	0.0146761	-0.0002108	0*
38.8	0.15156	0.147476	0.0939402	0.0939256	0.0454691	0.0465001		38.8	0.21926	0.211793	0.15747	0.151929	0.082883	0.0769367		38.8	0.335194	0*	0.187243	0.182155	0.0984356	0.0976903	0.0488546	0.0581847	0.00059093	0.00680509	-0.0037569	0*	0.0602303	0.0605011	0.0233859	0.0300737	0.00741002	0.00666973		38.8	0.442365	0*	0.259367	0.245323	0.125675	0.122839	0.0721091	0.0766643	0.0104349	0.0147502	0.00018672	0*
39	0.151833	0.147924	0.0943063	0.094295	0.0459069	0.0467068		39	0.219993	0.212128	0.158236	0.152373	0.0834546	0.0772339		39	0.336316	0*	0.187619	0.18296	0.0987553	0.0981559	0.0492412	0.0584691	0.00101565	0.00683968	-0.0036886	0*	0.0608488	0.0607997	0.0238935	0.030225	0.00799889	0.0067038		39	0.443266	0*	0.26041	0.246348	0.125844	0.123406	0.0725617	0.07703	0.0105666	0.0148243	0.000376	0*
39.2	0.152291	0.148369	0.0949002	0.0946633	0.0456658	0.0469133		39.2	0.219919	0.212459	0.158209	0.152815	0.0839644	0.0775302		39.2	0.337654	0*	0.189048	0.183763	0.0992891	0.0986212	0.0495224	0.0587532	0.00082639	0.00687427	-0.0036833	0*	0.0609132	0.0610981	0.0240132	0.0303764	0.00824314	0.00673787		39.2	0.444555	0*	0.261091	0.247371	0.126048	0.123972	0.0729172	0.0773954	0.0106501	0.0148983	0.00084102	0*
39.4	0.152528	0.148812	0.0950047	0.0950306	0.045754	0.0471195		39.4	0.220363	0.212788	0.158866	0.153254	0.0841801	0.0778257		39.4	0.338663	0*	0.189577	0.184566	0.0995377	0.099086	0.0496187	0.0590372	0.00050785	0.00690885	-0.0038564	0*	0.0611725	0.0613964	0.0243122	0.0305277	0.00827074	0.00677193		39.4	0.445893	0*	0.26197	0.248391	0.126339	0.124538	0.0741365	0.0777605	0.0109027	0.0149724	0.00091686	0*
39.6	0.15287	0.149253	0.0954071	0.0953969	0.0457137	0.0473253		39.6	0.220144	0.213113	0.158993	0.153691	0.0841869	0.0781204		39.6	0.339495	0*	0.190242	0.185367	0.099723	0.0995506	0.0498644	0.0593211	0.00048749	0.00694343	-0.0040299	0*	0.0613314	0.0616946	0.0245087	0.030679	0.00827211	0.00680599		39.6	0.447495	0*	0.262685	0.24941	0.127332	0.125103	0.0740491	0.0781253	0.0107618	0.0150464	0.00028142	0*
39.8	0.152938	0.149692	0.0957699	0.0957623	0.0459208	0.0475308		39.8	0.220155	0.213434	0.159722	0.154126	0.0845812	0.0784142		39.8	0.340178	0*	0.190904	0.186166	0.100384	0.100015	0.0501926	0.0596048	0.00025785	0.006978	-0.004557	0*	0.0615373	0.0619927	0.0249776	0.0308302	0.00794295	0.00684005		39.8	0.44981	0*	0.26435	0.250427	0.128469	0.125668	0.0740454	0.0784898	0.0110268	0.0151204	0.00042478	0*
40	0.153442	0.150128	0.0963622	0.0961267	0.0461587	0.0477361		40	0.221106	0.213752	0.160158	0.154558	0.085459	0.0787071		40	0.340963	0*	0.191804	0.186965	0.101081	0.100478	0.0500326	0.0598884	0.00029036	0.00701257	-0.004318	0*	0.0616843	0.0622906	0.0253758	0.0309814	0.007968	0.0068741		40	0.451298	0*	0.265516	0.251441	0.129146	0.126232	0.0743384	0.078854	0.0106568	0.0151943	-0.0003946	0*
40.2	0.15341	0.150562	0.0964059	0.0964902	0.0461339	0.047941		40.2	0.221125	0.214067	0.160351	0.154988	0.0854481	0.0789993		40.2	0.341865	0*	0.192761	0.187762	0.100852	0.100942	0.0496342	0.0601718	-0.0003466	0.00704713	-0.0043852	0*	0.0621632	0.0625884	0.0256082	0.0311325	0.00781004	0.00690816		40.2	0.452734	0*	0.266269	0.252454	0.129877	0.126795	0.074746	0.079218	0.0109049	0.0152683	-0.0002339	0*
40.4	0.153418	0.150994	0.0967985	0.0968526	0.0462606	0.0481457		40.4	0.22209	0.214379	0.161039	0.155416	0.0865105	0.0792906		40.4	0.342908	0*	0.193516	0.188558	0.101411	0.101405	0.0497655	0.060455	-0.0007003	0.00708169	-0.0041007	0*	0.0622173	0.0628861	0.0254502	0.0312837	0.00728537	0.0069422		40.4	0.454712	0*	0.267289	0.253464	0.131118	0.127358	0.0743607	0.0795816	0.0104066	0.0153422	-0.0002309	0*
40.6	0.15302	0.151424	0.0969215	0.0972142	0.0465208	0.04835		40.6	0.222463	0.214687	0.161863	0.155841	0.0862528	0.0795811		40.6	0.343627	0*	0.194435	0.189353	0.101893	0.101868	0.0493309	0.0607381	-0.0008784	0.00711624	-0.0044456	0*	0.0624939	0.0631836	0.0258762	0.0314347	0.00679312	0.00697625		40.6	0.456535	0*	0.268739	0.254472	0.131878	0.12792	0.0742866	0.079945	0.0106047	0.0154161	-0.0003807	0*
40.8	0.153054	0.151852	0.0971538	0.0975747	0.0465394	0.048554		40.8	0.223362	0.214992	0.162415	0.156264	0.0865867	0.0798708		40.8	0.345235	0*	0.195759	0.190147	0.102529	0.10233	0.0492129	0.061021	-0.0005929	0.00715079	-0.004286	0*	0.0625924	0.063481	0.0259112	0.0315858	0.00625841	0.00701029		40.8	0.458223	0*	0.27008	0.255478	0.132999	0.128481	0.0742444	0.0803081	0.0104524	0.01549	-0.0004877	0*
41	0.153229	0.152278	0.0970881	0.0979343	0.0462605	0.0487578		41	0.223744	0.215294	0.162751	0.156685	0.0867965	0.0801597		41	0.34685	0*	0.196953	0.190939	0.103413	0.102792	0.0495911	0.0613038	-0.0005791	0.00718533	-0.0040499	0*	0.0625363	0.0637783	0.0259257	0.0317368	0.00603731	0.00704433		41	0.45982	0*	0.271161	0.256482	0.133675	0.129042	0.0746361	0.0806709	0.0104119	0.0155639	-0.0008449	0*
41.2	0.153825	0.152701	0.0974293	0.0982929	0.046654	0.0489612		41.2	0.224355	0.215593	0.163325	0.157104	0.0869783	0.0804477		41.2	0.348121	0*	0.19756	0.191731	0.104098	0.103254	0.0500001	0.0615865	-0.0005597	0.00721987	-0.003674	0*	0.0624055	0.0640754	0.0257139	0.0318878	0.00557068	0.00707836		41.2	0.461387	0*	0.27251	0.257484	0.134852	0.129603	0.075012	0.0810334	0.0103096	0.0156377	-0.0005499	0*
41.4	0.154301	0.153122	0.0977057	0.0986506	0.0468158	0.0491643		41.4	0.225492	0.215889	0.164335	0.15752	0.0876334	0.080735		41.4	0.349138	0*	0.198155	0.192521	0.10422	0.103715	0.0506906	0.0618689	-0.0002435	0.0072544	-0.0030381	0*	0.0622395	0.0643724	0.025753	0.0320387	0.0050494	0.0071124		41.4	0.462988	0*	0.273633	0.258484	0.135888	0.130162	0.0752434	0.0813956	0.0107648	0.0157116	-7.401e-05	0*
41.6	0.154223	0.153542	0.0977954	0.0990073	0.0464028	0.0493671		41.6	0.225867	0.216181	0.164532	0.157934	0.0878116	0.0810214		41.6	0.350243	0*	0.198244	0.193309	0.104619	0.104176	0.051593	0.0621513	0.00022219	0.00728893	-0.0025924	0*	0.0620576	0.0646693	0.0256918	0.0321896	0.00486488	0.00714642		41.6	0.463804	0*	0.274951	0.259481	0.136828	0.130721	0.0758029	0.0817576	0.0113672	0.0157854	0.00051314	0*
41.8	0.154883	0.153959	0.098246	0.0993631	0.0469334	0.0495696		41.8	0.227113	0.216471	0.16532	0.158346	0.0884464	0.081307		41.8	0.35112	0*	0.198996	0.194097	0.105195	0.104636	0.0520522	0.0624334	0.00019415	0.00732345	-0.0021465	0*	0.0628052	0.064966	0.0257484	0.0323405	0.00486766	0.00718045		41.8	0.464665	0*	0.275842	0.260477	0.137448	0.131279	0.0765705	0.0821192	0.0115822	0.0158592	0.00099745	0*
42	0.155513	0.154374	0.098596	0.0997179	0.0469516	0.0497719		42	0.227929	0.216758	0.165905	0.158756	0.0887793	0.0815918		42	0.352692	0*	0.200494	0.194883	0.106554	0.105096	0.0521867	0.0627155	0.00030067	0.00735797	-0.0016427	0*	0.0630961	0.0652627	0.0262842	0.0324913	0.00516954	0.00721447		42	0.465919	0*	0.276886	0.26147	0.138178	0.131837	0.0771076	0.0824806	0.0121444	0.015933	0.00098481	0*
42.2	0.156382	0.154787	0.0989423	0.100072	0.0470988	0.0499738		42.2	0.22825	0.217041	0.166554	0.159163	0.0887784	0.0818758		42.2	0.353719	0*	0.20098	0.195668	0.107216	0.105556	0.0530118	0.0629973	0.00075921	0.00739248	-0.0020966	0*	0.0635319	0.0655591	0.0269936	0.0326421	0.00560268	0.00724849		42.2	0.46683	0*	0.278054	0.262462	0.139019	0.132394	0.077774	0.0828417	0.0122265	0.0160067	0.00100251	0*
42.4	0.157578	0.155197	0.0994672	0.100425	0.0473411	0.0501754		42.4	0.229012	0.217322	0.166999	0.159569	0.0889383	0.082159		42.4	0.35466	0*	0.201939	0.196452	0.108127	0.106015	0.0536958	0.063279	0.00111079	0.00742699	-0.0021293	0*	0.0638331	0.0658555	0.0272792	0.0327928	0.00600275	0.00728251		42.4	0.467735	0*	0.278796	0.263451	0.139267	0.132951	0.0778293	0.0832025	0.0122112	0.0160804	0.00080023	0*
42.6	0.158429	0.155606	0.10024	0.100777	0.0477626	0.0503767		42.6	0.230329	0.2176	0.167339	0.159972	0.0892987	0.0824414		42.6	0.35546	0*	0.202975	0.197235	0.108191	0.106474	0.054566	0.0635606	0.00127899	0.00746149	-0.0020887	0*	0.0639052	0.0661517	0.027102	0.0329436	0.00600054	0.00731652		42.6	0.468941	0*	0.280158	0.264439	0.140317	0.133507	0.0780254	0.083563	0.0120746	0.0161541	0.00021198	0*
42.8	0.159334	0.156013	0.100378	0.101128	0.0480472	0.0505778		42.8	0.230183	0.217875	0.167647	0.160373	0.0893509	0.082723		42.8	0.356367	0*	0.203434	0.198016	0.108174	0.106933	0.0552792	0.063842	0.00183223	0.00749599	-0.0020422	0*	0.0646386	0.0664478	0.0272369	0.0330942	0.00592569	0.00735053		42.8	0.470373	0*	0.281259	0.265424	0.140711	0.134062	0.0789313	0.0839233	0.0123999	0.0162278	0.0006829	0*
43	0.159909	0.156418	0.10042	0.101478	0.0479088	0.0507785		43	0.230427	0.218147	0.167975	0.160772	0.0897467	0.0830038		43	0.357725	0*	0.204524	0.198797	0.108648	0.107391	0.0555029	0.0641233	0.00197115	0.00753048	-0.0018519	0*	0.0652602	0.0667437	0.0274272	0.0332449	0.00619937	0.00738454		43	0.471364	0*	0.28233	0.266407	0.141253	0.134617	0.0789991	0.0842833	0.0121218	0.0163015	0.00037402	0*
43.2	0.161097	0.15682	0.100906	0.101827	0.0483623	0.050979		43.2	0.230092	0.218416	0.168218	0.161169	0.0898877	0.0832838		43.2	0.358987	0*	0.205421	0.199576	0.108729	0.107849	0.0558907	0.0644044	0.00172281	0.00756497	-0.0019747	0*	0.0655476	0.0670396	0.0273495	0.0333955	0.00623369	0.00741854		43.2	0.472354	0*	0.282984	0.267388	0.141659	0.135171	0.0792769	0.0846429	0.0121073	0.0163752	0.00044757	0*
43.4	0.162009	0.157221	0.101163	0.102175	0.0491697	0.0511791		43.4	0.230929	0.218683	0.169005	0.161563	0.0902285	0.083563		43.4	0.359839	0*	0.206361	0.200354	0.109712	0.108307	0.0565801	0.0646853	0.00225221	0.00759945	-0.0019871	0*	0.0661628	0.0673353	0.0277368	0.0335461	0.00658729	0.00745254		43.4	0.473489	0*	0.283507	0.268368	0.141869	0.135724	0.0799705	0.0850023	0.0119552	0.0164488	-0.0002309	0*
43.6	0.162588	0.15762	0.101802	0.102523	0.0498936	0.0513789		43.6	0.231032	0.218947	0.169304	0.161956	0.0909131	0.0838414		43.6	0.361263	0*	0.207351	0.20113	0.110214	0.108764	0.057268	0.0649661	0.00267734	0.00763393	-0.0022014	0*	0.0662348	0.0676308	0.0279465	0.0336966	0.00685254	0.00748654		43.6	0.475618	0*	0.28522	0.269345	0.142933	0.136277	0.0803044	0.0853614	0.011812	0.0165224	-0.0007263	0*
43.8	0.162928	0.158016	0.102183	0.102869	0.0505652	0.0515785		43.8	0.231931	0.219208	0.16982	0.162346	0.0913794	0.0841191		43.8	0.362287	0*	0.208338	0.201906	0.110728	0.109221	0.0574492	0.0652468	0.00314834	0.00766841	-0.0026195	0*	0.0667767	0.0679262	0.028098	0.0338471	0.00726446	0.00752054		43.8	0.477365	0*	0.286884	0.27032	0.143513	0.136829	0.0807351	0.0857203	0.0117488	0.016596	-0.0006033	0*
44	0.163662	0.158411	0.103082	0.103215	0.0515487	0.0517777		44	0.231925	0.219466	0.17003	0.162735	0.0914686	0.0843959		44	0.364106	0*	0.210125	0.20268	0.111216	0.109677	0.0573087	0.0655272	0.00268215	0.00770287	-0.0028762	0*	0.0670263	0.0682216	0.028203	0.0339976	0.00718948	0.00755453		44	0.479079	0*	0.288058	0.271293	0.144026	0.137381	0.0811693	0.0860788	0.011609	0.0166696	-0.0006515	0*
44.2	0.16398	0.158804	0.103452	0.103559	0.0520252	0.0519767		44.2	0.232318	0.219722	0.170313	0.163121	0.0914724	0.084672		44.2	0.365002	0*	0.211033	0.203453	0.111264	0.110134	0.0572973	0.0658076	0.00232908	0.00773734	-0.0030506	0*	0.0673505	0.0685167	0.0277748	0.034148	0.00664715	0.00758851		44.2	0.480223	0*	0.288972	0.272264	0.14423	0.137932	0.0817799	0.0864371	0.0117932	0.0167431	-0.0005422	0*
44.4	0.164077	0.159194	0.103938	0.103903	0.0525606	0.0521754		44.4	0.232935	0.219975	0.171072	0.163505	0.0920887	0.0849473		44.4	0.366334	0*	0.211977	0.204225	0.111919	0.110589	0.0575991	0.0660878	0.00256903	0.0077718	-0.0032862	0*	0.0674397	0.0688118	0.0275193	0.0342984	0.00634409	0.0076225		44.4	0.481644	0*	0.289796	0.273233	0.144926	0.138482	0.0819193	0.0867951	0.0118262	0.0168167	-0.0005224	0*
44.6	0.164396	0.159583	0.104084	0.104246	0.052896	0.0523737		44.6	0.233155	0.220225	0.171858	0.163887	0.0919752	0.0852218		44.6	0.367473	0*	0.213033	0.204996	0.112827	0.111045	0.0574391	0.0663678	0.00282	0.00780625	-0.0038555	0*	0.0678928	0.0691067	0.0272839	0.0344487	0.0062542	0.00765648		44.6	0.482755	0*	0.290595	0.2742	0.145095	0.139032	0.0823398	0.0871528	0.0114107	0.0168902	-0.0007127	0*
44.8	0.165392	0.15997	0.1048	0.104588	0.0534669	0.0525718		44.8	0.234064	0.220473	0.172361	0.164267	0.0925995	0.0854956		44.8	0.36926	0*	0.213651	0.205766	0.113188	0.1115	0.0583356	0.0666477	0.00299201	0.0078407	-0.003349	0*	0.0683294	0.0694014	0.0270027	0.034599	0.00617994	0.00769046		44.8	0.483584	0*	0.290944	0.275165	0.145791	0.139581	0.082627	0.0875102	0.0114523	0.0169637	-0.000271	0*
45	0.166151	0.160355	0.105018	0.104929	0.0538193	0.0527696		45	0.234021	0.220718	0.173101	0.164645	0.0923115	0.0857685		45	0.370724	0*	0.214042	0.206534	0.114004	0.111954	0.0586203	0.0669274	0.00290978	0.00787514	-0.0031692	0*	0.068762	0.0696961	0.0269943	0.0347493	0.00611574	0.00772443		45	0.484582	0*	0.291745	0.276128	0.146108	0.14013	0.0828251	0.0878673	0.0112497	0.0170372	-0.0001442	0*
45.2	0.166887	0.160738	0.105464	0.105269	0.0547733	0.0529671		45.2	0.23459	0.22096	0.173609	0.165021	0.0923968	0.0860407		45.2	0.37202	0*	0.21465	0.207301	0.114314	0.112409	0.0586286	0.067207	0.00259483	0.00790958	-0.0031916	0*	0.069101	0.0699906	0.0270744	0.0348996	0.00612553	0.00775841		45.2	0.485576	0*	0.292189	0.277089	0.146805	0.140678	0.0825151	0.0882242	0.0106309	0.0171106	-0.0002632	0*
45.4	0.166604	0.161119	0.105276	0.105608	0.0542191	0.0531643		45.4	0.235229	0.221201	0.1745	0.165395	0.0930513	0.0863121		45.4	0.372969	0*	0.214949	0.208067	0.114876	0.112863	0.0588452	0.0674864	0.00221981	0.00794402	-0.0031475	0*	0.0694643	0.070285	0.0276021	0.0350498	0.00628392	0.00779238		45.4	0.486252	0*	0.29304	0.278048	0.14726	0.141225	0.083131	0.0885808	0.0107382	0.0171841	-0.0001372	0*
45.6	0.166729	0.161498	0.105701	0.105946	0.0545764	0.0533612		45.6	0.236085	0.221438	0.174759	0.165767	0.093127	0.0865828		45.6	0.374055	0*	0.215787	0.208832	0.115866	0.113316	0.059043	0.0677657	0.00226733	0.00797844	-0.0031641	0*	0.0698111	0.0705792	0.0277632	0.0352	0.00626109	0.00782634		45.6	0.487117	0*	0.293869	0.279005	0.148129	0.141772	0.0833221	0.0889371	0.0105231	0.0172575	-6.582e-05	0*
45.8	0.166873	0.161875	0.10586	0.106283	0.0546377	0.0535578		45.8	0.236843	0.221673	0.175334	0.166138	0.0933813	0.0868527		45.8	0.375089	0*	0.216702	0.209595	0.116998	0.11377	0.0591214	0.0680448	0.00207703	0.00801287	-0.0032957	0*	0.0704402	0.0708734	0.0281142	0.0353501	0.0068134	0.0078603		45.8	0.4884	0*	0.294262	0.27996	0.148156	0.142318	0.0835568	0.0892931	0.0101449	0.0173309	-0.0001886	0*
46	0.167086	0.16225	0.106544	0.10662	0.0546857	0.0537541		46	0.237097	0.221906	0.17597	0.166506	0.0935394	0.0871218		46	0.376141	0*	0.217233	0.210358	0.1179	0.114222	0.0588048	0.0683238	0.00204639	0.00804729	-0.0034709	0*	0.0704312	0.0711674	0.02864	0.0355002	0.00672998	0.00789426		46	0.48968	0*	0.295148	0.280913	0.148756	0.142863	0.0839034	0.0896489	0.0101451	0.0174043	-0.0003778	0*
46.2	0.167331	0.162623	0.106973	0.106955	0.0547633	0.0539502		46.2	0.23784	0.222136	0.176416	0.166872	0.0935809	0.0873901		46.2	0.376735	0*	0.217551	0.211119	0.118063	0.114675	0.0594092	0.0686026	0.00223343	0.0080817	-0.0036281	0*	0.0706563	0.0714612	0.0288328	0.0356502	0.00636591	0.00792822		46.2	0.490144	0*	0.295619	0.281864	0.149519	0.143408	0.0841924	0.0900043	0.0101328	0.0174776	-0.0003248	0*
46.4	0.167344	0.162995	0.107125	0.10729	0.0544816	0.0541459		46.4	0.238772	0.222364	0.176548	0.167236	0.0939259	0.0876578		46.4	0.377463	0*	0.218744	0.211879	0.118358	0.115127	0.0596247	0.0688813	0.00159363	0.00811611	-0.0039942	0*	0.0708468	0.071755	0.0288927	0.0358003	0.00650599	0.00796217		46.4	0.490733	0*	0.29612	0.282813	0.149594	0.143952	0.0841726	0.0903595	0.00987219	0.017551	-0.0007445	0*
46.6	0.167725	0.163365	0.107537	0.107624	0.0543822	0.0543414		46.6	0.239231	0.22259	0.177385	0.167598	0.0947877	0.0879246		46.6	0.378462	0*	0.219394	0.212638	0.118427	0.115579	0.0598794	0.0691598	0.00157984	0.00815052	-0.0037334	0*	0.071467	0.0720486	0.0291189	0.0359503	0.00657747	0.00799612		46.6	0.49155	0*	0.29726	0.28376	0.15029	0.144496	0.0847332	0.0907144	0.0103477	0.0176243	-0.0010043	0*
46.8	0.168151	0.163732	0.107965	0.107956	0.0543809	0.0545365		46.8	0.239274	0.222813	0.177992	0.167958	0.0946976	0.0881907		46.8	0.379513	0*	0.220553	0.213396	0.119548	0.11603	0.0601203	0.0694382	0.00120745	0.00818492	-0.0037918	0*	0.0718296	0.0723421	0.0291127	0.0361002	0.00626935	0.00803007		46.8	0.492229	0*	0.298096	0.284705	0.150695	0.145039	0.0854262	0.091069	0.0109286	0.0176976	-0.0003296	0*
47	0.168846	0.164098	0.10859	0.108288	0.0548312	0.0547314		47	0.239611	0.223034	0.178344	0.168317	0.0951645	0.088456		47	0.380458	0*	0.221164	0.214152	0.12027	0.116481	0.0606328	0.0697164	0.00158673	0.00821931	-0.0033508	0*	0.0719146	0.0726354	0.029433	0.0362501	0.00622531	0.00806401		47	0.493279	0*	0.299297	0.285648	0.151598	0.145582	0.0857244	0.0914234	0.0111451	0.0177709	-0.0002027	0*
47.2	0.169308	0.164463	0.108794	0.108619	0.0547758	0.054926		47.2	0.239998	0.223253	0.178692	0.168673	0.0956894	0.0887206		47.2	0.381508	0*	0.221853	0.214908	0.120888	0.116932	0.0607608	0.0699945	0.00120181	0.0082537	-0.0036753	0*	0.0721207	0.0729286	0.029538	0.0364	0.00665721	0.00809796		47.2	0.494688	0*	0.300281	0.286589	0.152012	0.146123	0.0863581	0.0917774	0.0116944	0.0178441	-0.0003513	0*
47.4	0.169838	0.164825	0.109264	0.10895	0.0548864	0.0551203		47.4	0.240433	0.223469	0.178741	0.169028	0.0957576	0.0889845		47.4	0.382528	0*	0.22285	0.215662	0.122168	0.117383	0.0612291	0.0702724	0.00145384	0.00828809	-0.003641	0*	0.0723064	0.0732217	0.0301497	0.0365498	0.00717603	0.00813189		47.4	0.496484	0*	0.301386	0.287528	0.152945	0.146665	0.0867729	0.0921312	0.0119842	0.0179174	-0.0003766	0*
47.6	0.170466	0.165185	0.10995	0.109279	0.0552036	0.0553143		47.6	0.240634	0.223683	0.179286	0.16938	0.0959446	0.0892476		47.6	0.383578	0*	0.223277	0.216415	0.121992	0.117833	0.0615444	0.0705501	0.00121526	0.00832246	-0.00373	0*	0.0721359	0.0735147	0.0305616	0.0366996	0.00730832	0.00816583		47.6	0.498711	0*	0.303135	0.288466	0.154237	0.147205	0.0874467	0.0924847	0.0125261	0.0179906	-0.0002228	0*
47.8	0.170881	0.165544	0.1102	0.109607	0.0551618	0.055508		47.8	0.241047	0.223895	0.180012	0.169731	0.0960923	0.0895099		47.8	0.384832	0*	0.224054	0.217167	0.122317	0.118282	0.0614668	0.0708277	0.00127948	0.00835684	-0.0037855	0*	0.0726103	0.0738075	0.0303327	0.0368494	0.00727207	0.00819976		47.8	0.499816	0*	0.303889	0.289401	0.154641	0.147745	0.0876515	0.092838	0.0127329	0.0180638	-0.0002856	0*
48	0.171195	0.165901	0.110724	0.109935	0.0551276	0.0557015		48	0.240945	0.224105	0.180329	0.17008	0.0964358	0.0897715		48	0.385829	0*	0.224783	0.217918	0.122596	0.118732	0.061818	0.0711052	0.00069615	0.00839121	-0.003999	0*	0.0729558	0.0741002	0.0307552	0.0369991	0.00725319	0.00823369		48	0.501585	0*	0.304782	0.290334	0.155342	0.148285	0.0882576	0.0931909	0.0129244	0.018137	-0.0004331	0*
48.2	0.172102	0.166256	0.110816	0.110262	0.0552257	0.0558946		48.2	0.241644	0.224312	0.180842	0.170427	0.0968139	0.0900324		48.2	0.386676	0*	0.225013	0.218667	0.122725	0.11918	0.0624269	0.0713825	0.00108422	0.00842558	-0.003344	0*	0.0735989	0.0743927	0.0306898	0.0371488	0.00721476	0.00826761		48.2	0.502158	0*	0.305199	0.291266	0.155551	0.148824	0.0887528	0.0935436	0.0130489	0.0182102	-0.0008549	0*
48.4	0.172649	0.166609	0.111001	0.110588	0.0553774	0.0560875		48.4	0.2414	0.224518	0.181105	0.170772	0.0967754	0.0902925		48.4	0.38741	0*	0.225311	0.219416	0.12268	0.119629	0.0628281	0.0716597	0.0010129	0.00845994	-0.003076	0*	0.0739176	0.0746852	0.0311106	0.0372985	0.00745135	0.00830153		48.4	0.503366	0*	0.305996	0.292195	0.156204	0.149362	0.0894696	0.093896	0.013372	0.0182833	-0.0004716	0*
48.6	0.173435	0.166961	0.110969	0.110913	0.0558008	0.0562801		48.6	0.242201	0.224721	0.18176	0.171115	0.0970717	0.0905519		48.6	0.388743	0*	0.22625	0.220163	0.123279	0.120077	0.0634504	0.0719367	0.00134078	0.00849429	-0.0025632	0*	0.0740232	0.0749775	0.0305007	0.0374481	0.00680475	0.00833545		48.6	0.50483	0*	0.307048	0.293123	0.156657	0.1499	0.0901604	0.0942481	0.0133088	0.0183564	-0.0002843	0*
48.8	0.174643	0.167311	0.111486	0.111237	0.0563978	0.0564724		48.8	0.242932	0.224922	0.181755	0.171457	0.097685	0.0908106		48.8	0.389698	0*	0.227176	0.220909	0.123568	0.120525	0.0647282	0.0722136	0.00145603	0.00852864	-0.0020551	0*	0.0744228	0.0752697	0.0305511	0.0375977	0.00669238	0.00836937		48.8	0.505956	0*	0.307348	0.294048	0.157166	0.150437	0.0903111	0.0946	0.0134779	0.0184295	-1.289e-05	0*
49	0.175053	0.167659	0.111881	0.11156	0.0568124	0.0566644		49	0.242602	0.225121	0.181802	0.171796	0.0975293	0.0910685		49	0.390713	0*	0.227566	0.221654	0.123687	0.120973	0.0646371	0.0724903	0.00178393	0.00856299	-0.0023443	0*	0.0746431	0.0755617	0.0310929	0.0377473	0.00691687	0.00840328		49	0.507564	0*	0.308418	0.294972	0.157638	0.150973	0.0903124	0.0949515	0.0129454	0.0185026	-0.0003489	0*
49.2	0.175216	0.168005	0.112057	0.111882	0.0569787	0.0568561		49.2	0.243185	0.225318	0.181477	0.172134	0.0978205	0.0913257		49.2	0.391474	0*	0.228205	0.222398	0.123449	0.12142	0.0651315	0.0727668	0.00202244	0.00859733	-0.0027511	0*	0.0750415	0.0758536	0.0316059	0.0378968	0.0072761	0.00843719		49.2	0.508651	0*	0.30898	0.295894	0.157862	0.151509	0.0909511	0.0953028	0.0128834	0.0185757	-0.0004043	0*
49.4	0.175222	0.168349	0.112419	0.112204	0.0570243	0.0570476		49.4	0.243498	0.225513	0.181706	0.17247	0.0982138	0.0915822		49.4	0.392225	0*	0.228909	0.223141	0.123705	0.121867	0.0654926	0.0730432	0.0024938	0.00863166	-0.0027062	0*	0.0749489	0.0761454	0.0317031	0.0380462	0.00709397	0.00847109		49.4	0.510225	0*	0.310085	0.296814	0.15865	0.152044	0.09195	0.0956539	0.0131685	0.0186487	0.00023187	0*
49.6	0.175468	0.168692	0.112959	0.112524	0.0580392	0.0572387		49.6	0.244133	0.225706	0.181388	0.172804	0.0982776	0.091838		49.6	0.393348	0*	0.22987	0.223882	0.124202	0.122313	0.0653436	0.0733195	0.00308377	0.00866599	-0.0031317	0*	0.0759567	0.0764371	0.0323868	0.0381957	0.00731224	0.008505		49.6	0.511491	0*	0.31048	0.297731	0.159007	0.152579	0.0918523	0.0960046	0.0130983	0.0187217	7.89e-06	0*
49.8	0.176001	0.169033	0.113431	0.112844	0.0584035	0.0574296		49.8	0.244298	0.225897	0.181923	0.173137	0.0987248	0.092093		49.8	0.394311	0*	0.230247	0.224623	0.124999	0.122759	0.0654355	0.0735956	0.00334582	0.00870032	-0.0034517	0*	0.0762267	0.0767286	0.0329489	0.0383451	0.00720259	0.0085389		49.8	0.512775	0*	0.31108	0.298647	0.159505	0.153113	0.0922586	0.0963551	0.0132445	0.0187947	-0.0001754	0*
50	0.176291	0.169373	0.113945	0.113163	0.0591952	0.0576202		50	0.244382	0.226086	0.182313	0.173467	0.0990136	0.0923473		50	0.395078	0*	0.230403	0.225362	0.124848	0.123205	0.0657752	0.0738716	0.00344796	0.00873464	-0.0032926	0*	0.076655	0.07702	0.0331852	0.0384945	0.00675908	0.00857279		50	0.513769	0*	0.312277	0.299562	0.160264	0.153647	0.092932	0.0967053	0.0132731	0.0188677	-0.0004369	0*
50.2	0.177153	0.16971	0.114677	0.113481	0.0596084	0.0578105		50.2	0.244777	0.226273	0.182769	0.173796	0.0992185	0.0926009		50.2	0.395749	0*	0.231281	0.2261	0.125519	0.12365	0.0662603	0.0741474	0.00349356	0.00876896	-0.0030444	0*	0.0768741	0.0773113	0.0334564	0.0386438	0.00683078	0.00860669		50.2	0.514476	0*	0.31319	0.300474	0.161001	0.15418	0.0928119	0.0970552	0.0134187	0.0189407	-0.0005799	0*
50.4	0.177037	0.170046	0.11466	0.113799	0.0598109	0.0580006		50.4	0.245108	0.226458	0.18347	0.174123	0.0998021	0.0928538		50.4	0.396323	0*	0.231993	0.226837	0.125998	0.124095	0.0671263	0.074423	0.00372363	0.00880327	-0.002653	0*	0.0769519	0.0776024	0.0335789	0.0387931	0.00721294	0.00864058		50.4	0.515272	0*	0.314169	0.301384	0.16124	0.154712	0.0928661	0.0974048	0.0132398	0.0190137	-0.0009245	0*
50.6	0.177925	0.170381	0.115472	0.114115	0.060051	0.0581903		50.6	0.245791	0.226641	0.18456	0.174449	0.100632	0.0931059		50.6	0.397102	0*	0.232542	0.227573	0.126592	0.12454	0.0677163	0.0746986	0.00380977	0.00883758	-0.0020921	0*	0.0773202	0.0778934	0.0333224	0.0389424	0.0070963	0.00867447		50.6	0.515914	0*	0.315198	0.302292	0.16194	0.155244	0.0928368	0.0977542	0.013151	0.0190866	-0.0008417	0*
50.8	0.178403	0.170713	0.116428	0.114431	0.0606062	0.0583798		50.8	0.245779	0.226822	0.184748	0.174772	0.100525	0.0933574		50.8	0.397856	0*	0.233404	0.228308	0.127585	0.124985	0.0683785	0.0749739	0.00404844	0.00887188	-0.0017281	0*	0.077276	0.0781843	0.0333536	0.0390916	0.00725189	0.00870835		50.8	0.516935	0*	0.316318	0.303199	0.162789	0.155775	0.0929264	0.0981033	0.0129472	0.0191595	-0.0005941	0*
51	0.178545	0.171044	0.116486	0.114745	0.0608651	0.058569		51	0.246356	0.227002	0.185063	0.175094	0.101345	0.0936081		51	0.399442	0*	0.233892	0.229041	0.128321	0.125429	0.0684585	0.0752491	0.00410657	0.00890617	-0.0016077	0*	0.0775374	0.0784751	0.0335882	0.0392408	0.00728673	0.00874223		51	0.518068	0*	0.317026	0.304104	0.16357	0.156306	0.0931121	0.0984521	0.0127834	0.0192324	-0.0007094	0*
51.2	0.178598	0.171373	0.116119	0.115059	0.0607154	0.0587579		51.2	0.246261	0.227179	0.185101	0.175414	0.101277	0.0938581		51.2	0.400314	0*	0.235057	0.229774	0.128967	0.125872	0.0681341	0.0755242	0.00348425	0.00894047	-0.0019228	0*	0.0779062	0.0787657	0.0337996	0.0393899	0.00765066	0.00877611		51.2	0.519265	0*	0.31792	0.305006	0.164188	0.156836	0.0936789	0.0988007	0.0129947	0.0193053	-0.0008813	0*
51.4	0.178993	0.171701	0.116259	0.115372	0.0608014	0.0589465		51.4	0.24633	0.227355	0.185314	0.175733	0.10097	0.0941074		51.4	0.401263	0*	0.235777	0.230505	0.129614	0.126315	0.0686906	0.0757991	0.00382744	0.00897475	-0.0016206	0*	0.0783742	0.0790562	0.0338908	0.039539	0.00805839	0.00880998		51.4	0.520359	0*	0.318711	0.305907	0.164965	0.157365	0.0943377	0.0991489	0.0131071	0.0193781	-0.0005582	0*
51.6	0.179321	0.172027	0.116429	0.115685	0.0608936	0.0591349		51.6	0.246941	0.227528	0.186458	0.17605	0.101386	0.0943561		51.6	0.401906	0*	0.236624	0.231235	0.129997	0.126758	0.0690128	0.0760739	0.00414794	0.00900903	-0.0013607	0*	0.078585	0.0793466	0.0337611	0.0396881	0.00786232	0.00884385		51.6	0.521062	0*	0.319525	0.306806	0.165528	0.157894	0.0946261	0.0994969	0.0127366	0.019451	-0.0011699	0*
51.8	0.17915	0.172351	0.116291	0.115996	0.0607213	0.059323		51.8	0.247373	0.227701	0.187084	0.176365	0.101664	0.094604		51.8	0.402852	0*	0.237502	0.231964	0.130964	0.127201	0.0689656	0.0763485	0.00399544	0.00904331	-0.0017159	0*	0.0795028	0.0796368	0.0337922	0.0398372	0.0079298	0.00887772		51.8	0.521805	0*	0.320438	0.307703	0.166004	0.158422	0.0949051	0.0998446	0.012646	0.0195238	-0.0010869	0*
52	0.179642	0.172674	0.116754	0.116307	0.060908	0.0595108		52	0.247549	0.227871	0.187298	0.176678	0.101845	0.0948512		52	0.403397	0*	0.238477	0.232692	0.131456	0.127643	0.0693555	0.0766229	0.00346911	0.00907758	-0.0015604	0*	0.0798487	0.0799269	0.0341635	0.0399862	0.00849648	0.00891159		52	0.523012	0*	0.322052	0.308599	0.166941	0.15895	0.0952666	0.100192	0.0127276	0.0195966	-0.0010683	0*
52.2	0.180317	0.172995	0.116647	0.116616	0.0611475	0.0596983		52.2	0.247673	0.228039	0.187727	0.17699	0.101992	0.0950977		52.2	0.404498	0*	0.239471	0.233419	0.132044	0.128085	0.0696532	0.0768973	0.00382243	0.00911185	-0.0011317	0*	0.0801072	0.0802169	0.0334275	0.0401351	0.00833519	0.00894545		52.2	0.523923	0*	0.323036	0.309492	0.167497	0.159477	0.0955454	0.100539	0.0128187	0.0196693	-0.0009966	0*
52.4	0.180321	0.173315	0.116617	0.116925	0.0610508	0.0598855		52.4	0.247937	0.228206	0.188092	0.1773	0.101915	0.0953435		52.4	0.405113	0*	0.240311	0.234145	0.132639	0.128527	0.0695979	0.0771714	0.00336496	0.00914611	-0.0017324	0*	0.0804266	0.0805068	0.0332121	0.0402841	0.00839735	0.00897931		52.4	0.524647	0*	0.324011	0.310384	0.167905	0.160003	0.096465	0.100886	0.0131362	0.0197421	-0.0005964	0*
52.6	0.180713	0.173633	0.116468	0.117233	0.0615302	0.0600725		52.6	0.24906	0.228371	0.188474	0.177608	0.102074	0.0955886		52.6	0.406507	0*	0.241212	0.234869	0.133515	0.128968	0.0708303	0.0774454	0.00402591	0.00918037	-0.0018822	0*	0.0808223	0.0807965	0.0326237	0.040433	0.00837834	0.00901316		52.6	0.52527	0*	0.324861	0.311273	0.168131	0.160529	0.0969446	0.101233	0.0129819	0.0198148	-0.0006188	0*
52.8	0.181429	0.173949	0.117526	0.117541	0.0619245	0.0602592		52.8	0.249389	0.228534	0.18867	0.177915	0.102726	0.0958331		52.8	0.40696	0*	0.24177	0.235593	0.133697	0.129409	0.0706093	0.0777193	0.00372985	0.00921462	-0.0023454	0*	0.0818841	0.0810861	0.0334979	0.0405818	0.00929885	0.00904702		52.8	0.526021	0*	0.325213	0.312161	0.168196	0.161054	0.0976746	0.101579	0.0131153	0.0198875	-0.0004795	0*
53	0.181556	0.174263	0.11832	0.117847	0.0621257	0.0604456		53	0.249741	0.228696	0.189025	0.17822	0.102662	0.0960768		53	0.407925	0*	0.242092	0.236315	0.133832	0.129849	0.0706379	0.077993	0.00394438	0.00924887	-0.002962	0*	0.0823995	0.0813756	0.0340824	0.0407307	0.00973339	0.00908087		53	0.527459	0*	0.326437	0.313047	0.168887	0.161579	0.0982125	0.101925	0.0128043	0.0199602	-0.0005138	0*
53.2	0.181819	0.174577	0.118762	0.118153	0.0620465	0.0606317		53.2	0.250714	0.228856	0.189365	0.178524	0.10338	0.0963198		53.2	0.409218	0*	0.243588	0.237036	0.134226	0.130289	0.0707501	0.0782666	0.0036485	0.00928311	-0.0034823	0*	0.082799	0.0816649	0.0338601	0.0408794	0.00926451	0.00911471		53.2	0.528502	0*	0.327168	0.313931	0.16964	0.162103	0.0989576	0.102271	0.0131244	0.0200329	2.849e-05	0*
53.4	0.18221	0.174888	0.11933	0.118458	0.0627015	0.0608176		53.4	0.251262	0.229014	0.189677	0.178825	0.10372	0.0965622		53.4	0.410524	0*	0.244644	0.237757	0.134875	0.130729	0.0708836	0.07854	0.00360225	0.00931735	-0.0036676	0*	0.0832758	0.0819542	0.0338617	0.0410282	0.00897904	0.00914856		53.4	0.529811	0*	0.327966	0.314813	0.170467	0.162627	0.0997095	0.102617	0.0137188	0.0201056	0.00051063	0*
53.6	0.182286	0.175198	0.119424	0.118762	0.0626608	0.0610032		53.6	0.252369	0.229171	0.189981	0.179126	0.104206	0.0968038		53.6	0.412129	0*	0.24571	0.238476	0.135554	0.131168	0.070938	0.0788133	0.00380985	0.00935158	-0.0032331	0*	0.0839739	0.0822432	0.0341961	0.0411769	0.00889189	0.0091824		53.6	0.530934	0*	0.32854	0.315694	0.171187	0.16315	0.0994623	0.102962	0.0136358	0.0201782	-6.166e-05	0*
53.8	0.182798	0.175507	0.119367	0.119065	0.0622828	0.0611885		53.8	0.252887	0.229326	0.190619	0.179424	0.104872	0.0970448		53.8	0.41309	0*	0.246182	0.239193	0.136087	0.131608	0.0711454	0.0790864	0.00326365	0.00938581	-0.0031303	0*	0.0832946	0.0825322	0.03387	0.0413256	0.00818609	0.00921623		53.8	0.532128	0*	0.329686	0.316572	0.172279	0.163672	0.0996066	0.103307	0.0134161	0.0202508	-7.531e-05	0*
54	0.182403	0.175813	0.11904	0.119367	0.0625143	0.0613735		54	0.252898	0.229479	0.19086	0.179721	0.105441	0.0972852		54	0.41439	0*	0.246749	0.23991	0.135919	0.132046	0.0717481	0.0793594	0.00289927	0.00942004	-0.0030804	0*	0.0833814	0.082821	0.0336836	0.0414742	0.0079939	0.00925007		54	0.533	0*	0.330575	0.317449	0.172524	0.164194	0.0995779	0.103652	0.0132547	0.0203234	-0.0006848	0*
54.2	0.183058	0.176119	0.119977	0.119669	0.0630436	0.0615583		54.2	0.253282	0.229631	0.191051	0.180017	0.105927	0.0975248		54.2	0.415161	0*	0.247144	0.240626	0.136172	0.132485	0.0719267	0.0796322	0.0030063	0.00945425	-0.0026556	0*	0.0830496	0.0831097	0.0333308	0.0416229	0.00778313	0.0092839		54.2	0.534013	0*	0.331273	0.318324	0.173419	0.164715	0.0990902	0.103996	0.0133165	0.020396	-0.0010389	0*
54.4	0.182812	0.176423	0.119834	0.11997	0.062993	0.0617428		54.4	0.254114	0.229781	0.191237	0.180311	0.106504	0.0977637		54.4	0.41605	0*	0.247441	0.241341	0.13626	0.132923	0.072871	0.0799049	0.00345214	0.00948847	-0.0019284	0*	0.0829842	0.0833983	0.0329546	0.0417714	0.00764292	0.00931773		54.4	0.534518	0*	0.331841	0.319197	0.173629	0.165236	0.0993118	0.10434	0.0127378	0.0204686	-0.0008855	0*
54.6	0.183022	0.176725	0.12012	0.12027	0.0626873	0.061927		54.6	0.255169	0.22993	0.192001	0.180603	0.107311	0.098002		54.6	0.417522	0*	0.248453	0.242054	0.136515	0.13336	0.0731147	0.0801775	0.00346205	0.00952268	-0.0015644	0*	0.0836931	0.0836868	0.033534	0.04192	0.00790327	0.00935155		54.6	0.535385	0*	0.332406	0.320069	0.174451	0.165756	0.0995044	0.104684	0.0129065	0.0205411	-0.0008911	0*
54.8	0.182539	0.177026	0.120209	0.120569	0.0624118	0.0621109		54.8	0.25479	0.230077	0.191841	0.180894	0.107276	0.0982396		54.8	0.419034	0*	0.249317	0.242766	0.137077	0.133798	0.0733236	0.0804499	0.00353543	0.00955688	-0.0014783	0*	0.0837188	0.0839751	0.0337426	0.0420685	0.00748441	0.00938537		54.8	0.536436	0*	0.33322	0.320938	0.175147	0.166275	0.0998079	0.105028	0.01292	0.0206136	-0.0013408	0*
55	0.18276	0.177325	0.119855	0.120868	0.0626174	0.0622946		55	0.255622	0.230223	0.192086	0.181183	0.108091	0.0984765		55	0.420033	0*	0.25004	0.243478	0.137566	0.134235	0.0732768	0.0807221	0.00353631	0.00959108	-0.0014839	0*	0.0842867	0.0842633	0.0343356	0.0422169	0.00762471	0.00941919		55	0.537283	0*	0.334165	0.321806	0.175864	0.166794	0.100392	0.105371	0.0128548	0.0206861	-0.0016753	0*
55.2	0.182768	0.177623	0.119819	0.121165	0.0632079	0.062478		55.2	0.255336	0.230367	0.19192	0.18147	0.107707	0.0987128		55.2	0.420729	0*	0.250937	0.244188	0.138048	0.134671	0.0740191	0.0809942	0.00367815	0.00962527	-0.0014032	0*	0.0847085	0.0845513	0.0349871	0.0423654	0.00765649	0.009453		55.2	0.538349	0*	0.335455	0.322672	0.176346	0.167312	0.100856	0.105714	0.0131132	0.0207586	-0.0013291	0*
55.4	0.183287	0.177919	0.120108	0.121462	0.0631438	0.0626611		55.4	0.255658	0.230509	0.192383	0.181756	0.108	0.0989484		55.4	0.421605	0*	0.251424	0.244897	0.138204	0.135108	0.0745873	0.0812661	0.00370102	0.00965946	-0.0009862	0*	0.0850206	0.0848393	0.035121	0.0425138	0.00804475	0.00948682		55.4	0.538803	0*	0.335761	0.323536	0.176496	0.16783	0.101285	0.106057	0.0131252	0.0208311	-0.0015117	0*
55.6	0.183969	0.178214	0.120492	0.121758	0.0637873	0.062844		55.6	0.255917	0.23065	0.193058	0.182041	0.108311	0.0991833		55.6	0.422647	0*	0.25236	0.245605	0.138881	0.135544	0.074452	0.0815379	0.00339504	0.00969365	-0.0011427	0*	0.0850514	0.0851271	0.0354118	0.0426621	0.00762214	0.00952062		55.6	0.539784	0*	0.336334	0.324398	0.177011	0.168347	0.101708	0.1064	0.0132972	0.0209035	-0.0017342	0*
55.8	0.184424	0.178507	0.120568	0.122053	0.0640254	0.0630266		55.8	0.25583	0.23079	0.193279	0.182324	0.108074	0.0994176		55.8	0.424035	0*	0.252975	0.246312	0.139946	0.135979	0.0749414	0.0818096	0.003401	0.00972783	-0.0007137	0*	0.0852899	0.0854148	0.0353238	0.0428104	0.00791244	0.00955443		55.8	0.540779	0*	0.337301	0.325259	0.17767	0.168864	0.102294	0.106742	0.0139989	0.0209759	-0.0013801	0*
56	0.185391	0.178799	0.121161	0.122348	0.0641594	0.0632089		56	0.256209	0.230928	0.193963	0.182606	0.108535	0.0996512		56	0.425383	0*	0.254293	0.247018	0.140802	0.136415	0.0752267	0.0820811	0.00321861	0.009762	-0.0008054	0*	0.0854214	0.0857023	0.0355871	0.0429587	0.00833904	0.00958823		56	0.541532	0*	0.338275	0.326117	0.177979	0.16938	0.102906	0.107084	0.0144782	0.0210484	-0.0015842	0*
56.2	0.185654	0.179089	0.121192	0.122641	0.0642928	0.063391		56.2	0.256299	0.231065	0.194051	0.182886	0.108569	0.0998841		56.2	0.426229	0*	0.254271	0.247722	0.140764	0.13685	0.0751224	0.0823524	0.00315529	0.00979617	-0.0015421	0*	0.085685	0.0859898	0.0359043	0.043107	0.00805936	0.00962203		56.2	0.542367	0*	0.338558	0.326974	0.177944	0.169895	0.103644	0.107426	0.0149221	0.0211207	-0.001325	0*
56.4	0.186655	0.179378	0.121899	0.122934	0.0646196	0.0635727		56.4	0.256245	0.2312	0.194509	0.183164	0.108319	0.100116		56.4	0.426429	0*	0.254253	0.248426	0.140915	0.137284	0.0750998	0.0826236	0.00309046	0.00983033	-0.0019094	0*	0.086652	0.0862771	0.0368181	0.0432552	0.00864999	0.00965583		56.4	0.54326	0*	0.33946	0.32783	0.178483	0.17041	0.104811	0.107767	0.0154786	0.0211931	-0.0010402	0*
56.6	0.18784	0.179666	0.122444	0.123226	0.0654283	0.0637543		56.6	0.256355	0.231334	0.194723	0.183441	0.108192	0.100348		56.6	0.427244	0*	0.254804	0.249129	0.141405	0.137718	0.075704	0.0828947	0.00320946	0.00986449	-0.0017724	0*	0.0872867	0.0865642	0.0370408	0.0434034	0.0086376	0.00968962		56.6	0.544903	0*	0.340802	0.328683	0.179377	0.170925	0.105221	0.108109	0.0156745	0.0212655	-0.0009348	0*
56.8	0.189095	0.179952	0.123648	0.123518	0.065794	0.0639355		56.8	0.256413	0.231467	0.195054	0.183717	0.108452	0.100579		56.8	0.426744	0*	0.255533	0.24983	0.141597	0.138152	0.075195	0.0831656	0.0025431	0.00989865	-0.0022807	0*	0.0878679	0.0868513	0.0375869	0.0435515	0.00871679	0.00972341		56.8	0.546444	0*	0.341453	0.329534	0.180062	0.171438	0.106089	0.108449	0.0160601	0.0213378	-0.0007492	0*
57	0.189741	0.180236	0.123992	0.123808	0.0658007	0.0641165		57	0.256614	0.231598	0.195155	0.183991	0.108481	0.100809		57	0.427414	0*	0.25622	0.25053	0.142434	0.138586	0.0760969	0.0834364	0.00277729	0.0099328	-0.0026038	0*	0.0884866	0.0871382	0.0375017	0.0436996	0.00845763	0.0097572		57	0.547823	0*	0.342267	0.330384	0.180924	0.171952	0.106407	0.10879	0.0161677	0.0214101	-0.0007086	0*
57.2	0.190754	0.180519	0.12471	0.124098	0.0661314	0.0642972		57.2	0.256453	0.231728	0.195051	0.184263	0.108695	0.101039		57.2	0.427886	0*	0.257041	0.25123	0.143196	0.139019	0.0762576	0.083707	0.00247181	0.00996694	-0.0027582	0*	0.0890486	0.087425	0.0371749	0.0438477	0.00817167	0.00979098		57.2	0.54926	0*	0.343272	0.331232	0.181681	0.172464	0.107137	0.109131	0.0171778	0.0214824	2.995e-05	0*
57.4	0.191051	0.180801	0.125123	0.124387	0.0662737	0.0644776		57.4	0.256689	0.231857	0.195183	0.184534	0.108728	0.101268		57.4	0.428698	0*	0.257336	0.251928	0.143698	0.139452	0.0770468	0.0839775	0.00250081	0.0100011	-0.0029016	0*	0.0891111	0.0877117	0.0373609	0.0439957	0.00790771	0.00982476		57.4	0.550417	0*	0.344134	0.332079	0.18253	0.172976	0.107378	0.109471	0.0177424	0.0215547	0.00012863	0*
57.6	0.191593	0.181081	0.125687	0.124676	0.0663648	0.0646578		57.6	0.257061	0.231984	0.195852	0.184804	0.109162	0.101496		57.6	0.429319	0*	0.258171	0.252625	0.144109	0.139884	0.0765813	0.0842478	0.00248092	0.0100352	-0.0031156	0*	0.0893383	0.0879982	0.0371927	0.0441437	0.00743691	0.00985854		57.6	0.551915	0*	0.345043	0.332923	0.183243	0.173488	0.107145	0.109811	0.0176021	0.0216269	-7.443e-05	0*
57.8	0.192121	0.18136	0.126373	0.124963	0.066372	0.0648377		57.8	0.256985	0.23211	0.196244	0.185072	0.109424	0.101724		57.8	0.430083	0*	0.258865	0.253321	0.144713	0.140317	0.07667	0.084518	0.0021791	0.0100693	-0.0034442	0*	0.0889393	0.0882846	0.0368574	0.0442917	0.00698879	0.00989231		57.8	0.55324	0*	0.346144	0.333766	0.184018	0.173999	0.107506	0.11015	0.0178413	0.0216991	0.00014033	0*
58	0.19249	0.181638	0.127179	0.12525	0.0669171	0.0650173		58	0.257288	0.232234	0.196632	0.185339	0.109654	0.101951		58	0.430837	0*	0.259463	0.254016	0.145177	0.140748	0.0770901	0.084788	0.00271126	0.0101035	-0.0035618	0*	0.0892551	0.0885709	0.0364638	0.0444396	0.00669039	0.00992608		58	0.553981	0*	0.346574	0.334607	0.184432	0.174509	0.107309	0.11049	0.0180432	0.0217713	-5.1e-05	0*
58.2	0.193077	0.181914	0.128064	0.125536	0.0670838	0.0651967		58.2	0.258085	0.232357	0.19704	0.185605	0.109876	0.102178		58.2	0.431537	0*	0.260114	0.25471	0.145998	0.14118	0.0774905	0.0850579	0.00325762	0.0101376	-0.0033158	0*	0.0886632	0.0888571	0.0360417	0.0445875	0.00636446	0.00995985		58.2	0.554824	0*	0.347535	0.335446	0.184993	0.175019	0.107411	0.110829	0.0176307	0.0218435	-0.000408	0*
58.4	0.193247	0.182189	0.128277	0.125821	0.0670901	0.0653758		58.4	0.259052	0.232479	0.197762	0.185869	0.110252	0.102403		58.4	0.432549	0*	0.260823	0.255403	0.146616	0.141611	0.0782224	0.0853276	0.00357213	0.0101717	-0.0029005	0*	0.089541	0.0891431	0.0366875	0.0447353	0.0072706	0.00999362		58.4	0.55574	0*	0.348701	0.336284	0.185668	0.175528	0.108215	0.111167	0.0177044	0.0219157	0.00040465	0*
58.6	0.193284	0.182462	0.128411	0.126105	0.0669729	0.0655547		58.6	0.259939	0.2326	0.198865	0.186131	0.110792	0.102629		58.6	0.433595	0*	0.262082	0.256095	0.147236	0.142042	0.0789738	0.0855972	0.00397045	0.0102058	-0.0028734	0*	0.0898978	0.089429	0.0367048	0.0448831	0.00720156	0.0100274		58.6	0.556928	0*	0.349889	0.337119	0.18705	0.176036	0.108227	0.111506	0.0179859	0.0219879	-7.361e-05	0*
58.8	0.193418	0.182734	0.128847	0.126389	0.0672486	0.0657332		58.8	0.260518	0.232719	0.199242	0.186392	0.111168	0.102853		58.8	0.434013	0*	0.262752	0.256786	0.147693	0.142472	0.0789912	0.0858667	0.00372191	0.0102399	-0.0032444	0*	0.0900906	0.0897148	0.0364036	0.0450309	0.00691577	0.0100611		58.8	0.557463	0*	0.350542	0.337953	0.187545	0.176545	0.108303	0.111844	0.0173972	0.02206	-4.752e-05	0*
59	0.193819	0.183005	0.128849	0.126672	0.0679725	0.0659116		59	0.261709	0.232838	0.199961	0.186652	0.111923	0.103077		59	0.434806	0*	0.263441	0.257475	0.148441	0.142902	0.0796702	0.086136	0.00419394	0.010274	-0.0024767	0*	0.0904646	0.0900004	0.0368345	0.0451787	0.00737673	0.0100949		59	0.558108	0*	0.351373	0.338786	0.187825	0.177052	0.109102	0.112182	0.0174455	0.0221321	-7.071e-05	0*
59.2	0.193695	0.183274	0.128837	0.126954	0.0683212	0.0660896		59.2	0.262345	0.232955	0.200578	0.18691	0.112066	0.1033		59.2	0.436202	0*	0.26401	0.258164	0.14925	0.143332	0.0802662	0.0864051	0.0041657	0.0103081	-0.0022363	0*	0.090678	0.090286	0.0365216	0.0453264	0.00710482	0.0101286		59.2	0.558661	0*	0.351726	0.339616	0.188002	0.177559	0.109398	0.11252	0.017243	0.0222042	0.00049177	0*
59.4	0.19392	0.183542	0.128703	0.127236	0.0684353	0.0662674		59.4	0.263087	0.23307	0.201249	0.187167	0.112628	0.103523		59.4	0.437393	0*	0.264603	0.258851	0.149498	0.143762	0.0801591	0.0866741	0.00402131	0.0103422	-0.0022225	0*	0.0911306	0.0905713	0.0362344	0.0454741	0.00735658	0.0101624		59.4	0.559399	0*	0.352263	0.340445	0.188196	0.178065	0.109732	0.112858	0.0170042	0.0222763	-4.33e-06	0*
59.6	0.194132	0.183808	0.128543	0.127516	0.0689547	0.0664449		59.6	0.264019	0.233185	0.201822	0.187423	0.113003	0.103745		59.6	0.438595	0*	0.265435	0.259538	0.150225	0.144191	0.0802198	0.086943	0.00436207	0.0103763	-0.0021722	0*	0.0910847	0.0908566	0.0362	0.0456217	0.00722652	0.0101961		59.6	0.559832	0*	0.352817	0.341272	0.188323	0.178571	0.11038	0.113195	0.0168169	0.0223483	2.389e-05	0*
59.8	0.194073	0.184074	0.128325	0.127796	0.0690024	0.0666222		59.8	0.264757	0.233298	0.202308	0.187677	0.113391	0.103966		59.8	0.440004	0*	0.266435	0.260223	0.150997	0.14462	0.0804991	0.0872117	0.00436573	0.0104104	-0.0019769	0*	0.0914481	0.0911418	0.0364278	0.0457693	0.00763418	0.0102299		59.8	0.560127	0*	0.353452	0.342098	0.188536	0.179076	0.110863	0.113532	0.0167985	0.0224204	0.00045847	0*
60	0.194073	0.184339	0.128325	0.128077	0.0690024	0.0668001		60	0.264757	0.233411	0.202308	0.187932	0.113391	0.104188		60	0.440619	0*	0.266908	0.260908	0.150877	0.145048	0.0805273	0.0874802	0.00425919	0.0104445	-0.002431	0*	0.092029	0.0914268	0.0373291	0.0459169	0.00759023	0.0102636		60	0.560335	0*	0.354058	0.342921	0.188418	0.179581	0.111465	0.113868	0.0169498	0.0224924	0.00086802	0*
60.2	0.193711	0.184284	0.128105	0.128039	0.0688834	0.0667802		60.2	0.264237	0.233341	0.201077	0.187875	0.112414	0.104157		60.2	0.441775	0*	0.266979	0.261591	0.151042	0.145476	0.0806221	0.0877487	0.00421801	0.0104785	-0.0024964	0*	0.0926532	0.0917117	0.0379446	0.0460644	0.00794167	0.0102974		60.2	0.561307	0*	0.355072	0.343743	0.188869	0.180085	0.111684	0.114205	0.0168222	0.0225644	0.0010366	0*
60.4	0.193001	0.184229	0.127675	0.128001	0.0684099	0.0667604		60.4	0.263847	0.23327	0.200062	0.187818	0.111928	0.104125		60.4	0.442355	0*	0.267273	0.262273	0.151087	0.145904	0.0804316	0.0880169	0.00414314	0.0105126	-0.0023447	0*	0.0936918	0.0919964	0.0385772	0.0462119	0.00853715	0.0103311		60.4	0.562075	0*	0.355716	0.344564	0.18971	0.180589	0.111953	0.114541	0.0166109	0.0226364	0.00101349	0*
60.6	0.192528	0.184175	0.126921	0.127963	0.0679769	0.0667406		60.6	0.263583	0.2332	0.199203	0.187762	0.111583	0.104094		60.6	0.443631	0*	0.2686	0.262954	0.151708	0.146331	0.0809571	0.0882851	0.00420142	0.0105467	-0.0023436	0*	0.0942843	0.0922811	0.0387113	0.0463594	0.00837619	0.0103648		60.6	0.563413	0*	0.3561	0.345382	0.190221	0.181092	0.112031	0.114877	0.0166865	0.0227083	0.00114366	0*
60.8	0.192731	0.18412	0.126718	0.127925	0.0676375	0.0667208		60.8	0.263552	0.23313	0.198612	0.187705	0.111472	0.104062		60.8	0.444313	0*	0.269535	0.263635	0.152176	0.146758	0.0814683	0.0885531	0.00427742	0.0105807	-0.0023748	0*	0.0946686	0.0925656	0.0389453	0.0465068	0.00863416	0.0103985		60.8	0.563661	0*	0.356306	0.346199	0.189864	0.181594	0.112491	0.115213	0.0167209	0.0227803	0.0009225	0*
61	0.192442	0.184065	0.126642	0.127887	0.0676038	0.0667009		61	0.262927	0.23306	0.19742	0.187648	0.110901	0.104031		61	0.445513	0*	0.270379	0.264314	0.152643	0.147185	0.0815733	0.0888209	0.00368019	0.0106148	-0.0026672	0*	0.0953176	0.09285	0.039141	0.0466542	0.00852461	0.0104323		61	0.564164	0*	0.356414	0.347014	0.190099	0.182096	0.112613	0.115548	0.0169769	0.0228522	0.00061806	0*
61.2	0.192536	0.184011	0.126783	0.127849	0.0674484	0.0666811		61.2	0.262869	0.232989	0.197216	0.187592	0.11095	0.104		61.2	0.446049	0*	0.271275	0.264992	0.153122	0.147611	0.0814772	0.0890886	0.00314427	0.0106488	-0.0031546	0*	0.0960192	0.0931343	0.0397096	0.0468015	0.00871539	0.010466		61.2	0.56521	0*	0.357427	0.347827	0.190621	0.182598	0.112613	0.115883	0.017104	0.0229241	0.00045525	0*
61.4	0.192145	0.183956	0.126176	0.127811	0.0673749	0.0666613		61.4	0.262264	0.232919	0.196238	0.187535	0.110833	0.103968		61.4	0.447187	0*	0.271944	0.265669	0.153442	0.148037	0.081516	0.0893562	0.00330559	0.0106829	-0.0036512	0*	0.0961314	0.0934184	0.0399672	0.0469488	0.00876191	0.0104997		61.4	0.565929	0*	0.357978	0.348639	0.191066	0.183098	0.113003	0.116218	0.0168833	0.022996	-3.216e-05	0*
61.6	0.192085	0.183901	0.126121	0.127773	0.0673852	0.0666415		61.6	0.261952	0.232849	0.195757	0.187479	0.110631	0.103937		61.6	0.448124	0*	0.27336	0.266345	0.153818	0.148463	0.0813217	0.0896236	0.0034427	0.0107169	-0.0037883	0*	0.0964967	0.0937024	0.0404839	0.0470961	0.00943006	0.0105334		61.6	0.566879	0*	0.358748	0.349449	0.191066	0.183599	0.113521	0.116553	0.0172785	0.0230679	-0.0001407	0*
61.8	0.191679	0.183847	0.125637	0.127735	0.0671906	0.0666217		61.8	0.262158	0.232779	0.196092	0.187422	0.110621	0.103906		61.8	0.449049	0*	0.274098	0.26702	0.154318	0.148889	0.082142	0.0898908	0.00330696	0.0107509	-0.0036103	0*	0.0960412	0.0939863	0.0405121	0.0472434	0.00940373	0.0105671		61.8	0.567498	0*	0.359272	0.350258	0.19133	0.184098	0.113608	0.116887	0.0172404	0.0231397	-0.0003162	0*
62	0.19157	0.183792	0.125468	0.127697	0.0671658	0.066602		62	0.262352	0.232708	0.19626	0.187366	0.110875	0.103874		62	0.449139	0*	0.274254	0.267693	0.15486	0.149314	0.0826527	0.0901579	0.00338332	0.010785	-0.0037141	0*	0.0955194	0.09427	0.0404097	0.0473906	0.00938457	0.0106009		62	0.568159	0*	0.360035	0.351064	0.191849	0.184597	0.113647	0.117221	0.0171606	0.0232116	-0.0006202	0*
62.2	0.191248	0.183738	0.125442	0.127659	0.0671392	0.0665822		62.2	0.262926	0.232638	0.196729	0.187309	0.111636	0.103843		62.2	0.450219	0*	0.275227	0.268366	0.155304	0.149738	0.0827487	0.0904249	0.00299095	0.010819	-0.0042161	0*	0.0954774	0.0945537	0.0409103	0.0475377	0.0101637	0.0106345		62.2	0.568927	0*	0.360769	0.351869	0.192048	0.185096	0.114116	0.117555	0.0171864	0.0232834	-0.0007783	0*
62.4	0.190661	0.183683	0.125698	0.127621	0.0666333	0.0665624		62.4	0.262594	0.232568	0.19651	0.187253	0.111648	0.103812		62.4	0.450337	0*	0.275729	0.269038	0.155382	0.150163	0.0830593	0.0906917	0.00261281	0.010853	-0.0040517	0*	0.0958911	0.0948372	0.0407135	0.0476849	0.0105659	0.0106683		62.4	0.570236	0*	0.361959	0.352673	0.192962	0.185594	0.114738	0.117888	0.0175395	0.0233552	-6.163e-05	0*
62.6	0.190732	0.183629	0.125898	0.127583	0.0665236	0.0665426		62.6	0.262091	0.232498	0.196266	0.187196	0.111432	0.10378		62.6	0.45107	0*	0.276782	0.269709	0.155814	0.150587	0.0833992	0.0909584	0.00258056	0.010887	-0.0044334	0*	0.0954199	0.0951206	0.0403882	0.047832	0.0100497	0.010702		62.6	0.571098	0*	0.362286	0.353474	0.193815	0.186092	0.114499	0.118221	0.0170231	0.0234269	-0.000441	0*
62.8	0.191159	0.183574	0.126368	0.127545	0.0664786	0.0665229		62.8	0.261371	0.232428	0.196273	0.18714	0.111414	0.103749		62.8	0.451676	0*	0.277784	0.270379	0.156441	0.15101	0.0834981	0.0912249	0.00229063	0.010921	-0.0042412	0*	0.0954701	0.0954038	0.0407183	0.0479791	0.0100153	0.0107356		62.8	0.571645	0*	0.362744	0.354274	0.194477	0.186588	0.115419	0.118554	0.0172223	0.0234987	-1.837e-05	0*
63	0.191175	0.183519	0.126619	0.127508	0.0668831	0.0665031		63	0.260389	0.232358	0.19624	0.187083	0.111194	0.103718		63	0.45238	0*	0.278236	0.271047	0.156785	0.151434	0.0835985	0.0914913	0.00244571	0.010955	-0.0033791	0*	0.0959452	0.095687	0.0408618	0.0481261	0.0103284	0.0107693		63	0.572879	0*	0.363865	0.355073	0.194843	0.187085	0.115774	0.118887	0.0170818	0.0235704	-7.496e-05	0*
63.2	0.19097	0.183465	0.126602	0.12747	0.0666451	0.0664834		63.2	0.25994	0.232288	0.195725	0.187027	0.111047	0.103686		63.2	0.452909	0*	0.278827	0.271715	0.157321	0.151857	0.0834124	0.0917576	0.00226635	0.010989	-0.0035205	0*	0.0962865	0.09597	0.0408505	0.0482731	0.0100392	0.010803		63.2	0.57353	0*	0.364359	0.355869	0.195451	0.187581	0.116468	0.11922	0.0168032	0.0236421	0.00019411	0*
63.4	0.190863	0.18341	0.126213	0.127432	0.0669299	0.0664636		63.4	0.259478	0.232218	0.195858	0.18697	0.110507	0.103655		63.4	0.45416	0*	0.279827	0.272382	0.157922	0.152279	0.0833218	0.0920237	0.00182757	0.011023	-0.0037706	0*	0.0967331	0.0962529	0.0413998	0.04842	0.00998189	0.0108367		63.4	0.574214	0*	0.365067	0.356664	0.195856	0.188076	0.116737	0.119552	0.0168947	0.0237138	0.00023197	0*
63.6	0.191257	0.183356	0.126305	0.127394	0.0675543	0.0664439		63.6	0.258942	0.232148	0.195359	0.186914	0.109453	0.103624		63.6	0.45496	0*	0.280718	0.273047	0.158695	0.152702	0.0835148	0.0922896	0.00153017	0.011057	-0.003743	0*	0.0970535	0.0965356	0.0417899	0.048567	0.0102179	0.0108704		63.6	0.574838	0*	0.365486	0.357458	0.196173	0.188571	0.117491	0.119884	0.0173346	0.0237855	0.00067007	0*
63.8	0.191204	0.183302	0.126444	0.127356	0.0670393	0.0664242		63.8	0.258834	0.232078	0.195427	0.186858	0.10935	0.103593		63.8	0.456149	0*	0.281366	0.273712	0.159151	0.153124	0.0833417	0.0925554	0.00123036	0.011091	-0.0038289	0*	0.0975825	0.0968182	0.0417338	0.0487138	0.00992011	0.0109041		63.8	0.575984	0*	0.366709	0.358249	0.197357	0.189065	0.118142	0.120216	0.0176875	0.0238571	0.00083385	0*
64	0.191301	0.183247	0.126177	0.127318	0.0668436	0.0664044		64	0.258367	0.232008	0.195434	0.186801	0.108998	0.103561		64	0.456866	0*	0.281255	0.274375	0.159353	0.153546	0.0840068	0.0928211	0.00157846	0.011125	-0.0033635	0*	0.0976802	0.0971007	0.0415347	0.0488607	0.00897517	0.0109378		64	0.576397	0*	0.367581	0.359039	0.198063	0.189558	0.118407	0.120547	0.0180574	0.0239288	0.00085642	0*
64.2	0.190661	0.183193	0.125748	0.12728	0.066686	0.0663847		64.2	0.258124	0.231938	0.195362	0.186745	0.108868	0.10353		64.2	0.458413	0*	0.281978	0.275038	0.160316	0.153967	0.0840569	0.0930866	0.00185722	0.011159	-0.0031204	0*	0.0980672	0.0973831	0.041944	0.0490075	0.00902654	0.0109714		64.2	0.577683	0*	0.368663	0.359828	0.199287	0.190051	0.118622	0.120878	0.0178847	0.0240004	0.0005186	0*
64.4	0.190063	0.183138	0.125395	0.127243	0.0662241	0.066365		64.4	0.258056	0.231868	0.195259	0.186689	0.109024	0.103499		64.4	0.458991	0*	0.282056	0.275699	0.160327	0.154388	0.0840373	0.093352	0.00157793	0.0111929	-0.0030952	0*	0.0985286	0.0976654	0.0417412	0.0491543	0.00889615	0.0110051		64.4	0.578733	0*	0.368999	0.360615	0.200018	0.190544	0.11848	0.121209	0.0175936	0.024072	0.00055879	0*
64.6	0.190417	0.183084	0.125318	0.127205	0.0663356	0.0663453		64.6	0.257791	0.231798	0.195101	0.186632	0.108973	0.103468		64.6	0.46024	0*	0.282913	0.27636	0.16114	0.154809	0.0846956	0.0936173	0.0021749	0.0112269	-0.0027524	0*	0.0994502	0.0979475	0.0419011	0.049301	0.00882685	0.0110388		64.6	0.579886	0*	0.369999	0.3614	0.200278	0.191036	0.118669	0.12154	0.0173554	0.0241436	0.0003483	0*
64.8	0.190641	0.18303	0.125989	0.127167	0.0665707	0.0663256		64.8	0.25774	0.231728	0.195184	0.186576	0.109368	0.103437		64.8	0.460896	0*	0.283403	0.277019	0.162029	0.155229	0.0843473	0.0938824	0.00210638	0.0112608	-0.0030517	0*	0.100515	0.0982295	0.0419338	0.0494477	0.00892572	0.0110724		64.8	0.580468	0*	0.370934	0.362183	0.2006	0.191527	0.119031	0.12187	0.0171685	0.0242151	8.07e-05	0*
65	0.19058	0.182975	0.126206	0.127129	0.0670951	0.0663059		65	0.257158	0.231658	0.194437	0.18652	0.109008	0.103405		65	0.461778	0*	0.284249	0.277678	0.162725	0.155649	0.0842652	0.0941473	0.00153858	0.0112948	-0.0036506	0*	0.101088	0.0985114	0.0423054	0.0495944	0.00875894	0.0111061		65	0.581606	0*	0.371523	0.362965	0.201518	0.192018	0.119312	0.1222	0.017793	0.0242867	-0.0002223	0*
65.2	0.190808	0.182921	0.12587	0.127092	0.0670747	0.0662862		65.2	0.256779	0.231588	0.194736	0.186464	0.109341	0.103374		65.2	0.462517	0*	0.284782	0.278335	0.163777	0.156069	0.0848671	0.0944121	0.00169078	0.0113288	-0.0036261	0*	0.101771	0.0987932	0.0427818	0.0497411	0.00914818	0.0111398		65.2	0.582958	0*	0.372899	0.363745	0.202348	0.192509	0.11984	0.12253	0.0175837	0.0243582	-0.0006461	0*
65.4	0.190242	0.182867	0.125289	0.127054	0.0671511	0.0662665		65.4	0.256182	0.231518	0.193763	0.186407	0.109167	0.103343		65.4	0.463307	0*	0.284784	0.278992	0.164219	0.156488	0.0854192	0.0946768	0.00220426	0.0113627	-0.0038032	0*	0.102211	0.0990748	0.0426534	0.0498877	0.00914146	0.0111734		65.4	0.583853	0*	0.373466	0.364524	0.202913	0.192998	0.120583	0.12286	0.0178032	0.0244297	-0.0005205	0*
65.6	0.190296	0.182812	0.125794	0.127016	0.0673653	0.0662468		65.6	0.256069	0.231449	0.193679	0.186351	0.108796	0.103312		65.6	0.463746	0*	0.284949	0.279647	0.164405	0.156907	0.0860714	0.0949413	0.00235004	0.0113966	-0.0038968	0*	0.102348	0.0993563	0.0432273	0.0500342	0.00937572	0.0112071		65.6	0.584781	0*	0.374766	0.365301	0.203453	0.193488	0.120743	0.123189	0.0187148	0.0245012	-8.24e-05	0*
65.8	0.189881	0.182758	0.125082	0.126978	0.0673063	0.0662271		65.8	0.256108	0.231379	0.193592	0.186295	0.108764	0.103281		65.8	0.464089	0*	0.284947	0.280301	0.164889	0.157326	0.0870573	0.0952057	0.00300946	0.0114306	-0.0032149	0*	0.102472	0.0996377	0.0427596	0.0501808	0.00889315	0.0112407		65.8	0.58557	0*	0.375778	0.366076	0.204044	0.193976	0.120796	0.123518	0.0184532	0.0245726	-6.522e-05	0*
66	0.189472	0.182704	0.125205	0.126941	0.0673188	0.0662075		66	0.255833	0.231309	0.193266	0.186239	0.109243	0.10325		66	0.464808	0*	0.285785	0.280955	0.165842	0.157744	0.0872178	0.0954699	0.00314606	0.0114645	-0.0037633	0*	0.102427	0.0999189	0.042546	0.0503272	0.00915923	0.0112744		66	0.587126	0*	0.376797	0.36685	0.204958	0.194465	0.12124	0.123847	0.0188428	0.0246441	0.00023765	0*
66.2	0.188713	0.182649	0.125673	0.126903	0.0673819	0.0661878		66.2	0.255731	0.231239	0.192849	0.186183	0.10932	0.103218		66.2	0.465846	0*	0.286415	0.281607	0.166041	0.158162	0.087381	0.095734	0.00288458	0.0114984	-0.0039287	0*	0.103011	0.1002	0.0429529	0.0504737	0.00985664	0.011308		66.2	0.587822	0*	0.376885	0.367622	0.20455	0.194952	0.121633	0.124176	0.0186634	0.0247155	0.00076033	0*
66.4	0.188624	0.182595	0.126106	0.126865	0.0674822	0.0661682		66.4	0.254933	0.231169	0.192885	0.186127	0.109413	0.103187		66.4	0.466383	0*	0.286784	0.282259	0.166358	0.15858	0.088061	0.0959979	0.00344043	0.0115324	-0.0033068	0*	0.102867	0.100481	0.0425126	0.0506201	0.00918021	0.0113416		66.4	0.588327	0*	0.377246	0.368393	0.204733	0.195439	0.122372	0.124504	0.0187151	0.0247869	0.00089503	0*
66.6	0.188673	0.182541	0.126118	0.126828	0.0674927	0.0661485		66.6	0.254417	0.2311	0.192766	0.18607	0.109317	0.103156		66.6	0.467816	0*	0.287354	0.282909	0.166719	0.158997	0.088826	0.0962617	0.00380094	0.0115663	-0.0031347	0*	0.103314	0.100762	0.0430546	0.0507665	0.00944027	0.0113753		66.6	0.589063	0*	0.377788	0.369162	0.205704	0.195926	0.122436	0.124832	0.0183949	0.0248583	0.0007783	0*
66.8	0.188232	0.182487	0.126544	0.12679	0.0679466	0.0661289		66.8	0.253952	0.23103	0.192719	0.186014	0.109205	0.103125		66.8	0.468468	0*	0.287859	0.283558	0.167093	0.159414	0.0891238	0.0965254	0.00397291	0.0116002	-0.002662	0*	0.103626	0.101043	0.0436162	0.0509129	0.00955218	0.0114089		66.8	0.589812	0*	0.378143	0.369929	0.206267	0.196412	0.123522	0.12516	0.0188191	0.0249297	0.00136794	0*
67	0.188391	0.182432	0.126198	0.126752	0.0686262	0.0661092		67	0.25349	0.23096	0.192602	0.185958	0.108736	0.103094		67	0.469069	0*	0.288746	0.284207	0.167413	0.159831	0.0894475	0.0967889	0.00455591	0.0116341	-0.0025681	0*	0.103985	0.101323	0.0434379	0.0510592	0.00990396	0.0114425		67	0.590471	0*	0.378369	0.370695	0.206189	0.196897	0.123806	0.125488	0.0184311	0.025001	0.00110659	0*
67.2	0.188288	0.182378	0.125696	0.126715	0.0685639	0.0660896		67.2	0.253355	0.230891	0.192329	0.185902	0.10822	0.103063		67.2	0.470567	0*	0.290323	0.284854	0.168367	0.160247	0.0898677	0.0970523	0.00456319	0.011668	-0.0028566	0*	0.104069	0.101604	0.0437057	0.0512055	0.00966127	0.0114762		67.2	0.590407	0*	0.37825	0.371459	0.20571	0.197382	0.124948	0.125815	0.0190628	0.0250724	0.00110949	0*
67.4	0.188104	0.182324	0.126068	0.126677	0.0683137	0.06607		67.4	0.253075	0.230821	0.192612	0.185846	0.107754	0.103032		67.4	0.47176	0*	0.290967	0.285501	0.168919	0.160663	0.0902612	0.0973155	0.00466875	0.0117019	-0.0027236	0*	0.104628	0.101884	0.0440569	0.0513517	0.00995757	0.0115098		67.4	0.590814	0*	0.378399	0.372221	0.205546	0.197867	0.125224	0.126142	0.0189208	0.0251437	0.00067393	0*
67.6	0.188667	0.18227	0.12634	0.126639	0.0683338	0.0660503		67.6	0.253061	0.230752	0.192378	0.18579	0.10765	0.103001		67.6	0.472377	0*	0.29163	0.286146	0.169161	0.161079	0.0905102	0.0975786	0.00484419	0.0117358	-0.0027748	0*	0.104727	0.102165	0.0440124	0.0514979	0.0100454	0.0115434		67.6	0.591126	0*	0.378815	0.372982	0.206152	0.19835	0.125721	0.126469	0.0194745	0.0252149	0.00062296	0*
67.8	0.188134	0.182216	0.126003	0.126602	0.0675422	0.0660307		67.8	0.253483	0.230682	0.192499	0.185734	0.108063	0.10297		67.8	0.472853	0*	0.292103	0.28679	0.168928	0.161494	0.090315	0.0978415	0.00491717	0.0117697	-0.0029699	0*	0.104856	0.102445	0.0435962	0.0516441	0.00977338	0.011577		67.8	0.591709	0*	0.379753	0.373742	0.206954	0.198834	0.126057	0.126795	0.0195805	0.0252862	0.00052425	0*
68	0.187998	0.182162	0.125753	0.126564	0.0673319	0.0660111		68	0.252889	0.230612	0.192679	0.185678	0.107753	0.102939		68	0.473351	0*	0.292996	0.287434	0.169072	0.161909	0.0904566	0.0981043	0.00527483	0.0118036	-0.0029372	0*	0.104711	0.102725	0.0439647	0.0517903	0.0094712	0.0116107		68	0.592431	0*	0.380245	0.3745	0.207626	0.199316	0.126847	0.127121	0.0195199	0.0253575	0.00072039	0*
68.2	0.18789	0.182108	0.125642	0.126527	0.0669818	0.0659915		68.2	0.25253	0.230543	0.192332	0.185622	0.10747	0.102908		68.2	0.474301	0*	0.293693	0.288076	0.169714	0.162324	0.090186	0.098367	0.00500784	0.0118374	-0.0031532	0*	0.105207	0.103005	0.0445739	0.0519364	0.0101271	0.0116443		68.2	0.593115	0*	0.380737	0.375256	0.208196	0.199799	0.127457	0.127448	0.0190436	0.0254287	0.00061396	0*
68.4	0.187677	0.182054	0.125488	0.126489	0.066466	0.0659719		68.4	0.252534	0.230473	0.191819	0.185566	0.107293	0.102877		68.4	0.474322	0*	0.294071	0.288717	0.169361	0.162738	0.090136	0.0986295	0.0042111	0.0118713	-0.0033246	0*	0.106087	0.103284	0.0449581	0.0520824	0.0105564	0.0116779		68.4	0.593812	0*	0.381433	0.37601	0.208434	0.20028	0.127782	0.127773	0.0187499	0.0254999	0.00045721	0*
68.6	0.18853	0.182	0.126028	0.126451	0.0667406	0.0659523		68.6	0.251876	0.230404	0.191644	0.18551	0.107134	0.102846		68.6	0.474937	0*	0.295024	0.289358	0.169441	0.163153	0.0901781	0.0988918	0.00432276	0.0119052	-0.0032411	0*	0.106569	0.103564	0.0457624	0.0522285	0.0105483	0.0117115		68.6	0.594694	0*	0.3826	0.376764	0.209094	0.200762	0.128506	0.128099	0.0190678	0.0255711	0.00044228	0*
68.8	0.188988	0.181945	0.126359	0.126414	0.0669213	0.0659327		68.8	0.252559	0.230334	0.191856	0.185454	0.107762	0.102815		68.8	0.475309	0*	0.29579	0.289997	0.170068	0.163566	0.0897706	0.0991541	0.00348983	0.011939	-0.0041471	0*	0.106815	0.103844	0.0459966	0.0523745	0.0105378	0.0117451		68.8	0.595753	0*	0.383455	0.377515	0.209657	0.201242	0.128671	0.128424	0.0193152	0.0256423	0.00035607	0*
69	0.189417	0.181891	0.12615	0.126376	0.0670794	0.0659132		69	0.252292	0.230265	0.191415	0.185398	0.107446	0.102784		69	0.476	0*	0.296816	0.290636	0.170684	0.16398	0.090234	0.0994162	0.00339326	0.0119729	-0.0043763	0*	0.106714	0.104123	0.0458328	0.0525204	0.0100328	0.0117787		69	0.596803	0*	0.384254	0.378265	0.210413	0.201722	0.128681	0.128749	0.0195162	0.0257135	0.00021867	0*
69.2	0.189474	0.181837	0.126103	0.126339	0.0665335	0.0658936		69.2	0.251509	0.230195	0.191155	0.185342	0.107661	0.102753		69.2	0.476134	0*	0.297536	0.291273	0.170648	0.164393	0.0905922	0.0996781	0.00311347	0.0120068	-0.0042593	0*	0.107104	0.104402	0.0462324	0.0526664	0.0101662	0.0118123		69.2	0.597605	0*	0.3856	0.379013	0.211413	0.202202	0.129185	0.129074	0.0195232	0.0257846	0.00038274	0*
69.4	0.189733	0.181783	0.126331	0.126301	0.0665676	0.065874		69.4	0.251078	0.230126	0.190334	0.185286	0.107285	0.102722		69.4	0.476394	0*	0.297876	0.29191	0.170349	0.164805	0.0907253	0.0999399	0.00315891	0.0120406	-0.0045788	0*	0.107717	0.104681	0.046484	0.0528122	0.00998131	0.0118459		69.4	0.597861	0*	0.38637	0.37976	0.211965	0.202681	0.129564	0.129398	0.0202475	0.0258557	0.00094698	0*
69.6	0.190183	0.181729	0.126547	0.126264	0.0669668	0.0658545		69.6	0.250719	0.230057	0.189799	0.185231	0.106938	0.102691		69.6	0.477176	0*	0.2986	0.292545	0.170755	0.165218	0.0907913	0.100202	0.00337899	0.0120745	-0.0044613	0*	0.107798	0.10496	0.0467962	0.0529581	0.0100947	0.0118795		69.6	0.598677	0*	0.387832	0.380506	0.212558	0.203159	0.129979	0.129722	0.0208998	0.0259268	0.00152907	0*
69.8	0.189943	0.181675	0.126064	0.126226	0.0668924	0.0658349		69.8	0.250515	0.229987	0.189377	0.185175	0.106848	0.10266		69.8	0.477568	0*	0.29906	0.29318	0.171035	0.16563	0.0912348	0.100463	0.00360808	0.0121083	-0.0039394	0*	0.108004	0.105239	0.0468415	0.0531039	0.00987054	0.011913		69.8	0.59938	0*	0.388526	0.381249	0.213396	0.203637	0.130037	0.130046	0.0204648	0.0259979	0.00163728	0*
70	0.189643	0.181622	0.126491	0.126189	0.0670375	0.0658153		70	0.250098	0.229918	0.188706	0.185119	0.106503	0.102629		70	0.478433	0*	0.299575	0.293813	0.171605	0.166042	0.0912538	0.100724	0.00320315	0.0121421	-0.0045562	0*	0.108256	0.105518	0.0469882	0.0532497	0.00974579	0.0119466		70	0.600164	0*	0.388834	0.381991	0.213754	0.204115	0.129901	0.13037	0.0206116	0.026069	0.00142458	0*
70.2	0.189668	0.181568	0.126766	0.126151	0.0669664	0.0657958		70.2	0.249764	0.229849	0.188122	0.185063	0.106041	0.102598		70.2	0.479156	0*	0.299617	0.294446	0.171705	0.166453	0.0915289	0.100986	0.00329092	0.0121759	-0.0039345	0*	0.108346	0.105797	0.0471352	0.0533955	0.00910378	0.0119802		70.2	0.600551	0*	0.389127	0.382732	0.213794	0.204592	0.130074	0.130694	0.020198	0.02614	0.00127186	0*
70.4	0.189409	0.181514	0.126605	0.126114	0.0668383	0.0657763		70.4	0.249212	0.229779	0.188229	0.185007	0.105787	0.102567		70.4	0.48	0*	0.300124	0.295077	0.172625	0.166864	0.0920051	0.101247	0.00442746	0.0122098	-0.0036144	0*	0.108962	0.106075	0.0471553	0.0535412	0.00882953	0.0120138		70.4	0.601115	0*	0.390099	0.383471	0.214646	0.205068	0.129948	0.131017	0.0196693	0.026211	0.00054523	0*
70.6	0.18908	0.18146	0.126225	0.126076	0.0671714	0.0657567		70.6	0.248568	0.22971	0.18772	0.184952	0.105177	0.102536		70.6	0.480874	0*	0.300715	0.295708	0.173396	0.167275	0.0923736	0.101508	0.00436185	0.0122436	-0.0040229	0*	0.109494	0.106354	0.0475659	0.0536869	0.00923949	0.0120474		70.6	0.602171	0*	0.391161	0.384209	0.215408	0.205544	0.129612	0.13134	0.0192183	0.0262821	0.00016193	0*
70.8	0.188879	0.181406	0.125824	0.126039	0.0675898	0.0657372		70.8	0.248235	0.229641	0.187716	0.184896	0.104913	0.102505		70.8	0.481621	0*	0.301769	0.296338	0.174833	0.167686	0.092659	0.101769	0.00498842	0.0122774	-0.0042539	0*	0.110099	0.106632	0.0481048	0.0538325	0.00933284	0.0120809		70.8	0.602711	0*	0.391358	0.384945	0.215558	0.206019	0.12986	0.131662	0.0190063	0.026353	-4.427e-05	0*
71	0.188976	0.181352	0.125627	0.126002	0.067965	0.0657177		71	0.247645	0.229572	0.18744	0.18484	0.104332	0.102474		71	0.483118	0*	0.303449	0.296966	0.176259	0.168096	0.0928406	0.102029	0.00507941	0.0123112	-0.0045043	0*	0.11093	0.10691	0.0480947	0.0539781	0.00946909	0.0121145		71	0.60297	0*	0.391681	0.385679	0.215408	0.206494	0.130306	0.131985	0.019029	0.026424	-0.0010378	0*
71.2	0.188404	0.181298	0.125226	0.125964	0.0677718	0.0656982		71.2	0.247465	0.229502	0.187819	0.184784	0.104605	0.102443		71.2	0.48481	0*	0.304198	0.297594	0.176881	0.168506	0.0930084	0.10229	0.00537088	0.012345	-0.0042124	0*	0.111692	0.107188	0.0483773	0.0541237	0.00906728	0.0121481		71.2	0.603487	0*	0.392144	0.386412	0.215884	0.206968	0.130906	0.132307	0.019119	0.026495	-0.0010664	0*
71.4	0.188128	0.181244	0.125409	0.125927	0.0676658	0.0656787		71.4	0.24739	0.229433	0.188096	0.184729	0.104514	0.102412		71.4	0.485464	0*	0.304632	0.298221	0.177404	0.168915	0.0932786	0.10255	0.00555289	0.0123788	-0.003753	0*	0.112001	0.107466	0.0485593	0.0542692	0.00941126	0.0121816		71.4	0.604014	0*	0.39244	0.387144	0.21659	0.207442	0.131016	0.132629	0.0187455	0.0265659	-0.0016413	0*
71.6	0.187929	0.18119	0.125027	0.125889	0.0676655	0.0656591		71.6	0.247593	0.229364	0.187984	0.184673	0.104448	0.102381		71.6	0.486576	0*	0.305585	0.298846	0.178462	0.169324	0.0936722	0.10281	0.00523704	0.0124126	-0.0036463	0*	0.112552	0.107744	0.0491768	0.0544147	0.00974148	0.0122152		71.6	0.604678	0*	0.392913	0.387874	0.216968	0.207915	0.131162	0.132951	0.0191273	0.0266368	-0.0015629	0*
71.8	0.187075	0.181137	0.125047	0.125852	0.0670884	0.0656396		71.8	0.247806	0.229295	0.188379	0.184617	0.104999	0.102351		71.8	0.487853	0*	0.306365	0.299471	0.179029	0.169733	0.0935674	0.10307	0.00490946	0.0124464	-0.0033733	0*	0.113888	0.108021	0.0496807	0.0545602	0.010458	0.0122487		71.8	0.60563	0*	0.393944	0.388602	0.21753	0.208388	0.132264	0.133272	0.0194947	0.0267077	-0.0013084	0*
72	0.186818	0.181083	0.124718	0.125815	0.066917	0.0656202		72	0.246965	0.229226	0.188666	0.184561	0.104546	0.10232		72	0.489107	0*	0.307	0.300095	0.179622	0.170142	0.0938429	0.10333	0.0049154	0.0124802	-0.0033684	0*	0.114127	0.108299	0.0499431	0.0547056	0.0105444	0.0122823		72	0.606793	0*	0.39465	0.389329	0.218166	0.20886	0.132952	0.133593	0.0188886	0.0267786	-0.001897	0*
72.2	0.186583	0.181029	0.124321	0.125777	0.0669492	0.0656007		72.2	0.246578	0.229157	0.188683	0.184506	0.104598	0.102289		72.2	0.489893	0*	0.307253	0.300718	0.179904	0.17055	0.0941506	0.10359	0.00419467	0.012514	-0.0032205	0*	0.114952	0.108576	0.0504175	0.054851	0.0111863	0.0123158		72.2	0.607417	0*	0.39521	0.390054	0.218472	0.209332	0.133373	0.133914	0.0191172	0.0268494	-0.0022822	0*
72.4	0.18606	0.180975	0.124076	0.12574	0.0668457	0.0655812		72.4	0.246381	0.229087	0.188725	0.18445	0.104728	0.102258		72.4	0.490553	0*	0.307633	0.30134	0.17979	0.170958	0.0946256	0.10385	0.0039996	0.0125478	-0.0030154	0*	0.115433	0.108854	0.0504633	0.0549964	0.011699	0.0123494		72.4	0.608777	0*	0.396293	0.390778	0.219344	0.209803	0.13393	0.134235	0.0192372	0.0269203	-0.0022914	0*
72.6	0.18614	0.180922	0.12409	0.125703	0.067263	0.0655617		72.6	0.246022	0.229018	0.189095	0.184395	0.105215	0.102227		72.6	0.491464	0*	0.307727	0.301961	0.180054	0.171365	0.0952432	0.104109	0.00402453	0.0125815	-0.0029623	0*	0.115814	0.109131	0.0508101	0.0551417	0.012124	0.0123829		72.6	0.609958	0*	0.39729	0.3915	0.220215	0.210274	0.133688	0.134555	0.0199068	0.0269911	-0.0023173	0*
72.8	0.185912	0.180868	0.123366	0.125665	0.0674618	0.0655422		72.8	0.246812	0.228949	0.189692	0.184339	0.105804	0.102196		72.8	0.492377	0*	0.307945	0.302581	0.180676	0.171772	0.0954975	0.104369	0.00325917	0.0126153	-0.0036003	0*	0.116632	0.109408	0.0508502	0.055287	0.0128831	0.0124165		72.8	0.61107	0*	0.398172	0.392221	0.220532	0.210744	0.134069	0.134876	0.0202149	0.0270619	-0.0022028	0*
73	0.18548	0.180814	0.123123	0.125628	0.0672154	0.0655228		73	0.246379	0.22888	0.189926	0.184283	0.106179	0.102166		73	0.493068	0*	0.30823	0.3032	0.180487	0.172179	0.0961504	0.104628	0.00364829	0.0126491	-0.0033469	0*	0.116633	0.109685	0.0506723	0.0554323	0.0132287	0.01245		73	0.611759	0*	0.398975	0.392941	0.221114	0.211213	0.134752	0.135195	0.0206406	0.0271327	-0.0021923	0*
73.2	0.185798	0.18076	0.123221	0.125591	0.0670909	0.0655033		73.2	0.245581	0.228811	0.189295	0.184228	0.106774	0.102135		73.2	0.49368	0*	0.308472	0.303818	0.179866	0.172586	0.0964189	0.104887	0.00291343	0.0126828	-0.0034474	0*	0.116493	0.109962	0.0508933	0.0555775	0.0136565	0.0124835		73.2	0.612152	0*	0.399555	0.393658	0.221553	0.211682	0.135145	0.135515	0.0208222	0.0272034	-0.00223	0*
73.4	0.186076	0.180707	0.123442	0.125553	0.0675027	0.0654839		73.4	0.245404	0.228742	0.188781	0.184172	0.106757	0.102104		73.4	0.494522	0*	0.308403	0.304435	0.179838	0.172992	0.0966755	0.105146	0.002693	0.0127166	-0.0038484	0*	0.116959	0.110238	0.0508722	0.0557227	0.0136196	0.0125171		73.4	0.612482	0*	0.399623	0.394375	0.221712	0.212151	0.135333	0.135835	0.0209918	0.0272742	-0.0022139	0*
73.6	0.185593	0.180653	0.123425	0.125516	0.0673698	0.0654644		73.6	0.245416	0.228673	0.187983	0.184117	0.106566	0.102073		73.6	0.495217	0*	0.30868	0.305051	0.179898	0.173398	0.0969181	0.105405	0.00269277	0.0127503	-0.0037844	0*	0.116775	0.110515	0.0509558	0.0558678	0.0135849	0.0125506		73.6	0.613814	0*	0.400543	0.39509	0.222495	0.212619	0.13547	0.136154	0.0210828	0.0273449	-0.0018448	0*
73.8	0.18525	0.180599	0.123209	0.125479	0.0668238	0.065445		73.8	0.245311	0.228604	0.187189	0.184061	0.106791	0.102042		73.8	0.49581	0*	0.30845	0.305666	0.179778	0.173804	0.0978744	0.105664	0.00279461	0.0127841	-0.0037007	0*	0.116197	0.110791	0.0504834	0.0560129	0.0126675	0.0125841		73.8	0.61451	0*	0.40081	0.395803	0.223275	0.213086	0.135573	0.136473	0.0210461	0.0274156	-0.0018656	0*
74	0.185413	0.180546	0.123416	0.125441	0.0669992	0.0654255		74	0.244654	0.228535	0.186101	0.184006	0.106169	0.102012		74	0.496287	0*	0.309006	0.306281	0.179989	0.174209	0.0982239	0.105922	0.00306959	0.0128178	-0.0037535	0*	0.115518	0.111068	0.0495409	0.056158	0.0117979	0.0126176		74	0.615159	0*	0.401358	0.396515	0.223553	0.213553	0.135932	0.136791	0.0211198	0.0274863	-0.0018913	0*
74.2	0.185395	0.180492	0.123328	0.125404	0.0665749	0.0654061		74.2	0.244406	0.228466	0.185746	0.18395	0.105901	0.101981		74.2	0.496521	0*	0.309604	0.306894	0.180325	0.174614	0.0986556	0.106181	0.00343533	0.0128515	-0.0039796	0*	0.115269	0.111344	0.0494436	0.0563031	0.0113557	0.0126512		74.2	0.615888	0*	0.401911	0.397225	0.224138	0.21402	0.136662	0.13711	0.0212993	0.0275569	-0.0012058	0*
74.4	0.18553	0.180439	0.12337	0.125367	0.0665485	0.0653867		74.4	0.243987	0.228398	0.18514	0.183895	0.105467	0.10195		74.4	0.496612	0*	0.309958	0.307506	0.1806	0.175019	0.0989144	0.106439	0.00386431	0.0128853	-0.0043804	0*	0.115264	0.11162	0.0490639	0.0564481	0.0110462	0.0126847		74.4	0.616925	0*	0.402705	0.397934	0.224716	0.214486	0.136499	0.137428	0.0209075	0.0276276	-0.0014184	0*
74.6	0.185924	0.180385	0.123711	0.12533	0.0671575	0.0653673		74.6	0.243439	0.228329	0.184502	0.183839	0.10514	0.101919		74.6	0.497223	0*	0.311043	0.308118	0.181028	0.175423	0.0989588	0.106697	0.00404793	0.012919	-0.0045877	0*	0.115653	0.111896	0.0493292	0.056593	0.0111501	0.0127182		74.6	0.617672	0*	0.403128	0.398642	0.225278	0.214951	0.136887	0.137746	0.0209724	0.0276982	-0.0010511	0*
74.8	0.186225	0.180331	0.123549	0.125292	0.0669609	0.0653478		74.8	0.24285	0.22826	0.184085	0.183784	0.104872	0.101889		74.8	0.497955	0*	0.31221	0.308728	0.181654	0.175827	0.0997994	0.106955	0.00472492	0.0129527	-0.0039692	0*	0.115958	0.112172	0.0496232	0.056738	0.0103905	0.0127517		74.8	0.618215	0*	0.403267	0.399348	0.225576	0.215416	0.137188	0.138063	0.0210135	0.0277688	-0.0006184	0*
75	0.185848	0.180278	0.123518	0.125255	0.0668977	0.0653284		75	0.242493	0.228191	0.183383	0.183728	0.1039	0.101858		75	0.498551	0*	0.313074	0.309338	0.181877	0.176231	0.0998108	0.107213	0.00471289	0.0129864	-0.0034774	0*	0.115452	0.112447	0.0491422	0.0568829	0.00966356	0.0127852		75	0.618624	0*	0.403612	0.400052	0.226045	0.21588	0.137198	0.138381	0.0208603	0.0278394	-0.0012124	0*
75.2	0.185892	0.180224	0.122957	0.125218	0.0664808	0.065309		75.2	0.242548	0.228122	0.183064	0.183673	0.10354	0.101827		75.2	0.499107	0*	0.314013	0.309947	0.182017	0.176634	0.100266	0.107471	0.00499643	0.0130201	-0.0031635	0*	0.115223	0.112723	0.0490545	0.0570277	0.00901781	0.0128187		75.2	0.619464	0*	0.404108	0.400755	0.226473	0.216344	0.137307	0.138698	0.0203597	0.02791	-0.0012123	0*
75.4	0.185898	0.180171	0.122965	0.125181	0.0662203	0.0652896		75.4	0.242489	0.228053	0.182804	0.183618	0.102941	0.101796		75.4	0.499478	0*	0.315272	0.310554	0.183199	0.177037	0.100533	0.107728	0.00487077	0.0130538	-0.0027029	0*	0.115394	0.112999	0.0492019	0.0571726	0.00917277	0.0128522		75.4	0.619849	0*	0.404427	0.401457	0.226664	0.216807	0.137642	0.139015	0.0203782	0.0279805	-0.0011941	0*
75.6	0.185551	0.180117	0.12308	0.125144	0.0658767	0.0652703		75.6	0.242135	0.227985	0.182772	0.183562	0.102918	0.101766		75.6	0.500356	0*	0.315775	0.311161	0.183625	0.17744	0.100661	0.107986	0.00505525	0.0130875	-0.0025748	0*	0.115993	0.113274	0.0493886	0.0573174	0.00876481	0.0128857		75.6	0.620297	0*	0.405037	0.402157	0.227008	0.21727	0.13793	0.139332	0.020556	0.0280511	-0.0010972	0*
75.8	0.185362	0.180064	0.123195	0.125107	0.0657993	0.0652509		75.8	0.241446	0.227916	0.182524	0.183507	0.102709	0.101735		75.8	0.500855	0*	0.316693	0.311767	0.18398	0.177842	0.100629	0.108243	0.00527152	0.0131212	-0.0021857	0*	0.116532	0.113549	0.0493241	0.0574621	0.00881119	0.0129192		75.8	0.62105	0*	0.406158	0.402856	0.22763	0.217733	0.138428	0.139648	0.0202793	0.0281216	-0.0011407	0*
76	0.185282	0.18001	0.122872	0.125069	0.066005	0.0652315		76	0.240395	0.227847	0.182015	0.183452	0.101793	0.101704		76	0.500964	0*	0.317334	0.312372	0.184512	0.178244	0.100997	0.1085	0.00549749	0.0131549	-0.002175	0*	0.11655	0.113824	0.0497482	0.0576069	0.00901971	0.0129527		76	0.621824	0*	0.406936	0.403553	0.22799	0.218194	0.138431	0.139964	0.0199187	0.0281921	-0.0011804	0*
76.2	0.184887	0.179957	0.122928	0.125032	0.0661899	0.0652121		76.2	0.240313	0.227778	0.182258	0.183396	0.101812	0.101674		76.2	0.501415	0*	0.318128	0.312976	0.18516	0.178646	0.101119	0.108757	0.00528779	0.0131886	-0.0019632	0*	0.116865	0.114099	0.0500559	0.0577515	0.00969668	0.0129862		76.2	0.622792	0*	0.407525	0.404249	0.228601	0.218656	0.138629	0.14028	0.0199917	0.0282626	-0.000935	0*
76.4	0.185055	0.179903	0.122928	0.124995	0.0665272	0.0651927		76.4	0.240347	0.22771	0.182301	0.183341	0.10158	0.101643		76.4	0.502041	0*	0.318925	0.313579	0.186037	0.179047	0.101477	0.109014	0.0053267	0.0132223	-0.0019078	0*	0.117434	0.114374	0.0503202	0.0578962	0.010454	0.0130197		76.4	0.623804	0*	0.408282	0.404943	0.229648	0.219116	0.139085	0.140596	0.0200869	0.028333	-0.0005305	0*
76.6	0.185175	0.17985	0.123077	0.124958	0.0668972	0.0651734		76.6	0.239831	0.227641	0.182236	0.183286	0.101699	0.101612		76.6	0.50268	0*	0.319485	0.314181	0.186564	0.179449	0.101942	0.109271	0.0053371	0.013256	-0.0017542	0*	0.11825	0.114649	0.0511146	0.0580408	0.0111166	0.0130531		76.6	0.624151	0*	0.408908	0.405636	0.229788	0.219577	0.13879	0.140911	0.0206174	0.0284035	-0.0006722	0*
76.8	0.185217	0.179797	0.12322	0.124921	0.0673723	0.065154		76.8	0.240235	0.227573	0.182641	0.18323	0.10167	0.101582		76.8	0.503632	0*	0.320372	0.314782	0.187344	0.179849	0.102028	0.109527	0.00478307	0.0132896	-0.002367	0*	0.118819	0.114923	0.0513712	0.0581854	0.0118053	0.0130866		76.8	0.625146	0*	0.409211	0.406327	0.230081	0.220036	0.139333	0.141226	0.0208446	0.0284739	-0.0005759	0*
77	0.185048	0.179743	0.124307	0.124884	0.0678553	0.0651347		77	0.239839	0.227504	0.182782	0.183175	0.102366	0.101551		77	0.504079	0*	0.32061	0.315382	0.187389	0.18025	0.102257	0.109784	0.00508364	0.0133233	-0.002262	0*	0.118702	0.115198	0.0514506	0.05833	0.0120372	0.0131201		77	0.62583	0*	0.409701	0.407017	0.230558	0.220496	0.139762	0.141541	0.0206207	0.0285443	-0.0009659	0*
77.2	0.185683	0.17969	0.124833	0.124847	0.0682114	0.0651153		77.2	0.239202	0.227435	0.182305	0.18312	0.102392	0.101521		77.2	0.50481	0*	0.320872	0.315981	0.187431	0.18065	0.102276	0.11004	0.00485578	0.0133569	-0.0024651	0*	0.119573	0.115472	0.0516085	0.0584745	0.0125163	0.0131536		77.2	0.62612	0*	0.409928	0.407706	0.230757	0.220954	0.14003	0.141856	0.0205535	0.0286147	-0.0009942	0*
77.4	0.18522	0.179636	0.124936	0.12481	0.0680753	0.065096		77.4	0.239111	0.227367	0.182418	0.183065	0.102272	0.10149		77.4	0.505332	0*	0.32099	0.31658	0.18774	0.18105	0.10269	0.110296	0.00518422	0.0133906	-0.0025651	0*	0.12021	0.115746	0.0522502	0.058619	0.0128531	0.013187		77.4	0.626839	0*	0.410801	0.408393	0.231421	0.221413	0.140239	0.142171	0.0209596	0.028685	-0.0012188	0*
77.6	0.185214	0.179583	0.124998	0.124773	0.0682848	0.0650767		77.6	0.238971	0.227298	0.181942	0.18301	0.102451	0.101459		77.6	0.50587	0*	0.321394	0.317177	0.187998	0.181449	0.103156	0.110552	0.00537633	0.0134243	-0.0023388	0*	0.120509	0.116021	0.0525053	0.0587634	0.0128923	0.0132205		77.6	0.627512	0*	0.411593	0.409078	0.232265	0.22187	0.140652	0.142485	0.0213465	0.0287554	-0.000909	0*
77.8	0.185715	0.17953	0.124537	0.124735	0.0682325	0.0650573		77.8	0.238477	0.22723	0.181799	0.182954	0.102783	0.101429		77.8	0.506532	0*	0.32155	0.317774	0.188397	0.181849	0.103833	0.110808	0.00559961	0.0134579	-0.0025011	0*	0.120293	0.116295	0.0522312	0.0589078	0.0124467	0.013254		77.8	0.627642	0*	0.411914	0.409763	0.232569	0.222328	0.141279	0.142799	0.0215988	0.0288257	-0.0008387	0*
78	0.185538	0.179476	0.124666	0.124698	0.0685088	0.065038		78	0.237767	0.227161	0.181146	0.182899	0.102347	0.101398		78	0.506566	0*	0.321671	0.318369	0.188561	0.182248	0.103781	0.111064	0.00591471	0.0134915	-0.0026341	0*	0.120415	0.116568	0.0522223	0.0590522	0.0122609	0.0132874		78	0.628416	0*	0.412813	0.410446	0.233428	0.222784	0.14192	0.143112	0.0215531	0.028896	-0.0005613	0*
78.2	0.18571	0.179423	0.124713	0.124661	0.0682497	0.0650187		78.2	0.237643	0.227093	0.180964	0.182844	0.102527	0.101368		78.2	0.507831	0*	0.321759	0.318964	0.189026	0.182646	0.103959	0.11132	0.00594984	0.0135252	-0.0028509	0*	0.120619	0.116842	0.0528236	0.0591966	0.0122315	0.0133209		78.2	0.629079	0*	0.413507	0.411127	0.234032	0.22324	0.142215	0.143426	0.0212957	0.0289663	-0.0003491	0*
78.4	0.185537	0.17937	0.124871	0.124624	0.0680846	0.0649994		78.4	0.237815	0.227024	0.181192	0.182789	0.102927	0.101337		78.4	0.508353	0*	0.321738	0.319558	0.188829	0.183044	0.104076	0.111575	0.00605481	0.0135588	-0.0027129	0*	0.120623	0.117116	0.0526894	0.0593409	0.0118522	0.0133543		78.4	0.630199	0*	0.414142	0.411807	0.234654	0.223696	0.142255	0.143739	0.0210485	0.0290366	-0.0008158	0*
78.6	0.185171	0.179317	0.124832	0.124587	0.0682124	0.0649801		78.6	0.237911	0.226956	0.181672	0.182734	0.102977	0.101306		78.6	0.509525	0*	0.322428	0.320151	0.189476	0.183442	0.104384	0.11183	0.00631767	0.0135924	-0.0026577	0*	0.121392	0.117389	0.0531225	0.0594851	0.012044	0.0133878		78.6	0.630408	0*	0.414601	0.412486	0.235029	0.224151	0.142427	0.144052	0.0209172	0.0291068	-0.0007594	0*
78.8	0.184667	0.179263	0.124096	0.12455	0.0675049	0.0649608		78.8	0.238023	0.226887	0.181808	0.182679	0.102792	0.101276		78.8	0.510554	0*	0.323291	0.320743	0.19007	0.18384	0.105415	0.112086	0.00667972	0.0136261	-0.0022475	0*	0.121423	0.117663	0.0527091	0.0596294	0.0112473	0.0134212		78.8	0.631019	0*	0.414945	0.413163	0.235151	0.224606	0.14227	0.144365	0.0209139	0.0291771	-0.0011093	0*
79	0.184046	0.17921	0.123707	0.124513	0.0669472	0.0649415		79	0.237651	0.226819	0.181453	0.182624	0.102247	0.101245		79	0.510951	0*	0.323465	0.321334	0.190498	0.184237	0.105341	0.112341	0.00626501	0.0136597	-0.00244	0*	0.121587	0.117936	0.0527095	0.0597736	0.0113114	0.0134547		79	0.631961	0*	0.415921	0.413838	0.235803	0.22506	0.142204	0.144677	0.0207399	0.0292473	-0.0021183	0*
79.2	0.184436	0.179157	0.123604	0.124476	0.0665583	0.0649222		79.2	0.237699	0.22675	0.181802	0.182569	0.102905	0.101215		79.2	0.512065	0*	0.324459	0.321924	0.191377	0.184634	0.105272	0.112596	0.00605894	0.0136933	-0.002988	0*	0.122114	0.118209	0.0530916	0.0599177	0.0108519	0.0134881		79.2	0.632659	0*	0.416259	0.414513	0.236288	0.225514	0.14308	0.144989	0.0206531	0.0293175	-0.0018234	0*
79.4	0.184316	0.179104	0.123488	0.124439	0.0667643	0.0649029		79.4	0.237308	0.226682	0.182064	0.182514	0.103316	0.101184		79.4	0.512988	0*	0.3252	0.322513	0.192107	0.185031	0.105837	0.11285	0.00653119	0.0137269	-0.0028171	0*	0.122649	0.118482	0.053408	0.0600619	0.0111041	0.0135216		79.4	0.633046	0*	0.416942	0.415186	0.236928	0.225967	0.143748	0.145301	0.0209127	0.0293877	-0.0016398	0*
79.6	0.184085	0.17905	0.123595	0.124403	0.0665842	0.0648837		79.6	0.237101	0.226614	0.182131	0.182458	0.103072	0.101154		79.6	0.513688	0*	0.325531	0.323101	0.192434	0.185428	0.105791	0.113105	0.00656605	0.0137605	-0.003447	0*	0.122994	0.118755	0.0537322	0.060206	0.0108466	0.013555		79.6	0.63363	0*	0.418006	0.415857	0.23745	0.22642	0.143794	0.145613	0.0205339	0.0294578	-0.0020294	0*
79.8	0.18394	0.178997	0.123054	0.124366	0.0664785	0.0648644		79.8	0.236614	0.226545	0.181559	0.182403	0.102675	0.101123		79.8	0.514538	0*	0.326673	0.323689	0.193839	0.185824	0.106098	0.11336	0.0062908	0.0137941	-0.0033434	0*	0.122849	0.119028	0.0538427	0.06035	0.0110674	0.0135884		79.8	0.634661	0*	0.418635	0.416527	0.237393	0.226872	0.144826	0.145925	0.0206365	0.029528	-0.0015871	0*
80	0.183951	0.178944	0.123264	0.124329	0.0667373	0.0648451		80	0.236635	0.226477	0.181879	0.182348	0.10297	0.101093		80	0.515415	0*	0.32754	0.324275	0.19438	0.186219	0.106167	0.113614	0.005971	0.0138277	-0.0037445	0*	0.122635	0.119301	0.0542224	0.0604941	0.0110134	0.0136218		80	0.635123	0*	0.419322	0.417196	0.23767	0.227323	0.145346	0.146236	0.0209288	0.0295981	-0.0011801	0*
80.2	0.183951	0.178891	0.123682	0.124292	0.0669117	0.0648259		80.2	0.236921	0.226409	0.182151	0.182293	0.103013	0.101062		80.2	0.51635	0*	0.328426	0.324861	0.195305	0.186615	0.106205	0.113868	0.00564484	0.0138613	-0.0040957	0*	0.122522	0.119573	0.0541758	0.060638	0.011045	0.0136553		80.2	0.635742	0*	0.419943	0.417864	0.238279	0.227775	0.145869	0.146547	0.0208881	0.0296682	-0.001219	0*
80.4	0.184596	0.178838	0.124516	0.124255	0.067533	0.0648066		80.4	0.236275	0.22634	0.181321	0.182238	0.102708	0.101032		80.4	0.516853	0*	0.329008	0.325445	0.195763	0.18701	0.106145	0.114122	0.0056707	0.0138949	-0.0044704	0*	0.123027	0.119846	0.0545127	0.060782	0.0108771	0.0136887		80.4	0.636031	0*	0.420293	0.41853	0.238562	0.228225	0.146147	0.146858	0.021051	0.0297383	-0.0015953	0*
80.6	0.184077	0.178785	0.124852	0.124218	0.0675953	0.0647874		80.6	0.236063	0.226272	0.181289	0.182184	0.102862	0.101001		80.6	0.517777	0*	0.329712	0.326029	0.196229	0.187405	0.106765	0.114376	0.0064329	0.0139285	-0.004334	0*	0.123345	0.120118	0.0550195	0.0609259	0.0109107	0.0137221		80.6	0.636965	0*	0.420809	0.419194	0.238481	0.228675	0.146346	0.147168	0.0215671	0.0298083	-0.0016423	0*
80.8	0.183908	0.178732	0.124816	0.124181	0.0677589	0.0647681		80.8	0.236572	0.226204	0.181403	0.182129	0.102944	0.100971		80.8	0.517977	0*	0.330132	0.326612	0.196785	0.187799	0.106981	0.11463	0.00654124	0.013962	-0.0043639	0*	0.123253	0.12039	0.0550711	0.0610698	0.0106622	0.0137555		80.8	0.637718	0*	0.42112	0.419857	0.238712	0.229125	0.147501	0.147478	0.0220999	0.0298784	-0.0013648	0*
81	0.183871	0.178679	0.124775	0.124144	0.0678595	0.0647489		81	0.236229	0.226136	0.181185	0.182074	0.103433	0.10094		81	0.518423	0*	0.330707	0.327194	0.196721	0.188193	0.107316	0.114884	0.0068774	0.0139956	-0.0037578	0*	0.123734	0.120662	0.0554716	0.0612137	0.0110898	0.0137889		81	0.638527	0*	0.422538	0.420519	0.239236	0.229574	0.147863	0.147788	0.0219719	0.0299484	-0.0016807	0*
81.2	0.184192	0.178626	0.124025	0.124107	0.0672941	0.0647297		81.2	0.236338	0.226068	0.181197	0.182019	0.103114	0.10091		81.2	0.518879	0*	0.331021	0.327775	0.197039	0.188587	0.107367	0.115137	0.00746589	0.0140292	-0.0039253	0*	0.124321	0.120934	0.0558269	0.0613575	0.0114455	0.0138223		81.2	0.639079	0*	0.42319	0.42118	0.239278	0.230023	0.148164	0.148098	0.0225093	0.0300184	-0.0015522	0*
81.4	0.183549	0.178572	0.123492	0.12407	0.0669455	0.0647105		81.4	0.236315	0.225999	0.181019	0.181964	0.103143	0.10088		81.4	0.519175	0*	0.33165	0.328355	0.197328	0.188981	0.108025	0.115391	0.00798353	0.0140627	-0.0036284	0*	0.124448	0.121206	0.0565155	0.0615013	0.0115948	0.0138558		81.4	0.639655	0*	0.423964	0.421839	0.23965	0.230471	0.148355	0.148408	0.0226559	0.0300884	-0.0013517	0*
81.6	0.183992	0.178519	0.123309	0.124034	0.0672119	0.0646912		81.6	0.235972	0.225931	0.180597	0.181909	0.10291	0.100849		81.6	0.519968	0*	0.332227	0.328935	0.197898	0.189374	0.108115	0.115644	0.00873508	0.0140963	-0.0030073	0*	0.125254	0.121478	0.0567473	0.061645	0.0115037	0.0138891		81.6	0.639756	0*	0.424479	0.422496	0.240121	0.230919	0.14878	0.148717	0.0228181	0.0301584	-0.0009793	0*
81.8	0.183634	0.178466	0.122673	0.123997	0.0667922	0.064672		81.8	0.235663	0.225863	0.18073	0.181854	0.102658	0.100819		81.8	0.52014	0*	0.332504	0.329513	0.198615	0.189767	0.108372	0.115897	0.00853898	0.0141298	-0.0030747	0*	0.125152	0.121749	0.056615	0.0617887	0.011292	0.0139226		81.8	0.640358	0*	0.425478	0.423153	0.240628	0.231366	0.149316	0.149026	0.0229052	0.0302283	-0.0006859	0*
82	0.183183	0.178413	0.122264	0.12396	0.0663587	0.0646528		82	0.236153	0.225795	0.180674	0.181799	0.102786	0.100788		82	0.52088	0*	0.332977	0.33009	0.198713	0.19016	0.108354	0.11615	0.00858059	0.0141634	-0.0030252	0*	0.125368	0.122021	0.0562892	0.0619324	0.0106442	0.0139559		82	0.641376	0*	0.426446	0.423808	0.241583	0.231813	0.14954	0.149335	0.0228964	0.0302983	-0.0003771	0*
82.2	0.183229	0.17836	0.122075	0.123923	0.0659926	0.0646336		82.2	0.236611	0.225727	0.181283	0.181745	0.102902	0.100758		82.2	0.522185	0*	0.333735	0.330667	0.199286	0.190552	0.108497	0.116403	0.00821156	0.0141969	-0.0026609	0*	0.125491	0.122292	0.0564538	0.062076	0.0108167	0.0139893		82.2	0.642096	0*	0.427348	0.424461	0.241963	0.232259	0.149528	0.149643	0.022693	0.0303682	-0.0001245	0*
82.4	0.182654	0.178307	0.121923	0.123886	0.0656638	0.0646144		82.4	0.236726	0.225659	0.181619	0.18169	0.102709	0.100728		82.4	0.521997	0*	0.334058	0.331243	0.199347	0.190944	0.108487	0.116656	0.00771098	0.0142305	-0.0026694	0*	0.126938	0.122563	0.0564237	0.0622196	0.0109393	0.0140227		82.4	0.642735	0*	0.427678	0.425114	0.242223	0.232704	0.149913	0.149952	0.0230282	0.0304381	0.00037003	0*
82.6	0.182563	0.178255	0.121984	0.123849	0.0656507	0.0645952		82.6	0.236322	0.225591	0.181639	0.181635	0.102537	0.100697		82.6	0.522817	0*	0.33529	0.331818	0.20018	0.191336	0.108995	0.116908	0.007719	0.014264	-0.0028452	0*	0.127371	0.122834	0.0563036	0.0623632	0.011059	0.0140561		82.6	0.643155	0*	0.4281	0.425764	0.242468	0.23315	0.150193	0.15026	0.0232082	0.0305079	0.00088567	0*
82.8	0.181968	0.178202	0.122127	0.123813	0.0652979	0.064576		82.8	0.235858	0.225523	0.181243	0.18158	0.102429	0.100667		82.8	0.523285	0*	0.336159	0.332392	0.200469	0.191727	0.109369	0.117161	0.00781255	0.0142975	-0.0022077	0*	0.128161	0.123105	0.0564407	0.0625067	0.011273	0.0140895		82.8	0.643951	0*	0.428296	0.426414	0.243093	0.233594	0.15039	0.150568	0.023615	0.0305778	0.00127567	0*
83	0.18209	0.178149	0.122754	0.123776	0.0653538	0.0645569		83	0.235127	0.225455	0.180575	0.181525	0.102061	0.100637		83	0.523613	0*	0.336581	0.332965	0.200931	0.192118	0.108946	0.117413	0.0069624	0.014331	-0.0023183	0*	0.12888	0.123376	0.0568951	0.0626503	0.0118168	0.0141229		83	0.644661	0*	0.428935	0.427062	0.24387	0.234038	0.150607	0.150875	0.023538	0.0306476	0.00129652	0*
83.2	0.181954	0.178096	0.12299	0.123739	0.0651386	0.0645377		83.2	0.234813	0.225387	0.180226	0.181471	0.101966	0.100606		83.2	0.524754	0*	0.33767	0.333537	0.201718	0.192509	0.109433	0.117665	0.00724296	0.0143646	-0.0024127	0*	0.129334	0.123647	0.0565391	0.0627937	0.0118654	0.0141563		83.2	0.644654	0*	0.428659	0.427709	0.244494	0.234482	0.150869	0.151182	0.0232298	0.0307175	0.00134115	0*
83.4	0.181552	0.178043	0.122854	0.123702	0.0653312	0.0645185		83.4	0.234216	0.225319	0.180026	0.181416	0.101625	0.100576		83.4	0.52565	0*	0.337982	0.334108	0.201913	0.192899	0.109999	0.117917	0.00738365	0.0143981	-0.0023159	0*	0.129758	0.123918	0.056479	0.0629371	0.0122654	0.0141896		83.4	0.645374	0*	0.429377	0.428354	0.245101	0.234925	0.150813	0.15149	0.0231206	0.0307873	0.00108272	0*
83.6	0.180718	0.17799	0.122505	0.123666	0.0647263	0.0644994		83.6	0.23372	0.225251	0.179591	0.181361	0.101483	0.100545		83.6	0.525926	0*	0.338299	0.334678	0.20224	0.19329	0.110221	0.118169	0.00738102	0.0144316	-0.0023866	0*	0.12952	0.124188	0.0562115	0.0630805	0.0115245	0.014223		83.6	0.646155	0*	0.429929	0.428999	0.245835	0.235368	0.150699	0.151796	0.0228627	0.0308571	0.00111948	0*
83.8	0.180581	0.177937	0.12237	0.123629	0.064534	0.0644802		83.8	0.233276	0.225183	0.179817	0.181307	0.102116	0.100515		83.8	0.526523	0*	0.33862	0.335248	0.202051	0.193679	0.110271	0.118421	0.0069612	0.0144651	-0.0023852	0*	0.129153	0.124458	0.0557554	0.0632239	0.0110841	0.0142564		83.8	0.64678	0*	0.430013	0.429641	0.246447	0.23581	0.151761	0.152103	0.0233064	0.0309268	0.00149	0*
84	0.180732	0.177884	0.123135	0.123592	0.0650589	0.0644611		84	0.233005	0.225115	0.179661	0.181252	0.102343	0.100485		84	0.527078	0*	0.338803	0.335817	0.20186	0.194069	0.110756	0.118673	0.00703397	0.0144986	-0.0025339	0*	0.129125	0.124729	0.0559215	0.0633672	0.0104928	0.0142898		84	0.647269	0*	0.430786	0.430283	0.247117	0.236252	0.151925	0.152409	0.0235309	0.0309966	0.00089893	0*
84.2	0.180913	0.177831	0.123824	0.123556	0.0656089	0.0644419		84.2	0.232687	0.225047	0.179348	0.181197	0.102531	0.100455		84.2	0.527595	0*	0.339089	0.336384	0.20219	0.194458	0.110877	0.118924	0.00673065	0.0145321	-0.0024879	0*	0.129368	0.124999	0.055777	0.0635105	0.0102666	0.0143231		84.2	0.64788	0*	0.431249	0.430923	0.247293	0.236693	0.152229	0.152716	0.0232996	0.0310663	0.00014254	0*
84.4	0.181134	0.177779	0.12396	0.123519	0.0655908	0.0644228		84.4	0.232211	0.224979	0.178891	0.181143	0.102332	0.100424		84.4	0.527844	0*	0.339512	0.336951	0.202011	0.194847	0.111278	0.119175	0.00685424	0.0145656	-0.0023212	0*	0.129607	0.125269	0.0559912	0.0636538	0.0100822	0.0143565		84.4	0.649205	0*	0.43155	0.431562	0.247826	0.237134	0.152364	0.153022	0.0232297	0.031136	-0.0002864	0*
84.6	0.180815	0.177726	0.123663	0.123482	0.0655968	0.0644037		84.6	0.232755	0.224912	0.179195	0.181088	0.102545	0.100394		84.6	0.528521	0*	0.340182	0.337517	0.202112	0.195236	0.112429	0.119427	0.00751299	0.014599	-0.0018832	0*	0.129568	0.125539	0.0563462	0.063797	0.0102607	0.0143898		84.6	0.650238	0*	0.432398	0.432199	0.248276	0.237574	0.153019	0.153327	0.0238733	0.0312057	9.53e-05	0*
84.8	0.180339	0.177673	0.123045	0.123445	0.0655145	0.0643845		84.8	0.232811	0.224844	0.179082	0.181033	0.102575	0.100364		84.8	0.528906	0*	0.340729	0.338083	0.202349	0.195624	0.112573	0.119678	0.00738098	0.0146325	-0.001862	0*	0.12947	0.125809	0.0565609	0.0639402	0.0102124	0.0144232		84.8	0.650795	0*	0.43346	0.432835	0.248787	0.238014	0.15383	0.153633	0.0242212	0.0312754	-4.302e-05	0*
85	0.179794	0.17762	0.122167	0.123409	0.0650146	0.0643654		85	0.232428	0.224776	0.179554	0.180979	0.10254	0.100333		85	0.529872	0*	0.341278	0.338647	0.202781	0.196012	0.11247	0.119929	0.00736434	0.014666	-0.0025909	0*	0.129959	0.126078	0.0570728	0.0640834	0.010959	0.0144565		85	0.652078	0*	0.434728	0.43347	0.249706	0.238453	0.153556	0.153938	0.0238837	0.031345	-0.0005867	0*
85.2	0.179575	0.177568	0.121824	0.123372	0.0652308	0.0643463		85.2	0.232389	0.224708	0.179881	0.180924	0.10195	0.100303		85.2	0.530674	0*	0.342056	0.33921	0.20317	0.1964	0.112905	0.120179	0.00815405	0.0146995	-0.0025151	0*	0.129734	0.126348	0.0569909	0.0642265	0.0111393	0.0144899		85.2	0.652798	0*	0.435395	0.434104	0.250145	0.238892	0.154377	0.154243	0.024569	0.0314147	-0.0004145	0*
85.4	0.179513	0.177515	0.121823	0.123336	0.0654934	0.0643272		85.4	0.23241	0.22464	0.179999	0.18087	0.101316	0.100273		85.4	0.531535	0*	0.342741	0.339773	0.203525	0.196787	0.113221	0.12043	0.0083741	0.0147329	-0.0020824	0*	0.129999	0.126617	0.0573111	0.0643696	0.0113164	0.0145232		85.4	0.653156	0*	0.43608	0.434736	0.250875	0.23933	0.155157	0.154547	0.0249869	0.0314843	-0.0003977	0*
85.6	0.179603	0.177462	0.121511	0.123299	0.0659956	0.0643081		85.6	0.232623	0.224573	0.18031	0.180815	0.101162	0.100243		85.6	0.532621	0*	0.343451	0.340334	0.204437	0.197174	0.113154	0.120681	0.0084393	0.0147664	-0.0021019	0*	0.130298	0.126887	0.0574665	0.0645126	0.0113508	0.0145566		85.6	0.653652	0*	0.43708	0.435367	0.251722	0.239768	0.155336	0.154852	0.0251418	0.0315539	-0.0005069	0*
85.8	0.179184	0.177409	0.121191	0.123262	0.0661845	0.064289		85.8	0.232734	0.224505	0.180472	0.180761	0.100749	0.100212		85.8	0.533184	0*	0.34418	0.340895	0.205271	0.197561	0.113039	0.120931	0.00797911	0.0147998	-0.0029064	0*	0.130945	0.127156	0.057754	0.0646556	0.0118357	0.0145899		85.8	0.654549	0*	0.438356	0.435996	0.252173	0.240206	0.155929	0.155156	0.0254675	0.0316235	-0.0004226	0*
86	0.179177	0.177357	0.120848	0.123226	0.0658749	0.0642699		86	0.232938	0.224437	0.180503	0.180706	0.100311	0.100182		86	0.534477	0*	0.345137	0.341455	0.2058	0.197947	0.112998	0.121181	0.00811603	0.0148333	-0.002828	0*	0.131297	0.127425	0.0582871	0.0647986	0.0117268	0.0146233		86	0.655385	0*	0.439117	0.436624	0.252494	0.240643	0.155782	0.15546	0.0253427	0.031693	-0.0004654	0*
86.2	0.179035	0.177304	0.12109	0.123189	0.066061	0.0642508		86.2	0.232592	0.22437	0.180308	0.180652	0.0994215	0.100152		86.2	0.535246	0*	0.345782	0.342014	0.206697	0.198334	0.112863	0.121431	0.00758487	0.0148667	-0.0032309	0*	0.131903	0.127694	0.0589261	0.0649416	0.0124044	0.0146566		86.2	0.65547	0*	0.43936	0.437251	0.252355	0.241079	0.15634	0.155764	0.0251639	0.0317626	-0.0002632	0*
86.4	0.179179	0.177251	0.121267	0.123153	0.0660986	0.0642317		86.4	0.231869	0.224302	0.179859	0.180597	0.0985958	0.100122		86.4	0.535534	0*	0.346591	0.342573	0.207117	0.198719	0.11285	0.121681	0.00730777	0.0149002	-0.0038269	0*	0.132798	0.127963	0.059775	0.0650845	0.0128111	0.0146899		86.4	0.65542	0*	0.439246	0.437877	0.252181	0.241515	0.15684	0.156067	0.0253441	0.0318321	0.00011219	0*
86.6	0.179338	0.177199	0.121954	0.123116	0.0664332	0.0642126		86.6	0.231779	0.224234	0.179898	0.180543	0.0985994	0.100092		86.6	0.536511	0*	0.347691	0.34313	0.208101	0.199105	0.113206	0.121931	0.00792243	0.0149336	-0.0035874	0*	0.132897	0.128231	0.060199	0.0652274	0.0130104	0.0147232		86.6	0.655817	0*	0.439389	0.438501	0.252238	0.24195	0.157345	0.156371	0.0257305	0.0319016	0.00012628	0*
86.8	0.179226	0.177146	0.122206	0.123079	0.066516	0.0641936		86.8	0.231526	0.224167	0.179275	0.180488	0.0983341	0.100061		86.8	0.537096	0*	0.34795	0.343686	0.20868	0.19949	0.113219	0.122181	0.00814197	0.014967	-0.0034568	0*	0.133768	0.1285	0.0603403	0.0653702	0.013032	0.0147566		86.8	0.655965	0*	0.439455	0.439124	0.25223	0.242385	0.157229	0.156674	0.0256083	0.0319711	-1.59e-05	0*
87	0.17936	0.177094	0.122513	0.123043	0.0660061	0.0641745		87	0.231251	0.224099	0.178534	0.180434	0.0980763	0.100031		87	0.53789	0*	0.348225	0.344242	0.209015	0.199875	0.113699	0.122431	0.00847852	0.0150005	-0.0033474	0*	0.13424	0.128768	0.0600471	0.065513	0.0133653	0.0147899		87	0.65624	0*	0.439746	0.439746	0.252534	0.24282	0.157115	0.156976	0.0251615	0.0320406	-0.000511	0*
87.2	0.179424	0.177041	0.122325	0.123006	0.0653913	0.0641555		87.2	0.230626	0.224031	0.1781	0.180379	0.0980122	0.100001		87.2	0.538832	0*	0.34882	0.344797	0.209676	0.20026	0.114476	0.12268	0.00885362	0.0150339	-0.0033975	0*	0.134588	0.129037	0.0601291	0.0656558	0.0132746	0.0148232		87.2	0.656468	0*	0.439552	0.440367	0.252849	0.243253	0.156943	0.157279	0.0250321	0.03211	-0.000687	0*
87.4	0.179428	0.176988	0.122376	0.12297	0.0653719	0.0641364		87.4	0.23052	0.223964	0.177931	0.180325	0.0983463	0.099971		87.4	0.538932	0*	0.348568	0.345351	0.209713	0.200644	0.11492	0.122929	0.00888929	0.0150673	-0.0035881	0*	0.134963	0.129305	0.0604049	0.0657985	0.0131662	0.0148565		87.4	0.6571	0*	0.440099	0.440986	0.253464	0.243687	0.156989	0.157581	0.0252115	0.0321794	-0.0006803	0*
87.6	0.179569	0.176936	0.121995	0.122933	0.0650352	0.0641174		87.6	0.22991	0.223896	0.177597	0.180271	0.0985039	0.0999409		87.6	0.539175	0*	0.348922	0.345904	0.209809	0.201028	0.115727	0.123179	0.00881241	0.0151007	-0.0034672	0*	0.134633	0.129573	0.0600811	0.0659412	0.0123859	0.0148898		87.6	0.657873	0*	0.440626	0.441603	0.254096	0.24412	0.157368	0.157883	0.0252673	0.0322489	-0.0004124	0*
87.8	0.180237	0.176883	0.122608	0.122897	0.0653824	0.0640983		87.8	0.229793	0.223829	0.177672	0.180216	0.0987931	0.0999107		87.8	0.540082	0*	0.349146	0.346456	0.210018	0.201412	0.115942	0.123428	0.00798849	0.0151341	-0.0039304	0*	0.134667	0.129841	0.0599501	0.0660839	0.012026	0.0149231		87.8	0.658535	0*	0.44107	0.44222	0.255043	0.244552	0.158515	0.158185	0.0253046	0.0323182	-0.0003372	0*
88	0.180287	0.176831	0.122665	0.12286	0.0653649	0.0640793		88	0.228753	0.223761	0.176619	0.180162	0.0985881	0.0998806		88	0.54067	0*	0.349337	0.347007	0.210045	0.201795	0.11678	0.123677	0.00797696	0.0151675	-0.0035264	0*	0.134771	0.130109	0.0599011	0.0662265	0.0114476	0.0149564		88	0.659039	0*	0.441412	0.442835	0.255228	0.244984	0.15891	0.158487	0.025504	0.0323876	-0.0004201	0*
88.2	0.181092	0.176778	0.123016	0.122824	0.0654133	0.0640602		88.2	0.228299	0.223694	0.176115	0.180108	0.0985338	0.0998505		88.2	0.540391	0*	0.349596	0.347558	0.209984	0.202178	0.116813	0.123925	0.00735905	0.0152009	-0.003495	0*	0.134971	0.130377	0.0595741	0.0663691	0.0110239	0.0149897		88.2	0.659572	0*	0.441431	0.443449	0.25541	0.245416	0.159206	0.158788	0.0256311	0.032457	-0.0004234	0*
88.4	0.180991	0.176726	0.122834	0.122787	0.0655594	0.0640412		88.4	0.227474	0.223626	0.175212	0.180053	0.0978786	0.0998204		88.4	0.54084	0*	0.349881	0.348108	0.210217	0.202561	0.117732	0.124174	0.00732417	0.0152343	-0.0032902	0*	0.135241	0.130644	0.0595855	0.0665117	0.0111192	0.015023		88.4	0.660616	0*	0.442532	0.444062	0.256419	0.245847	0.159264	0.159089	0.0253515	0.0325263	-0.000133	0*
88.6	0.180714	0.176673	0.122901	0.122751	0.0655498	0.0640222		88.6	0.226977	0.223559	0.174995	0.179999	0.0978771	0.0997903		88.6	0.541182	0*	0.35007	0.348656	0.210472	0.202943	0.117933	0.124422	0.0073295	0.0152677	-0.0034057	0*	0.135765	0.130912	0.0599321	0.0666542	0.0110192	0.0150563		88.6	0.661307	0*	0.443568	0.444674	0.257	0.246278	0.159211	0.15939	0.0253499	0.0325956	7.685e-05	0*
88.8	0.17988	0.176621	0.122251	0.122714	0.0654205	0.0640032		88.8	0.226149	0.223492	0.174956	0.179945	0.0977392	0.0997602		88.8	0.541562	0*	0.35036	0.349204	0.210854	0.203326	0.117566	0.124671	0.00666223	0.0153011	-0.003672	0*	0.135738	0.131179	0.0601341	0.0667967	0.0107396	0.0150896		88.8	0.662389	0*	0.444732	0.445284	0.258074	0.246708	0.159239	0.159691	0.0249525	0.0326649	-0.0003289	0*
89	0.17937	0.176568	0.121847	0.122678	0.065322	0.0639842		89	0.225986	0.223424	0.175184	0.17989	0.0977855	0.0997301		89	0.542307	0*	0.351399	0.349752	0.211552	0.203708	0.117347	0.124919	0.00630779	0.0153345	-0.004213	0*	0.136102	0.131447	0.0599959	0.0669392	0.0110967	0.0151229		89	0.663171	0*	0.445424	0.445893	0.258983	0.247137	0.159555	0.159991	0.0245236	0.0327342	-0.000365	0*
89.2	0.179063	0.176516	0.122038	0.122641	0.0657247	0.0639652		89.2	0.225994	0.223357	0.175029	0.179836	0.0977339	0.0997		89.2	0.542935	0*	0.352267	0.350298	0.211744	0.204089	0.117789	0.125167	0.00643342	0.0153678	-0.0032998	0*	0.136386	0.131714	0.0603225	0.0670816	0.0113288	0.0151562		89.2	0.66381	0*	0.445966	0.4465	0.259416	0.247567	0.160332	0.160292	0.0251836	0.0328035	-0.0001676	0*
89.4	0.179027	0.176463	0.122487	0.122605	0.0659782	0.0639462		89.4	0.226121	0.22329	0.174662	0.179782	0.097884	0.09967		89.4	0.543355	0*	0.352805	0.350843	0.212449	0.20447	0.117865	0.125415	0.00613482	0.0154012	-0.0033568	0*	0.136843	0.131981	0.0606483	0.067224	0.0113528	0.0151895		89.4	0.664644	0*	0.446474	0.447107	0.260346	0.247995	0.16099	0.160591	0.0259248	0.0328727	0.0003384	0*
89.6	0.178416	0.176411	0.122376	0.122569	0.0660915	0.0639272		89.6	0.226671	0.223222	0.174659	0.179728	0.0984079	0.0996399		89.6	0.5438	0*	0.353657	0.351388	0.213201	0.204851	0.118108	0.125663	0.00603041	0.0154346	-0.0036134	0*	0.137211	0.132248	0.0614693	0.0673663	0.011644	0.0152228		89.6	0.665938	0*	0.447674	0.447712	0.260906	0.248424	0.160801	0.160891	0.025277	0.032942	-8.492e-05	0*
89.8	0.178465	0.176359	0.122474	0.122532	0.0663322	0.0639082		89.8	0.226444	0.223155	0.174606	0.179674	0.0979586	0.0996099		89.8	0.544321	0*	0.354852	0.351932	0.213994	0.205232	0.118114	0.125911	0.00622573	0.0154679	-0.003612	0*	0.138137	0.132515	0.0619208	0.0675087	0.0121746	0.015256		89.8	0.666383	0*	0.44805	0.448316	0.260795	0.248851	0.16152	0.161191	0.0254963	0.0330112	0.00016555	0*
90	0.17827	0.176306	0.12232	0.122496	0.0661608	0.0638892		90	0.226592	0.223088	0.175269	0.179619	0.0978134	0.0995798		90	0.544532	0*	0.355505	0.352475	0.214748	0.205612	0.118714	0.126158	0.00636502	0.0155013	-0.0033768	0*	0.137932	0.132781	0.0624612	0.067651	0.0120577	0.0152893		90	0.666968	0*	0.448539	0.448918	0.261089	0.249279	0.161508	0.16149	0.0252272	0.0330804	-3.019e-05	0*
90.2	0.178311	0.176254	0.122031	0.122459	0.0661966	0.0638703		90.2	0.226676	0.22302	0.175521	0.179565	0.0976552	0.0995498		90.2	0.544823	0*	0.356139	0.353017	0.215237	0.205993	0.119186	0.126406	0.00657485	0.0155346	-0.0034619	0*	0.138685	0.133048	0.0632337	0.0677932	0.0126653	0.0153226		90.2	0.667267	0*	0.448428	0.449519	0.261327	0.249705	0.162518	0.161789	0.0255296	0.0331495	8.251e-05	0*
90.4	0.17874	0.176202	0.122227	0.122423	0.0663003	0.0638513		90.4	0.226559	0.222953	0.175468	0.179511	0.0975484	0.0995198		90.4	0.544937	0*	0.356346	0.353558	0.215427	0.206372	0.11952	0.126653	0.00711652	0.015568	-0.0032508	0*	0.139205	0.133314	0.0638398	0.0679354	0.0130291	0.0153558		90.4	0.667806	0*	0.448691	0.45012	0.26127	0.250132	0.16297	0.162088	0.0257579	0.0332187	0.00019947	0*
90.6	0.178344	0.176149	0.122318	0.122387	0.0660567	0.0638323		90.6	0.226833	0.222886	0.175429	0.179457	0.0978901	0.0994898		90.6	0.54539	0*	0.356699	0.354098	0.216086	0.206752	0.120056	0.1269	0.00814705	0.0156013	-0.002783	0*	0.13983	0.133581	0.0644004	0.0680776	0.0132749	0.0153891		90.6	0.668132	0*	0.448657	0.450718	0.260779	0.250557	0.163726	0.162386	0.0261931	0.0332878	0.00019161	0*
90.8	0.178285	0.176097	0.121991	0.12235	0.0657635	0.0638134		90.8	0.226298	0.222819	0.174818	0.179403	0.0975358	0.0994598		90.8	0.545884	0*	0.356941	0.354638	0.216163	0.207131	0.120577	0.127147	0.00853917	0.0156347	-0.0030136	0*	0.140039	0.133847	0.064507	0.0682198	0.0135349	0.0154224		90.8	0.668758	0*	0.44924	0.451316	0.260873	0.250983	0.163918	0.162685	0.0264104	0.0333569	0.00037633	0*
91	0.178104	0.176045	0.121582	0.122314	0.0651356	0.0637944		91	0.226285	0.222751	0.174909	0.179349	0.0978708	0.0994298		91	0.546497	0*	0.357094	0.355177	0.216014	0.20751	0.121142	0.127394	0.00873704	0.015668	-0.0030684	0*	0.14071	0.134113	0.0651044	0.0683619	0.0143152	0.0154556		91	0.669408	0*	0.449295	0.451912	0.261212	0.251408	0.164257	0.162983	0.0266713	0.033426	0.0005172	0*
91.2	0.177758	0.175992	0.120914	0.122278	0.0644935	0.0637755		91.2	0.226318	0.222684	0.17501	0.179295	0.097828	0.0993998		91.2	0.547197	0*	0.357563	0.355715	0.216658	0.207888	0.121089	0.127641	0.00855219	0.0157013	-0.0032308	0*	0.141073	0.134379	0.06548	0.068504	0.0145072	0.0154889		91.2	0.670076	0*	0.449706	0.452507	0.26142	0.251832	0.164459	0.16328	0.0273238	0.0334951	0.00058724	0*
91.4	0.177265	0.17594	0.120557	0.122241	0.0641081	0.0637565		91.4	0.226484	0.222617	0.175076	0.179241	0.097779	0.0993698		91.4	0.547701	0*	0.357384	0.356252	0.216537	0.208267	0.121355	0.127887	0.0085821	0.0157346	-0.0034466	0*	0.140646	0.134645	0.0649847	0.068646	0.0145202	0.0155221		91.4	0.670061	0*	0.450039	0.453101	0.261651	0.252256	0.165237	0.163578	0.028155	0.0335642	0.00075287	0*
91.6	0.177114	0.175888	0.119928	0.122205	0.0635554	0.0637376		91.6	0.2259	0.22255	0.175126	0.179187	0.0973855	0.0993399		91.6	0.548391	0*	0.358024	0.356788	0.216452	0.208645	0.121794	0.128134	0.00852871	0.015768	-0.003695	0*	0.140049	0.134911	0.06442	0.068788	0.0139919	0.0155554		91.6	0.670683	0*	0.450869	0.453694	0.262318	0.25268	0.165398	0.163875	0.0280009	0.0336332	0.00046773	0*
91.8	0.177141	0.175836	0.120034	0.122169	0.0633786	0.0637187		91.8	0.22589	0.222483	0.174512	0.179133	0.0973527	0.0993099		91.8	0.549175	0*	0.358581	0.357323	0.216826	0.209022	0.122197	0.12838	0.00830614	0.0158013	-0.0038912	0*	0.139803	0.135176	0.0642874	0.06893	0.0137641	0.0155886		91.8	0.670786	0*	0.451217	0.454285	0.262673	0.253103	0.1664	0.164173	0.0283532	0.0337022	0.00076842	0*
92	0.176378	0.175783	0.119476	0.122133	0.062454	0.0636997		92	0.225416	0.222416	0.173825	0.179079	0.0968179	0.09928		92	0.549613	0*	0.358832	0.357858	0.217479	0.2094	0.122267	0.128626	0.00869784	0.0158346	-0.0036375	0*	0.140047	0.135442	0.0638195	0.0690719	0.013552	0.0156219		92	0.670994	0*	0.451718	0.454876	0.262885	0.253525	0.166738	0.164469	0.0286889	0.0337713	0.00067034	0*
92.2	0.176566	0.175731	0.119269	0.122096	0.0626442	0.0636808		92.2	0.225414	0.222349	0.173494	0.179025	0.096212	0.09925		92.2	0.550143	0*	0.359571	0.358392	0.218146	0.209777	0.122283	0.128873	0.00857496	0.0158679	-0.0039124	0*	0.140131	0.135707	0.0634753	0.0692138	0.0132575	0.0156551		92.2	0.671248	0*	0.452144	0.455464	0.26329	0.253947	0.166742	0.164766	0.0285896	0.0338402	0.00019505	0*
92.4	0.176023	0.175679	0.118985	0.12206	0.0626526	0.0636619		92.4	0.225189	0.222282	0.173545	0.178971	0.095852	0.0992201		92.4	0.551064	0*	0.359801	0.358925	0.218424	0.210153	0.122555	0.129118	0.00820865	0.0159012	-0.0038099	0*	0.140434	0.135973	0.0632419	0.0693557	0.0137211	0.0156883		92.4	0.671901	0*	0.453662	0.456052	0.264269	0.254369	0.166667	0.165063	0.0278731	0.0339092	2.117e-05	0*
92.6	0.175823	0.175627	0.118888	0.122024	0.0621013	0.063643		92.6	0.224932	0.222215	0.173544	0.178917	0.0954059	0.0991902		92.6	0.551114	0*	0.360138	0.359457	0.218446	0.21053	0.122079	0.129364	0.0075946	0.0159345	-0.0042541	0*	0.140393	0.136238	0.0632589	0.0694976	0.0130995	0.0157216		92.6	0.67244	0*	0.454108	0.456639	0.264768	0.25479	0.166813	0.165359	0.0277331	0.0339782	-5.171e-05	0*
92.8	0.175414	0.175575	0.118897	0.121988	0.0621335	0.0636241		92.8	0.224604	0.222148	0.173353	0.178863	0.0955979	0.0991603		92.8	0.552086	0*	0.360979	0.359988	0.219048	0.210906	0.121984	0.12961	0.00694294	0.0159678	-0.0044523	0*	0.139858	0.136503	0.062466	0.0696394	0.0123626	0.0157548		92.8	0.672502	0*	0.454325	0.457224	0.265233	0.255211	0.167328	0.165655	0.0276897	0.0340471	-7.111e-05	0*
93	0.174872	0.175523	0.118667	0.121951	0.0618175	0.0636052		93	0.224969	0.222081	0.173728	0.178809	0.0959097	0.0991304		93	0.553053	0*	0.362247	0.360519	0.219634	0.211282	0.1218	0.129856	0.00632519	0.016001	-0.0052395	0*	0.139969	0.136768	0.0624089	0.0697811	0.0121	0.015788		93	0.672924	0*	0.454808	0.457808	0.26569	0.255631	0.167891	0.16595	0.0274363	0.034116	-9.817e-05	0*
93.2	0.174865	0.17547	0.118816	0.121915	0.0619562	0.0635863		93.2	0.224593	0.222014	0.17299	0.178755	0.0960548	0.0991005		93.2	0.553616	0*	0.36284	0.361048	0.219754	0.211658	0.121706	0.130101	0.00611777	0.0160343	-0.005449	0*	0.140061	0.137032	0.0624858	0.0699229	0.0117721	0.0158213		93.2	0.673364	0*	0.455093	0.458391	0.266114	0.256051	0.168049	0.166246	0.0276155	0.0341849	-0.0002365	0*
93.4	0.175165	0.175418	0.118948	0.121879	0.0621398	0.0635674		93.4	0.224421	0.221947	0.172715	0.178701	0.0960313	0.0990706		93.4	0.554424	0*	0.363679	0.361577	0.220689	0.212033	0.121879	0.130346	0.00545784	0.0160676	-0.0060407	0*	0.14041	0.137297	0.0628926	0.0700646	0.0115016	0.0158545		93.4	0.674229	0*	0.455971	0.458972	0.267205	0.25647	0.168197	0.166541	0.0276015	0.0342538	-0.0004475	0*
93.6	0.175307	0.175366	0.118901	0.121843	0.0622705	0.0635486		93.6	0.224494	0.22188	0.173309	0.178647	0.0958514	0.0990407		93.6	0.555175	0*	0.364396	0.362105	0.22117	0.212408	0.122259	0.130591	0.00519221	0.0161009	-0.0063423	0*	0.140521	0.137562	0.0627479	0.0702062	0.0111763	0.0158877		93.6	0.675179	0*	0.456754	0.459553	0.267792	0.256889	0.167995	0.166836	0.0265861	0.0343226	-0.0011726	0*
93.8	0.176189	0.175314	0.119311	0.121806	0.0630135	0.0635297		93.8	0.22377	0.221813	0.173559	0.178593	0.0957833	0.0990109		93.8	0.556209	0*	0.365124	0.362633	0.221776	0.212783	0.122153	0.130836	0.00541545	0.0161341	-0.00605	0*	0.140984	0.137826	0.0627124	0.0703479	0.0111215	0.0159209		93.8	0.675863	0*	0.457191	0.460132	0.268391	0.257307	0.168795	0.167131	0.0268389	0.0343915	-0.0008487	0*
94	0.176553	0.175262	0.119604	0.12177	0.0636251	0.0635108		94	0.223842	0.221746	0.174034	0.178539	0.0960252	0.098981		94	0.556459	0*	0.364894	0.363159	0.222155	0.213157	0.122296	0.131081	0.00551636	0.0161674	-0.0060649	0*	0.141279	0.138091	0.0634641	0.0704895	0.0111986	0.0159541		94	0.676732	0*	0.457746	0.46071	0.268997	0.257725	0.168624	0.167426	0.0263528	0.0344603	-0.0014874	0*
94.2	0.177468	0.17521	0.119922	0.121734	0.0645187	0.063492		94.2	0.223571	0.221679	0.173818	0.178485	0.0959652	0.0989512		94.2	0.556972	0*	0.365345	0.363685	0.222075	0.213531	0.122873	0.131326	0.00571774	0.0162006	-0.0058346	0*	0.141631	0.138355	0.0634774	0.070631	0.0113252	0.0159873		94.2	0.677319	0*	0.458495	0.461287	0.269625	0.258142	0.169189	0.16772	0.0264287	0.0345291	-0.0012355	0*
94.4	0.17795	0.175158	0.120827	0.121698	0.0649268	0.0634731		94.4	0.222966	0.221612	0.172975	0.178432	0.0955084	0.0989213		94.4	0.557453	0*	0.365535	0.364209	0.222569	0.213905	0.122924	0.131571	0.00641377	0.0162339	-0.0059418	0*	0.141829	0.138619	0.0633456	0.0707726	0.0112382	0.0160205		94.4	0.677658	0*	0.458718	0.461862	0.269366	0.258559	0.169271	0.168014	0.0264322	0.0345979	-0.0012395	0*
94.6	0.177666	0.175106	0.121031	0.121662	0.0647016	0.0634543		94.6	0.222483	0.221546	0.172282	0.178378	0.0952384	0.0988915		94.6	0.558294	0*	0.36606	0.364733	0.222921	0.214278	0.123911	0.131815	0.00721563	0.0162671	-0.0056658	0*	0.14245	0.138883	0.0641809	0.0709141	0.0118079	0.0160537		94.6	0.678321	0*	0.459237	0.462437	0.269356	0.258976	0.169663	0.168308	0.0268548	0.0346667	-0.0007268	0*
94.8	0.177903	0.175054	0.120844	0.121626	0.0649763	0.0634354		94.8	0.221784	0.221479	0.171696	0.178324	0.0948959	0.0988617		94.8	0.558908	0*	0.366024	0.365257	0.223217	0.214652	0.123876	0.13206	0.00734382	0.0163004	-0.005181	0*	0.14286	0.139147	0.0641509	0.0710555	0.0121159	0.0160869		94.8	0.679083	0*	0.460118	0.46301	0.270025	0.259392	0.170041	0.168602	0.0277459	0.0347354	-0.0001651	0*
95	0.177191	0.175002	0.120492	0.12159	0.0646366	0.0634166		95	0.221599	0.221412	0.172041	0.17827	0.0954352	0.0988319		95	0.559485	0*	0.366359	0.365779	0.223284	0.215024	0.124295	0.132304	0.00769051	0.0163336	-0.004755	0*	0.143567	0.139411	0.0644812	0.0711969	0.0124207	0.0161201		95	0.679383	0*	0.460376	0.463582	0.270103	0.259807	0.169925	0.168895	0.027958	0.0348041	-0.0003403	0*
95.2	0.176914	0.17495	0.12025	0.121554	0.0639487	0.0633977		95.2	0.221705	0.221345	0.172033	0.178217	0.0953258	0.0988021		95.2	0.560063	0*	0.366858	0.366301	0.223507	0.215397	0.124551	0.132548	0.00826666	0.0163668	-0.0039334	0*	0.14393	0.139674	0.0647646	0.0713383	0.0127164	0.0161533		95.2	0.679597	0*	0.461212	0.464153	0.270533	0.260222	0.169777	0.169188	0.0285802	0.0348728	-0.000597	0*
95.4	0.176447	0.174898	0.119769	0.121517	0.0637273	0.0633789		95.4	0.221812	0.221278	0.172049	0.178163	0.0957546	0.0987723		95.4	0.560611	0*	0.367107	0.366821	0.223732	0.215769	0.125219	0.132792	0.00860771	0.0164001	-0.0036362	0*	0.144306	0.139938	0.0650315	0.0714797	0.0135209	0.0161865		95.4	0.679491	0*	0.461294	0.464723	0.270267	0.260637	0.170076	0.169481	0.0288881	0.0349415	-0.0004374	0*
95.6	0.175981	0.174846	0.119535	0.121481	0.0634722	0.0633601		95.6	0.222143	0.221212	0.172413	0.178109	0.0964898	0.0987425		95.6	0.561422	0*	0.367991	0.367341	0.224359	0.216141	0.125639	0.133036	0.00882294	0.0164333	-0.0034114	0*	0.144936	0.140201	0.0653737	0.071621	0.0135749	0.0162197		95.6	0.68044	0*	0.46255	0.465291	0.270941	0.261051	0.169882	0.169774	0.028489	0.0350102	-0.0006143	0*
95.8	0.175826	0.174794	0.119527	0.121445	0.0634128	0.0633413		95.8	0.222915	0.221145	0.172243	0.178055	0.0969298	0.0987127		95.8	0.562504	0*	0.368438	0.36786	0.225542	0.216513	0.125905	0.133279	0.00863464	0.0164665	-0.0026775	0*	0.145025	0.140464	0.0655288	0.0717623	0.0135826	0.0162529		95.8	0.68073	0*	0.462495	0.465858	0.270643	0.261465	0.170651	0.170066	0.0291655	0.0350789	0.00021214	0*
96	0.175127	0.174742	0.118896	0.121409	0.0629674	0.0633225		96	0.222639	0.221078	0.172043	0.178002	0.0964669	0.098683		96	0.563322	0*	0.368967	0.368379	0.226655	0.216885	0.125762	0.133523	0.00881789	0.0164997	-0.0020786	0*	0.14537	0.140728	0.0655488	0.0719036	0.0136258	0.0162861		96	0.681342	0*	0.462752	0.466424	0.270915	0.261878	0.170795	0.170359	0.0291085	0.0351475	0.00027639	0*
96.2	0.175445	0.17469	0.119071	0.121373	0.0629925	0.0633037		96.2	0.222219	0.221012	0.171706	0.177948	0.096007	0.0986532		96.2	0.563925	0*	0.369607	0.368896	0.226782	0.217256	0.125858	0.133766	0.00858742	0.0165329	-0.0021512	0*	0.146014	0.140991	0.0655565	0.0720448	0.0133524	0.0163193		96.2	0.681459	0*	0.462641	0.466989	0.271276	0.262291	0.170646	0.170651	0.0289331	0.0352161	0.00015558	0*
96.4	0.175425	0.174638	0.119357	0.121337	0.0626818	0.0632849		96.4	0.222302	0.220945	0.171769	0.177894	0.0958091	0.0986235		96.4	0.564217	0*	0.369505	0.369413	0.226696	0.217627	0.126296	0.13401	0.00838804	0.0165661	-0.0017332	0*	0.146165	0.141254	0.0655771	0.072186	0.0133824	0.0163524		96.4	0.681519	0*	0.462738	0.467553	0.271179	0.262703	0.170853	0.170943	0.0287354	0.0352847	0.00023906	0*
96.6	0.175127	0.174587	0.119327	0.121301	0.0627634	0.0632661		96.6	0.222177	0.220878	0.171268	0.177841	0.0955731	0.0985937		96.6	0.564833	0*	0.370445	0.369929	0.227384	0.217997	0.126582	0.134253	0.00816058	0.0165993	-0.0019586	0*	0.146195	0.141516	0.0659207	0.0723271	0.0128048	0.0163856		96.6	0.68182	0*	0.463023	0.468116	0.271269	0.263115	0.170921	0.171234	0.0282895	0.0353533	0.00021166	0*
96.8	0.174898	0.174535	0.119404	0.121265	0.0631352	0.0632473		96.8	0.22198	0.220812	0.171152	0.177787	0.0959947	0.098564		96.8	0.565857	0*	0.371337	0.370444	0.228193	0.218367	0.12672	0.134496	0.00812197	0.0166325	-0.0017527	0*	0.146648	0.141779	0.0662642	0.0724682	0.0129115	0.0164188		96.8	0.682046	0*	0.463261	0.468677	0.271611	0.263527	0.171559	0.171525	0.0285	0.0354219	0.00058354	0*
97	0.174534	0.174483	0.118986	0.121229	0.0629322	0.0632285		97	0.222096	0.220745	0.171144	0.177733	0.0957596	0.0985343		97	0.566877	0*	0.372189	0.370959	0.228358	0.218737	0.126749	0.134739	0.00757099	0.0166657	-0.0025539	0*	0.147156	0.142042	0.0667718	0.0726093	0.0131889	0.0164519		97	0.683061	0*	0.464223	0.469237	0.272356	0.263938	0.17186	0.171817	0.0282379	0.0354904	0.00016318	0*
97.2	0.175144	0.174431	0.119113	0.121193	0.0632545	0.0632097		97.2	0.221539	0.220679	0.170373	0.17768	0.0951045	0.0985045		97.2	0.567055	0*	0.372352	0.371472	0.228556	0.219107	0.127103	0.134982	0.00761826	0.0166989	-0.0027532	0*	0.147792	0.142304	0.0673486	0.0727504	0.0130921	0.0164851		97.2	0.683541	0*	0.464423	0.469796	0.272811	0.264348	0.172133	0.172107	0.0279909	0.0355589	-0.0001891	0*
97.4	0.175124	0.174379	0.119021	0.121157	0.0626815	0.0631909		97.4	0.220672	0.220612	0.170817	0.177626	0.0944868	0.0984749		97.4	0.567844	0*	0.372792	0.371985	0.229196	0.219476	0.12781	0.135224	0.00751225	0.0167321	-0.0032264	0*	0.148277	0.142567	0.0678682	0.0728914	0.0129627	0.0165183		97.4	0.68475	0*	0.465247	0.470354	0.273819	0.264758	0.17254	0.172398	0.0275192	0.0356275	-0.0003686	0*
97.6	0.175577	0.174328	0.119509	0.121121	0.0631101	0.0631722		97.6	0.220572	0.220546	0.171227	0.177573	0.0943443	0.0984451		97.6	0.568064	0*	0.373371	0.372497	0.229273	0.219845	0.12804	0.135467	0.0076624	0.0167652	-0.0032622	0*	0.148259	0.142829	0.0673114	0.0730324	0.0126667	0.0165514		97.6	0.685926	0*	0.466062	0.470911	0.274726	0.265168	0.172738	0.172689	0.026861	0.0356959	-0.0007952	0*
97.8	0.17608	0.174276	0.119654	0.121085	0.0639052	0.0631534		97.8	0.220571	0.220479	0.17177	0.177519	0.0948414	0.0984155		97.8	0.568288	0*	0.373791	0.373008	0.229752	0.220214	0.127697	0.135709	0.00742675	0.0167984	-0.0037659	0*	0.148496	0.143091	0.0678101	0.0731733	0.012981	0.0165846		97.8	0.687007	0*	0.466839	0.471466	0.275266	0.265577	0.173273	0.172979	0.0269782	0.0357644	-0.0009993	0*
98	0.176124	0.174224	0.119702	0.121049	0.0642027	0.0631347		98	0.22058	0.220413	0.171698	0.177466	0.0947813	0.0983858		98	0.56852	0*	0.374133	0.373519	0.230254	0.220583	0.127966	0.135951	0.00718345	0.0168316	-0.0045614	0*	0.148987	0.143353	0.0678429	0.0733142	0.0134028	0.0166177		98	0.687407	0*	0.467973	0.472021	0.275848	0.265986	0.173542	0.173269	0.0267159	0.0358329	-0.0007863	0*
98.2	0.176115	0.174172	0.119817	0.121013	0.0645675	0.0631159		98.2	0.220403	0.220346	0.171767	0.177412	0.0947589	0.0983561		98.2	0.569132	0*	0.37541	0.374028	0.230581	0.220951	0.128385	0.136193	0.00729778	0.0168647	-0.0049845	0*	0.148724	0.143615	0.067192	0.0734551	0.0131713	0.0166509		98.2	0.688411	0*	0.469291	0.472574	0.276867	0.266394	0.174779	0.173559	0.0273141	0.0359013	-0.0002342	0*
98.4	0.175608	0.174121	0.119686	0.120977	0.0640248	0.0630972		98.4	0.219851	0.22028	0.17091	0.177359	0.0944221	0.0983265		98.4	0.569738	0*	0.375999	0.374537	0.231224	0.221319	0.129212	0.136435	0.00786312	0.0168979	-0.0050263	0*	0.149697	0.143877	0.0675768	0.073596	0.0136577	0.016684		98.4	0.689179	0*	0.469626	0.473126	0.277233	0.266802	0.17506	0.173848	0.0276935	0.0359697	6.567e-05	0*
98.6	0.174943	0.174069	0.119079	0.120941	0.0638639	0.0630784		98.6	0.219795	0.220213	0.170746	0.177305	0.0942014	0.0982968		98.6	0.570056	0*	0.376371	0.375045	0.231254	0.221686	0.129754	0.136677	0.00746244	0.016931	-0.0054385	0*	0.150295	0.144138	0.0678336	0.0737368	0.0139582	0.0167172		98.6	0.689715	0*	0.470579	0.473677	0.278071	0.267209	0.175801	0.174137	0.0286049	0.0360381	0.00104656	0*
98.8	0.174185	0.174017	0.118251	0.120905	0.0636709	0.0630597		98.8	0.219706	0.220147	0.171089	0.177252	0.0943359	0.0982672		98.8	0.570378	0*	0.376951	0.375552	0.231715	0.222054	0.130114	0.136919	0.00775776	0.0169642	-0.0051302	0*	0.150577	0.1444	0.0677675	0.0738776	0.0139169	0.0167503		98.8	0.689962	0*	0.470707	0.474227	0.278416	0.267616	0.176386	0.174426	0.0292652	0.0361065	0.0010328	0*
99	0.173638	0.173965	0.117884	0.120869	0.0632943	0.063041		99	0.219466	0.22008	0.171351	0.177198	0.0948617	0.0982376		99	0.570752	0*	0.37792	0.376059	0.231767	0.222421	0.13074	0.137161	0.00764281	0.0169973	-0.0054484	0*	0.150883	0.144661	0.0676656	0.0740183	0.0134796	0.0167834		99	0.690092	0*	0.471049	0.474776	0.278863	0.268022	0.17648	0.174715	0.0295707	0.0361749	0.00073051	0*
99.2	0.173553	0.173914	0.117131	0.120834	0.0626986	0.0630222		99.2	0.219975	0.220014	0.171325	0.177145	0.0945671	0.0982079		99.2	0.571233	0*	0.377815	0.376565	0.232232	0.222788	0.131279	0.137402	0.00780614	0.0170305	-0.0049352	0*	0.151026	0.144923	0.0679303	0.074159	0.0137076	0.0168165		99.2	0.690569	0*	0.471604	0.475323	0.279019	0.268428	0.176742	0.175004	0.0301194	0.0362432	0.0011146	0*
99.4	0.17296	0.173862	0.116413	0.120798	0.0623151	0.0630035		99.4	0.220248	0.219948	0.171369	0.177091	0.0954055	0.0981783		99.4	0.57172	0*	0.377818	0.37707	0.232821	0.223154	0.130878	0.137643	0.00748786	0.0170636	-0.0049729	0*	0.15176	0.145184	0.0676855	0.0742997	0.0137814	0.0168497		99.4	0.690919	0*	0.471583	0.475869	0.278824	0.268834	0.177239	0.175292	0.030401	0.0363115	0.00117516	0*
99.6	0.172795	0.17381	0.116402	0.120762	0.0620651	0.0629848		99.6	0.220667	0.219881	0.171614	0.177038	0.0957082	0.0981487		99.6	0.572479	0*	0.378378	0.377574	0.233737	0.22352	0.130647	0.137884	0.00750006	0.0170967	-0.0050916	0*	0.151789	0.145445	0.0678525	0.0744403	0.0128781	0.0168828		99.6	0.692111	0*	0.472388	0.476415	0.279446	0.269239	0.177425	0.17558	0.0304301	0.0363799	0.00103026	0*
99.8	0.173167	0.173759	0.116308	0.120726	0.0620979	0.0629661		99.8	0.220668	0.219815	0.171471	0.176985	0.0956831	0.0981191		99.8	0.572967	0*	0.378826	0.378077	0.234303	0.223886	0.13079	0.138126	0.00725238	0.0171298	-0.0049056	0*	0.151133	0.145706	0.0674671	0.0745809	0.0125571	0.0169159		99.8	0.69233	0*	0.471854	0.476959	0.279096	0.269644	0.178053	0.175868	0.0311494	0.0364481	0.00121504	0*
100	0.17319	0.173707	0.116185	0.12069	0.0617668	0.0629474		100	0.219866	0.219749	0.171156	0.176931	0.0953848	0.0980895		100	0.573718	0*	0.379497	0.37858	0.234885	0.224252	0.130978	0.138367	0.00764978	0.017163	-0.0048853	0*	0.151523	0.145967	0.0672418	0.0747215	0.0124075	0.0169491		100	0.69275	0*	0.472279	0.477502	0.279607	0.270048	0.1781	0.176156	0.0309829	0.0365164	0.00084634	0*
100.2	0.17314	0.173656	0.116747	0.120654	0.0617861	0.0629287		100.2	0.219308	0.219683	0.170804	0.176878	0.0951593	0.09806		100.2	0.573966	0*	0.379469	0.379082	0.234823	0.224617	0.130863	0.138607	0.00794448	0.0171961	-0.0044831	0*	0.151887	0.146228	0.0669575	0.074862	0.0124463	0.0169822		100.2	0.692348	0*	0.472376	0.478044	0.279913	0.270452	0.178163	0.176444	0.0307386	0.0365847	0.00018452	0*
100.4	0.1733	0.173604	0.117052	0.120618	0.061878	0.06291		100.4	0.219572	0.219616	0.171003	0.176825	0.095118	0.0980304		100.4	0.57492	0*	0.379905	0.379583	0.235204	0.224982	0.131718	0.138848	0.00850485	0.0172292	-0.0036217	0*	0.151879	0.146488	0.0669725	0.0750025	0.0127185	0.0170153		100.4	0.692372	0*	0.472718	0.478584	0.280129	0.270855	0.178806	0.176731	0.0312492	0.0366529	0.00043972	0*
100.6	0.173623	0.173553	0.11779	0.120583	0.0620269	0.0628913		100.6	0.218847	0.21955	0.170137	0.176771	0.095191	0.0980008		100.6	0.575898	0*	0.380849	0.380083	0.235784	0.225347	0.132335	0.139089	0.00882298	0.0172623	-0.0033068	0*	0.1524	0.146749	0.0670643	0.075143	0.0130102	0.0170484		100.6	0.693201	0*	0.473824	0.479124	0.280948	0.271258	0.178858	0.177018	0.0311581	0.0367211	-2.278e-05	0*
100.8	0.173967	0.173501	0.118379	0.120547	0.0620234	0.0628727		100.8	0.218379	0.219484	0.169615	0.176718	0.0951559	0.0979713		100.8	0.576637	0*	0.380922	0.380582	0.235981	0.225711	0.13268	0.139329	0.00959071	0.0172954	-0.0026133	0*	0.152197	0.147009	0.0670133	0.0752834	0.0130082	0.0170815		100.8	0.693476	0*	0.47376	0.479662	0.28106	0.27166	0.179858	0.177305	0.0316528	0.0367893	0.00024376	0*
101	0.174134	0.173449	0.119246	0.120511	0.0622238	0.062854		101	0.218178	0.219418	0.169207	0.176665	0.0946015	0.0979417		101	0.577141	0*	0.381429	0.381081	0.236311	0.226075	0.132841	0.139569	0.00990262	0.0173285	-0.002843	0*	0.152195	0.147269	0.0672313	0.0754238	0.0134205	0.0171146		101	0.694115	0*	0.474046	0.4802	0.281201	0.272062	0.180137	0.177591	0.0314716	0.0368575	1.247e-05	0*
101.2	0.174493	0.173398	0.119766	0.120475	0.0624325	0.0628353		101.2	0.217939	0.219352	0.16933	0.176611	0.0942158	0.0979122		101.2	0.576775	0*	0.381492	0.381579	0.236657	0.226439	0.133309	0.139809	0.0104416	0.0173616	-0.0025441	0*	0.152297	0.14753	0.0680239	0.0755642	0.0134433	0.0171477		101.2	0.694284	0*	0.473826	0.480736	0.281282	0.272464	0.180517	0.177878	0.0307963	0.0369257	4.68e-05	0*
101.4	0.174613	0.173346	0.119958	0.120439	0.0622209	0.0628167		101.4	0.217442	0.219285	0.169442	0.176558	0.0938312	0.0978827		101.4	0.577498	0*	0.382386	0.382076	0.237199	0.226803	0.134133	0.140049	0.0111665	0.0173947	-0.0022403	0*	0.152412	0.14779	0.0679534	0.0757045	0.0141834	0.0171808		101.4	0.694921	0*	0.47428	0.481271	0.281625	0.272865	0.180909	0.178164	0.0304622	0.0369938	0.00026651	0*
101.6	0.174769	0.173295	0.120788	0.120404	0.0630935	0.062798		101.6	0.217897	0.219219	0.169769	0.176505	0.0943759	0.0978532		101.6	0.577492	0*	0.382498	0.382573	0.237023	0.227166	0.134394	0.140289	0.0110155	0.0174277	-0.0020615	0*	0.152283	0.148049	0.0678132	0.0758448	0.0141986	0.0172139		101.6	0.695355	0*	0.47504	0.481805	0.282159	0.273265	0.180374	0.17845	0.0300786	0.037062	-0.0002456	0*
101.8	0.174106	0.173244	0.120709	0.120368	0.0633964	0.0627794		101.8	0.217927	0.219153	0.170158	0.176452	0.0952318	0.0978236		101.8	0.577971	0*	0.383002	0.383069	0.237417	0.227529	0.134095	0.140529	0.0106803	0.0174608	-0.0028605	0*	0.152827	0.148309	0.0680654	0.0759851	0.0147779	0.017247		101.8	0.696002	0*	0.475952	0.482338	0.282511	0.273665	0.180647	0.178735	0.029783	0.0371301	0.0002029	0*
102	0.17392	0.173192	0.12013	0.120332	0.0635129	0.0627607		102	0.21761	0.219087	0.16934	0.176398	0.0951973	0.0977941		102	0.579085	0*	0.383726	0.383563	0.237598	0.227892	0.134096	0.140769	0.0107735	0.0174939	-0.0032055	0*	0.153552	0.148569	0.0683607	0.0761253	0.0150697	0.0172801		102	0.696644	0*	0.476985	0.48287	0.283454	0.274065	0.180972	0.179021	0.0296128	0.0371981	0.00067327	0*
102.2	0.173474	0.173141	0.119777	0.120296	0.0637409	0.0627421		102.2	0.217728	0.219021	0.169664	0.176345	0.0954566	0.0977647		102.2	0.579376	0*	0.38449	0.384058	0.237568	0.228254	0.134851	0.141008	0.0107881	0.0175269	-0.0032233	0*	0.15388	0.148829	0.0684381	0.0762655	0.0153788	0.0173132		102.2	0.697301	0*	0.477292	0.4834	0.28408	0.274464	0.180812	0.179306	0.0293087	0.0372662	0.0005793	0*
102.4	0.173136	0.173089	0.119506	0.120261	0.063455	0.0627235		102.4	0.217251	0.218955	0.168732	0.176292	0.0949934	0.0977352		102.4	0.57951	0*	0.384683	0.384551	0.23796	0.228616	0.135835	0.141247	0.0103801	0.01756	-0.0035371	0*	0.154894	0.149088	0.0690228	0.0764057	0.0159438	0.0173462		102.4	0.697915	0*	0.477887	0.48393	0.284519	0.274863	0.180567	0.179591	0.0293004	0.0373343	0.00075545	0*
102.6	0.172875	0.173038	0.119119	0.120225	0.063455	0.0627048		102.6	0.217488	0.218889	0.169263	0.176239	0.0954878	0.0977057		102.6	0.579978	0*	0.385186	0.385044	0.238568	0.228978	0.13599	0.141487	0.00992993	0.0175931	-0.0038445	0*	0.155134	0.149347	0.0690906	0.0765458	0.0156803	0.0173793		102.6	0.698235	0*	0.478136	0.484458	0.284831	0.275262	0.180857	0.179876	0.0296318	0.0374023	0.000808	0*
102.8	0.172629	0.172986	0.118812	0.120189	0.0634871	0.0626862		102.8	0.217382	0.218823	0.169573	0.176186	0.095821	0.0976763		102.8	0.580322	0*	0.385757	0.385535	0.239054	0.229339	0.136706	0.141726	0.0104723	0.0176261	-0.0036915	0*	0.155445	0.149607	0.0694905	0.0766859	0.015734	0.0174124		102.8	0.698738	0*	0.478093	0.484986	0.284744	0.27566	0.180779	0.18016	0.0292918	0.0374703	0.00043629	0*
103	0.172525	0.172935	0.118344	0.120154	0.0632677	0.0626676		103	0.216817	0.218757	0.169022	0.176133	0.0950799	0.0976468		103	0.580697	0*	0.385918	0.386027	0.239527	0.229701	0.136521	0.141965	0.00983134	0.0176592	-0.0039375	0*	0.155795	0.149866	0.0700955	0.076826	0.0156665	0.0174455		103	0.699678	0*	0.478602	0.485512	0.285471	0.276057	0.180661	0.180445	0.0293086	0.0375383	0.00014915	0*
103.2	0.172547	0.172884	0.117805	0.120118	0.0631981	0.062649		103.2	0.216883	0.218691	0.168892	0.17608	0.0949916	0.0976174		103.2	0.580935	0*	0.385907	0.386517	0.240132	0.230062	0.136664	0.142204	0.0100374	0.0176922	-0.0036908	0*	0.156352	0.150125	0.0705674	0.076966	0.0154431	0.0174785		103.2	0.700803	0*	0.479348	0.486037	0.28594	0.276454	0.180366	0.180729	0.0288497	0.0376063	3.519e-05	0*
103.4	0.172695	0.172832	0.11745	0.120082	0.0633738	0.0626304		103.4	0.216671	0.218625	0.16886	0.176026	0.0954986	0.0975879		103.4	0.581454	0*	0.386499	0.387006	0.240506	0.230422	0.136248	0.142442	0.00986806	0.0177253	-0.0042232	0*	0.157072	0.150384	0.0709077	0.077106	0.0151387	0.0175116		103.4	0.701511	0*	0.480021	0.486561	0.28683	0.276851	0.180484	0.181013	0.028707	0.0376743	-0.0005044	0*
103.6	0.172491	0.172781	0.117111	0.120047	0.0629524	0.0626118		103.6	0.216404	0.218559	0.16878	0.175973	0.0952151	0.0975585		103.6	0.581967	0*	0.387047	0.387495	0.241302	0.230783	0.136508	0.142681	0.00974371	0.0177583	-0.0046874	0*	0.156756	0.150643	0.0713208	0.0772459	0.0144839	0.0175447		103.6	0.702287	0*	0.480933	0.487084	0.287405	0.277247	0.180963	0.181296	0.028676	0.0377422	-0.0006147	0*
103.8	0.172708	0.17273	0.117005	0.120011	0.0629463	0.0625932		103.8	0.216234	0.218493	0.169041	0.17592	0.0950155	0.0975291		103.8	0.582502	0*	0.387443	0.387983	0.24165	0.231143	0.136363	0.142919	0.00915024	0.0177913	-0.0047482	0*	0.156639	0.150901	0.0712137	0.0773859	0.0142436	0.0175777		103.8	0.7023	0*	0.481168	0.487606	0.2877	0.277643	0.181258	0.18158	0.0289127	0.0378101	-0.0009866	0*
104	0.172594	0.172678	0.116998	0.119975	0.0627603	0.0625746		104	0.215798	0.218427	0.169105	0.175867	0.0948598	0.0974997		104	0.58316	0*	0.387911	0.388471	0.242445	0.231503	0.136244	0.143158	0.00959259	0.0178243	-0.0048495	0*	0.157144	0.15116	0.0715118	0.0775258	0.0138552	0.0176108		104	0.703119	0*	0.48222	0.488127	0.288718	0.278038	0.181399	0.181863	0.0287682	0.0378781	-0.0012966	0*
104.2	0.172156	0.172627	0.116501	0.11994	0.0623672	0.062556		104.2	0.21546	0.218362	0.168792	0.175814	0.094379	0.0974703		104.2	0.583228	0*	0.388141	0.388957	0.242591	0.231862	0.136185	0.143396	0.00944011	0.0178574	-0.0046869	0*	0.15724	0.151418	0.0717434	0.0776656	0.0136306	0.0176438		104.2	0.703408	0*	0.482459	0.488647	0.289092	0.278433	0.18203	0.182146	0.029097	0.0379459	-0.0012851	0*
104.4	0.172619	0.172576	0.116857	0.119904	0.0623889	0.0625374		104.4	0.215587	0.218296	0.168686	0.175761	0.0941059	0.0974409		104.4	0.58469	0*	0.389024	0.389443	0.243489	0.232222	0.136572	0.143634	0.0095752	0.0178904	-0.0049032	0*	0.157779	0.151677	0.071677	0.0778054	0.0134931	0.0176769		104.4	0.703709	0*	0.482849	0.489165	0.289294	0.278827	0.182756	0.182429	0.0300312	0.0380138	-0.0006704	0*
104.6	0.17364	0.172525	0.117684	0.119868	0.0625688	0.0625189		104.6	0.215561	0.21823	0.168066	0.175708	0.094275	0.0974115		104.6	0.585151	0*	0.388983	0.389928	0.24354	0.232581	0.136973	0.143872	0.00965623	0.0179234	-0.0050115	0*	0.157627	0.151935	0.0713811	0.0779452	0.0130037	0.0177099		104.6	0.70414	0*	0.483039	0.489683	0.289366	0.279221	0.183498	0.182711	0.0301595	0.0380817	-0.0003137	0*
104.8	0.173508	0.172473	0.11743	0.119833	0.0625255	0.0625003		104.8	0.215588	0.218164	0.16803	0.175655	0.0938879	0.0973821		104.8	0.585511	0*	0.388822	0.390413	0.243556	0.232939	0.137082	0.14411	0.00997252	0.0179564	-0.0049802	0*	0.156916	0.152193	0.0715904	0.078085	0.0124517	0.017743		104.8	0.70456	0*	0.482898	0.4902	0.289373	0.279615	0.185122	0.182994	0.030936	0.0381495	0.00063489	0*
105	0.173751	0.172422	0.11779	0.119797	0.062755	0.0624817		105	0.215442	0.218098	0.167773	0.175602	0.0932739	0.0973528		105	0.585889	0*	0.389423	0.390896	0.243628	0.233298	0.137111	0.144347	0.010266	0.0179894	-0.0048928	0*	0.157628	0.152451	0.0723049	0.0782247	0.0131579	0.017776		105	0.70478	0*	0.482985	0.490715	0.289163	0.280008	0.18581	0.183276	0.0313284	0.0382173	0.00092792	0*
105.2	0.173935	0.172371	0.117423	0.119762	0.0625742	0.0624632		105.2	0.215313	0.218033	0.168015	0.175549	0.0934375	0.0973234		105.2	0.586148	0*	0.389649	0.391379	0.243572	0.233656	0.137443	0.144585	0.0103146	0.0180224	-0.0043765	0*	0.157751	0.152709	0.0722198	0.0783644	0.0128034	0.0178091		105.2	0.704874	0*	0.48335	0.491229	0.289616	0.280401	0.186445	0.183558	0.0317391	0.0382851	0.0014731	0*
105.4	0.17385	0.17232	0.117492	0.119726	0.0622067	0.0624446		105.4	0.21497	0.217967	0.168164	0.175496	0.0930301	0.0972941		105.4	0.587188	0*	0.390448	0.391861	0.24378	0.234014	0.137483	0.144822	0.0101336	0.0180554	-0.004586	0*	0.157813	0.152966	0.0717389	0.078504	0.0127973	0.0178421		105.4	0.705359	0*	0.484263	0.491743	0.289547	0.280793	0.186749	0.183839	0.0321075	0.0383529	0.00148632	0*
105.6	0.173496	0.172269	0.117706	0.119691	0.0625697	0.0624261		105.6	0.215121	0.217901	0.168365	0.175443	0.0936701	0.0972647		105.6	0.587649	0*	0.391135	0.392342	0.243595	0.234371	0.137233	0.14506	0.00973402	0.0180883	-0.0046699	0*	0.158002	0.153224	0.0716782	0.0786437	0.0124104	0.0178751		105.6	0.705303	0*	0.485081	0.492255	0.290058	0.281185	0.186994	0.184121	0.032155	0.0384207	0.00143894	0*
105.8	0.173919	0.172217	0.117506	0.119655	0.0630015	0.0624075		105.8	0.21454	0.217835	0.168335	0.175391	0.0936869	0.0972354		105.8	0.589022	0*	0.392143	0.392823	0.244256	0.234728	0.137117	0.145297	0.00932706	0.0181213	-0.0050058	0*	0.158704	0.153482	0.0716076	0.0787832	0.0127522	0.0179082		105.8	0.705983	0*	0.48598	0.492766	0.290846	0.281576	0.187592	0.184402	0.032052	0.0384884	0.00166719	0*
106	0.173933	0.172166	0.117499	0.119619	0.0634636	0.062389		106	0.214341	0.21777	0.168431	0.175338	0.0936249	0.0972061		106	0.589915	0*	0.392989	0.393303	0.244409	0.235085	0.137725	0.145534	0.00928029	0.0181543	-0.0045831	0*	0.159018	0.153739	0.0714102	0.0789228	0.0130785	0.0179412		106	0.706349	0*	0.486261	0.493276	0.291452	0.281967	0.188115	0.184683	0.0327364	0.0385561	0.00139525	0*
106.2	0.17346	0.172115	0.118033	0.119584	0.063461	0.0623705		106.2	0.214226	0.217704	0.168726	0.175285	0.0938987	0.0971768		106.2	0.59009	0*	0.393316	0.393782	0.244425	0.235442	0.138736	0.145771	0.00924409	0.0181873	-0.0044971	0*	0.159032	0.153996	0.0711469	0.0790623	0.0136048	0.0179742		106.2	0.706665	0*	0.486767	0.493785	0.291958	0.282358	0.188341	0.184964	0.0326259	0.0386239	0.0012155	0*
106.4	0.173627	0.172064	0.118538	0.119548	0.0634113	0.062352		106.4	0.213963	0.217638	0.168015	0.175232	0.0939927	0.0971475		106.4	0.590812	0*	0.394251	0.39426	0.245196	0.235799	0.139352	0.146008	0.0090337	0.0182202	-0.0043063	0*	0.159646	0.154254	0.0716727	0.0792018	0.0136322	0.0180072		106.4	0.707263	0*	0.487128	0.494293	0.292397	0.282748	0.188757	0.185244	0.0327419	0.0386915	0.001222	0*
106.6	0.173422	0.172013	0.118425	0.119513	0.0634885	0.0623334		106.6	0.214367	0.217573	0.168762	0.175179	0.0944323	0.0971182		106.6	0.591427	0*	0.394826	0.394738	0.245512	0.236155	0.139595	0.146244	0.00917715	0.0182532	-0.0042294	0*	0.159703	0.154511	0.0716667	0.0793412	0.013423	0.0180403		106.6	0.707955	0*	0.487651	0.4948	0.292878	0.283137	0.189002	0.185525	0.0326312	0.0387592	0.0009505	0*
106.8	0.172812	0.171962	0.118507	0.119477	0.0636506	0.0623149		106.8	0.214066	0.217507	0.1685	0.175126	0.0943503	0.0970889		106.8	0.591575	0*	0.395135	0.395215	0.245481	0.236511	0.139569	0.146481	0.00936587	0.0182862	-0.0042227	0*	0.159821	0.154768	0.0721145	0.0794806	0.0134989	0.0180733		106.8	0.709089	0*	0.487942	0.495306	0.293461	0.283526	0.188815	0.185805	0.0320032	0.0388269	0.00093348	0*
107	0.172478	0.171911	0.118726	0.119442	0.063553	0.0622964		107	0.213903	0.217442	0.167869	0.175074	0.0937264	0.0970596		107	0.591912	0*	0.395003	0.395691	0.245821	0.236866	0.139619	0.146717	0.00883732	0.0183191	-0.0041219	0*	0.160733	0.155024	0.0726335	0.07962	0.013945	0.0181063		107	0.710179	0*	0.488529	0.495811	0.294185	0.283915	0.188332	0.186085	0.0316269	0.0388945	0.00049144	0*
107.2	0.172438	0.17186	0.119105	0.119406	0.0636889	0.0622779		107.2	0.213942	0.217376	0.167979	0.175021	0.094114	0.0970303		107.2	0.591928	0*	0.395519	0.396167	0.246099	0.237221	0.140317	0.146953	0.0091284	0.0183521	-0.0040905	0*	0.160906	0.155281	0.072438	0.0797594	0.0139621	0.0181393		107.2	0.710714	0*	0.4891	0.496314	0.294819	0.284304	0.18816	0.186364	0.0313547	0.0389621	0.00050247	0*
107.4	0.172236	0.171809	0.118926	0.119371	0.0633901	0.0622594		107.4	0.214245	0.21731	0.167986	0.174968	0.094043	0.0970011		107.4	0.592841	0*	0.3962	0.396641	0.246606	0.237576	0.14026	0.14719	0.0088995	0.018385	-0.0044262	0*	0.161265	0.155538	0.0727184	0.0798987	0.0144103	0.0181723		107.4	0.711198	0*	0.489507	0.496817	0.295404	0.284692	0.188396	0.186644	0.0311801	0.0390297	0.00052667	0*
107.6	0.171252	0.171758	0.118882	0.119336	0.0627457	0.0622409		107.6	0.214273	0.217245	0.167801	0.174915	0.0937483	0.0969718		107.6	0.592868	0*	0.396284	0.397115	0.247179	0.237931	0.14068	0.147426	0.00864601	0.0184179	-0.0042945	0*	0.161493	0.155794	0.0731448	0.080038	0.0143409	0.0182053		107.6	0.711562	0*	0.489852	0.497319	0.295644	0.285079	0.188632	0.186923	0.0310773	0.0390973	0.00062868	0*
107.8	0.171207	0.171707	0.118616	0.1193	0.0629149	0.0622224		107.8	0.214556	0.217179	0.167806	0.174862	0.0936245	0.0969426		107.8	0.59277	0*	0.396338	0.397588	0.247581	0.238286	0.140919	0.147662	0.00917446	0.0184509	-0.0038751	0*	0.161677	0.156051	0.073608	0.0801772	0.0142656	0.0182383		107.8	0.712396	0*	0.490414	0.497819	0.296251	0.285466	0.188254	0.187202	0.0308386	0.0391649	0.00023653	0*
108	0.171046	0.171656	0.11813	0.119265	0.0627442	0.062204		108	0.214449	0.217114	0.167725	0.17481	0.0935415	0.0969134		108	0.592985	0*	0.396741	0.398061	0.24776	0.23864	0.141329	0.147897	0.00980335	0.0184838	-0.004239	0*	0.161756	0.156307	0.0740015	0.0803164	0.0139806	0.0182713		108	0.713159	0*	0.491271	0.498319	0.297029	0.285853	0.18888	0.187481	0.0307559	0.0392324	0.00041701	0*
108.2	0.170761	0.171605	0.117765	0.119229	0.062403	0.0621855		108.2	0.214332	0.217048	0.167121	0.174757	0.0929098	0.0968841		108.2	0.593179	0*	0.397442	0.398533	0.248018	0.238994	0.141696	0.148133	0.00958808	0.0185167	-0.0046885	0*	0.162239	0.156563	0.0741529	0.0804556	0.014483	0.0183043		108.2	0.712768	0*	0.491002	0.498817	0.296765	0.286239	0.189383	0.18776	0.0307969	0.0393	0.00050586	0*
108.4	0.171559	0.171554	0.118017	0.119194	0.0628211	0.062167		108.4	0.214481	0.216983	0.167064	0.174704	0.0929294	0.0968549		108.4	0.594264	0*	0.397882	0.399004	0.248818	0.239347	0.141973	0.148368	0.00976547	0.0185497	-0.005006	0*	0.16277	0.156819	0.0744256	0.0805948	0.0147922	0.0183373		108.4	0.712709	0*	0.491141	0.499315	0.297121	0.286625	0.189592	0.188038	0.0307286	0.0393675	0.00054835	0*
108.6	0.172064	0.171503	0.118054	0.119158	0.0631219	0.0621486		108.6	0.214478	0.216918	0.166685	0.174652	0.0928112	0.0968257		108.6	0.594323	0*	0.397801	0.399474	0.24847	0.239701	0.142624	0.148604	0.00965099	0.0185826	-0.0052066	0*	0.162861	0.157075	0.0747612	0.0807339	0.0145142	0.0183703		108.6	0.713251	0*	0.491407	0.499811	0.29792	0.28701	0.190077	0.188316	0.0309382	0.039435	0.00081682	0*
108.8	0.171426	0.171452	0.117157	0.119123	0.0623419	0.0621301		108.8	0.213897	0.216852	0.166287	0.174599	0.0924526	0.0967965		108.8	0.595061	0*	0.398724	0.399944	0.248917	0.240054	0.143068	0.148839	0.0100306	0.0186155	-0.0050691	0*	0.163265	0.157331	0.0753522	0.0808729	0.0147916	0.0184033		108.8	0.714203	0*	0.491718	0.500307	0.298119	0.287395	0.19024	0.188594	0.0309687	0.0395024	0.00076855	0*
109	0.171452	0.171401	0.116891	0.119088	0.0619506	0.0621116		109	0.213798	0.216787	0.166187	0.174546	0.0924313	0.0967673		109	0.595492	0*	0.399424	0.400413	0.249421	0.240406	0.143027	0.149074	0.0099371	0.0186484	-0.0051052	0*	0.163956	0.157587	0.0757682	0.081012	0.0150724	0.0184363		109	0.714176	0*	0.49185	0.500801	0.298021	0.287779	0.190782	0.188872	0.0314864	0.0395699	0.00116656	0*
109.2	0.170945	0.17135	0.116123	0.119052	0.0616122	0.0620932		109.2	0.213508	0.216721	0.166851	0.174494	0.0926293	0.0967381		109.2	0.595908	0*	0.399892	0.400881	0.249845	0.240759	0.142612	0.149309	0.00948155	0.0186813	-0.0054441	0*	0.164169	0.157842	0.0757288	0.081151	0.0147264	0.0184692		109.2	0.714741	0*	0.492945	0.501294	0.298442	0.288163	0.19057	0.189149	0.0315879	0.0396373	0.00091739	0*
109.4	0.171013	0.171299	0.116365	0.119017	0.0617336	0.0620748		109.4	0.213665	0.216656	0.166858	0.174441	0.0919897	0.096709		109.4	0.596811	0*	0.400738	0.401348	0.25082	0.241111	0.143063	0.149544	0.00973028	0.0187142	-0.0058172	0*	0.164372	0.158098	0.0759131	0.08129	0.0146368	0.0185022		109.4	0.71521	0*	0.493792	0.501787	0.298517	0.288547	0.190826	0.189426	0.0316825	0.0397047	0.000251	0*
109.6	0.171554	0.171248	0.116536	0.118982	0.0626896	0.0620563		109.6	0.213745	0.216591	0.167148	0.174388	0.092516	0.0966798		109.6	0.597407	0*	0.40109	0.401815	0.251264	0.241463	0.143602	0.149779	0.0099128	0.0187471	-0.0053407	0*	0.164201	0.158353	0.0756686	0.0814289	0.0147734	0.0185352		109.6	0.715188	0*	0.494216	0.502278	0.299382	0.28893	0.191379	0.189704	0.0319026	0.0397721	0.00045897	0*
109.8	0.171748	0.171197	0.116662	0.118946	0.0628546	0.0620379		109.8	0.213318	0.216525	0.16734	0.174336	0.0928769	0.0966507		109.8	0.598511	0*	0.401321	0.402281	0.251777	0.241815	0.144162	0.150013	0.00968909	0.01878	-0.0052474	0*	0.16474	0.158608	0.0757426	0.0815678	0.015313	0.0185681		109.8	0.715304	0*	0.494536	0.502768	0.299614	0.289313	0.191732	0.18998	0.0319537	0.0398395	0.00022598	0*
110	0.171375	0.171147	0.116948	0.118911	0.0629284	0.0620195		110	0.21348	0.21646	0.167735	0.174283	0.0933193	0.0966215		110	0.598722	0*	0.401795	0.402746	0.252076	0.242166	0.145125	0.150248	0.0104	0.0188128	-0.0046444	0*	0.16515	0.158863	0.0759975	0.0817067	0.0154387	0.0186011		110	0.715607	0*	0.495095	0.503258	0.299936	0.289695	0.191785	0.190257	0.0320345	0.0399069	-0.0004519	0*
110.2	0.171327	0.171096	0.117138	0.118876	0.0629982	0.0620011		110.2	0.213162	0.216395	0.167517	0.174231	0.0931327	0.0965924		110.2	0.598619	0*	0.401752	0.403211	0.251936	0.242517	0.145883	0.150482	0.0109369	0.0188457	-0.0044572	0*	0.165421	0.159118	0.0764699	0.0818455	0.0153418	0.0186341		110.2	0.715997	0*	0.496004	0.503746	0.300621	0.290077	0.191841	0.190533	0.0322228	0.0399743	-0.0006113	0*
110.4	0.171449	0.171045	0.117323	0.11884	0.0633225	0.0619826		110.4	0.212987	0.21633	0.167405	0.174178	0.0930601	0.0965633		110.4	0.598706	0*	0.401691	0.403675	0.25218	0.242868	0.145951	0.150716	0.0108777	0.0188786	-0.0044267	0*	0.165585	0.159373	0.0766795	0.0819843	0.015054	0.018667		110.4	0.716698	0*	0.496771	0.504233	0.300898	0.290459	0.191956	0.19081	0.0323018	0.0400416	-0.0007139	0*
110.6	0.171153	0.170994	0.117584	0.118805	0.063472	0.0619642		110.6	0.212991	0.216264	0.167859	0.174126	0.0930545	0.0965341		110.6	0.598836	0*	0.401107	0.404138	0.251688	0.243219	0.14582	0.15095	0.0107906	0.0189114	-0.0045852	0*	0.165332	0.159628	0.0765419	0.0821231	0.0152594	0.0187		110.6	0.717634	0*	0.497756	0.504719	0.301111	0.29084	0.192056	0.191086	0.0326282	0.0401089	-0.0009967	0*
110.8	0.170887	0.170943	0.117522	0.11877	0.0634814	0.0619458		110.8	0.212636	0.216199	0.167417	0.174073	0.0929883	0.096505		110.8	0.598636	0*	0.400615	0.4046	0.251577	0.243569	0.14617	0.151184	0.0109772	0.0189443	-0.0040774	0*	0.165365	0.159883	0.0765645	0.0822619	0.0154271	0.018733		110.8	0.718308	0*	0.497975	0.505204	0.30122	0.291221	0.191726	0.191361	0.032495	0.0401762	-0.001434	0*
111	0.170955	0.170893	0.117899	0.118734	0.0631449	0.0619274		111	0.212302	0.216134	0.167007	0.174021	0.0923642	0.0964759		111	0.598785	0*	0.400465	0.405062	0.251871	0.243919	0.146793	0.151418	0.0114275	0.0189772	-0.0035271	0*	0.166168	0.160137	0.0769943	0.0824006	0.0162768	0.0187659		111	0.718921	0*	0.498969	0.505689	0.30151	0.291601	0.191658	0.191637	0.0324829	0.0402435	-0.0017217	0*
111.2	0.170915	0.170842	0.117886	0.118699	0.0628517	0.0619091		111.2	0.211862	0.216069	0.167465	0.173968	0.092785	0.0964469		111.2	0.599067	0*	0.400871	0.405523	0.25232	0.244269	0.147243	0.151652	0.0116849	0.01901	-0.0033674	0*	0.166083	0.160392	0.0770682	0.0825392	0.0163785	0.0187988		111.2	0.719614	0*	0.499353	0.506172	0.301759	0.291981	0.191918	0.191912	0.0324808	0.0403107	-0.0019614	0*
111.4	0.170979	0.170791	0.117604	0.118664	0.0627145	0.0618907		111.4	0.211701	0.216004	0.166533	0.173916	0.0926071	0.0964178		111.4	0.600046	0*	0.401694	0.405983	0.252784	0.244618	0.147692	0.151886	0.0121433	0.0190429	-0.0026672	0*	0.166694	0.160646	0.077034	0.0826779	0.0161799	0.0188318		111.4	0.720102	0*	0.499741	0.506654	0.301873	0.29236	0.192613	0.192187	0.0325344	0.040378	-0.0016075	0*
111.6	0.170504	0.17074	0.1176	0.118629	0.0626034	0.0618723		111.6	0.211056	0.215939	0.166182	0.173863	0.0924961	0.0963887		111.6	0.599537	0*	0.401915	0.406443	0.252829	0.244967	0.148674	0.152119	0.012765	0.0190757	-0.0021499	0*	0.166869	0.160901	0.0774223	0.0828165	0.016445	0.0188647		111.6	0.720259	0*	0.500042	0.507135	0.30172	0.292739	0.192846	0.192462	0.0326823	0.0404452	-0.0012898	0*
111.8	0.170864	0.17069	0.117792	0.118594	0.0626597	0.0618539		111.8	0.210516	0.215873	0.165906	0.173811	0.0921816	0.0963596		111.8	0.599999	0*	0.4021	0.406902	0.252991	0.245316	0.148612	0.152352	0.0129664	0.0191086	-0.0025868	0*	0.16664	0.161155	0.0773819	0.0829551	0.0158453	0.0188977		111.8	0.721057	0*	0.500338	0.507615	0.302282	0.293118	0.193422	0.192737	0.0327054	0.0405124	-0.0012435	0*
112	0.170692	0.170639	0.117818	0.118558	0.0623102	0.0618355		112	0.209675	0.215808	0.16567	0.173759	0.0913182	0.0963306		112	0.601014	0*	0.403127	0.40736	0.253038	0.245665	0.148712	0.152586	0.0125041	0.0191414	-0.0030855	0*	0.166558	0.161409	0.077207	0.0830936	0.0159545	0.0189306		112	0.72134	0*	0.500262	0.508094	0.302839	0.293496	0.194225	0.193011	0.0327539	0.0405796	-0.0011965	0*
112.2	0.17045	0.170588	0.117533	0.118523	0.0622612	0.0618172		112.2	0.20947	0.215743	0.165597	0.173706	0.0912256	0.0963015		112.2	0.601625	0*	0.404364	0.407817	0.253405	0.246013	0.148677	0.152819	0.0119865	0.0191742	-0.0034843	0*	0.166986	0.161663	0.0772577	0.0832321	0.0161447	0.0189635		112.2	0.721392	0*	0.499954	0.508573	0.303275	0.293873	0.194375	0.193285	0.0326081	0.0406467	-0.0013707	0*
112.4	0.171021	0.170538	0.117761	0.118488	0.0629632	0.0617988		112.4	0.209493	0.215678	0.165863	0.173654	0.0912816	0.0962725		112.4	0.60253	0*	0.405435	0.408274	0.254162	0.246361	0.148627	0.153052	0.011713	0.019207	-0.0036674	0*	0.167297	0.161916	0.0777444	0.0833706	0.0159664	0.0189965		112.4	0.721676	0*	0.500031	0.50905	0.304191	0.294251	0.194844	0.19356	0.0329002	0.0407139	-0.001209	0*
112.6	0.170715	0.170487	0.117753	0.118453	0.0628451	0.0617805		112.6	0.209645	0.215613	0.165906	0.173601	0.0913404	0.0962434		112.6	0.603139	0*	0.406476	0.40873	0.25476	0.246709	0.148883	0.153284	0.0119318	0.0192399	-0.0030922	0*	0.167437	0.16217	0.0776489	0.083509	0.015585	0.0190294		112.6	0.72257	0*	0.500309	0.509526	0.304848	0.294628	0.195397	0.193833	0.0331743	0.040781	-0.0005603	0*
112.8	0.170406	0.170436	0.117463	0.118417	0.062349	0.0617621		112.8	0.209849	0.215548	0.166005	0.173549	0.0917	0.0962144		112.8	0.603968	0*	0.407661	0.409185	0.255921	0.247056	0.148935	0.153517	0.0118957	0.0192727	-0.003369	0*	0.167631	0.162424	0.0775325	0.0836474	0.0154926	0.0190623		112.8	0.723701	0*	0.501168	0.510001	0.305347	0.295004	0.19614	0.194107	0.0332013	0.0408481	-0.0001036	0*
113	0.170385	0.170386	0.117255	0.118382	0.0623577	0.0617438		113	0.210014	0.215483	0.166086	0.173497	0.0920022	0.0961854		113	0.604146	0*	0.408005	0.40964	0.256428	0.247403	0.148547	0.15375	0.011514	0.0193055	-0.0036868	0*	0.167557	0.162677	0.0770369	0.0837858	0.0149082	0.0190952		113	0.723909	0*	0.501908	0.510475	0.305667	0.29538	0.197048	0.19438	0.0339208	0.0409152	0.00016343	0*
113.2	0.169951	0.170335	0.116489	0.118347	0.0622317	0.0617254		113.2	0.21016	0.215418	0.166612	0.173444	0.0922465	0.0961564		113.2	0.604639	0*	0.408566	0.410094	0.256823	0.24775	0.148331	0.153982	0.0114918	0.0193383	-0.0037931	0*	0.167777	0.16293	0.0767151	0.0839241	0.0146426	0.0191282		113.2	0.724556	0*	0.502855	0.510949	0.306312	0.295756	0.196916	0.194653	0.0337214	0.0409823	-0.0004155	0*
113.4	0.170088	0.170285	0.116433	0.118312	0.0623524	0.0617071		113.4	0.210921	0.215353	0.166431	0.173392	0.0925207	0.0961274		113.4	0.605786	0*	0.409313	0.410547	0.257851	0.248097	0.148542	0.154215	0.0113513	0.0193711	-0.0040194	0*	0.167975	0.163184	0.0765161	0.0840624	0.0148055	0.0191611		113.4	0.725313	0*	0.503694	0.511421	0.307381	0.296131	0.197374	0.194926	0.0339095	0.0410494	-0.000411	0*
113.6	0.170197	0.170234	0.116315	0.118277	0.0627868	0.0616888		113.6	0.211371	0.215288	0.167515	0.17334	0.0934013	0.0960984		113.6	0.606206	0*	0.409907	0.411	0.258119	0.248443	0.148324	0.154447	0.0110147	0.0194039	-0.0038374	0*	0.167836	0.163437	0.0760953	0.0842007	0.0146646	0.019194		113.6	0.725237	0*	0.504038	0.511892	0.307653	0.296506	0.197995	0.195199	0.0338091	0.0411164	0.00014373	0*
113.8	0.170227	0.170183	0.116414	0.118242	0.062838	0.0616705		113.8	0.211571	0.215223	0.167627	0.173288	0.0935692	0.0960695		113.8	0.606974	0*	0.410269	0.411451	0.258436	0.24879	0.148123	0.154679	0.0105552	0.0194367	-0.0042352	0*	0.168342	0.16369	0.0766173	0.0843389	0.0148888	0.0192269		113.8	0.725371	0*	0.504448	0.512362	0.307916	0.29688	0.198237	0.195472	0.0336462	0.0411835	-0.0001128	0*
114	0.170476	0.170133	0.116715	0.118207	0.0635542	0.0616521		114	0.211341	0.215158	0.16773	0.173235	0.0934576	0.0960405		114	0.607169	0*	0.410538	0.411903	0.258354	0.249135	0.148119	0.154911	0.0107979	0.0194695	-0.0041612	0*	0.168789	0.163943	0.0769044	0.0844771	0.0145092	0.0192598		114	0.72608	0*	0.50507	0.512832	0.308447	0.297254	0.19821	0.195744	0.0336985	0.0412505	-3.6e-07	0*
114.2	0.170509	0.170082	0.116842	0.118172	0.0639285	0.0616338		114.2	0.210543	0.215094	0.167762	0.173183	0.0929899	0.0960115		114.2	0.607273	0*	0.409937	0.412353	0.25825	0.249481	0.14759	0.155143	0.0106733	0.0195023	-0.0041796	0*	0.168928	0.164195	0.0770748	0.0846153	0.0146039	0.0192927		114.2	0.726581	0*	0.505387	0.5133	0.309148	0.297628	0.198967	0.196016	0.034506	0.0413174	0.00048807	0*
114.4	0.17036	0.170032	0.116736	0.118136	0.0641896	0.0616155		114.4	0.210171	0.215029	0.167346	0.173131	0.0927695	0.0959826		114.4	0.607395	0*	0.409762	0.412803	0.258059	0.249826	0.14754	0.155374	0.0105624	0.0195351	-0.0041912	0*	0.168727	0.164448	0.0772619	0.0847534	0.0147057	0.0193256		114.4	0.727037	0*	0.505664	0.513767	0.309141	0.298001	0.199486	0.196288	0.0347172	0.0413844	0.0006994	0*
114.6	0.170347	0.169981	0.116623	0.118101	0.0639785	0.0615972		114.6	0.209898	0.214964	0.166797	0.173079	0.0926002	0.0959536		114.6	0.607929	0*	0.409745	0.413252	0.258237	0.250171	0.147538	0.155606	0.0104887	0.0195678	-0.0040257	0*	0.169469	0.164701	0.0777053	0.0848915	0.0150582	0.0193585		114.6	0.727363	0*	0.505926	0.514234	0.30933	0.298373	0.199116	0.19656	0.0348472	0.0414514	0.0001473	0*
114.8	0.170343	0.169931	0.116426	0.118066	0.0636646	0.0615789		114.8	0.209659	0.214899	0.166243	0.173026	0.092129	0.0959247		114.8	0.607922	0*	0.40929	0.4137	0.258534	0.250516	0.147937	0.155837	0.0107647	0.0196006	-0.0038587	0*	0.170013	0.164953	0.0781093	0.0850296	0.015259	0.0193914		114.8	0.727807	0*	0.506095	0.514699	0.309545	0.298746	0.199526	0.196831	0.0350583	0.0415183	0.0004082	0*
115	0.170372	0.16988	0.116491	0.118031	0.0630916	0.0615607		115	0.209555	0.214834	0.166069	0.172974	0.0923595	0.0958958		115	0.608523	0*	0.409507	0.414148	0.259343	0.25086	0.148705	0.156069	0.0113143	0.0196334	-0.0032395	0*	0.170817	0.165205	0.0786838	0.0851676	0.0154545	0.0194243		115	0.72786	0*	0.506312	0.515164	0.309664	0.299118	0.199982	0.197102	0.034962	0.0415852	0.00063524	0*
115.2	0.170645	0.16983	0.116816	0.117996	0.0628775	0.0615424		115.2	0.209047	0.214769	0.165733	0.172922	0.0922327	0.0958669		115.2	0.608838	0*	0.409924	0.414595	0.259833	0.251205	0.149212	0.1563	0.0112738	0.0196661	-0.0031884	0*	0.171261	0.165458	0.0789192	0.0853056	0.0154168	0.0194572		115.2	0.728387	0*	0.506311	0.515627	0.309641	0.299489	0.199847	0.197373	0.0348766	0.0416521	0.00068373	0*
115.4	0.170723	0.16978	0.117059	0.117961	0.062436	0.0615241		115.4	0.208804	0.214705	0.164756	0.17287	0.091638	0.095838		115.4	0.60949	0*	0.410822	0.415041	0.259913	0.251549	0.149492	0.156531	0.0115555	0.0196989	-0.0029911	0*	0.17198	0.16571	0.0795158	0.0854436	0.0157933	0.01949		115.4	0.728933	0*	0.506522	0.516089	0.309796	0.29986	0.200655	0.197644	0.0352313	0.041719	0.0014353	0*
115.6	0.170397	0.169729	0.117353	0.117926	0.0623078	0.0615058		115.6	0.208713	0.21464	0.164852	0.172818	0.0917377	0.0958091		115.6	0.609573	0*	0.411237	0.415487	0.259899	0.251892	0.149515	0.156762	0.0111219	0.0197316	-0.0037626	0*	0.172248	0.165962	0.0805995	0.0855815	0.0165945	0.0195229		115.6	0.729279	0*	0.506465	0.516551	0.309946	0.300231	0.200567	0.197915	0.0355458	0.0417859	0.0017708	0*
115.8	0.170168	0.169679	0.117671	0.117891	0.0620475	0.0614876		115.8	0.208735	0.214575	0.164738	0.172766	0.0915489	0.0957802		115.8	0.610426	0*	0.41166	0.415932	0.260385	0.252236	0.149607	0.156993	0.0102433	0.0197644	-0.0043905	0*	0.172521	0.166214	0.0807052	0.0857194	0.0163021	0.0195558		115.8	0.729667	0*	0.50622	0.517012	0.310738	0.300601	0.200771	0.198185	0.0353223	0.0418527	0.00163231	0*
116	0.170076	0.169628	0.117789	0.117856	0.0620823	0.0614693		116	0.20859	0.214511	0.164582	0.172714	0.0914032	0.0957513		116	0.611038	0*	0.41258	0.416376	0.260763	0.252579	0.149853	0.157223	0.0105962	0.0197971	-0.0043611	0*	0.172584	0.166465	0.0810412	0.0858573	0.0169249	0.0195887		116	0.729999	0*	0.506224	0.517471	0.311127	0.300971	0.200992	0.198455	0.0351916	0.0419195	0.00149927	0*
116.2	0.170165	0.169578	0.11793	0.117821	0.0620971	0.061451		116.2	0.209062	0.214446	0.164601	0.172662	0.091722	0.0957224		116.2	0.611285	0*	0.413241	0.416819	0.261179	0.252922	0.150205	0.157454	0.0108069	0.0198298	-0.0043247	0*	0.17345	0.166717	0.0814273	0.0859951	0.0167967	0.0196216		116.2	0.730169	0*	0.506279	0.51793	0.311725	0.30134	0.200965	0.198725	0.0351289	0.0419864	0.00133709	0*
116.4	0.170415	0.169528	0.11843	0.117786	0.0619671	0.0614328		116.4	0.20983	0.214381	0.165043	0.172609	0.092259	0.0956936		116.4	0.612344	0*	0.414176	0.417262	0.262568	0.253264	0.150862	0.157684	0.0111531	0.0198626	-0.004427	0*	0.174006	0.166969	0.0820183	0.0861329	0.0169811	0.0196544		116.4	0.730303	0*	0.506336	0.518388	0.311921	0.301709	0.201548	0.198995	0.0353896	0.0420531	0.00146839	0*
116.6	0.170277	0.169477	0.1181	0.117751	0.0615064	0.0614145		116.6	0.210165	0.214317	0.16489	0.172557	0.0920134	0.0956647		116.6	0.612736	0*	0.414825	0.417704	0.263318	0.253606	0.151416	0.157915	0.0117183	0.0198953	-0.0040865	0*	0.174105	0.16722	0.0818635	0.0862707	0.0167006	0.0196873		116.6	0.731486	0*	0.507338	0.518844	0.312412	0.302078	0.201499	0.199265	0.0349672	0.0421199	0.00144741	0*
116.8	0.170163	0.169427	0.117801	0.117716	0.0614727	0.0613963		116.8	0.210079	0.214252	0.164495	0.172505	0.0922599	0.0956358		116.8	0.613487	0*	0.415842	0.418146	0.264026	0.253949	0.151425	0.158145	0.0112756	0.019928	-0.0050451	0*	0.174137	0.167471	0.0817106	0.0864084	0.0167105	0.0197201		116.8	0.731613	0*	0.507913	0.5193	0.312774	0.302446	0.201728	0.199534	0.035415	0.0421867	0.00119758	0*
117	0.169952	0.169377	0.117492	0.117681	0.0613303	0.0613781		117	0.209971	0.214187	0.164342	0.172453	0.0922984	0.095607		117	0.614122	0*	0.416726	0.418587	0.264596	0.25429	0.151639	0.158375	0.0112176	0.0199607	-0.0052621	0*	0.174021	0.167723	0.0811794	0.0865461	0.0164426	0.019753		117	0.731874	0*	0.508313	0.519755	0.313071	0.302814	0.201607	0.199803	0.0351826	0.0422534	0.00060022	0*
117.2	0.169894	0.169326	0.116997	0.117646	0.0611468	0.0613599		117.2	0.210466	0.214123	0.164683	0.172401	0.0924668	0.0955782		117.2	0.614771	0*	0.417467	0.419027	0.264886	0.254632	0.152089	0.158605	0.0113676	0.0199935	-0.0053771	0*	0.174463	0.167974	0.081122	0.0866838	0.0162994	0.0197859		117.2	0.73229	0*	0.509167	0.520209	0.313741	0.303181	0.201471	0.200072	0.0346928	0.0423201	0.00041102	0*
117.4	0.169794	0.169276	0.116709	0.117611	0.0613491	0.0613416		117.4	0.210842	0.214058	0.164877	0.172349	0.0924455	0.0955494		117.4	0.615776	0*	0.418295	0.419466	0.265064	0.254973	0.152232	0.158835	0.011191	0.0200262	-0.0061377	0*	0.174674	0.168225	0.0811378	0.0868214	0.0164547	0.0198187		117.4	0.73261	0*	0.509907	0.520662	0.314316	0.303548	0.201776	0.200341	0.0345929	0.0423868	0.00027751	0*
117.6	0.169982	0.169226	0.116652	0.117576	0.0621022	0.0613234		117.6	0.211134	0.213994	0.165295	0.172297	0.092078	0.0955205		117.6	0.616299	0*	0.418623	0.419905	0.265497	0.255314	0.152282	0.159064	0.0110925	0.0200589	-0.0066713	0*	0.175086	0.168476	0.0808704	0.086959	0.0162207	0.0198516		117.6	0.732403	0*	0.510063	0.521114	0.314008	0.303915	0.201748	0.200609	0.033799	0.0424535	1.679e-05	0*
117.8	0.170204	0.169175	0.116324	0.117541	0.0624914	0.0613052		117.8	0.210581	0.213929	0.164547	0.172245	0.0913521	0.0954918		117.8	0.616866	0*	0.418535	0.420343	0.265384	0.255655	0.152291	0.159294	0.0106949	0.0200916	-0.0075304	0*	0.174906	0.168726	0.0813076	0.0870966	0.0164116	0.0198844		117.8	0.732993	0*	0.510212	0.521565	0.314264	0.304281	0.202029	0.200877	0.0336944	0.0425202	-2.906e-05	0*
118	0.169819	0.169125	0.115982	0.117507	0.0627291	0.061287		118	0.209353	0.213865	0.164	0.172194	0.090785	0.095463		118	0.617258	0*	0.418688	0.420781	0.265404	0.255995	0.152306	0.159523	0.0110129	0.0201243	-0.0074862	0*	0.175422	0.168977	0.0811555	0.0872341	0.0162467	0.0199173		118	0.733576	0*	0.510955	0.522015	0.314521	0.304647	0.202719	0.201145	0.0342678	0.0425869	0.00050511	0*
118.2	0.169395	0.169075	0.115359	0.117472	0.0623874	0.0612688		118.2	0.20881	0.2138	0.164035	0.172142	0.0905676	0.0954342		118.2	0.617698	0*	0.418542	0.421217	0.265558	0.256335	0.152844	0.159753	0.0114618	0.020157	-0.0071277	0*	0.175319	0.169228	0.0811653	0.0873716	0.016342	0.0199501		118.2	0.734188	0*	0.511536	0.522464	0.315215	0.305012	0.203342	0.201413	0.0346388	0.0426535	0.00034199	0*
118.4	0.168646	0.169025	0.11492	0.117437	0.062148	0.0612506		118.4	0.208689	0.213736	0.163667	0.17209	0.090311	0.0954054		118.4	0.61769	0*	0.418688	0.421653	0.265233	0.256675	0.153034	0.159982	0.011091	0.0201896	-0.0073022	0*	0.175582	0.169478	0.0811719	0.0875091	0.0164329	0.0199829		118.4	0.735039	0*	0.512054	0.522913	0.315767	0.305377	0.203322	0.201681	0.0347553	0.0427201	1.524e-05	0*
118.6	0.168635	0.168975	0.114508	0.117402	0.0618311	0.0612324		118.6	0.208155	0.213671	0.163397	0.172038	0.0901021	0.0953766		118.6	0.617947	0*	0.418608	0.422089	0.265397	0.257015	0.153088	0.160211	0.0105818	0.0202223	-0.007613	0*	0.175966	0.169728	0.0813343	0.0876465	0.0164477	0.0200158		118.6	0.735659	0*	0.512648	0.52336	0.316165	0.305741	0.203782	0.201948	0.0351832	0.0427867	-0.0002518	0*
118.8	0.168443	0.168924	0.114401	0.117367	0.0615271	0.0612142		118.8	0.207802	0.213607	0.163389	0.171986	0.0897632	0.0953479		118.8	0.618417	0*	0.418521	0.422524	0.265847	0.257354	0.153639	0.16044	0.0103559	0.020255	-0.0076019	0*	0.176038	0.169979	0.0812013	0.0877839	0.0163949	0.0200486		118.8	0.735942	0*	0.512991	0.523806	0.31613	0.306106	0.205003	0.202215	0.0358389	0.0428533	0.00043853	0*
119	0.168356	0.168874	0.114448	0.117332	0.0612245	0.061196		119	0.20783	0.213542	0.16342	0.171934	0.0903839	0.0953191		119	0.618648	0*	0.418818	0.422958	0.266632	0.257693	0.154204	0.160669	0.010761	0.0202877	-0.0071414	0*	0.176684	0.170229	0.0814167	0.0879213	0.0166428	0.0200814		119	0.736326	0*	0.513838	0.524252	0.316327	0.306469	0.205692	0.202482	0.0361117	0.0429198	0.00045789	0*
119.2	0.168154	0.168824	0.11437	0.117297	0.0606695	0.0611779		119.2	0.206991	0.213478	0.163107	0.171882	0.0899034	0.0952904		119.2	0.619267	0*	0.419881	0.423391	0.26684	0.258032	0.154322	0.160897	0.0105566	0.0203203	-0.0070217	0*	0.177041	0.170479	0.0817101	0.0880586	0.0169129	0.0201143		119.2	0.737264	0*	0.514824	0.524696	0.316918	0.306833	0.20549	0.202749	0.0363762	0.0429864	0.00035617	0*
119.4	0.167415	0.168774	0.11417	0.117262	0.0602704	0.0611597		119.4	0.20688	0.213414	0.163231	0.17183	0.0902508	0.0952616		119.4	0.619764	0*	0.420836	0.423824	0.267432	0.25837	0.154331	0.161126	0.0102168	0.020353	-0.0068384	0*	0.177362	0.170729	0.0822279	0.0881959	0.0172479	0.0201471		119.4	0.737608	0*	0.515506	0.52514	0.317115	0.307195	0.206255	0.203016	0.0367389	0.0430529	0.00033889	0*
119.6	0.167267	0.168724	0.114173	0.117228	0.0606414	0.0611415		119.6	0.206244	0.213349	0.163073	0.171779	0.0901607	0.0952329		119.6	0.620243	0*	0.42168	0.424256	0.268086	0.258708	0.154831	0.161354	0.0101388	0.0203857	-0.0069878	0*	0.177508	0.170978	0.0825191	0.0883332	0.0177544	0.0201799		119.6	0.738044	0*	0.516223	0.525583	0.317722	0.307558	0.206337	0.203282	0.036529	0.0431194	0.0004562	0*
119.8	0.167073	0.168674	0.114238	0.117193	0.0606711	0.0611234		119.8	0.206123	0.213285	0.162909	0.171727	0.0902171	0.0952042		119.8	0.620355	0*	0.422178	0.424687	0.268596	0.259046	0.155656	0.161583	0.0106619	0.0204183	-0.0059464	0*	0.177802	0.171228	0.0822362	0.0884704	0.0177317	0.0202127		119.8	0.737887	0*	0.516106	0.526024	0.317821	0.30792	0.206742	0.203548	0.0363408	0.0431859	0.00035361	0*
120	0.167523	0.168624	0.114722	0.117158	0.0607086	0.0611052		120	0.206056	0.213221	0.162834	0.171675	0.0903415	0.0951755		120	0.620851	0*	0.422666	0.425118	0.269192	0.259384	0.155822	0.161811	0.0112202	0.020451	-0.0058873	0*	0.177727	0.171478	0.0827383	0.0886076	0.0178456	0.0202455		120	0.738525	0*	0.516646	0.526465	0.317654	0.308282	0.207062	0.203814	0.0362021	0.0432524	0.00041083	0*
120.2	0.167709	0.168574	0.114833	0.117123	0.0606169	0.0610871		120.2	0.206236	0.213156	0.162673	0.171623	0.090257	0.0951468		120.2	0.621536	0*	0.423366	0.425548	0.270004	0.259722	0.156488	0.162039	0.0115068	0.0204836	-0.0054255	0*	0.178475	0.171727	0.0830541	0.0887448	0.0177044	0.0202783		120.2	0.739211	0*	0.51719	0.526905	0.318344	0.308643	0.206976	0.20408	0.0360091	0.0433188	-4.477e-05	0*
120.4	0.167813	0.168523	0.114455	0.117088	0.0608136	0.0610689		120.4	0.205765	0.213092	0.162571	0.171571	0.0900154	0.0951181		120.4	0.622203	0*	0.423922	0.425977	0.270846	0.260059	0.156776	0.162267	0.0117375	0.0205162	-0.0049345	0*	0.178535	0.171976	0.082783	0.0888819	0.0172676	0.0203112		120.4	0.739497	0*	0.517465	0.527344	0.318403	0.309004	0.207005	0.204346	0.036028	0.0433853	-6.659e-05	0*
120.6	0.168554	0.168473	0.114602	0.117054	0.061428	0.0610508		120.6	0.205057	0.213028	0.161822	0.17152	0.0893427	0.0950894		120.6	0.622154	0*	0.424696	0.426406	0.271041	0.260396	0.157072	0.162495	0.0120723	0.0205489	-0.0044387	0*	0.178089	0.172226	0.0823156	0.089019	0.0171051	0.0203439		120.6	0.73987	0*	0.517993	0.527782	0.318841	0.309365	0.206968	0.204611	0.0362837	0.0434517	0.00037735	0*
120.8	0.168536	0.168423	0.114421	0.117019	0.0616403	0.0610327		120.8	0.205106	0.212964	0.161763	0.171468	0.0898612	0.0950607		120.8	0.623062	0*	0.425266	0.426834	0.271541	0.260732	0.157357	0.162722	0.011642	0.0205815	-0.0048461	0*	0.178277	0.172475	0.0820166	0.0891561	0.0174141	0.0203768		120.8	0.739593	0*	0.517675	0.52822	0.319174	0.309725	0.207282	0.204876	0.0364034	0.0435181	0.00044474	0*
121	0.168941	0.168373	0.1147	0.116984	0.0620416	0.0610145		121	0.204944	0.212899	0.161806	0.171416	0.0894875	0.0950321		121	0.623338	0*	0.425707	0.427262	0.272066	0.261069	0.157993	0.16295	0.0121993	0.0206141	-0.004551	0*	0.178551	0.172724	0.0817754	0.0892931	0.0173	0.0204095		121	0.740015	0*	0.518428	0.528656	0.319877	0.310084	0.207606	0.205141	0.0356109	0.0435845	0.0002965	0*
121.2	0.169836	0.168323	0.11519	0.116949	0.062741	0.0609964		121.2	0.205189	0.212835	0.161783	0.171365	0.0893438	0.0950034		121.2	0.623711	0*	0.426041	0.427688	0.272526	0.261405	0.158362	0.163178	0.0123368	0.0206467	-0.0046799	0*	0.179002	0.172973	0.082028	0.0894301	0.0174133	0.0204424		121.2	0.739591	0*	0.518327	0.529091	0.320037	0.310444	0.207877	0.205406	0.0358438	0.0436508	0.0002549	0*
121.4	0.169596	0.168273	0.114782	0.116915	0.0631213	0.0609783		121.4	0.205132	0.212771	0.16189	0.171313	0.0892488	0.0949748		121.4	0.624472	0*	0.426516	0.428114	0.272787	0.261741	0.158507	0.163405	0.0123657	0.0206794	-0.0051106	0*	0.179076	0.173221	0.0821561	0.0895671	0.0176824	0.0204751		121.4	0.739625	0*	0.518297	0.529526	0.320149	0.310803	0.208457	0.20567	0.0353608	0.0437172	-6.77e-06	0*
121.6	0.169868	0.168223	0.114654	0.11688	0.0635732	0.0609602		121.6	0.204936	0.212707	0.161603	0.171261	0.0889469	0.0949461		121.6	0.624747	0*	0.426728	0.42854	0.27356	0.262076	0.158865	0.163632	0.0122396	0.020712	-0.0055529	0*	0.179593	0.17347	0.0823247	0.089704	0.0176802	0.0205079		121.6	0.739985	0*	0.518497	0.529959	0.320492	0.311161	0.208026	0.205935	0.0348204	0.0437835	-0.0003715	0*
121.8	0.169767	0.168173	0.114682	0.116845	0.0639684	0.0609421		121.8	0.204261	0.212643	0.161353	0.17121	0.0888442	0.0949175		121.8	0.62517	0*	0.427071	0.428965	0.273613	0.262412	0.158774	0.163859	0.0121049	0.0207446	-0.0056794	0*	0.179599	0.173719	0.0830752	0.0898409	0.0179762	0.0205407		121.8	0.74048	0*	0.518848	0.530392	0.320811	0.311519	0.208989	0.206199	0.0351369	0.0438498	-2.415e-05	0*
122	0.16889	0.168124	0.114798	0.116811	0.0635566	0.060924		122	0.204541	0.212579	0.161629	0.171158	0.0890793	0.0948889		122	0.625251	0*	0.427098	0.429389	0.273694	0.262747	0.158796	0.164086	0.0123411	0.0207772	-0.0054716	0*	0.180087	0.173967	0.0828896	0.0899778	0.0179719	0.0205735		122	0.741253	0*	0.519636	0.530824	0.32133	0.311877	0.209701	0.206462	0.0353925	0.0439161	7.525e-05	0*
122.2	0.168592	0.168074	0.114108	0.116776	0.0627057	0.0609059		122.2	0.205197	0.212514	0.162051	0.171106	0.0898107	0.0948603		122.2	0.625262	0*	0.427121	0.429812	0.273492	0.263081	0.159178	0.164313	0.0124885	0.0208098	-0.0053611	0*	0.18006	0.174215	0.0832841	0.0901146	0.0184036	0.0206063		122.2	0.741481	0*	0.519713	0.531255	0.32187	0.312234	0.21017	0.206726	0.0349831	0.0439824	0.00022344	0*
122.4	0.168678	0.168024	0.114464	0.116741	0.0626823	0.0608878		122.4	0.20537	0.21245	0.161817	0.171055	0.0897968	0.0948317		122.4	0.625288	0*	0.426846	0.430235	0.273448	0.263416	0.159158	0.16454	0.0123112	0.0208424	-0.0057489	0*	0.180835	0.174464	0.0842386	0.0902514	0.0187524	0.0206391		122.4	0.742315	0*	0.51977	0.531685	0.322787	0.312591	0.211219	0.20699	0.0357621	0.0440487	0.00080793	0*
122.6	0.168369	0.167974	0.114277	0.116707	0.0620831	0.0608697		122.6	0.205363	0.212386	0.161906	0.171003	0.0898245	0.0948031		122.6	0.625621	0*	0.427215	0.430657	0.273774	0.26375	0.159218	0.164766	0.0120626	0.020875	-0.0059594	0*	0.181525	0.174712	0.085156	0.0903882	0.0188324	0.0206718		122.6	0.742367	0*	0.51956	0.532114	0.322401	0.312948	0.212239	0.207253	0.0359121	0.0441149	0.00088449	0*
122.8	0.167769	0.167924	0.114435	0.116672	0.0615877	0.0608517		122.8	0.205396	0.212322	0.161642	0.170952	0.0898724	0.0947745		122.8	0.626632	0*	0.427574	0.431079	0.274607	0.264084	0.159453	0.164993	0.0121075	0.0209075	-0.0060823	0*	0.182463	0.17496	0.0857294	0.0905249	0.0189533	0.0207046		122.8	0.742454	0*	0.520116	0.532542	0.322393	0.313304	0.212282	0.207516	0.0362455	0.0441811	0.00090636	0*
123	0.167371	0.167874	0.114499	0.116637	0.0613235	0.0608336		123	0.205448	0.212258	0.161802	0.1709	0.0909155	0.0947459		123	0.627321	0*	0.427819	0.4315	0.274724	0.264418	0.15964	0.165219	0.0125344	0.0209401	-0.0057752	0*	0.183028	0.175208	0.0862663	0.0906616	0.0190185	0.0207374		123	0.742848	0*	0.520689	0.532969	0.322683	0.313659	0.212018	0.207779	0.0365263	0.0442473	0.00071016	0*
123.2	0.167001	0.167824	0.114163	0.116603	0.0607571	0.0608155		123.2	0.205174	0.212194	0.162098	0.170849	0.0911562	0.0947174		123.2	0.628341	0*	0.428333	0.43192	0.275165	0.264751	0.159494	0.165445	0.0122301	0.0209727	-0.0055223	0*	0.183502	0.175456	0.0868244	0.0907983	0.0188803	0.0207701		123.2	0.743079	0*	0.520939	0.533395	0.32296	0.314015	0.211541	0.208041	0.0363889	0.0443135	4.66e-05	0*
123.4	0.166257	0.167774	0.114002	0.116568	0.0603483	0.0607975		123.4	0.205052	0.21213	0.162061	0.170797	0.0910586	0.0946888		123.4	0.628383	0*	0.428533	0.432339	0.275589	0.265084	0.159855	0.165671	0.0122979	0.0210053	-0.0052371	0*	0.184246	0.175703	0.087282	0.0909349	0.0190177	0.0208029		123.4	0.743768	0*	0.521402	0.533821	0.322965	0.31437	0.21189	0.208304	0.0365091	0.0443797	-0.0002673	0*
123.6	0.166815	0.167724	0.113808	0.116533	0.0605002	0.0607794		123.6	0.204842	0.212066	0.161802	0.170746	0.0910564	0.0946602		123.6	0.629311	0*	0.429103	0.432758	0.275864	0.265417	0.160204	0.165897	0.0126435	0.0210378	-0.0054262	0*	0.184549	0.175951	0.0879583	0.0910715	0.0194091	0.0208357		123.6	0.744543	0*	0.521882	0.534246	0.323729	0.314724	0.211902	0.208566	0.0366602	0.0444459	0.00019241	0*
123.8	0.166443	0.167675	0.113606	0.116499	0.0602288	0.0607613		123.8	0.205489	0.212002	0.161837	0.170694	0.0918718	0.0946317		123.8	0.629641	0*	0.42922	0.433177	0.275859	0.26575	0.160341	0.166123	0.0127505	0.0210704	-0.0048984	0*	0.184886	0.176198	0.0882584	0.0912081	0.0190032	0.0208684		123.8	0.744519	0*	0.52203	0.534669	0.323616	0.315078	0.211865	0.208828	0.0373447	0.044512	0.00018986	0*
124	0.166366	0.167625	0.113803	0.116464	0.0604678	0.0607433		124	0.205667	0.211938	0.161927	0.170643	0.0920681	0.0946031		124	0.630411	0*	0.429736	0.433594	0.276206	0.266082	0.160388	0.166349	0.0125985	0.0211029	-0.0053581	0*	0.185065	0.176446	0.0885108	0.0913446	0.0187193	0.0209012		124	0.745595	0*	0.522915	0.535092	0.324084	0.315432	0.211739	0.20909	0.037789	0.0445781	0.00022468	0*
124.2	0.166073	0.167575	0.113512	0.11643	0.0606327	0.0607253		124.2	0.205361	0.211874	0.161323	0.170591	0.091569	0.0945746		124.2	0.631079	0*	0.430207	0.434011	0.276444	0.266415	0.160769	0.166575	0.0125969	0.0211355	-0.0050063	0*	0.185359	0.176693	0.0880471	0.0914811	0.0183487	0.0209339		124.2	0.746508	0*	0.52346	0.535514	0.324892	0.315786	0.211053	0.209351	0.0378894	0.0446442	-6e-07	0*
124.4	0.165958	0.167525	0.11305	0.116395	0.0608995	0.0607072		124.4	0.204647	0.211811	0.160938	0.17054	0.0914657	0.0945461		124.4	0.631391	0*	0.430322	0.434428	0.276322	0.266746	0.161443	0.1668	0.0124504	0.021168	-0.0041773	0*	0.185269	0.17694	0.0873623	0.0916176	0.0176297	0.0209667		124.4	0.746311	0*	0.523331	0.535935	0.324626	0.316139	0.21054	0.209613	0.0383213	0.0447103	0.00017352	0*
124.6	0.166441	0.167476	0.113224	0.11636	0.0610384	0.0606892		124.6	0.204908	0.211747	0.160932	0.170488	0.0917478	0.0945176		124.6	0.632173	0*	0.431081	0.434843	0.276259	0.267078	0.162399	0.167025	0.0125363	0.0212006	-0.0042424	0*	0.185173	0.177187	0.0872899	0.091754	0.0174814	0.0209994		124.6	0.746587	0*	0.524167	0.536356	0.325628	0.316491	0.210892	0.209874	0.0386458	0.0447764	0.00081634	0*
124.8	0.166307	0.167426	0.113216	0.116326	0.0614118	0.0606712		124.8	0.205333	0.211683	0.161294	0.170437	0.0919668	0.0944891		124.8	0.632524	0*	0.4312	0.435258	0.276157	0.267409	0.162538	0.167251	0.012615	0.0212331	-0.0042081	0*	0.185246	0.177434	0.0871241	0.0918904	0.0174753	0.0210321		124.8	0.746738	0*	0.524869	0.536775	0.326272	0.316843	0.211122	0.210135	0.0388769	0.0448424	0.00051842	0*
125	0.166818	0.167376	0.113715	0.116291	0.0615352	0.0606532		125	0.204842	0.211619	0.161264	0.170386	0.0916585	0.0944606		125	0.632893	0*	0.432009	0.435673	0.276788	0.267741	0.162962	0.167476	0.0130801	0.0212656	-0.0041601	0*	0.184712	0.177681	0.087095	0.0920268	0.0170047	0.0210649		125	0.74713	0*	0.525672	0.537193	0.326494	0.317195	0.21119	0.210396	0.0389201	0.0449084	0.00045571	0*
125.2	0.167283	0.167326	0.11412	0.116257	0.0620626	0.0606351		125.2	0.204752	0.211555	0.160967	0.170334	0.091403	0.0944321		125.2	0.63298	0*	0.432359	0.436087	0.277053	0.268071	0.162999	0.167701	0.0126951	0.0212982	-0.0045162	0*	0.184383	0.177927	0.0868233	0.0921631	0.0168532	0.0210976		125.2	0.746849	0*	0.525767	0.537611	0.32626	0.317547	0.211619	0.210656	0.0395747	0.0449744	0.00065997	0*
125.4	0.166764	0.167277	0.113818	0.116222	0.0620615	0.0606171		125.4	0.204285	0.211491	0.160571	0.170283	0.0910884	0.0944037		125.4	0.633198	0*	0.432732	0.4365	0.276924	0.268402	0.163896	0.167926	0.0128855	0.0213307	-0.0042164	0*	0.18418	0.178174	0.0869359	0.0922994	0.0169623	0.0211303		125.4	0.747699	0*	0.526713	0.538028	0.326863	0.317898	0.21222	0.210917	0.039098	0.0450404	0.00073769	0*
125.6	0.166822	0.167227	0.114124	0.116188	0.0623767	0.0605991		125.6	0.204242	0.211428	0.160568	0.170231	0.0906986	0.0943752		125.6	0.63334	0*	0.432886	0.436912	0.277281	0.268732	0.164539	0.16815	0.0130397	0.0213632	-0.0043302	0*	0.184175	0.17842	0.0869461	0.0924357	0.0165289	0.0211631		125.6	0.748176	0*	0.527453	0.538444	0.327596	0.318248	0.212266	0.211177	0.0386881	0.0451064	0.00035453	0*
125.8	0.16651	0.167177	0.114131	0.116153	0.0623228	0.0605811		125.8	0.204574	0.211364	0.160782	0.17018	0.0903996	0.0943467		125.8	0.633728	0*	0.433285	0.437324	0.277431	0.269062	0.164677	0.168375	0.0133118	0.0213957	-0.0040808	0*	0.184106	0.178667	0.0868259	0.0925719	0.0163264	0.0211958		125.8	0.748848	0*	0.527842	0.538859	0.327778	0.318598	0.213124	0.211437	0.0387405	0.0451724	0.00067062	0*
126	0.166418	0.167128	0.113773	0.116119	0.0617277	0.0605632		126	0.204896	0.2113	0.16085	0.170129	0.0899654	0.0943183		126	0.633276	0*	0.433048	0.437735	0.277456	0.269392	0.164852	0.1686	0.0131916	0.0214282	-0.004376	0*	0.183707	0.178913	0.0863107	0.0927081	0.0160304	0.0212285		126	0.749643	0*	0.528254	0.539273	0.328675	0.318948	0.213484	0.211697	0.0384929	0.0452383	0.00104044	0*
126.2	0.166746	0.167078	0.11363	0.116084	0.0613676	0.0605452		126.2	0.204505	0.211236	0.16086	0.170077	0.0892566	0.0942898		126.2	0.633905	0*	0.433261	0.438146	0.277959	0.269722	0.164866	0.168824	0.013592	0.0214607	-0.0045759	0*	0.183316	0.179159	0.086303	0.0928443	0.0158887	0.0212612		126.2	0.749906	0*	0.528381	0.539686	0.329417	0.319298	0.214337	0.211956	0.0385954	0.0453042	0.00180199	0*
126.4	0.166403	0.167028	0.11405	0.11605	0.061054	0.0605272		126.4	0.204114	0.211173	0.160659	0.170026	0.0884205	0.0942614		126.4	0.633664	0*	0.433181	0.438556	0.27811	0.270051	0.164966	0.169048	0.0136993	0.0214932	-0.0049884	0*	0.183678	0.179405	0.0865983	0.0929804	0.0156872	0.021294		126.4	0.750533	0*	0.528544	0.540098	0.330473	0.319647	0.214864	0.212216	0.0388022	0.0453701	0.0019223	0*
126.6	0.166035	0.166979	0.113812	0.116015	0.0606601	0.0605092		126.6	0.203537	0.211109	0.160614	0.169975	0.0876705	0.094233		126.6	0.634242	0*	0.433683	0.438965	0.278715	0.27038	0.164639	0.169272	0.0133468	0.0215257	-0.0053274	0*	0.183751	0.179651	0.0867115	0.0931165	0.0154594	0.0213267		126.6	0.751525	0*	0.528988	0.54051	0.33078	0.319995	0.214732	0.212475	0.0379432	0.045436	0.00115975	0*
126.8	0.165875	0.166929	0.113931	0.115981	0.0605383	0.0604912		126.8	0.203032	0.211045	0.160162	0.169924	0.0874485	0.0942046		126.8	0.63492	0*	0.43406	0.439374	0.279305	0.270708	0.164573	0.169496	0.0138079	0.0215582	-0.0055199	0*	0.184086	0.179897	0.0868828	0.0932526	0.0153518	0.0213594		126.8	0.75194	0*	0.529653	0.540921	0.331481	0.320344	0.214819	0.212734	0.0380837	0.0455019	0.00125116	0*
127	0.16617	0.16688	0.113868	0.115946	0.0606414	0.0604733		127	0.202658	0.210982	0.16015	0.169872	0.0877818	0.0941762		127	0.635832	0*	0.434331	0.439782	0.280179	0.271037	0.164573	0.16972	0.0138669	0.0215907	-0.0053584	0*	0.184448	0.180143	0.086693	0.0933886	0.0151075	0.0213921		127	0.752426	0*	0.529897	0.541331	0.331514	0.320692	0.214983	0.212992	0.0382922	0.0455678	0.00133055	0*
127.2	0.16635	0.16683	0.113665	0.115912	0.0602484	0.0604553		127.2	0.202677	0.210918	0.15998	0.169821	0.0871862	0.0941478		127.2	0.635754	0*	0.434265	0.440189	0.280951	0.271365	0.164109	0.169944	0.0137386	0.0216232	-0.005493	0*	0.185005	0.180388	0.0873652	0.0935246	0.0157836	0.0214248		127.2	0.752832	0*	0.530073	0.54174	0.33155	0.321039	0.215176	0.213251	0.0381675	0.0456336	0.00087901	0*
127.4	0.165846	0.166781	0.113095	0.115878	0.0598757	0.0604374		127.4	0.202628	0.210855	0.159923	0.16977	0.0865048	0.0941194		127.4	0.635625	0*	0.43464	0.440596	0.280862	0.271693	0.164538	0.170168	0.01417	0.0216557	-0.005374	0*	0.185477	0.180634	0.0873071	0.0936606	0.0155574	0.0214575		127.4	0.753365	0*	0.529782	0.542148	0.331615	0.321386	0.215414	0.213509	0.0383257	0.0456994	0.00083002	0*
127.6	0.165575	0.166731	0.112943	0.115843	0.0599169	0.0604194		127.6	0.203078	0.210791	0.160049	0.169719	0.0868887	0.094091		127.6	0.636115	0*	0.434906	0.441002	0.281136	0.272021	0.164401	0.170391	0.0142909	0.0216881	-0.0053126	0*	0.185576	0.180879	0.0875266	0.0937965	0.0161826	0.0214902		127.6	0.753466	0*	0.530004	0.542555	0.332045	0.321733	0.215365	0.213767	0.0383914	0.0457652	0.00092381	0*
127.8	0.164936	0.166682	0.113041	0.115809	0.0599971	0.0604015		127.8	0.203294	0.210727	0.160192	0.169668	0.0871463	0.0940626		127.8	0.636507	0*	0.435502	0.441408	0.281617	0.272348	0.16487	0.170615	0.0142971	0.0217206	-0.0047502	0*	0.186261	0.181125	0.0877216	0.0939325	0.0166537	0.0215229		127.8	0.753981	0*	0.530246	0.542961	0.331963	0.32208	0.215768	0.214025	0.03885	0.045831	0.00094213	0*
128	0.164426	0.166632	0.113092	0.115774	0.0602467	0.0603835		128	0.203268	0.210664	0.160092	0.169616	0.0870417	0.0940343		128	0.636732	0*	0.436038	0.441813	0.282302	0.272675	0.16592	0.170838	0.0145447	0.0217531	-0.0041487	0*	0.187075	0.18137	0.0879438	0.0940683	0.0169009	0.0215556		128	0.754601	0*	0.530507	0.543367	0.332125	0.322426	0.215678	0.214283	0.0389075	0.0458968	0.00111159	0*
128.2	0.163723	0.166583	0.112872	0.11574	0.0597536	0.0603656		128.2	0.20352	0.2106	0.160211	0.169565	0.0870867	0.0940059		128.2	0.637291	0*	0.436219	0.442217	0.282782	0.273002	0.166428	0.171061	0.0142598	0.0217855	-0.0037534	0*	0.187873	0.181615	0.0882553	0.0942042	0.0171032	0.0215883		128.2	0.755033	0*	0.530767	0.543772	0.332415	0.322771	0.21549	0.214541	0.0384838	0.0459625	0.00124575	0*
128.4	0.163761	0.166533	0.112881	0.115706	0.0598622	0.0603477		128.4	0.203395	0.210537	0.160648	0.169514	0.0879529	0.0939776		128.4	0.637912	0*	0.43665	0.442621	0.28308	0.273329	0.167479	0.171284	0.01466	0.021818	-0.0028489	0*	0.188165	0.18186	0.0887238	0.09434	0.0167709	0.021621		128.4	0.755001	0*	0.531455	0.544176	0.332749	0.323116	0.21524	0.214798	0.0385686	0.0460282	0.00108072	0*
128.6	0.163923	0.166484	0.113147	0.115671	0.0597818	0.0603298		128.6	0.203727	0.210473	0.161325	0.169463	0.0886104	0.0939492		128.6	0.638492	0*	0.437374	0.443024	0.28341	0.273655	0.167348	0.171507	0.014467	0.0218504	-0.0029288	0*	0.188451	0.182105	0.0895639	0.0944757	0.017127	0.0216536		128.6	0.755336	0*	0.531997	0.544579	0.333581	0.323461	0.215862	0.215055	0.038762	0.046094	0.00160419	0*
128.8	0.163909	0.166434	0.113488	0.115637	0.0597507	0.0603118		128.8	0.203881	0.21041	0.161641	0.169412	0.0892464	0.0939209		128.8	0.638547	0*	0.437645	0.443426	0.283863	0.273981	0.167367	0.17173	0.0142784	0.0218829	-0.0027204	0*	0.188801	0.182349	0.0901475	0.0946115	0.0178445	0.0216863		128.8	0.755504	0*	0.531994	0.544981	0.333613	0.323806	0.216767	0.215312	0.0393635	0.0461597	0.0018735	0*
129	0.164122	0.166385	0.113423	0.115603	0.0596395	0.0602939		129	0.203689	0.210346	0.16138	0.169361	0.0894001	0.0938926		129	0.639272	0*	0.438253	0.443828	0.284708	0.274307	0.16799	0.171953	0.0141557	0.0219153	-0.0025925	0*	0.189435	0.182594	0.0907435	0.0947472	0.0178833	0.021719		129	0.755985	0*	0.532215	0.545382	0.333402	0.32415	0.217096	0.215569	0.0390603	0.0462253	0.0023318	0*
129.2	0.164214	0.166335	0.113263	0.115568	0.0597973	0.060276		129.2	0.203532	0.210283	0.16076	0.16931	0.0891506	0.0938643		129.2	0.639548	0*	0.438311	0.444229	0.284789	0.274633	0.168215	0.172175	0.0136703	0.0219477	-0.0022668	0*	0.189629	0.182839	0.0908633	0.0948829	0.0178299	0.0217517		129.2	0.755486	0*	0.532322	0.545783	0.332991	0.324493	0.217946	0.215825	0.0391737	0.046291	0.0028774	0*
129.4	0.163892	0.166286	0.112809	0.115534	0.0594953	0.0602581		129.4	0.203085	0.21022	0.16078	0.169259	0.0895834	0.093836		129.4	0.64068	0*	0.438864	0.44463	0.285281	0.274958	0.169097	0.172398	0.0137062	0.0219802	-0.0019972	0*	0.190281	0.183083	0.0914621	0.0950185	0.0179297	0.0217844		129.4	0.756266	0*	0.532853	0.546183	0.333588	0.324837	0.218553	0.216081	0.0390321	0.0463566	0.00312644	0*
129.6	0.164062	0.166237	0.112507	0.1155	0.0596702	0.0602402		129.6	0.20395	0.210156	0.161586	0.169208	0.0899796	0.0938077		129.6	0.641315	0*	0.439409	0.44503	0.285814	0.275283	0.169154	0.17262	0.0137112	0.0220126	-0.0022831	0*	0.190807	0.183327	0.091158	0.0951541	0.0174459	0.021817		129.6	0.756652	0*	0.533308	0.546582	0.334159	0.32518	0.219393	0.216338	0.0388942	0.0464223	0.00327815	0*
129.8	0.16401	0.166187	0.112042	0.115465	0.0595004	0.0602223		129.8	0.204064	0.210093	0.161871	0.169157	0.0900303	0.0937794		129.8	0.642235	0*	0.439937	0.445429	0.286341	0.275608	0.16935	0.172842	0.0133754	0.022045	-0.0025461	0*	0.190984	0.183571	0.0908743	0.0952897	0.0174948	0.0218497		129.8	0.757425	0*	0.533833	0.54698	0.33449	0.325522	0.219951	0.216593	0.0395857	0.0464879	0.00404614	0*
130	0.164364	0.166138	0.111957	0.115431	0.0595691	0.0602044		130	0.203535	0.21003	0.161784	0.169106	0.0898779	0.0937511		130	0.642906	0*	0.440591	0.445828	0.287045	0.275933	0.16891	0.173064	0.012922	0.0220774	-0.0032576	0*	0.191344	0.183816	0.0905877	0.0954252	0.0179691	0.0218823		130	0.757701	0*	0.534306	0.547377	0.335153	0.325864	0.220286	0.216849	0.0393968	0.0465535	0.00422378	0*
130.2	0.164557	0.166089	0.112034	0.115397	0.0596113	0.0601866		130.2	0.203512	0.209966	0.162188	0.169055	0.0899652	0.0937228		130.2	0.643765	0*	0.441107	0.446226	0.287289	0.276257	0.168958	0.173286	0.0132691	0.0221098	-0.0031077	0*	0.191327	0.184059	0.090523	0.0955607	0.0179788	0.021915		130.2	0.758073	0*	0.534947	0.547773	0.335201	0.326206	0.220476	0.217105	0.0394333	0.046619	0.00422062	0*
130.4	0.164302	0.166039	0.11183	0.115362	0.05959	0.0601687		130.4	0.203362	0.209903	0.162219	0.169004	0.0897785	0.0936946		130.4	0.643395	0*	0.441127	0.446624	0.287309	0.276581	0.168686	0.173508	0.013049	0.0221422	-0.0037368	0*	0.191841	0.184303	0.0904615	0.0956962	0.0181055	0.0219477		130.4	0.758344	0*	0.535674	0.548169	0.335695	0.326548	0.220502	0.21736	0.0391512	0.0466846	0.00405548	0*
130.6	0.165106	0.16599	0.111687	0.115328	0.0599477	0.0601508		130.6	0.202561	0.20984	0.161615	0.168953	0.08947	0.0936663		130.6	0.644266	0*	0.441831	0.447021	0.287732	0.276905	0.168327	0.17373	0.0129918	0.0221746	-0.0041382	0*	0.191935	0.184547	0.0906419	0.0958317	0.0180247	0.0219803		130.6	0.75905	0*	0.536455	0.548564	0.335742	0.326889	0.221229	0.217615	0.039067	0.0467501	0.00381061	0*
130.8	0.165186	0.165941	0.111651	0.115294	0.0597536	0.060133		130.8	0.201902	0.209776	0.16115	0.168902	0.089154	0.0936381		130.8	0.644464	0*	0.442361	0.447417	0.287803	0.277229	0.167902	0.173951	0.0132578	0.022207	-0.0042986	0*	0.192605	0.184791	0.0907267	0.0959671	0.0179918	0.022013		130.8	0.758685	0*	0.53692	0.548958	0.336079	0.327229	0.221462	0.21787	0.038863	0.0468157	0.00377123	0*
131	0.165412	0.165891	0.111696	0.11526	0.0598465	0.0601151		131	0.201452	0.209713	0.160648	0.168851	0.0887911	0.0936098		131	0.644826	0*	0.442658	0.447813	0.288101	0.277552	0.16785	0.174173	0.0132549	0.0222394	-0.0043762	0*	0.192441	0.185034	0.0906068	0.0961025	0.0177846	0.0220456		131	0.758264	0*	0.537362	0.549351	0.335529	0.32757	0.221556	0.218125	0.039456	0.0468812	0.0033251	0*
131.2	0.165273	0.165842	0.111875	0.115225	0.0598904	0.0600972		131.2	0.201505	0.20965	0.160543	0.1688	0.0886817	0.0935816		131.2	0.644746	0*	0.442816	0.448208	0.287623	0.277875	0.167532	0.174394	0.0136309	0.0222718	-0.0043002	0*	0.192396	0.185278	0.0905538	0.0962378	0.017938	0.0220783		131.2	0.758111	0*	0.537531	0.549743	0.335731	0.327909	0.22153	0.218379	0.0393985	0.0469466	0.00261846	0*
131.4	0.164853	0.165793	0.111826	0.115191	0.0600639	0.0600794		131.4	0.201221	0.209587	0.160756	0.168749	0.0885759	0.0935534		131.4	0.644946	0*	0.443198	0.448602	0.28732	0.278198	0.167314	0.174616	0.0139275	0.0223042	-0.0043963	0*	0.192856	0.185521	0.0902779	0.0963731	0.0176764	0.0221109		131.4	0.758127	0*	0.537525	0.550135	0.336022	0.328249	0.221878	0.218634	0.039064	0.0470121	0.00190503	0*
131.6	0.16474	0.165744	0.112404	0.115157	0.0603779	0.0600616		131.6	0.201478	0.209523	0.160862	0.168698	0.0889339	0.0935252		131.6	0.64523	0*	0.443609	0.448996	0.287919	0.27852	0.167703	0.174837	0.0141314	0.0223366	-0.0046247	0*	0.193014	0.185764	0.0899753	0.0965084	0.0180818	0.0221435		131.6	0.758475	0*	0.537952	0.550525	0.336349	0.328588	0.22201	0.218888	0.0389943	0.0470776	0.00152613	0*
131.8	0.165001	0.165694	0.112688	0.115123	0.0607313	0.0600437		131.8	0.200714	0.20946	0.160466	0.168647	0.0886577	0.093497		131.8	0.645278	0*	0.444011	0.449389	0.288184	0.278842	0.167874	0.175058	0.0145776	0.022369	-0.0042406	0*	0.193915	0.186007	0.0901614	0.0966436	0.0185395	0.0221762		131.8	0.759256	0*	0.538401	0.550915	0.336804	0.328927	0.222444	0.219142	0.0393723	0.047143	0.00147807	0*
132	0.164362	0.165645	0.11272	0.115089	0.0606275	0.0600259		132	0.200537	0.209397	0.160568	0.168597	0.0885015	0.0934688		132	0.645036	0*	0.443904	0.449782	0.288292	0.279165	0.167829	0.175279	0.014762	0.0224013	-0.0041949	0*	0.1938	0.18625	0.0899583	0.0967788	0.0179942	0.0222088		132	0.759404	0*	0.538852	0.551304	0.337335	0.329265	0.222123	0.219395	0.0395839	0.0472084	0.00135127	0*
132.2	0.163829	0.165596	0.112771	0.115054	0.0607527	0.0600081		132.2	0.200008	0.209334	0.160362	0.168546	0.0881954	0.0934406		132.2	0.64544	0*	0.444101	0.450174	0.288357	0.279486	0.167745	0.175499	0.0148251	0.0224337	-0.0041159	0*	0.193857	0.186493	0.0902989	0.096914	0.017662	0.0222414		132.2	0.760014	0*	0.539536	0.551692	0.338266	0.329603	0.222187	0.219649	0.0399446	0.0472738	0.00126743	0*
132.4	0.16423	0.165547	0.112994	0.11502	0.0610185	0.0599902		132.4	0.199069	0.209271	0.159932	0.168495	0.0885279	0.0934124		132.4	0.645878	0*	0.444905	0.450565	0.288901	0.279808	0.168103	0.17572	0.0150533	0.0224661	-0.0038529	0*	0.194091	0.186736	0.0907639	0.0970492	0.0173735	0.0222741		132.4	0.760157	0*	0.539691	0.55208	0.338744	0.329941	0.222225	0.219902	0.0399294	0.0473392	0.00088526	0*
132.6	0.164261	0.165498	0.11343	0.114986	0.0610689	0.0599724		132.6	0.198407	0.209208	0.159057	0.168444	0.088333	0.0933843		132.6	0.645863	0*	0.445187	0.450956	0.289298	0.280129	0.167943	0.17594	0.014817	0.0224984	-0.0038633	0*	0.194322	0.186979	0.0913473	0.0971843	0.017197	0.0223067		132.6	0.760468	0*	0.539449	0.552467	0.338971	0.330278	0.222854	0.220155	0.0402043	0.0474045	0.00135036	0*
132.8	0.164134	0.165448	0.113379	0.114952	0.0610544	0.0599546		132.8	0.198083	0.209145	0.158494	0.168393	0.0881927	0.0933561		132.8	0.645848	0*	0.445469	0.451346	0.289287	0.28045	0.168488	0.176161	0.0147241	0.0225308	-0.0039003	0*	0.194882	0.187221	0.0913592	0.0973194	0.0172459	0.0223393		132.8	0.761044	0*	0.539728	0.552852	0.339472	0.330615	0.223491	0.220408	0.0404293	0.0474699	0.00150771	0*
133	0.163813	0.165399	0.112876	0.114918	0.0611354	0.0599368		133	0.19813	0.209082	0.158044	0.168342	0.0878521	0.093328		133	0.646183	0*	0.44591	0.451736	0.289716	0.280771	0.169156	0.176381	0.0146633	0.0225631	-0.0038448	0*	0.194978	0.187464	0.0916586	0.0974544	0.0168805	0.0223719		133	0.761225	0*	0.540478	0.553237	0.339545	0.330952	0.223107	0.220661	0.0404503	0.0475352	0.00169644	0*
133.2	0.163664	0.16535	0.112919	0.114884	0.0610711	0.059919		133.2	0.197998	0.209019	0.157937	0.168292	0.0878527	0.0932998		133.2	0.646898	0*	0.446421	0.452125	0.290131	0.281091	0.169557	0.176601	0.0143179	0.0225954	-0.0039772	0*	0.194286	0.187706	0.0910598	0.0975894	0.0164882	0.0224045		133.2	0.761455	0*	0.540834	0.553622	0.339897	0.331288	0.223163	0.220913	0.0408413	0.0476005	0.00176316	0*
133.4	0.163701	0.165301	0.113117	0.11485	0.0610096	0.0599012		133.4	0.197753	0.208955	0.158041	0.168241	0.0879048	0.0932717		133.4	0.647821	0*	0.447109	0.452513	0.290644	0.281412	0.170447	0.176821	0.014585	0.0226278	-0.0037868	0*	0.195044	0.187949	0.0914783	0.0977244	0.0169661	0.0224371		133.4	0.762669	0*	0.541402	0.554005	0.340484	0.331623	0.223614	0.221166	0.0414604	0.0476658	0.00210523	0*
133.6	0.1638	0.165252	0.11348	0.114815	0.0614186	0.0598834		133.6	0.198496	0.208892	0.158109	0.16819	0.0876247	0.0932435		133.6	0.64819	0*	0.447969	0.452901	0.291181	0.281731	0.17098	0.177041	0.0145921	0.0226601	-0.0036186	0*	0.195218	0.188191	0.0916907	0.0978594	0.0171119	0.0224697		133.6	0.763474	0*	0.542139	0.554388	0.341575	0.331959	0.224031	0.221418	0.041802	0.0477311	0.00190947	0*
133.8	0.16401	0.165203	0.113839	0.114781	0.0612067	0.0598656		133.8	0.198604	0.20883	0.157235	0.16814	0.0874278	0.0932154		133.8	0.648758	0*	0.448279	0.453288	0.291824	0.282051	0.171528	0.177261	0.0146443	0.0226924	-0.0036066	0*	0.195125	0.188433	0.0920644	0.0979943	0.0177448	0.0225023		133.8	0.763999	0*	0.542423	0.554769	0.341753	0.332294	0.224198	0.22167	0.0418393	0.0477964	0.0018125	0*
134	0.164445	0.165154	0.114258	0.114747	0.0613102	0.0598479		134	0.198677	0.208767	0.156858	0.168089	0.0871027	0.0931873		134	0.649222	0*	0.448804	0.453675	0.292328	0.282371	0.171371	0.177481	0.0144236	0.0227248	-0.0034118	0*	0.195802	0.188675	0.0921825	0.0981292	0.0184366	0.0225349		134	0.764596	0*	0.542497	0.55515	0.341963	0.332629	0.224054	0.221921	0.0414961	0.0478616	0.00135207	0*
134.2	0.164382	0.165105	0.114133	0.114713	0.0610969	0.0598301		134.2	0.199227	0.208704	0.157217	0.168038	0.0873431	0.0931592		134.2	0.649193	0*	0.448971	0.454061	0.29222	0.28269	0.172023	0.1777	0.0145958	0.0227571	-0.0028156	0*	0.195775	0.188917	0.0922505	0.098264	0.0181451	0.0225675		134.2	0.764927	0*	0.542623	0.555531	0.342019	0.332963	0.224112	0.222173	0.0415069	0.0479268	0.00126088	0*
134.4	0.164378	0.165056	0.114225	0.114679	0.0610138	0.0598123		134.4	0.19894	0.208641	0.157038	0.167987	0.0870342	0.0931311		134.4	0.649168	0*	0.449234	0.454446	0.292317	0.283009	0.172559	0.17792	0.0144069	0.0227894	-0.003064	0*	0.19621	0.189158	0.0926626	0.0983989	0.0181943	0.0226001		134.4	0.765333	0*	0.543283	0.55591	0.342242	0.333297	0.224483	0.222424	0.0415167	0.047992	0.0012985	0*
134.6	0.164978	0.165007	0.113726	0.114645	0.0607331	0.0597946		134.6	0.198752	0.208578	0.157068	0.167937	0.0871836	0.0931031		134.6	0.650043	0*	0.449889	0.454831	0.292479	0.283328	0.173229	0.178139	0.0144777	0.0228217	-0.0026846	0*	0.196243	0.1894	0.0930101	0.0985337	0.0182222	0.0226327		134.6	0.765849	0*	0.543689	0.556289	0.34293	0.33363	0.22518	0.222675	0.0413304	0.0480572	0.00119192	0*
134.8	0.164381	0.164958	0.113222	0.114611	0.0600576	0.0597768		134.8	0.198836	0.208515	0.157557	0.167886	0.0872474	0.093075		134.8	0.650257	0*	0.449897	0.455215	0.292693	0.283646	0.17383	0.178358	0.0146732	0.022854	-0.0025364	0*	0.196575	0.189641	0.093483	0.0986684	0.0185012	0.0226653		134.8	0.766458	0*	0.544128	0.556667	0.343576	0.333963	0.224822	0.222926	0.0412668	0.0481224	0.00102722	0*
135	0.163798	0.164909	0.112425	0.114577	0.0593668	0.0597591		135	0.199423	0.208452	0.157922	0.167836	0.0878238	0.0930469		135	0.651057	0*	0.450231	0.455599	0.29304	0.283964	0.174205	0.178577	0.0146138	0.0228863	-0.0027204	0*	0.196436	0.189883	0.0935622	0.0988031	0.0187213	0.0226979		135	0.766717	0*	0.544415	0.557044	0.343661	0.334296	0.225063	0.223177	0.0417972	0.0481876	0.00069416	0*
135.2	0.163239	0.16486	0.11194	0.114543	0.0590134	0.0597413		135.2	0.199822	0.208389	0.158804	0.167785	0.0885268	0.0930189		135.2	0.651734	0*	0.450847	0.455982	0.294019	0.284282	0.173936	0.178796	0.01439	0.0229186	-0.0032298	0*	0.196791	0.190124	0.093614	0.0989378	0.0187738	0.0227305		135.2	0.767919	0*	0.545135	0.55742	0.344586	0.334629	0.225489	0.223428	0.0417882	0.0482527	0.00077642	0*
135.4	0.163013	0.164811	0.111431	0.114509	0.0589554	0.0597236		135.4	0.199911	0.208326	0.159093	0.167734	0.0887236	0.0929908		135.4	0.65198	0*	0.450325	0.456365	0.294583	0.2846	0.17378	0.179015	0.0140252	0.0229509	-0.0038208	0*	0.197012	0.190365	0.0939017	0.0990725	0.0189728	0.0227631		135.4	0.768714	0*	0.545214	0.557796	0.345188	0.334961	0.225914	0.223678	0.0413954	0.0483178	0.00045217	0*
135.6	0.162839	0.164762	0.111462	0.114475	0.0584848	0.0597058		135.6	0.200221	0.208263	0.159336	0.167684	0.0892475	0.0929628		135.6	0.65225	0*	0.450468	0.456746	0.295039	0.284917	0.174293	0.179234	0.0143146	0.0229832	-0.0036844	0*	0.196986	0.190606	0.0938653	0.0992071	0.0192851	0.0227956		135.6	0.769497	0*	0.545553	0.55817	0.345362	0.335292	0.226176	0.223928	0.0418549	0.0483829	0.00094903	0*
135.8	0.16242	0.164713	0.110763	0.114441	0.0581727	0.0596881		135.8	0.199457	0.208201	0.159036	0.167633	0.0887697	0.0929347		135.8	0.652453	0*	0.450425	0.457128	0.294695	0.285235	0.173852	0.179453	0.0144614	0.0230155	-0.0034338	0*	0.197635	0.190847	0.0940128	0.0993417	0.0194597	0.0228282		135.8	0.769942	0*	0.546446	0.558544	0.345954	0.335624	0.226702	0.224178	0.0421637	0.048448	0.00077989	0*
136	0.162018	0.164664	0.110442	0.114407	0.058449	0.0596704		136	0.199577	0.208138	0.159089	0.167583	0.0886004	0.0929067		136	0.652634	0*	0.450507	0.457508	0.294586	0.285552	0.174001	0.179671	0.0149277	0.0230477	-0.0034228	0*	0.197341	0.191088	0.093749	0.0994763	0.018841	0.0228608		136	0.770263	0*	0.546792	0.558917	0.346088	0.335955	0.227041	0.224428	0.0424012	0.0485131	0.00130166	0*
136.2	0.161964	0.164615	0.110134	0.114373	0.0587259	0.0596526		136.2	0.199516	0.208075	0.158957	0.167532	0.0887832	0.0928787		136.2	0.653124	0*	0.450899	0.457889	0.295207	0.285868	0.174237	0.17989	0.0150748	0.02308	-0.0035419	0*	0.198183	0.191329	0.094531	0.0996108	0.0189356	0.0228934		136.2	0.771157	0*	0.547226	0.55929	0.346891	0.336285	0.227498	0.224677	0.0422859	0.0485781	0.00155337	0*
136.4	0.162438	0.164566	0.110497	0.114339	0.0590247	0.0596349		136.4	0.199565	0.208012	0.158629	0.167482	0.089205	0.0928507		136.4	0.653345	0*	0.451082	0.458268	0.295591	0.286185	0.174882	0.180108	0.0153965	0.0231123	-0.0034271	0*	0.198669	0.19157	0.0948501	0.0997453	0.0191598	0.0229259		136.4	0.77135	0*	0.547525	0.559661	0.347076	0.336616	0.228292	0.224927	0.0422582	0.0486431	0.00166483	0*
136.6	0.162374	0.164517	0.11071	0.114305	0.0596551	0.0596172		136.6	0.19975	0.20795	0.158758	0.167431	0.0890103	0.0928227		136.6	0.653672	0*	0.451366	0.458647	0.295793	0.286501	0.175233	0.180326	0.0156508	0.0231445	-0.0035892	0*	0.198669	0.19181	0.0949469	0.0998797	0.0188941	0.0229585		136.6	0.771856	0*	0.547788	0.560032	0.347512	0.336945	0.228505	0.225176	0.0419059	0.0487081	0.00169567	0*
136.8	0.162245	0.164469	0.110236	0.114271	0.0593853	0.0595995		136.8	0.200319	0.207887	0.159369	0.167381	0.0890468	0.0927947		136.8	0.654275	0*	0.452232	0.459025	0.295863	0.286817	0.17535	0.180544	0.015563	0.0231768	-0.0038453	0*	0.198797	0.192051	0.0951524	0.100014	0.0186059	0.022991		136.8	0.772064	0*	0.548087	0.560402	0.347921	0.337275	0.228839	0.225425	0.0418178	0.0487732	0.00157131	0*
137	0.162157	0.16442	0.110501	0.114237	0.0597205	0.0595818		137	0.200447	0.207824	0.159231	0.16733	0.0890092	0.0927667		137	0.655046	0*	0.452792	0.459403	0.296877	0.287133	0.175934	0.180762	0.0160914	0.0232091	-0.003609	0*	0.198662	0.192291	0.0952762	0.100149	0.0185235	0.0230236		137	0.772292	0*	0.548379	0.560772	0.348277	0.337604	0.229271	0.225673	0.0415795	0.0488381	0.00146443	0*
137.2	0.162387	0.164371	0.110777	0.114203	0.0600097	0.0595641		137.2	0.199983	0.207762	0.159215	0.16728	0.0886805	0.0927387		137.2	0.656017	0*	0.453331	0.45978	0.297298	0.287448	0.176452	0.18098	0.0163842	0.0232413	-0.0031123	0*	0.198716	0.192531	0.0950686	0.100283	0.0188145	0.0230562		137.2	0.772359	0*	0.548594	0.56114	0.348451	0.337933	0.229694	0.225922	0.0415274	0.0489031	0.00132303	0*
137.4	0.163096	0.164322	0.11136	0.114169	0.060261	0.0595464		137.4	0.200213	0.207699	0.159422	0.167229	0.0882074	0.0927108		137.4	0.65649	0*	0.453544	0.460157	0.297394	0.287763	0.176578	0.181197	0.0167661	0.0232736	-0.0030366	0*	0.199478	0.192771	0.095426	0.100417	0.0190559	0.0230887		137.4	0.772675	0*	0.549068	0.561508	0.348461	0.338261	0.230213	0.22617	0.0413518	0.048968	0.00126666	0*
137.6	0.163261	0.164273	0.111897	0.114135	0.0610232	0.0595287		137.6	0.200751	0.207636	0.159437	0.167179	0.0880368	0.0926828		137.6	0.656399	0*	0.45438	0.460533	0.297987	0.288078	0.176543	0.181415	0.0169211	0.0233058	-0.0029989	0*	0.199424	0.193011	0.095399	0.100552	0.0190731	0.0231212		137.6	0.772428	0*	0.549431	0.561875	0.349295	0.338589	0.230425	0.226419	0.0409856	0.049033	0.00079263	0*
137.8	0.163533	0.164224	0.112598	0.114102	0.0609154	0.0595111		137.8	0.200605	0.207574	0.158603	0.167128	0.0875747	0.0926549		137.8	0.656592	0*	0.454508	0.460908	0.29845	0.288393	0.176725	0.181632	0.017112	0.023338	-0.0027331	0*	0.199862	0.193251	0.0954792	0.100686	0.0191739	0.0231538		137.8	0.771885	0*	0.549178	0.562241	0.349107	0.338917	0.231087	0.226667	0.0408382	0.0490979	0.00102532	0*
138	0.163994	0.164176	0.113117	0.114068	0.0613977	0.0594934		138	0.200517	0.207511	0.158836	0.167078	0.0875785	0.0926269		138	0.656567	0*	0.45479	0.461283	0.298527	0.288707	0.176937	0.18185	0.0171555	0.0233703	-0.0025786	0*	0.200594	0.193491	0.0956013	0.10082	0.0190441	0.0231863		138	0.772056	0*	0.549756	0.562607	0.349307	0.339244	0.231442	0.226914	0.0410901	0.0491628	0.0012757	0*
138.2	0.163653	0.164127	0.113122	0.114034	0.0616927	0.0594757		138.2	0.200643	0.207449	0.158715	0.167028	0.0879272	0.092599		138.2	0.656439	0*	0.455076	0.461657	0.298032	0.289021	0.17736	0.182067	0.0174177	0.0234025	-0.0025496	0*	0.200461	0.193731	0.0958064	0.100954	0.0188909	0.0232189		138.2	0.772131	0*	0.549901	0.562971	0.349552	0.339571	0.231692	0.227162	0.0411151	0.0492276	0.00104586	0*
138.4	0.16356	0.164078	0.113315	0.114	0.0620272	0.0594581		138.4	0.200401	0.207386	0.159021	0.166977	0.0881726	0.0925711		138.4	0.656551	0*	0.455221	0.462031	0.298137	0.289335	0.177302	0.182284	0.0169517	0.0234347	-0.003391	0*	0.201002	0.19397	0.0960728	0.101088	0.0192111	0.0232514		138.4	0.773024	0*	0.550539	0.563335	0.349752	0.339898	0.231784	0.227409	0.0411326	0.0492925	0.00118405	0*
138.6	0.163109	0.164029	0.112379	0.113966	0.061556	0.0594404		138.6	0.200377	0.207323	0.158986	0.166927	0.0881131	0.0925432		138.6	0.656421	0*	0.455121	0.462404	0.298078	0.289649	0.177213	0.182501	0.0165834	0.0234669	-0.0036386	0*	0.200801	0.19421	0.0959874	0.101223	0.0192356	0.0232839		138.6	0.773008	0*	0.550201	0.563699	0.349717	0.340224	0.231994	0.227657	0.0408416	0.0493574	0.00099785	0*
138.8	0.162161	0.163981	0.112002	0.113932	0.0609535	0.0594228		138.8	0.200289	0.207261	0.158848	0.166877	0.087887	0.0925153		138.8	0.656511	0*	0.455376	0.462777	0.29814	0.289963	0.177431	0.182718	0.0164381	0.0234991	-0.0043026	0*	0.201218	0.194449	0.0964693	0.101357	0.0196384	0.0233165		138.8	0.773219	0*	0.550084	0.564061	0.349552	0.34055	0.231991	0.227904	0.0415523	0.0494222	0.00121839	0*
139	0.161796	0.163932	0.111745	0.113898	0.0606077	0.0594051		139	0.200413	0.207198	0.159053	0.166826	0.0885346	0.0924874		139	0.657122	0*	0.455927	0.463149	0.298474	0.290276	0.176703	0.182934	0.0157518	0.0235313	-0.0049356	0*	0.201366	0.194688	0.0968013	0.101491	0.0200124	0.023349		139	0.773479	0*	0.550466	0.564423	0.349596	0.340875	0.232124	0.22815	0.0418776	0.049487	0.00128409	0*
139.2	0.161183	0.163883	0.111513	0.113865	0.0600172	0.0593875		139.2	0.199703	0.207136	0.15934	0.166776	0.0886454	0.0924595		139.2	0.65743	0*	0.456004	0.46352	0.298925	0.290589	0.176534	0.183151	0.01524	0.0235636	-0.0053709	0*	0.201584	0.194928	0.0975579	0.101625	0.0199514	0.0233815		139.2	0.773844	0*	0.550864	0.564784	0.34986	0.3412	0.232327	0.228397	0.042696	0.0495518	0.00188073	0*
139.4	0.161391	0.163835	0.111567	0.113831	0.0598204	0.0593698		139.4	0.199307	0.207074	0.159187	0.166726	0.0887586	0.0924316		139.4	0.657238	0*	0.455314	0.463891	0.298432	0.290901	0.177101	0.183368	0.0152959	0.0235957	-0.005378	0*	0.201518	0.195167	0.0979297	0.101759	0.0204102	0.023414		139.4	0.773629	0*	0.550659	0.565144	0.349877	0.341525	0.232027	0.228644	0.0426721	0.0496165	0.00157749	0*
139.6	0.161063	0.163786	0.111693	0.113797	0.059457	0.0593522		139.6	0.198429	0.207011	0.158934	0.166675	0.0884111	0.0924037		139.6	0.65746	0*	0.456178	0.464261	0.298315	0.291214	0.177496	0.183584	0.0152003	0.023628	-0.0053289	0*	0.201441	0.195406	0.0981058	0.101893	0.0202414	0.0234466		139.6	0.773741	0*	0.550852	0.565503	0.349736	0.34185	0.232023	0.22889	0.0431363	0.0496813	0.00197261	0*
139.8	0.160483	0.163737	0.110872	0.113763	0.0594196	0.0593346		139.8	0.197521	0.206949	0.158318	0.166625	0.0878222	0.0923759		139.8	0.657745	0*	0.456415	0.464631	0.298144	0.291526	0.177496	0.1838	0.0149257	0.0236601	-0.0059007	0*	0.202363	0.195644	0.0983798	0.102027	0.0202685	0.0234791		139.8	0.773971	0*	0.55104	0.565862	0.349934	0.342174	0.232193	0.229136	0.0430822	0.049746	0.00184155	0*
140	0.160697	0.163689	0.110882	0.113729	0.0595799	0.059317		140	0.197656	0.206886	0.158226	0.166575	0.0878991	0.092348		140	0.6583	0*	0.457195	0.465	0.29885	0.291838	0.178182	0.184016	0.0149104	0.0236923	-0.0059544	0*	0.20247	0.195883	0.0984044	0.102161	0.0202838	0.0235116		140	0.774243	0*	0.550672	0.56622	0.3495	0.342497	0.232351	0.229382	0.0435881	0.0498108	0.00227687	0*
140.2	0.160752	0.16364	0.110635	0.113696	0.0593088	0.0592993		140.2	0.197351	0.206824	0.158351	0.166525	0.0877792	0.0923202		140.2	0.659005	0*	0.458045	0.465369	0.300042	0.29215	0.178706	0.184232	0.0145954	0.0237245	-0.0060638	0*	0.20304	0.196122	0.0988905	0.102294	0.0208222	0.0235441		140.2	0.774781	0*	0.550628	0.566577	0.349706	0.342821	0.232498	0.229627	0.0435492	0.0498755	0.00197735	0*
140.4	0.161	0.163592	0.110575	0.113662	0.0593069	0.0592817		140.4	0.197064	0.206761	0.158445	0.166474	0.0880057	0.0922923		140.4	0.659664	0*	0.458733	0.465737	0.300491	0.292461	0.179533	0.184448	0.015071	0.0237567	-0.0054775	0*	0.20304	0.19636	0.0986751	0.102428	0.0210325	0.0235766		140.4	0.774957	0*	0.550861	0.566934	0.349514	0.343144	0.233053	0.229873	0.0438062	0.0499401	0.0020455	0*
140.6	0.160976	0.163543	0.110358	0.113628	0.0592246	0.0592641		140.6	0.196768	0.206699	0.15851	0.166424	0.0883431	0.0922645		140.6	0.660965	0*	0.459799	0.466104	0.30136	0.292772	0.179401	0.184664	0.0147158	0.0237889	-0.0056999	0*	0.203089	0.196599	0.0982579	0.102562	0.0205917	0.0236091		140.6	0.775345	0*	0.551066	0.567289	0.349752	0.343466	0.233437	0.230118	0.0439504	0.0500048	0.00219373	0*
140.8	0.160676	0.163494	0.109987	0.113594	0.0584723	0.0592465		140.8	0.196619	0.206637	0.158561	0.166374	0.0886462	0.0922367		140.8	0.661521	0*	0.460584	0.466471	0.301889	0.293083	0.179495	0.18488	0.0146154	0.023821	-0.0057291	0*	0.203119	0.196837	0.0979249	0.102696	0.0200389	0.0236416		140.8	0.775448	0*	0.551587	0.567644	0.350031	0.343788	0.233651	0.230363	0.0441419	0.0500695	0.00198376	0*
141	0.160924	0.163446	0.110188	0.113561	0.0587286	0.0592289		141	0.196134	0.206575	0.15843	0.166324	0.0883041	0.0922089		141	0.662091	0*	0.460824	0.466837	0.302229	0.293394	0.17999	0.185095	0.0150924	0.0238532	-0.0052647	0*	0.203715	0.197075	0.0976028	0.10283	0.0204138	0.0236741		141	0.776189	0*	0.552459	0.567998	0.350831	0.34411	0.233701	0.230608	0.0436952	0.0501341	0.0012774	0*
141.2	0.160913	0.163397	0.109844	0.113527	0.0587264	0.0592113		141.2	0.195766	0.206512	0.158344	0.166274	0.0876788	0.0921811		141.2	0.662831	0*	0.461021	0.467203	0.302739	0.293705	0.18043	0.185311	0.0152503	0.0238853	-0.0049447	0*	0.20378	0.197313	0.0973464	0.102963	0.0203844	0.0237066		141.2	0.776877	0*	0.553573	0.568352	0.351416	0.344432	0.233428	0.230853	0.0441874	0.0501987	0.00119318	0*
141.4	0.161652	0.163349	0.110434	0.113493	0.0591035	0.0591938		141.4	0.196072	0.20645	0.158527	0.166224	0.0875783	0.0921533		141.4	0.663387	0*	0.461101	0.467568	0.30326	0.294015	0.180215	0.185526	0.0154149	0.0239175	-0.0051404	0*	0.204239	0.197551	0.0970959	0.103097	0.020066	0.0237391		141.4	0.776861	0*	0.553965	0.568705	0.351558	0.344753	0.233292	0.231097	0.0440661	0.0502633	0.00091876	0*
141.6	0.161385	0.1633	0.110875	0.113459	0.0592525	0.0591762		141.6	0.195672	0.206388	0.158142	0.166173	0.087238	0.0921255		141.6	0.663307	0*	0.461378	0.467933	0.303515	0.294325	0.180223	0.185741	0.0154879	0.0239496	-0.0046791	0*	0.204182	0.197789	0.0972279	0.103231	0.0200257	0.0237715		141.6	0.777194	0*	0.554634	0.569057	0.352558	0.345074	0.233806	0.231342	0.0441905	0.0503279	0.00101427	0*
141.8	0.161362	0.163252	0.110983	0.113426	0.0588196	0.0591586		141.8	0.195359	0.206325	0.157467	0.166123	0.0868944	0.0920977		141.8	0.663372	0*	0.461195	0.468297	0.30373	0.294635	0.180643	0.185956	0.015698	0.0239818	-0.0041395	0*	0.204914	0.198027	0.0974273	0.103364	0.0200274	0.023804		141.8	0.777599	0*	0.55523	0.569408	0.353033	0.345394	0.234425	0.231586	0.0446106	0.0503924	0.00097798	0*
142	0.161356	0.163203	0.111069	0.113392	0.0593494	0.059141		142	0.195783	0.206263	0.157309	0.166073	0.0869982	0.0920699		142	0.663093	0*	0.460876	0.46866	0.303795	0.294944	0.180613	0.186171	0.0157486	0.0240139	-0.0042778	0*	0.204985	0.198265	0.0977561	0.103498	0.0202406	0.0238365		142	0.778194	0*	0.555905	0.569759	0.35358	0.345714	0.234934	0.23183	0.0446191	0.050457	0.00091933	0*
142.2	0.16083	0.163155	0.110999	0.113358	0.0592919	0.0591235		142.2	0.195758	0.206201	0.157143	0.166023	0.0867472	0.0920422		142.2	0.663105	0*	0.460747	0.469023	0.303536	0.295253	0.180468	0.186386	0.0158525	0.0240461	-0.0046369	0*	0.204995	0.198502	0.0975593	0.103631	0.0203115	0.023869		142.2	0.778821	0*	0.555691	0.570108	0.354114	0.346034	0.235164	0.232073	0.0442993	0.0505215	0.00090028	0*
142.4	0.16084	0.163106	0.111133	0.113325	0.0594633	0.0591059		142.4	0.195615	0.206139	0.15678	0.165973	0.0865052	0.0920144		142.4	0.66346	0*	0.461243	0.469385	0.304107	0.295562	0.180566	0.186601	0.0155928	0.0240782	-0.0054064	0*	0.20525	0.19874	0.0973572	0.103765	0.0197982	0.0239015		142.4	0.779266	0*	0.556085	0.570458	0.354311	0.346354	0.235487	0.232317	0.0440867	0.0505861	0.00080326	0*
142.6	0.160755	0.163058	0.110956	0.113291	0.0595	0.0590883		142.6	0.195279	0.206077	0.156146	0.165923	0.0855326	0.0919867		142.6	0.66388	0*	0.461525	0.469747	0.30421	0.295871	0.180781	0.186815	0.0155424	0.0241103	-0.0050827	0*	0.205358	0.198977	0.0979019	0.103898	0.020067	0.0239339		142.6	0.778394	0*	0.555727	0.570806	0.35405	0.346673	0.235595	0.23256	0.0441422	0.0506505	0.00052028	0*
142.8	0.161003	0.16301	0.111464	0.113257	0.0599418	0.0590708		142.8	0.195081	0.206015	0.156208	0.165873	0.085326	0.0919589		142.8	0.66437	0*	0.462082	0.470109	0.304419	0.29618	0.181031	0.18703	0.0158306	0.0241424	-0.0053767	0*	0.205648	0.199215	0.0985028	0.104032	0.0200311	0.0239664		142.8	0.778709	0*	0.555892	0.571154	0.354507	0.346991	0.236343	0.232803	0.044915	0.050715	0.00097573	0*
143	0.1611	0.162961	0.111319	0.113224	0.0599243	0.0590533		143	0.19472	0.205952	0.156093	0.165823	0.085282	0.0919312		143	0.664493	0*	0.462085	0.470469	0.304581	0.296488	0.181253	0.187244	0.015752	0.0241745	-0.0054858	0*	0.20585	0.199452	0.0990652	0.104165	0.0202472	0.0239989		143	0.779345	0*	0.55664	0.5715	0.354806	0.34731	0.236541	0.233046	0.0446372	0.0507795	0.00070494	0*
143.2	0.160386	0.162913	0.110607	0.11319	0.0592745	0.0590357		143.2	0.194413	0.20589	0.156101	0.165773	0.0848273	0.0919035		143.2	0.664391	0*	0.462238	0.470829	0.304619	0.296796	0.182044	0.187459	0.0158228	0.0242067	-0.0057822	0*	0.205988	0.199689	0.0994909	0.104299	0.0203054	0.0240313		143.2	0.779548	0*	0.556729	0.571847	0.3554	0.347628	0.236937	0.233289	0.0448881	0.0508439	0.00082835	0*
143.4	0.160396	0.162864	0.111022	0.113157	0.0595014	0.0590182		143.4	0.19513	0.205828	0.156103	0.165723	0.0852172	0.0918758		143.4	0.664759	0*	0.46312	0.471189	0.305303	0.297104	0.182572	0.187673	0.0158764	0.0242388	-0.0059039	0*	0.205637	0.199926	0.0994934	0.104432	0.0202908	0.0240638		143.4	0.779602	0*	0.55687	0.572192	0.355358	0.347945	0.237302	0.233532	0.0445111	0.0509083	0.00060018	0*
143.6	0.160069	0.162816	0.110908	0.113123	0.0595774	0.0590007		143.6	0.194792	0.205766	0.15563	0.165673	0.0848466	0.0918481		143.6	0.665475	0*	0.464506	0.471548	0.305977	0.297411	0.183193	0.187887	0.0158523	0.0242709	-0.0060146	0*	0.206377	0.200163	0.100148	0.104565	0.0204891	0.0240962		143.6	0.77962	0*	0.557126	0.572537	0.355077	0.348263	0.237636	0.233774	0.0442599	0.0509728	0.0006963	0*
143.8	0.15991	0.162768	0.110695	0.113089	0.0591819	0.0589831		143.8	0.194774	0.205704	0.155173	0.165623	0.0849049	0.0918204		143.8	0.666591	0*	0.465383	0.471906	0.306739	0.297719	0.183655	0.188101	0.0160092	0.024303	-0.006036	0*	0.206782	0.200399	0.100525	0.104699	0.0206043	0.0241287		143.8	0.779936	0*	0.557515	0.572881	0.354937	0.34858	0.23831	0.234016	0.0445694	0.0510372	0.00086899	0*
144	0.160283	0.162719	0.110911	0.113056	0.0590222	0.0589656		144	0.195381	0.205642	0.155458	0.165573	0.0851183	0.0917927		144	0.667645	0*	0.466501	0.472264	0.307261	0.298026	0.183835	0.188315	0.01632	0.0243351	-0.0058695	0*	0.206779	0.200636	0.100239	0.104832	0.0203049	0.0241611		144	0.780281	0*	0.557674	0.573224	0.354936	0.348896	0.23811	0.234258	0.0445548	0.0511015	0.00072066	0*
144.2	0.159869	0.162671	0.110529	0.113022	0.0592452	0.0589481		144.2	0.195423	0.20558	0.155685	0.165523	0.0851459	0.091765		144.2	0.667886	0*	0.466439	0.472622	0.307414	0.298332	0.184134	0.188528	0.0165458	0.0243672	-0.0056017	0*	0.207115	0.200872	0.0999447	0.104965	0.0204851	0.0241936		144.2	0.780816	0*	0.558731	0.573567	0.355395	0.349212	0.238395	0.2345	0.0440351	0.0511659	0.00098229	0*
144.4	0.159907	0.162623	0.110579	0.112989	0.0590256	0.0589306		144.4	0.195696	0.205518	0.155984	0.165473	0.0857982	0.0917373		144.4	0.668709	0*	0.4674	0.472978	0.308065	0.298639	0.184277	0.188742	0.0164562	0.0243992	-0.0058126	0*	0.206727	0.201109	0.0994638	0.105098	0.0202104	0.024226		144.4	0.781677	0*	0.560031	0.573909	0.356055	0.349528	0.238692	0.234742	0.0443861	0.0512302	0.00141198	0*
144.6	0.159387	0.162574	0.11049	0.112955	0.0586675	0.0589131		144.6	0.195698	0.205456	0.156045	0.165423	0.0862696	0.0917097		144.6	0.669477	0*	0.468255	0.473335	0.308699	0.298945	0.184025	0.188955	0.0159979	0.0244313	-0.0058164	0*	0.206417	0.201345	0.0993197	0.105231	0.019358	0.0242585		144.6	0.781962	0*	0.560653	0.57425	0.356333	0.349844	0.238701	0.234983	0.0445532	0.0512946	0.00125955	0*
144.8	0.159586	0.162526	0.110613	0.112921	0.0587351	0.0588956		144.8	0.195708	0.205394	0.156482	0.165374	0.0863202	0.091682		144.8	0.669689	0*	0.468876	0.47369	0.308751	0.299251	0.184433	0.189169	0.0163152	0.0244634	-0.0049688	0*	0.206823	0.201581	0.0996285	0.105365	0.0196316	0.0242909		144.8	0.782301	0*	0.561572	0.574591	0.356632	0.350159	0.238511	0.235224	0.0445049	0.0513589	0.00116072	0*
145	0.159709	0.162478	0.11033	0.112888	0.0586179	0.0588781		145	0.195733	0.205332	0.156749	0.165324	0.0861212	0.0916544		145	0.669999	0*	0.468847	0.474045	0.308692	0.299557	0.184801	0.189382	0.0168796	0.0244955	-0.0039264	0*	0.20734	0.201818	0.0999885	0.105498	0.0198093	0.0243234		145	0.783298	0*	0.562514	0.57493	0.357241	0.350474	0.238494	0.235466	0.0445	0.0514232	0.00109834	0*
145.2	0.15967	0.16243	0.110209	0.112854	0.0585096	0.0588606		145.2	0.195577	0.20527	0.156964	0.165274	0.086447	0.0916267		145.2	0.670332	0*	0.468809	0.4744	0.309333	0.299863	0.184887	0.189595	0.0167341	0.0245275	-0.0036677	0*	0.207645	0.202054	0.100364	0.105631	0.0201311	0.0243558		145.2	0.783853	0*	0.562934	0.575269	0.357884	0.350788	0.238957	0.235706	0.0450154	0.0514874	0.00153854	0*
145.4	0.160184	0.162381	0.110787	0.112821	0.0590116	0.0588431		145.4	0.195678	0.205208	0.157141	0.165224	0.0867582	0.0915991		145.4	0.670691	0*	0.469448	0.474754	0.309567	0.300168	0.184676	0.189808	0.016346	0.0245596	-0.0035506	0*	0.208188	0.202289	0.100486	0.105764	0.0202029	0.0243882		145.4	0.783723	0*	0.563062	0.575608	0.358145	0.351102	0.238992	0.235947	0.0448437	0.0515517	0.00176093	0*
145.6	0.160073	0.162333	0.11086	0.112787	0.0587539	0.0588257		145.6	0.195175	0.205147	0.157545	0.165174	0.0871582	0.0915715		145.6	0.670301	0*	0.469628	0.475108	0.309855	0.300473	0.184662	0.190021	0.0162825	0.0245916	-0.0029607	0*	0.208483	0.202525	0.100735	0.105897	0.0205908	0.0244206		145.6	0.784502	0*	0.563826	0.575945	0.359222	0.351416	0.239787	0.236188	0.0449274	0.0516159	0.00183514	0*
145.8	0.160028	0.162285	0.110607	0.112754	0.0587356	0.0588082		145.8	0.19471	0.205085	0.157594	0.165124	0.0870566	0.0915439		145.8	0.670486	0*	0.470075	0.475461	0.310306	0.300778	0.184973	0.190234	0.0166137	0.0246237	-0.0028245	0*	0.209473	0.202761	0.101263	0.10603	0.0207409	0.0244531		145.8	0.784687	0*	0.563884	0.576282	0.359308	0.35173	0.23969	0.236428	0.0452029	0.0516801	0.00191131	0*
146	0.160466	0.162237	0.110873	0.11272	0.0589221	0.0587907		146	0.194752	0.205023	0.157834	0.165075	0.0874375	0.0915163		146	0.670875	0*	0.470412	0.475813	0.310668	0.301083	0.185067	0.190446	0.0165998	0.0246557	-0.002449	0*	0.209595	0.202997	0.101643	0.106163	0.0209579	0.0244855		146	0.784843	0*	0.563813	0.576619	0.359588	0.352043	0.239897	0.236668	0.0452741	0.0517443	0.00238295	0*
146.2	0.160918	0.162188	0.111369	0.112687	0.0590026	0.0587733		146.2	0.194251	0.204961	0.158015	0.165025	0.0872119	0.0914887		146.2	0.67147	0*	0.471101	0.476165	0.311143	0.301387	0.185002	0.190659	0.0166364	0.0246878	-0.002793	0*	0.210475	0.203232	0.10179	0.106296	0.0210521	0.0245179		146.2	0.785279	0*	0.564059	0.576954	0.360068	0.352355	0.24004	0.236908	0.0451274	0.0518085	0.00262824	0*
146.4	0.161278	0.16214	0.111748	0.112654	0.0593455	0.0587558		146.4	0.194432	0.204899	0.157716	0.164975	0.0871602	0.0914611		146.4	0.672185	0*	0.471359	0.476516	0.311668	0.301691	0.185294	0.190871	0.0164167	0.0247198	-0.0031844	0*	0.210866	0.203467	0.102129	0.106428	0.0210165	0.0245503		146.4	0.785631	0*	0.564429	0.577289	0.360407	0.352668	0.240039	0.237148	0.0455089	0.0518727	0.00232359	0*
146.6	0.161448	0.162092	0.111919	0.11262	0.0593562	0.0587384		146.6	0.194078	0.204837	0.157882	0.164925	0.0873004	0.0914335		146.6	0.672008	0*	0.471254	0.476867	0.311656	0.301995	0.185367	0.191083	0.0162512	0.0247519	-0.003449	0*	0.211763	0.203703	0.102603	0.106561	0.0215122	0.0245827		146.6	0.785811	0*	0.563958	0.577623	0.360837	0.35298	0.240068	0.237387	0.0455547	0.0519368	0.00224436	0*
146.8	0.160991	0.162044	0.11173	0.112587	0.0589402	0.0587209		146.8	0.194403	0.204776	0.157844	0.164876	0.0878329	0.0914059		146.8	0.671572	0*	0.47064	0.477217	0.31143	0.302299	0.18587	0.191296	0.0162168	0.0247839	-0.0036988	0*	0.211766	0.203938	0.102666	0.106694	0.0208686	0.0246151		146.8	0.786628	0*	0.563956	0.577957	0.36144	0.353292	0.240788	0.237627	0.0458626	0.052001	0.00257383	0*
147	0.160681	0.161996	0.111038	0.112553	0.0586005	0.0587035		147	0.194416	0.204714	0.157256	0.164826	0.0874145	0.0913784		147	0.671832	0*	0.470478	0.477567	0.31172	0.302602	0.186632	0.191508	0.0157643	0.0248159	-0.0041557	0*	0.211904	0.204173	0.102707	0.106827	0.0208684	0.0246476		147	0.787043	0*	0.563998	0.578289	0.361762	0.353603	0.24072	0.237866	0.0458085	0.0520651	0.00224661	0*
147.2	0.160161	0.161948	0.110898	0.11252	0.0583619	0.0586861		147.2	0.195062	0.204652	0.156788	0.164776	0.0876685	0.0913508		147.2	0.671876	0*	0.470736	0.477916	0.312063	0.302906	0.187041	0.19172	0.0155171	0.0248479	-0.0047676	0*	0.212222	0.204408	0.102731	0.10696	0.021116	0.0246799		147.2	0.787617	0*	0.564155	0.578621	0.362661	0.353914	0.240764	0.238105	0.0458302	0.0521292	0.00258362	0*
147.4	0.160285	0.1619	0.110887	0.112486	0.0578624	0.0586686		147.4	0.195552	0.204591	0.156641	0.164726	0.0881669	0.0913233		147.4	0.672739	0*	0.471158	0.478265	0.312512	0.303208	0.187474	0.191932	0.0155736	0.02488	-0.0044764	0*	0.21274	0.204643	0.10296	0.107092	0.0211592	0.0247124		147.4	0.787704	0*	0.564428	0.578953	0.36288	0.354225	0.241113	0.238344	0.0456896	0.0521933	0.00249986	0*
147.6	0.160343	0.161852	0.110542	0.112453	0.0576328	0.0586512		147.6	0.195122	0.204529	0.15591	0.164677	0.0878838	0.0912957		147.6	0.673351	0*	0.47151	0.478613	0.312558	0.303511	0.187632	0.192143	0.0156045	0.024912	-0.0050443	0*	0.21329	0.204878	0.103404	0.107225	0.0212754	0.0247447		147.6	0.787823	0*	0.564485	0.579284	0.36301	0.354535	0.240491	0.238582	0.0452087	0.0522574	0.00228854	0*
147.8	0.160006	0.161804	0.110152	0.11242	0.0569819	0.0586338		147.8	0.195166	0.204467	0.155448	0.164627	0.0873217	0.0912682		147.8	0.673864	0*	0.471141	0.47896	0.312395	0.303814	0.187771	0.192355	0.0158347	0.024944	-0.0051189	0*	0.213104	0.205112	0.103421	0.107358	0.0209345	0.0247771		147.8	0.788456	0*	0.565007	0.579614	0.363479	0.354845	0.240406	0.238821	0.0448995	0.0523214	0.00239228	0*
148	0.159616	0.161756	0.109469	0.112386	0.0565771	0.0586164		148	0.195049	0.204406	0.155244	0.164578	0.0874049	0.0912407		148	0.674553	0*	0.471318	0.479307	0.312623	0.304116	0.187882	0.192566	0.0161903	0.024976	-0.0050245	0*	0.213257	0.205347	0.103206	0.10749	0.0209012	0.0248095		148	0.788856	0*	0.565437	0.579943	0.363739	0.355154	0.24009	0.239059	0.0445912	0.0523854	0.00209241	0*
148.2	0.159014	0.161707	0.108929	0.112353	0.0561027	0.058599		148.2	0.19491	0.204344	0.154728	0.164528	0.0869939	0.0912132		148.2	0.674815	0*	0.471054	0.479654	0.312935	0.304418	0.188547	0.192778	0.016363	0.025008	-0.0048655	0*	0.212942	0.205581	0.102738	0.107623	0.0206924	0.0248419		148.2	0.789072	0*	0.566216	0.580271	0.363801	0.355464	0.240643	0.239297	0.0442606	0.0524494	0.00238006	0*
148.4	0.158659	0.161659	0.108334	0.112319	0.0553466	0.0585816		148.4	0.194795	0.204282	0.154908	0.164478	0.0868403	0.0911857		148.4	0.67559	0*	0.472169	0.48	0.313677	0.30472	0.189376	0.192989	0.0168528	0.02504	-0.0045657	0*	0.212242	0.205816	0.10287	0.107755	0.0203779	0.0248743		148.4	0.789387	0*	0.566235	0.580599	0.364062	0.355773	0.240888	0.239535	0.0444103	0.0525134	0.00243098	0*
148.6	0.158288	0.161611	0.108042	0.112286	0.0551932	0.0585642		148.6	0.194684	0.204221	0.155018	0.164429	0.0867378	0.0911582		148.6	0.675794	0*	0.472121	0.480345	0.313505	0.305021	0.189557	0.1932	0.0172351	0.0250719	-0.0039317	0*	0.212344	0.20605	0.103034	0.107888	0.0199974	0.0249067		148.6	0.789149	0*	0.566097	0.580927	0.363392	0.356081	0.241516	0.239772	0.0442398	0.0525774	0.00222616	0*
148.8	0.158753	0.161563	0.108376	0.112253	0.0558716	0.0585468		148.8	0.194021	0.204159	0.155051	0.164379	0.0866779	0.0911307		148.8	0.676066	0*	0.472739	0.48069	0.31402	0.305322	0.189921	0.193411	0.0177283	0.0251039	-0.0035265	0*	0.212647	0.206284	0.102908	0.10802	0.020644	0.0249391		148.8	0.789673	0*	0.566625	0.581253	0.363926	0.35639	0.2423	0.24001	0.0444315	0.0526414	0.00239548	0*
149	0.158301	0.161515	0.107686	0.112219	0.0557537	0.0585294		149	0.193734	0.204098	0.155372	0.16433	0.0867339	0.0911032		149	0.675937	0*	0.472645	0.481035	0.314334	0.305623	0.189903	0.193622	0.0177573	0.0251359	-0.0038605	0*	0.212887	0.206518	0.102889	0.108153	0.0206526	0.0249714		149	0.790159	0*	0.566681	0.581579	0.364424	0.356697	0.243094	0.240247	0.0447495	0.0527053	0.00225266	0*
149.2	0.158109	0.161467	0.107828	0.112186	0.0564352	0.058512		149.2	0.193331	0.204036	0.155432	0.16428	0.0867152	0.0910757		149.2	0.676575	0*	0.473237	0.481378	0.315035	0.305924	0.18949	0.193833	0.0176288	0.0251679	-0.0041396	0*	0.212652	0.206752	0.103206	0.108285	0.0207303	0.0250038		149.2	0.78991	0*	0.566499	0.581904	0.364633	0.357005	0.243976	0.240484	0.0451093	0.0527693	0.00250036	0*
149.4	0.158031	0.16142	0.108418	0.112153	0.0569926	0.0584946		149.4	0.19274	0.203974	0.155376	0.16423	0.0863569	0.0910483		149.4	0.677186	0*	0.474159	0.481722	0.315182	0.306225	0.190007	0.194044	0.0178659	0.0251998	-0.0039369	0*	0.213052	0.206986	0.103283	0.108418	0.0206142	0.0250362		149.4	0.789688	0*	0.566706	0.582229	0.3646	0.357312	0.244093	0.240721	0.0450263	0.0528332	0.00231294	0*
149.6	0.158062	0.161372	0.10847	0.112119	0.0570157	0.0584773		149.6	0.191664	0.203913	0.15505	0.164181	0.0862123	0.0910208		149.6	0.677888	0*	0.474515	0.482064	0.315458	0.306525	0.190069	0.194254	0.0183181	0.0252318	-0.0035692	0*	0.213609	0.207219	0.103806	0.10855	0.0208185	0.0250685		149.6	0.789738	0*	0.567157	0.582553	0.36459	0.357619	0.244705	0.240958	0.0451229	0.0528971	0.002174	0*
149.8	0.157576	0.161324	0.108059	0.112086	0.0572453	0.0584599		149.8	0.191716	0.203851	0.155078	0.164131	0.0863801	0.0909934		149.8	0.678558	0*	0.475598	0.482407	0.316119	0.306825	0.190565	0.194465	0.018852	0.0252638	-0.0032873	0*	0.213981	0.207453	0.104603	0.108682	0.0210844	0.0251009		149.8	0.789903	0*	0.567306	0.582876	0.364128	0.357926	0.245168	0.241195	0.0455072	0.0529609	0.00241233	0*
150	0.157912	0.161276	0.108244	0.112053	0.0576328	0.0584425		150	0.192667	0.20379	0.15547	0.164082	0.0870164	0.090966		150	0.67914	0*	0.47637	0.482748	0.316362	0.307125	0.191216	0.194675	0.0190284	0.0252957	-0.0027193	0*	0.214039	0.207687	0.105112	0.108815	0.0212614	0.0251333		150	0.78963	0*	0.567544	0.583199	0.364101	0.358232	0.246059	0.241431	0.0458016	0.0530248	0.00260763	0*
150.2	0.158669	0.161228	0.109182	0.11202	0.0586005	0.0584252		150.2	0.192726	0.203729	0.155443	0.164032	0.0869065	0.0909385		150.2	0.679607	0*	0.476757	0.48309	0.316964	0.307425	0.191243	0.194885	0.0192909	0.0253277	-0.003218	0*	0.214751	0.20792	0.105681	0.108947	0.0213854	0.0251656		150.2	0.790045	0*	0.567967	0.58352	0.364533	0.358538	0.246541	0.241667	0.0459135	0.0530887	0.0028523	0*
150.4	0.158752	0.16118	0.109358	0.111986	0.0590641	0.0584078		150.4	0.19339	0.203667	0.155493	0.163983	0.0871265	0.0909111		150.4	0.679741	0*	0.476891	0.48343	0.317066	0.307724	0.191851	0.195095	0.0192616	0.0253596	-0.0035835	0*	0.21501	0.208153	0.105792	0.109079	0.021208	0.025198		150.4	0.790282	0*	0.568191	0.583842	0.365174	0.358843	0.246663	0.241903	0.0457373	0.0531525	0.00215095	0*
150.6	0.158747	0.161132	0.109396	0.111953	0.0590778	0.0583905		150.6	0.192934	0.203606	0.155308	0.163934	0.0870663	0.0908837		150.6	0.680277	0*	0.477713	0.48377	0.317508	0.308023	0.191779	0.195305	0.0187078	0.0253916	-0.0041938	0*	0.215155	0.208386	0.10578	0.109211	0.020962	0.0252303		150.6	0.790843	0*	0.568361	0.584162	0.365675	0.359148	0.247086	0.242139	0.0458566	0.0532163	0.00202688	0*
150.8	0.157994	0.161084	0.109732	0.11192	0.0592464	0.0583731		150.8	0.193632	0.203544	0.15527	0.163884	0.0872211	0.0908563		150.8	0.680494	0*	0.477567	0.48411	0.317751	0.308322	0.19232	0.195515	0.0185013	0.0254235	-0.0037307	0*	0.21508	0.20862	0.105719	0.109343	0.0204907	0.0252627		150.8	0.791073	0*	0.568434	0.584482	0.365879	0.359453	0.247332	0.242375	0.0466381	0.0532801	0.00228425	0*
151	0.158019	0.161036	0.110232	0.111887	0.060008	0.0583558		151	0.193717	0.203483	0.154923	0.163835	0.0869561	0.0908289		151	0.680671	0*	0.47806	0.484449	0.318298	0.308621	0.192794	0.195725	0.0177975	0.0254554	-0.0042661	0*	0.215022	0.208853	0.105784	0.109476	0.0207473	0.025295		151	0.791399	0*	0.568726	0.584801	0.365971	0.359758	0.246876	0.24261	0.0462099	0.0533439	0.00167527	0*
151.2	0.158117	0.160989	0.110708	0.111853	0.0599322	0.0583385		151.2	0.193772	0.203422	0.154553	0.163785	0.0865982	0.0908015		151.2	0.680767	0*	0.478734	0.484788	0.318673	0.308919	0.192815	0.195935	0.0178713	0.0254874	-0.0037956	0*	0.215321	0.209085	0.105815	0.109608	0.0206398	0.0253274		151.2	0.791863	0*	0.569214	0.58512	0.366741	0.360062	0.247219	0.242845	0.0463483	0.0534076	0.00241408	0*
151.4	0.15809	0.160941	0.110278	0.11182	0.0593519	0.0583212		151.4	0.194007	0.20336	0.154697	0.163736	0.086807	0.0907741		151.4	0.68128	0*	0.479172	0.485126	0.318845	0.309217	0.192575	0.196144	0.0174668	0.0255193	-0.0037532	0*	0.215051	0.209318	0.105737	0.10974	0.0204268	0.0253597		151.4	0.791785	0*	0.569726	0.585438	0.366964	0.360366	0.247273	0.24308	0.0464869	0.0534714	0.00230446	0*
151.6	0.157832	0.160893	0.110368	0.111787	0.0592028	0.0583038		151.6	0.193587	0.203299	0.153957	0.163687	0.086326	0.0907467		151.6	0.681295	0*	0.479418	0.485463	0.318818	0.309515	0.192326	0.196354	0.016997	0.0255512	-0.0039457	0*	0.215027	0.209551	0.105975	0.109872	0.0204495	0.025392		151.6	0.791774	0*	0.570077	0.585755	0.367248	0.360669	0.247149	0.243315	0.0463615	0.0535351	0.00220264	0*
151.8	0.157568	0.160845	0.109814	0.111754	0.058607	0.0582865		151.8	0.193218	0.203238	0.153934	0.163637	0.0859314	0.0907194		151.8	0.681142	0*	0.479622	0.4858	0.319057	0.309813	0.192565	0.196563	0.0170592	0.0255831	-0.0037818	0*	0.215219	0.209784	0.106215	0.110004	0.0205749	0.0254244		151.8	0.792111	0*	0.570517	0.586071	0.367673	0.360972	0.247172	0.24355	0.0463098	0.0535988	0.00215712	0*
152	0.157072	0.160797	0.109604	0.11172	0.058042	0.0582692		152	0.192762	0.203176	0.153918	0.163588	0.0857606	0.090692		152	0.681697	0*	0.480521	0.486137	0.319707	0.31011	0.192616	0.196772	0.0171903	0.025615	-0.0036283	0*	0.215647	0.210016	0.105761	0.110136	0.0207693	0.0254567		152	0.79228	0*	0.570779	0.586387	0.367752	0.361275	0.247023	0.243785	0.0464575	0.0536625	0.00218592	0*
152.2	0.156757	0.16075	0.109301	0.111687	0.0575148	0.0582519		152.2	0.192955	0.203115	0.153977	0.163539	0.0850484	0.0906647		152.2	0.68149	0*	0.480351	0.486473	0.319603	0.310408	0.192957	0.196981	0.0174466	0.025647	-0.0034315	0*	0.215668	0.210248	0.105105	0.110268	0.0203764	0.025489		152.2	0.792276	0*	0.570981	0.586702	0.368228	0.361578	0.24692	0.244019	0.0460268	0.0537262	0.00195018	0*
152.4	0.156541	0.160702	0.108759	0.111654	0.0573842	0.0582346		152.4	0.192515	0.203054	0.154226	0.163489	0.0848483	0.0906373		152.4	0.681377	0*	0.480662	0.486808	0.319689	0.310705	0.193009	0.19719	0.0174595	0.0256788	-0.0033446	0*	0.215985	0.210481	0.104896	0.1104	0.0201856	0.0255214		152.4	0.79291	0*	0.571106	0.587017	0.368692	0.36188	0.246849	0.244253	0.0460653	0.0537898	0.00152766	0*
152.6	0.15632	0.160654	0.108849	0.111621	0.0571976	0.0582173		152.6	0.192441	0.202993	0.154297	0.16344	0.0846985	0.09061		152.6	0.681721	0*	0.480893	0.487143	0.320194	0.311001	0.19277	0.197399	0.0175181	0.0257108	-0.0033255	0*	0.216638	0.210713	0.104192	0.110532	0.0203378	0.0255537		152.6	0.793877	0*	0.571785	0.587331	0.369163	0.362182	0.247158	0.244487	0.0463664	0.0538535	0.00188103	0*
152.8	0.156266	0.160607	0.108867	0.111588	0.0574207	0.0582		152.8	0.192531	0.202931	0.154625	0.163391	0.0848408	0.0905827		152.8	0.681699	0*	0.481124	0.487477	0.320638	0.311298	0.192592	0.197608	0.0175876	0.0257426	-0.003492	0*	0.216643	0.210945	0.103528	0.110663	0.0205931	0.025586		152.8	0.794958	0*	0.572437	0.587644	0.370212	0.362483	0.247445	0.244721	0.0468499	0.0539171	0.00215714	0*
153	0.15625	0.160559	0.108547	0.111555	0.0572487	0.0581827		153	0.192936	0.20287	0.155145	0.163341	0.0851333	0.0905554		153	0.681576	0*	0.481125	0.487811	0.320692	0.311594	0.192578	0.197817	0.0174234	0.0257745	-0.0038958	0*	0.216901	0.211177	0.103527	0.110795	0.0204911	0.0256183		153	0.794743	0*	0.572549	0.587957	0.370178	0.362784	0.247459	0.244954	0.0473739	0.0539807	0.00232041	0*
153.2	0.155497	0.160511	0.108048	0.111522	0.0568503	0.0581655		153.2	0.192856	0.202809	0.154904	0.163292	0.0852871	0.0905281		153.2	0.682037	0*	0.481081	0.488145	0.320151	0.31189	0.192564	0.198025	0.0178326	0.0258064	-0.0037715	0*	0.217185	0.211409	0.103727	0.110927	0.0205204	0.0256506		153.2	0.794571	0*	0.572897	0.588269	0.370483	0.363085	0.247063	0.245188	0.0470266	0.0540443	0.00199423	0*
153.4	0.155254	0.160463	0.107688	0.111488	0.056244	0.0581482		153.4	0.192321	0.202748	0.154297	0.163243	0.0851981	0.0905008		153.4	0.682147	0*	0.481119	0.488477	0.319843	0.312186	0.193036	0.198234	0.0178681	0.0258383	-0.0033335	0*	0.217832	0.211641	0.104	0.111059	0.0206991	0.0256829		153.4	0.79514	0*	0.573763	0.58858	0.371352	0.363386	0.24651	0.245421	0.0467231	0.0541078	0.00123575	0*
153.6	0.155229	0.160416	0.106835	0.111455	0.056269	0.0581309		153.6	0.192411	0.202687	0.15378	0.163194	0.0855966	0.0904735		153.6	0.683025	0*	0.481559	0.48881	0.320625	0.312482	0.193045	0.198442	0.0179558	0.0258702	-0.0029501	0*	0.218037	0.211872	0.104232	0.11119	0.0207324	0.0257152		153.6	0.795782	0*	0.574289	0.588891	0.371768	0.363686	0.246475	0.245654	0.0469573	0.0541714	0.00113387	0*
153.8	0.154968	0.160368	0.106318	0.111422	0.0564435	0.0581136		153.8	0.193356	0.202626	0.154424	0.163144	0.0867022	0.0904462		153.8	0.682904	0*	0.481978	0.489142	0.321003	0.312777	0.193532	0.19865	0.0181903	0.025902	-0.0028193	0*	0.217973	0.212104	0.104703	0.111322	0.0209305	0.0257475		153.8	0.796147	0*	0.574254	0.589201	0.371627	0.363986	0.246915	0.245887	0.047576	0.0542349	0.00099305	0*
154	0.155934	0.160321	0.106927	0.111389	0.0569346	0.0580964		154	0.193678	0.202565	0.154155	0.163095	0.0864903	0.0904189		154	0.683878	0*	0.482296	0.489473	0.321423	0.313072	0.193511	0.198858	0.0183462	0.0259339	-0.003404	0*	0.218614	0.212335	0.104821	0.111454	0.0209812	0.0257798		154	0.796306	0*	0.574128	0.58951	0.371882	0.364285	0.246975	0.24612	0.0472712	0.0542985	0.00074909	0*
154.2	0.156442	0.160273	0.107589	0.111356	0.0575483	0.0580791		154.2	0.19323	0.202503	0.154002	0.163046	0.086422	0.0903917		154.2	0.684416	0*	0.482792	0.489804	0.322135	0.313367	0.193667	0.199066	0.0187684	0.0259658	-0.0036563	0*	0.218924	0.212567	0.105205	0.111585	0.0208975	0.0258121		154.2	0.796766	0*	0.57403	0.589819	0.372249	0.364584	0.247397	0.246352	0.0468979	0.054362	9.975e-05	0*
154.4	0.15587	0.160225	0.107261	0.111323	0.0572909	0.0580619		154.4	0.19346	0.202442	0.154016	0.162997	0.0866045	0.0903644		154.4	0.684958	0*	0.483283	0.490134	0.322526	0.313662	0.193789	0.199274	0.0187772	0.0259976	-0.0038441	0*	0.218863	0.212798	0.105326	0.111717	0.0205646	0.0258444		154.4	0.796504	0*	0.574433	0.590127	0.372431	0.364883	0.247468	0.246585	0.0461987	0.0544255	-0.0006636	0*
154.6	0.156085	0.160178	0.107744	0.11129	0.0579062	0.0580446		154.6	0.193359	0.202381	0.154325	0.162948	0.0867461	0.0903372		154.6	0.685914	0*	0.483722	0.490464	0.323101	0.313956	0.193653	0.199482	0.0186917	0.0260295	-0.0040669	0*	0.218913	0.213029	0.105767	0.111848	0.0207032	0.0258767		154.6	0.797241	0*	0.574622	0.590434	0.372533	0.365182	0.248018	0.246817	0.0466864	0.0544889	-0.0005235	0*
154.8	0.155852	0.16013	0.108278	0.111257	0.0584822	0.0580274		154.8	0.193799	0.20232	0.154437	0.162899	0.087166	0.0903099		154.8	0.686273	0*	0.483223	0.490793	0.323359	0.31425	0.194014	0.199689	0.0184643	0.0260613	-0.0040141	0*	0.21946	0.21326	0.106432	0.11198	0.020794	0.025909		154.8	0.797324	0*	0.575467	0.590741	0.373062	0.36548	0.24821	0.247049	0.0467999	0.0545524	-0.0004976	0*
155	0.156063	0.160083	0.108869	0.111224	0.0590705	0.0580102		155	0.193134	0.202259	0.154297	0.162849	0.0868231	0.0902827		155	0.686639	0*	0.483565	0.491122	0.323564	0.314544	0.194243	0.199897	0.018478	0.0260931	-0.0039956	0*	0.219237	0.213491	0.106779	0.112112	0.0206851	0.0259413		155	0.797437	0*	0.576029	0.591047	0.373318	0.365778	0.248618	0.24728	0.0467814	0.0546158	-0.0003872	0*
155.2	0.156426	0.160035	0.108844	0.111191	0.0587326	0.0579929		155.2	0.192752	0.202198	0.154253	0.1628	0.0868891	0.0902555		155.2	0.686804	0*	0.483534	0.49145	0.323836	0.314838	0.194496	0.200104	0.0186563	0.026125	-0.0038194	0*	0.219012	0.213722	0.106799	0.112243	0.0198933	0.0259736		155.2	0.797538	0*	0.576243	0.591353	0.373615	0.366075	0.249307	0.247512	0.0476438	0.0546792	-7.11e-06	0*
155.4	0.156544	0.159988	0.109012	0.111158	0.059013	0.0579757		155.4	0.193094	0.202137	0.154163	0.162751	0.0873648	0.0902282		155.4	0.687271	0*	0.483242	0.491778	0.323836	0.315131	0.1944	0.200311	0.0179971	0.0261568	-0.0045818	0*	0.219454	0.213952	0.107224	0.112374	0.0197219	0.0260059		155.4	0.7975	0*	0.576714	0.591658	0.37359	0.366372	0.25002	0.247743	0.0479013	0.0547426	0.00016483	0*
155.6	0.156576	0.15994	0.109132	0.111125	0.0587925	0.0579585		155.6	0.192205	0.202076	0.153974	0.162702	0.0870998	0.090201		155.6	0.687059	0*	0.483156	0.492105	0.32378	0.315425	0.194849	0.200519	0.0176996	0.0261887	-0.0045634	0*	0.220353	0.214183	0.107776	0.112506	0.0198646	0.0260381		155.6	0.797516	0*	0.576566	0.591962	0.373568	0.366669	0.250498	0.247975	0.0476303	0.054806	0.00044677	0*
155.8	0.156456	0.159893	0.108755	0.111092	0.0586277	0.0579413		155.8	0.192286	0.202015	0.15437	0.162653	0.0870038	0.0901738		155.8	0.687438	0*	0.483828	0.492432	0.324255	0.315718	0.194955	0.200726	0.0175089	0.0262205	-0.0051887	0*	0.220799	0.214414	0.107776	0.112637	0.0195993	0.0260704		155.8	0.798197	0*	0.576476	0.592266	0.373482	0.366966	0.250679	0.248206	0.0474025	0.0548694	0.00054652	0*
156	0.156634	0.159845	0.109029	0.111059	0.058671	0.0579241		156	0.192465	0.201955	0.154871	0.162604	0.0869417	0.0901466		156	0.687795	0*	0.484057	0.492758	0.324338	0.31601	0.195365	0.200933	0.017598	0.0262523	-0.0050793	0*	0.221024	0.214644	0.107085	0.112768	0.0194193	0.0261027		156	0.798589	0*	0.577026	0.592569	0.373559	0.367262	0.251195	0.248437	0.0473352	0.0549327	0.00119844	0*
156.2	0.156867	0.159798	0.108709	0.111026	0.0583108	0.0579069		156.2	0.192546	0.201894	0.154942	0.162555	0.0864859	0.0901195		156.2	0.688221	0*	0.484232	0.493084	0.324693	0.316303	0.195722	0.20114	0.017601	0.0262841	-0.0049287	0*	0.220981	0.214874	0.106625	0.1129	0.0193779	0.026135		156.2	0.798751	0*	0.577775	0.592871	0.374043	0.367558	0.252308	0.248667	0.0483393	0.0549961	0.0015333	0*
156.4	0.156905	0.15975	0.108784	0.110993	0.058536	0.0578897		156.4	0.192849	0.201833	0.154919	0.162506	0.0869444	0.0900923		156.4	0.688275	0*	0.484717	0.493409	0.324975	0.316595	0.19595	0.201346	0.0176944	0.0263159	-0.0047985	0*	0.221178	0.215105	0.106466	0.113031	0.0196364	0.0261672		156.4	0.799434	0*	0.57829	0.593173	0.37424	0.367853	0.252538	0.248898	0.0487033	0.0550594	0.00167662	0*
156.6	0.156778	0.159703	0.109026	0.11096	0.0582243	0.0578725		156.6	0.193556	0.201772	0.155025	0.162457	0.08687	0.0900651		156.6	0.689006	0*	0.485411	0.493734	0.325747	0.316887	0.196364	0.201553	0.0176007	0.0263477	-0.0049668	0*	0.22146	0.215335	0.106363	0.113162	0.0199052	0.0261995		156.6	0.80004	0*	0.579053	0.593474	0.374677	0.368148	0.253088	0.249128	0.049314	0.0551227	0.00278944	0*
156.8	0.156838	0.159655	0.108617	0.110927	0.0581987	0.0578553		156.8	0.193871	0.201711	0.154658	0.162408	0.0866504	0.090038		156.8	0.688743	0*	0.485286	0.494058	0.325695	0.317179	0.196376	0.201759	0.0174905	0.0263795	-0.0056018	0*	0.221838	0.215565	0.106359	0.113293	0.0202557	0.0262317		156.8	0.800386	0*	0.579191	0.593774	0.374877	0.368443	0.252902	0.249358	0.0491712	0.055186	0.00244798	0*
157	0.156524	0.159608	0.107638	0.110894	0.0575332	0.0578381		157	0.193547	0.20165	0.154373	0.162359	0.0864943	0.0900108		157	0.688962	0*	0.485788	0.494382	0.325702	0.317471	0.196522	0.201966	0.0174085	0.0264113	-0.0058938	0*	0.222618	0.215795	0.106964	0.113425	0.0209419	0.026264		157	0.799787	0*	0.579059	0.594074	0.374778	0.368738	0.253078	0.249588	0.0490442	0.0552492	0.00289037	0*
157.2	0.155914	0.15956	0.106844	0.110861	0.0564113	0.0578209		157.2	0.192926	0.201589	0.153593	0.16231	0.0864596	0.0899837		157.2	0.68906	0*	0.485697	0.494705	0.325609	0.317762	0.19665	0.202172	0.0174658	0.0264431	-0.0057379	0*	0.223657	0.216025	0.107408	0.113556	0.0215606	0.0262962		157.2	0.80039	0*	0.579593	0.594373	0.37518	0.369032	0.252891	0.249818	0.0484058	0.0553125	0.00235579	0*
157.4	0.156017	0.159513	0.106664	0.110828	0.0563944	0.0578038		157.4	0.193069	0.201529	0.153385	0.162261	0.0863578	0.0899565		157.4	0.689545	0*	0.486601	0.495028	0.326484	0.318053	0.197134	0.202378	0.0174865	0.0264749	-0.0053354	0*	0.223752	0.216254	0.107515	0.113687	0.0222209	0.0263285		157.4	0.800876	0*	0.579349	0.594672	0.375289	0.369326	0.253063	0.250048	0.0486576	0.0553757	0.00219948	0*
157.6	0.156295	0.159466	0.106456	0.110795	0.0567466	0.0577866		157.6	0.192963	0.201468	0.153557	0.162212	0.0861552	0.0899294		157.6	0.690421	0*	0.487187	0.49535	0.326552	0.318344	0.197338	0.202584	0.0176919	0.0265067	-0.0054156	0*	0.224192	0.216484	0.107486	0.113818	0.0223464	0.0263607		157.6	0.800821	0*	0.579328	0.59497	0.375099	0.369619	0.253074	0.250277	0.0488795	0.0554389	0.00249261	0*
157.8	0.15662	0.159418	0.106872	0.110762	0.0569791	0.0577694		157.8	0.192715	0.201407	0.153498	0.162163	0.0858407	0.0899023		157.8	0.690523	0*	0.487699	0.495672	0.326533	0.318635	0.198073	0.20279	0.018121	0.0265385	-0.0056635	0*	0.224489	0.216713	0.108215	0.113949	0.0227979	0.026393		157.8	0.800762	0*	0.578936	0.595267	0.374673	0.369913	0.253362	0.250506	0.0484144	0.0555021	0.00208731	0*
158	0.156898	0.159371	0.107078	0.110729	0.0572035	0.0577523		158	0.192025	0.201346	0.153111	0.162114	0.085034	0.0898752		158	0.691291	0*	0.488115	0.495993	0.327406	0.318925	0.198441	0.202996	0.0183659	0.0265702	-0.0059145	0*	0.225111	0.216943	0.10882	0.11408	0.023117	0.0264252		158	0.800879	0*	0.578908	0.595564	0.375117	0.370205	0.253687	0.250735	0.0479767	0.0555653	0.00193801	0*
158.2	0.156783	0.159324	0.107063	0.110697	0.0576004	0.0577351		158.2	0.191886	0.201286	0.153506	0.162066	0.0854782	0.0898481		158.2	0.691684	0*	0.488825	0.496314	0.327766	0.319216	0.19913	0.203202	0.0190503	0.026602	-0.0052916	0*	0.225095	0.217172	0.109587	0.114211	0.0230817	0.0264575		158.2	0.800883	0*	0.578826	0.59586	0.375707	0.370498	0.254384	0.250964	0.0476751	0.0556285	0.00132145	0*
158.4	0.156834	0.159276	0.106906	0.110664	0.0575235	0.057718		158.4	0.191437	0.201225	0.153689	0.162017	0.0852342	0.089821		158.4	0.692144	0*	0.488987	0.496634	0.327683	0.319506	0.198963	0.203407	0.0189993	0.0266338	-0.0054576	0*	0.225563	0.217401	0.110362	0.114342	0.0238485	0.0264897		158.4	0.80108	0*	0.579674	0.596156	0.376526	0.37079	0.25477	0.251193	0.0474234	0.0556916	0.00161596	0*
158.6	0.15681	0.159229	0.106997	0.110631	0.0579539	0.0577008		158.6	0.191473	0.201164	0.15419	0.161968	0.0855991	0.0897939		158.6	0.693105	0*	0.489094	0.496954	0.328094	0.319796	0.199319	0.203613	0.0192556	0.0266655	-0.0054358	0*	0.225828	0.21763	0.111173	0.114473	0.0242386	0.0265219		158.6	0.801694	0*	0.579917	0.59645	0.377256	0.371082	0.255131	0.251421	0.0479006	0.0557548	0.00182023	0*
158.8	0.156572	0.159182	0.107097	0.110598	0.0577279	0.0576837		158.8	0.190803	0.201104	0.153967	0.161919	0.0856711	0.0897668		158.8	0.693614	0*	0.489175	0.497273	0.328192	0.320085	0.199203	0.203818	0.0188405	0.0266973	-0.0057989	0*	0.22617	0.217859	0.111771	0.114604	0.0240475	0.0265541		158.8	0.802116	0*	0.580468	0.596745	0.37827	0.371374	0.255532	0.25165	0.0479336	0.0558179	0.00217404	0*
159	0.156677	0.159135	0.10762	0.110565	0.0578495	0.0576666		159	0.190229	0.201043	0.153507	0.16187	0.0852175	0.0897398		159	0.693786	0*	0.489521	0.497592	0.32836	0.320374	0.19944	0.204023	0.0192482	0.0267291	-0.0058075	0*	0.226103	0.218088	0.11168	0.114735	0.0235558	0.0265864		159	0.802578	0*	0.580075	0.597038	0.37831	0.371665	0.255581	0.251878	0.0480876	0.055881	0.00238844	0*
159.2	0.156824	0.159087	0.10785	0.110532	0.0577901	0.0576495		159.2	0.190207	0.200982	0.1537	0.161821	0.0855695	0.0897127		159.2	0.694037	0*	0.489499	0.49791	0.328638	0.320663	0.199705	0.204229	0.0191154	0.0267608	-0.0059822	0*	0.225973	0.218317	0.112034	0.114865	0.0227399	0.0266186		159.2	0.803061	0*	0.580024	0.597331	0.378528	0.371956	0.255804	0.252106	0.0482901	0.0559441	0.00217063	0*
159.4	0.156602	0.15904	0.108345	0.110499	0.0583807	0.0576323		159.4	0.189827	0.200922	0.15331	0.161773	0.0851538	0.0896857		159.4	0.694143	0*	0.489402	0.498228	0.328306	0.320952	0.199475	0.204434	0.0190875	0.0267925	-0.0058133	0*	0.22658	0.218546	0.112226	0.114996	0.0223043	0.0266508		159.4	0.803482	0*	0.580224	0.597624	0.378975	0.372247	0.256741	0.252334	0.0485411	0.0560071	0.0025969	0*
159.6	0.156135	0.158993	0.108714	0.110467	0.0577074	0.0576152		159.6	0.189805	0.200861	0.153911	0.161724	0.0854492	0.0896586		159.6	0.694149	0*	0.489834	0.498545	0.328693	0.321241	0.199961	0.204639	0.0192156	0.0268243	-0.0051711	0*	0.22652	0.218774	0.112047	0.115127	0.0221974	0.026683		159.6	0.80353	0*	0.580047	0.597916	0.379284	0.372537	0.256776	0.252561	0.0485319	0.0560702	0.00298595	0*
159.8	0.156371	0.158946	0.109158	0.110434	0.0578522	0.0575981		159.8	0.190262	0.200801	0.154533	0.161675	0.0856214	0.0896316		159.8	0.694609	0*	0.490464	0.498862	0.328827	0.321529	0.199645	0.204843	0.0191686	0.026856	-0.0052173	0*	0.226193	0.219003	0.111548	0.115258	0.0217027	0.0267152		159.8	0.804071	0*	0.580804	0.598207	0.379691	0.372827	0.256872	0.252789	0.0491856	0.0561332	0.00313986	0*
160	0.156433	0.158898	0.109667	0.110401	0.0580621	0.057581		160	0.190403	0.20074	0.154662	0.161626	0.0856882	0.0896046		160	0.695044	0*	0.490719	0.499179	0.329117	0.321818	0.200025	0.205048	0.0193734	0.0268877	-0.0048573	0*	0.225458	0.219231	0.110853	0.115388	0.0213621	0.0267475		160	0.804677	0*	0.581897	0.598498	0.380162	0.373117	0.256958	0.253016	0.0496385	0.0561962	0.00347168	0*
160.2	0.156099	0.158851	0.109395	0.110368	0.0576182	0.0575639		160.2	0.190807	0.20068	0.154595	0.161578	0.0852137	0.0895775		160.2	0.695496	0*	0.491095	0.499494	0.329879	0.322106	0.199953	0.205253	0.0194978	0.0269195	-0.0047142	0*	0.225327	0.21946	0.110972	0.115519	0.0212431	0.0267797		160.2	0.804642	0*	0.582387	0.598788	0.380342	0.373406	0.257651	0.253243	0.0507355	0.0562592	0.00372966	0*
160.4	0.156211	0.158804	0.109846	0.110335	0.0577862	0.0575468		160.4	0.191154	0.200619	0.154749	0.161529	0.0856653	0.0895505		160.4	0.695428	0*	0.49138	0.49981	0.330357	0.322393	0.200211	0.205457	0.0196276	0.0269512	-0.0048346	0*	0.225279	0.219688	0.1113	0.11565	0.0212161	0.0268119		160.4	0.805135	0*	0.582549	0.599077	0.38017	0.373695	0.25728	0.25347	0.0508504	0.0563222	0.00346674	0*
160.6	0.156169	0.158757	0.109469	0.110303	0.0575563	0.0575297		160.6	0.191244	0.200559	0.154317	0.16148	0.0847084	0.0895235		160.6	0.696087	0*	0.49228	0.500125	0.331132	0.322681	0.200524	0.205662	0.0195474	0.0269829	-0.0047284	0*	0.225183	0.219916	0.111241	0.11578	0.0212537	0.0268441		160.6	0.805514	0*	0.582974	0.599366	0.380404	0.373984	0.257093	0.253697	0.0509132	0.0563852	0.00343659	0*
160.8	0.155899	0.15871	0.108732	0.11027	0.0572161	0.0575126		160.8	0.191319	0.200498	0.153758	0.161431	0.0838563	0.0894965		160.8	0.696152	0*	0.492817	0.500439	0.331604	0.322968	0.20116	0.205866	0.0197716	0.0270146	-0.0043907	0*	0.225842	0.220144	0.111561	0.115911	0.0220896	0.0268763		160.8	0.806223	0*	0.58345	0.599654	0.380547	0.374272	0.256613	0.253923	0.0504415	0.0564481	0.00292754	0*
161	0.155348	0.158663	0.107972	0.110237	0.0567485	0.0574955		161	0.191734	0.200438	0.154075	0.161383	0.0842672	0.0894695		161	0.696159	0*	0.493175	0.500753	0.331677	0.323255	0.201581	0.20607	0.0195408	0.0270463	-0.0042551	0*	0.226335	0.220372	0.111719	0.116041	0.0223357	0.0269085		161	0.806435	0*	0.584243	0.599942	0.380504	0.37456	0.256839	0.25415	0.0500835	0.056511	0.00308427	0*
161.2	0.155315	0.158615	0.108061	0.110204	0.0565955	0.0574785		161.2	0.191901	0.200377	0.154131	0.161334	0.0841721	0.0894426		161.2	0.696679	0*	0.493966	0.501066	0.332438	0.323542	0.202071	0.206274	0.0194794	0.027078	-0.003932	0*	0.226774	0.2206	0.111794	0.116172	0.0225984	0.0269407		161.2	0.807409	0*	0.58503	0.600229	0.380574	0.374848	0.256205	0.254376	0.0495741	0.0565739	0.00213877	0*
161.4	0.155671	0.158568	0.107821	0.110172	0.0566819	0.0574614		161.4	0.192225	0.200317	0.154177	0.161285	0.0843192	0.0894156		161.4	0.697529	0*	0.494792	0.501379	0.332665	0.323828	0.202983	0.206478	0.0197368	0.0271097	-0.0034019	0*	0.227022	0.220827	0.112115	0.116302	0.0230842	0.0269728		161.4	0.807553	0*	0.584992	0.600515	0.380554	0.375135	0.256003	0.254602	0.0498199	0.0566369	0.00216989	0*
161.6	0.155688	0.158521	0.107513	0.110139	0.0565885	0.0574443		161.6	0.191444	0.200256	0.15369	0.161237	0.0836757	0.0893886		161.6	0.697848	0*	0.494892	0.501692	0.332416	0.324115	0.203416	0.206682	0.019726	0.0271414	-0.0034351	0*	0.227397	0.221055	0.112389	0.116433	0.023016	0.027005		161.6	0.807832	0*	0.585758	0.600801	0.380958	0.375422	0.256143	0.254828	0.049593	0.0566997	0.00197039	0*
161.8	0.15582	0.158474	0.10733	0.110106	0.0565484	0.0574273		161.8	0.191249	0.200196	0.153619	0.161188	0.0835842	0.0893617		161.8	0.698233	0*	0.495934	0.502004	0.333279	0.324401	0.204571	0.206886	0.0199357	0.0271731	-0.0030257	0*	0.227915	0.221282	0.112795	0.116563	0.0235563	0.0270372		161.8	0.808523	0*	0.586038	0.601086	0.381186	0.375709	0.25673	0.255053	0.0495056	0.0567626	0.00137315	0*
162	0.15552	0.158427	0.107133	0.110074	0.0567224	0.0574102		162	0.190908	0.200136	0.153584	0.16114	0.0839587	0.0893347		162	0.698553	0*	0.496397	0.502315	0.33377	0.324687	0.204771	0.207089	0.0195015	0.0272048	-0.0034068	0*	0.228524	0.22151	0.11314	0.116694	0.0235636	0.0270694		162	0.809311	0*	0.586575	0.601371	0.381831	0.375996	0.257614	0.255279	0.0500528	0.0568254	0.00168726	0*
162.2	0.155215	0.15838	0.106602	0.110041	0.0564493	0.0573932		162.2	0.191278	0.200075	0.153744	0.161091	0.0845793	0.0893078		162.2	0.699057	0*	0.497173	0.502626	0.334103	0.324972	0.20488	0.207293	0.0193229	0.0272364	-0.0035417	0*	0.228742	0.221737	0.113357	0.116824	0.0238838	0.0271016		162.2	0.809838	0*	0.586897	0.601655	0.382474	0.376282	0.258381	0.255504	0.050213	0.0568883	0.00148705	0*
162.4	0.155472	0.158333	0.106398	0.110008	0.0561638	0.0573761		162.4	0.191054	0.200015	0.153082	0.161042	0.0840499	0.0892809		162.4	0.699363	0*	0.497566	0.502937	0.333982	0.325258	0.205058	0.207496	0.0192836	0.0272681	-0.0038179	0*	0.229397	0.221964	0.113968	0.116954	0.0241427	0.0271338		162.4	0.810576	0*	0.587449	0.601938	0.382847	0.376568	0.259013	0.255729	0.0503761	0.0569511	0.00183977	0*
162.6	0.155193	0.158286	0.105882	0.109976	0.0560316	0.0573591		162.6	0.190948	0.199955	0.15311	0.160994	0.0843934	0.0892539		162.6	0.700046	0*	0.497934	0.503247	0.334309	0.325543	0.205269	0.207699	0.0196134	0.0272998	-0.0043	0*	0.229605	0.222191	0.114447	0.117085	0.0237133	0.0271659		162.6	0.811226	0*	0.587237	0.602221	0.383418	0.376853	0.259486	0.255954	0.05064	0.0570139	0.0018927	0*
162.8	0.155536	0.158239	0.106167	0.109943	0.0562037	0.0573421		162.8	0.190423	0.199894	0.152259	0.160945	0.0842814	0.089227		162.8	0.700238	0*	0.497903	0.503556	0.33375	0.325828	0.204784	0.207903	0.0193587	0.0273315	-0.00495	0*	0.229866	0.222418	0.114023	0.117215	0.0235146	0.0271981		162.8	0.812094	0*	0.587969	0.602503	0.38411	0.377138	0.259854	0.256179	0.0504388	0.0570766	0.0015301	0*
163	0.156044	0.158192	0.10636	0.10991	0.0565645	0.057325		163	0.189834	0.199834	0.151823	0.160897	0.0839604	0.0892001		163	0.70052	0*	0.497703	0.503865	0.333999	0.326113	0.205106	0.208106	0.0198218	0.0273631	-0.0049024	0*	0.230179	0.222645	0.113649	0.117345	0.0232407	0.0272303		163	0.812596	0*	0.58819	0.602785	0.38461	0.377423	0.259927	0.256404	0.0503746	0.0571394	0.00117268	0*
163.2	0.155842	0.158145	0.106482	0.109878	0.0571389	0.057308		163.2	0.189342	0.199774	0.151937	0.160848	0.0841198	0.0891732		163.2	0.700933	0*	0.49775	0.504174	0.334178	0.326397	0.205288	0.208309	0.0196845	0.0273948	-0.0049714	0*	0.230445	0.222872	0.113589	0.117475	0.0231075	0.0272624		163.2	0.812993	0*	0.588794	0.603066	0.385429	0.377708	0.26026	0.256628	0.0507356	0.0572022	0.00090125	0*
163.4	0.156222	0.158098	0.10701	0.109845	0.0577474	0.057291		163.4	0.189123	0.199714	0.152028	0.1608	0.0845137	0.0891463		163.4	0.70116	0*	0.497517	0.504482	0.334084	0.326682	0.204976	0.208511	0.0196788	0.0274264	-0.0049974	0*	0.231186	0.223099	0.113374	0.117605	0.0233751	0.0272946		163.4	0.812676	0*	0.588601	0.603347	0.385728	0.377992	0.260298	0.256852	0.0513793	0.0572649	0.00064257	0*
163.6	0.156802	0.158051	0.108031	0.109812	0.0580079	0.057274		163.6	0.189077	0.199653	0.152716	0.160751	0.0852272	0.0891195		163.6	0.701624	0*	0.497919	0.50479	0.33472	0.326966	0.20492	0.208714	0.0192978	0.0274581	-0.0053217	0*	0.231432	0.223325	0.113324	0.117735	0.0234943	0.0273267		163.6	0.812348	0*	0.588502	0.603627	0.386038	0.378276	0.260052	0.257076	0.0515956	0.0573276	0.00064981	0*
163.8	0.15748	0.158004	0.108182	0.10978	0.0584777	0.057257		163.8	0.188974	0.199593	0.153141	0.160703	0.0854971	0.0890926		163.8	0.701996	0*	0.497833	0.505097	0.334516	0.32725	0.204316	0.208917	0.0189933	0.0274897	-0.0058199	0*	0.231717	0.223552	0.113377	0.117866	0.023135	0.0273589		163.8	0.812267	0*	0.588691	0.603906	0.386184	0.37856	0.260059	0.2573	0.0521798	0.0573903	0.00083302	0*
164	0.157221	0.157957	0.108411	0.109747	0.0585008	0.05724		164	0.189142	0.199533	0.153153	0.160654	0.0857748	0.0890657		164	0.702508	0*	0.497861	0.505404	0.335037	0.327533	0.204652	0.209119	0.019201	0.0275214	-0.0057787	0*	0.231582	0.223778	0.113305	0.117996	0.0229833	0.027391		164	0.81227	0*	0.588543	0.604185	0.386139	0.378843	0.260515	0.257524	0.052709	0.057453	0.00096848	0*
164.2	0.157381	0.15791	0.108633	0.109715	0.0587139	0.057223		164.2	0.189051	0.199473	0.153247	0.160606	0.0854967	0.0890389		164.2	0.70219	0*	0.497884	0.50571	0.335583	0.327817	0.20461	0.209322	0.0194032	0.027553	-0.0056452	0*	0.231872	0.224004	0.11375	0.118126	0.022841	0.0274232		164.2	0.81184	0*	0.588407	0.604463	0.386134	0.379126	0.261197	0.257748	0.0532965	0.0575156	0.00112422	0*
164.4	0.157359	0.157863	0.109021	0.109682	0.0589812	0.057206		164.4	0.189378	0.199413	0.153933	0.160557	0.0858477	0.089012		164.4	0.702236	0*	0.498105	0.506016	0.335684	0.3281	0.204838	0.209524	0.0198064	0.0275846	-0.0053422	0*	0.231601	0.224231	0.113624	0.118256	0.0228264	0.0274553		164.4	0.811734	0*	0.58847	0.60474	0.38565	0.379409	0.261039	0.257971	0.0536384	0.0575783	0.00097309	0*
164.6	0.157027	0.157817	0.108912	0.109649	0.0588599	0.057189		164.6	0.189694	0.199352	0.154127	0.160509	0.0854966	0.0889852		164.6	0.702752	0*	0.498867	0.506321	0.336037	0.328383	0.205009	0.209726	0.0195643	0.0276162	-0.0046387	0*	0.231765	0.224457	0.113529	0.118386	0.0228445	0.0274875		164.6	0.811664	0*	0.588622	0.605017	0.385672	0.379691	0.260763	0.258194	0.0532812	0.0576409	0.000316	0*
164.8	0.156575	0.15777	0.10857	0.109617	0.0584967	0.057172		164.8	0.189909	0.199292	0.154512	0.160461	0.085698	0.0889583		164.8	0.702572	0*	0.498718	0.506626	0.335611	0.328666	0.204814	0.209928	0.0193158	0.0276479	-0.0044653	0*	0.232062	0.224683	0.113929	0.118516	0.0228433	0.0275196		164.8	0.812115	0*	0.589465	0.605294	0.385931	0.379973	0.260713	0.258417	0.0531144	0.0577035	0.00043529	0*
165	0.155861	0.157723	0.108007	0.109584	0.0578736	0.057155		165	0.190235	0.199232	0.155033	0.160412	0.08556	0.0889315		165	0.702818	0*	0.498978	0.50693	0.33571	0.328948	0.20458	0.21013	0.0188836	0.0276795	-0.0043988	0*	0.232195	0.224909	0.11416	0.118645	0.0228192	0.0275517		165	0.811536	0*	0.589525	0.60557	0.385565	0.380255	0.261096	0.25864	0.0526592	0.0577661	0.00023883	0*
165.2	0.155376	0.157676	0.107692	0.109552	0.0573482	0.057138		165.2	0.189825	0.199172	0.155062	0.160364	0.085509	0.0889047		165.2	0.703148	0*	0.499442	0.507234	0.336083	0.329231	0.204877	0.210332	0.0189711	0.0277111	-0.0038603	0*	0.23229	0.225134	0.114576	0.118775	0.0230721	0.0275839		165.2	0.811818	0*	0.589731	0.605845	0.385764	0.380536	0.261319	0.258863	0.0525642	0.0578287	0.00016633	0*
165.4	0.155376	0.157629	0.107566	0.109519	0.0568174	0.0571211		165.4	0.189983	0.199112	0.155207	0.160316	0.0857064	0.0888779		165.4	0.703429	0*	0.49966	0.507537	0.336359	0.329513	0.205016	0.210534	0.0190011	0.0277427	-0.0037795	0*	0.232445	0.22536	0.115168	0.118905	0.0235076	0.027616		165.4	0.811986	0*	0.590242	0.60612	0.385769	0.380817	0.261664	0.259085	0.0526281	0.0578912	0.00052269	0*
165.6	0.15449	0.157582	0.107158	0.109487	0.0565866	0.0571041		165.6	0.189996	0.199052	0.154955	0.160267	0.0855135	0.0888511		165.6	0.703389	0*	0.500046	0.50784	0.336896	0.329794	0.205362	0.210735	0.0191172	0.0277743	-0.0036948	0*	0.232235	0.225586	0.115249	0.119035	0.023394	0.0276481		165.6	0.812128	0*	0.590754	0.606394	0.386015	0.381098	0.262504	0.259307	0.0525869	0.0579538	0.00096458	0*
165.8	0.154424	0.157536	0.107179	0.109454	0.0562152	0.0570872		165.8	0.190119	0.198992	0.155172	0.160219	0.0853102	0.0888243		165.8	0.703808	0*	0.501154	0.508143	0.337661	0.330076	0.205942	0.210937	0.0191834	0.0278059	-0.0035632	0*	0.232407	0.225811	0.115078	0.119165	0.0234588	0.0276803		165.8	0.812378	0*	0.591042	0.606668	0.386027	0.381379	0.26305	0.25953	0.0524264	0.0580163	0.00120076	0*
166	0.153674	0.157489	0.107129	0.109422	0.0558456	0.0570702		166	0.189693	0.198932	0.154683	0.160171	0.0851568	0.0887975		166	0.70389	0*	0.501457	0.508445	0.338141	0.330357	0.206071	0.211138	0.0186799	0.0278375	-0.0045307	0*	0.232401	0.226037	0.11541	0.119295	0.0232145	0.0277124		166	0.81273	0*	0.591872	0.606941	0.386221	0.381659	0.263587	0.259752	0.0520144	0.0580788	0.00189038	0*
166.2	0.153194	0.157442	0.10708	0.109389	0.0553957	0.0570532		166.2	0.18979	0.198872	0.154085	0.160122	0.0846076	0.0887707		166.2	0.703798	0*	0.501581	0.508746	0.338431	0.330639	0.205901	0.21134	0.0187885	0.0278691	-0.0044135	0*	0.232104	0.226262	0.115551	0.119424	0.023264	0.0277445		166.2	0.813145	0*	0.59252	0.607213	0.386689	0.381939	0.263958	0.259973	0.0522856	0.0581413	0.00204531	0*
166.4	0.153554	0.157395	0.107208	0.109357	0.0553243	0.0570363		166.4	0.189637	0.198812	0.153129	0.160074	0.0843686	0.088744		166.4	0.704188	0*	0.502271	0.509048	0.338492	0.33092	0.206521	0.211541	0.0193782	0.0279007	-0.004143	0*	0.232012	0.226487	0.115972	0.119554	0.0232916	0.0277766		166.4	0.813514	0*	0.592827	0.607485	0.386729	0.382218	0.26402	0.260195	0.0520413	0.0582038	0.00186425	0*
166.6	0.153235	0.157348	0.107008	0.109324	0.055004	0.0570194		166.6	0.189609	0.198752	0.153416	0.160026	0.0845826	0.0887172		166.6	0.703983	0*	0.502293	0.509348	0.338442	0.3312	0.206826	0.211742	0.019878	0.0279322	-0.0043941	0*	0.231983	0.226712	0.116005	0.119684	0.0231553	0.0278087		166.6	0.813771	0*	0.593455	0.607756	0.387521	0.382497	0.264949	0.260416	0.0524474	0.0582663	0.00227784	0*
166.8	0.153692	0.157302	0.107736	0.109292	0.0552964	0.0570024		166.8	0.189716	0.198692	0.152816	0.159977	0.0847502	0.0886905		166.8	0.704385	0*	0.502301	0.509648	0.338598	0.331481	0.206991	0.211943	0.0196365	0.0279638	-0.0045533	0*	0.231807	0.226937	0.115486	0.119813	0.0234011	0.0278408		166.8	0.813861	0*	0.594422	0.608027	0.387388	0.382776	0.265089	0.260638	0.0522272	0.0583287	0.00216626	0*
167	0.153824	0.157255	0.107559	0.109259	0.0556307	0.0569855		167	0.18923	0.198632	0.153084	0.159929	0.0850133	0.0886637		167	0.704805	0*	0.502553	0.509948	0.339454	0.331761	0.207521	0.212144	0.019614	0.0279954	-0.0044767	0*	0.23211	0.227162	0.115496	0.119943	0.0234808	0.0278729		167	0.813925	0*	0.594401	0.608297	0.38779	0.383055	0.265177	0.260859	0.0523394	0.0583911	0.00256369	0*
167.2	0.154246	0.157208	0.107435	0.109227	0.0564248	0.0569686		167.2	0.188902	0.198572	0.152634	0.159881	0.0850169	0.088637		167.2	0.705009	0*	0.502635	0.510247	0.33949	0.332041	0.207588	0.212344	0.0197441	0.028027	-0.004916	0*	0.23192	0.227387	0.115407	0.120072	0.023627	0.0279051		167.2	0.814273	0*	0.594495	0.608567	0.38771	0.383333	0.265082	0.26108	0.0524197	0.0584535	0.00246889	0*
167.4	0.155083	0.157162	0.107708	0.109194	0.0569308	0.0569517		167.4	0.189101	0.198513	0.152531	0.159833	0.0855671	0.0886103		167.4	0.705589	0*	0.502871	0.510546	0.340071	0.332321	0.207289	0.212545	0.0200978	0.0280585	-0.0048057	0*	0.232859	0.227611	0.116087	0.120202	0.0240433	0.0279372		167.4	0.814382	0*	0.593873	0.608836	0.38768	0.383611	0.265301	0.2613	0.0529056	0.0585159	0.00235054	0*
167.6	0.155443	0.157115	0.107994	0.109162	0.0573799	0.0569347		167.6	0.188627	0.198453	0.152617	0.159785	0.0856548	0.0885835		167.6	0.705695	0*	0.502876	0.510844	0.340634	0.332601	0.207459	0.212746	0.0197451	0.0280901	-0.0049471	0*	0.23348	0.227836	0.116401	0.120331	0.0242351	0.0279692		167.6	0.814198	0*	0.593614	0.609104	0.387755	0.383889	0.265482	0.261521	0.0528485	0.0585783	0.00285686	0*
167.8	0.155999	0.157068	0.108056	0.10913	0.0575524	0.0569178		167.8	0.189291	0.198393	0.152995	0.159736	0.0858402	0.0885568		167.8	0.7063	0*	0.5029	0.511142	0.340926	0.33288	0.207832	0.212946	0.0200862	0.0281216	-0.0047149	0*	0.23369	0.228061	0.116651	0.120461	0.0241122	0.0280013		167.8	0.814324	0*	0.593615	0.609372	0.387917	0.384166	0.265838	0.261741	0.0533424	0.0586407	0.00332699	0*
168	0.155939	0.157022	0.108329	0.109097	0.0577942	0.0569009		168	0.189449	0.198333	0.152431	0.159688	0.0859876	0.0885301		168	0.706478	0*	0.503229	0.51144	0.341542	0.333159	0.208543	0.213146	0.0203069	0.0281532	-0.0045383	0*	0.234046	0.228285	0.116447	0.12059	0.024375	0.0280334		168	0.815217	0*	0.593405	0.60964	0.388099	0.384443	0.266042	0.261962	0.053717	0.058703	0.00298646	0*
168.2	0.156021	0.156975	0.108487	0.109065	0.0585108	0.056884		168.2	0.189488	0.198273	0.152921	0.15964	0.0861836	0.0885034		168.2	0.706342	0*	0.503187	0.511737	0.341749	0.333438	0.209146	0.213347	0.0207899	0.0281847	-0.0041745	0*	0.234593	0.228509	0.116547	0.12072	0.0245111	0.0280655		168.2	0.815857	0*	0.593529	0.609906	0.38832	0.38472	0.266053	0.262182	0.0538894	0.0587654	0.00297852	0*
168.4	0.155785	0.156928	0.108283	0.109032	0.0582654	0.0568671		168.4	0.190012	0.198213	0.153266	0.159592	0.0868836	0.0884767		168.4	0.707396	0*	0.503582	0.512033	0.34181	0.333717	0.209062	0.213547	0.0206725	0.0282163	-0.003948	0*	0.234841	0.228733	0.116599	0.120849	0.0244008	0.0280976		168.4	0.815863	0*	0.593046	0.610173	0.387709	0.384997	0.266298	0.262402	0.0541237	0.0588277	0.00286191	0*
168.6	0.155719	0.156882	0.107921	0.109	0.0582542	0.0568503		168.6	0.189498	0.198154	0.153037	0.159544	0.0866274	0.0884501		168.6	0.707674	0*	0.503822	0.512329	0.341765	0.333995	0.20937	0.213747	0.0206587	0.0282478	-0.0037805	0*	0.236037	0.228957	0.11721	0.120978	0.0245998	0.0281297		168.6	0.81652	0*	0.593476	0.610438	0.388566	0.385273	0.266579	0.262621	0.0540782	0.05889	0.00264318	0*
168.8	0.156004	0.156835	0.107524	0.108968	0.0584494	0.0568334		168.8	0.18917	0.198094	0.152517	0.159496	0.0866685	0.0884234		168.8	0.707809	0*	0.504176	0.512625	0.341393	0.334274	0.209376	0.213947	0.0208581	0.0282793	-0.0035057	0*	0.236053	0.229181	0.117352	0.121108	0.0242518	0.0281618		168.8	0.8168	0*	0.593852	0.610704	0.389255	0.385549	0.267025	0.262841	0.0541155	0.0589522	0.0029709	0*
169	0.155743	0.156789	0.107377	0.108935	0.0579417	0.0568165		169	0.188822	0.198034	0.152113	0.159448	0.0860674	0.0883967		169	0.708346	0*	0.504919	0.51292	0.341971	0.334552	0.209703	0.214146	0.0208071	0.0283108	-0.0034892	0*	0.23693	0.229405	0.117815	0.121237	0.0247113	0.0281938		169	0.817344	0*	0.593986	0.610968	0.389603	0.385824	0.266864	0.26306	0.0533474	0.0590145	0.00218459	0*
169.2	0.155482	0.156742	0.10691	0.108903	0.0577185	0.0567996		169.2	0.188139	0.197974	0.151544	0.1594	0.0860281	0.0883701		169.2	0.709012	0*	0.505078	0.513214	0.342304	0.33483	0.2098	0.214346	0.0207781	0.0283424	-0.0037559	0*	0.237082	0.229629	0.117647	0.121366	0.0248036	0.0282259		169.2	0.81795	0*	0.594034	0.611232	0.390297	0.3861	0.266019	0.263279	0.0529541	0.0590767	0.00187931	0*
169.4	0.155542	0.156696	0.107121	0.10887	0.057944	0.0567828		169.4	0.18835	0.197915	0.151509	0.159352	0.0856333	0.0883434		169.4	0.709624	0*	0.505568	0.513509	0.342633	0.335107	0.209519	0.214546	0.0205535	0.0283739	-0.0042043	0*	0.237182	0.229853	0.117806	0.121495	0.0248247	0.028258		169.4	0.818298	0*	0.594376	0.611496	0.390708	0.386374	0.265707	0.263498	0.0524946	0.059139	0.00180596	0*
169.6	0.155363	0.156649	0.107158	0.108838	0.0574167	0.0567659		169.6	0.187973	0.197855	0.151341	0.159303	0.0856265	0.0883168		169.6	0.710277	0*	0.506447	0.513802	0.34332	0.335385	0.210452	0.214745	0.0208397	0.0284054	-0.0037643	0*	0.237606	0.230076	0.117832	0.121625	0.0244553	0.0282901		169.6	0.818608	0*	0.594776	0.611759	0.391687	0.386649	0.26559	0.263717	0.0521303	0.0592012	0.001929	0*
169.8	0.154901	0.156602	0.107308	0.108806	0.0566678	0.056749		169.8	0.187724	0.197795	0.151106	0.159255	0.0851868	0.0882902		169.8	0.710606	0*	0.506826	0.514096	0.343911	0.335662	0.210423	0.214944	0.0203914	0.0284369	-0.0043693	0*	0.237561	0.2303	0.117646	0.121754	0.0243508	0.0283221		169.8	0.819093	0*	0.594965	0.612021	0.392566	0.386923	0.265441	0.263936	0.0514777	0.0592634	0.0016676	0*
170	0.154024	0.156556	0.106885	0.108774	0.0563884	0.0567322		170	0.187258	0.197736	0.151255	0.159207	0.0850938	0.0882635		170	0.710735	0*	0.507165	0.514388	0.344294	0.335939	0.210623	0.215144	0.0201084	0.0284684	-0.0042152	0*	0.23734	0.230523	0.118419	0.121883	0.0241301	0.0283542		170	0.819346	0*	0.595461	0.612283	0.392885	0.387197	0.265782	0.264154	0.051535	0.0593255	0.00214855	0*
170.2	0.153188	0.156509	0.106876	0.108741	0.0559327	0.0567153		170.2	0.187547	0.197676	0.150951	0.159159	0.0847366	0.0882369		170.2	0.710762	0*	0.507231	0.514681	0.344428	0.336216	0.210793	0.215343	0.0200003	0.0284999	-0.0038372	0*	0.237377	0.230747	0.118832	0.122012	0.0242942	0.0283862		170.2	0.81949	0*	0.595968	0.612544	0.393329	0.387471	0.265654	0.264373	0.0514924	0.0593877	0.00195872	0*
170.4	0.152873	0.156463	0.106686	0.108709	0.0557206	0.0566985		170.4	0.187626	0.197617	0.150783	0.159111	0.0848753	0.0882103		170.4	0.711384	0*	0.508212	0.514973	0.34473	0.336492	0.211426	0.215542	0.020036	0.0285314	-0.0036759	0*	0.237113	0.23097	0.118969	0.122141	0.0240097	0.0284183		170.4	0.819695	0*	0.596364	0.612805	0.39335	0.387745	0.265898	0.264591	0.0511489	0.0594498	0.00168702	0*
170.6	0.152483	0.156417	0.106716	0.108677	0.0555271	0.0566817		170.6	0.187586	0.197557	0.150771	0.159063	0.0843036	0.0881837		170.6	0.711534	0*	0.508405	0.515264	0.345168	0.336769	0.211723	0.215741	0.0198954	0.0285629	-0.0035839	0*	0.237386	0.231193	0.119272	0.12227	0.0241097	0.0284503		170.6	0.819627	0*	0.597051	0.613065	0.393714	0.388018	0.266651	0.264809	0.0516269	0.059512	0.00228803	0*
170.8	0.152499	0.15637	0.106982	0.108644	0.0558679	0.0566648		170.8	0.186997	0.197497	0.150401	0.159015	0.0838788	0.0881571		170.8	0.711757	0*	0.508629	0.515555	0.345934	0.337045	0.211952	0.215939	0.0193899	0.0285944	-0.0035731	0*	0.237398	0.231416	0.119272	0.122399	0.0246563	0.0284824		170.8	0.81974	0*	0.59736	0.613325	0.393504	0.388291	0.266837	0.265027	0.051301	0.0595741	0.00224453	0*
171	0.152292	0.156324	0.106596	0.108612	0.0557894	0.056648		171	0.186823	0.197438	0.150344	0.158968	0.0838867	0.0881305		171	0.712077	0*	0.50885	0.515846	0.346286	0.337321	0.212007	0.216138	0.0194636	0.0286259	-0.0036178	0*	0.237274	0.231639	0.119112	0.122528	0.0242457	0.0285144		171	0.819808	0*	0.597685	0.613584	0.39367	0.388563	0.26735	0.265244	0.0515597	0.0596362	0.002669	0*
171.2	0.152411	0.156277	0.106265	0.10858	0.0559207	0.0566312		171.2	0.186483	0.197378	0.15001	0.15892	0.083294	0.088104		171.2	0.711997	0*	0.508637	0.516136	0.346429	0.337596	0.211839	0.216337	0.0198609	0.0286573	-0.0037306	0*	0.237374	0.231862	0.11976	0.122657	0.0244047	0.0285465		171.2	0.820234	0*	0.598324	0.613843	0.393716	0.388835	0.267675	0.265462	0.0512774	0.0596983	0.00237108	0*
171.4	0.15268	0.156231	0.106589	0.108548	0.0560965	0.0566144		171.4	0.186392	0.197319	0.150241	0.158872	0.0830313	0.0880774		171.4	0.712566	0*	0.508819	0.516426	0.346919	0.337872	0.211737	0.216535	0.0195408	0.0286888	-0.0038136	0*	0.238303	0.232084	0.119932	0.122786	0.0246752	0.0285785		171.4	0.820553	0*	0.598797	0.614101	0.394217	0.389107	0.268002	0.265679	0.051346	0.0597603	0.00232407	0*
171.6	0.153044	0.156184	0.10675	0.108515	0.0565456	0.0565975		171.6	0.185914	0.197259	0.150327	0.158824	0.0828139	0.0880508		171.6	0.713018	0*	0.508835	0.516715	0.347231	0.338147	0.21207	0.216734	0.0189505	0.0287203	-0.0039447	0*	0.238215	0.232307	0.120156	0.122915	0.0244568	0.0286106		171.6	0.820516	0*	0.598761	0.614358	0.394149	0.389379	0.267977	0.265896	0.0514734	0.0598224	0.00225274	0*
171.8	0.153391	0.156138	0.106794	0.108483	0.05664	0.0565807		171.8	0.186444	0.1972	0.150682	0.158776	0.0833572	0.0880243		171.8	0.713603	0*	0.509178	0.517004	0.347309	0.338422	0.212694	0.216932	0.019157	0.0287517	-0.0039772	0*	0.238316	0.232529	0.12014	0.123043	0.0243381	0.0286426		171.8	0.821175	0*	0.599331	0.614615	0.39465	0.38965	0.268937	0.266113	0.0521064	0.0598844	0.00203251	0*
172	0.153155	0.156092	0.107006	0.108451	0.0569094	0.0565639		172	0.186222	0.19714	0.150373	0.158728	0.0837214	0.0879977		172	0.713662	0*	0.509535	0.517292	0.347057	0.338697	0.213338	0.21713	0.0192286	0.0287832	-0.0039543	0*	0.238912	0.232752	0.119771	0.123172	0.0244449	0.0286746		172	0.821482	0*	0.599583	0.614872	0.394766	0.389921	0.269112	0.26633	0.0524229	0.0599464	0.00210544	0*
172.2	0.153258	0.156045	0.106875	0.108419	0.0572835	0.0565471		172.2	0.186503	0.197081	0.15122	0.15868	0.084109	0.0879712		172.2	0.714295	0*	0.510069	0.51758	0.347475	0.338971	0.213564	0.217328	0.0194505	0.0288147	-0.0038628	0*	0.239058	0.232974	0.120079	0.123301	0.0245608	0.0287067		172.2	0.821179	0*	0.599991	0.615128	0.394775	0.390192	0.269782	0.266547	0.0526056	0.0600084	0.00200981	0*
172.4	0.153534	0.155999	0.106557	0.108387	0.0570049	0.0565303		172.4	0.18627	0.197022	0.15065	0.158632	0.0840305	0.0879447		172.4	0.714449	0*	0.510333	0.517867	0.34743	0.339246	0.212933	0.217526	0.0196821	0.0288461	-0.0040942	0*	0.239532	0.233196	0.12016	0.12343	0.0242354	0.0287387		172.4	0.82126	0*	0.600009	0.615383	0.395068	0.390462	0.270692	0.266763	0.0531992	0.0600704	0.00197967	0*
172.6	0.153915	0.155953	0.106695	0.108354	0.0573837	0.0565135		172.6	0.18601	0.196962	0.150603	0.158584	0.0838134	0.0879182		172.6	0.714191	0*	0.510782	0.518154	0.34732	0.33952	0.213388	0.217724	0.0207045	0.0288775	-0.0038668	0*	0.240133	0.233419	0.120381	0.123559	0.024035	0.0287707		172.6	0.821826	0*	0.600707	0.615638	0.395492	0.390732	0.271227	0.266979	0.0534798	0.0601324	0.0020479	0*
172.8	0.154011	0.155906	0.106713	0.108322	0.0573429	0.0564968		172.8	0.186327	0.196903	0.150787	0.158537	0.08464	0.0878917		172.8	0.714228	0*	0.511283	0.518441	0.347538	0.339794	0.213136	0.217922	0.02082	0.028909	-0.0042235	0*	0.240418	0.233641	0.120353	0.123687	0.0240357	0.0288027		172.8	0.821834	0*	0.600722	0.615892	0.395543	0.391002	0.271067	0.267196	0.0534565	0.0601943	0.00161931	0*
173	0.154311	0.15586	0.107407	0.10829	0.0572293	0.05648		173	0.186478	0.196843	0.151136	0.158489	0.0847568	0.0878652		173	0.714343	0*	0.511397	0.518727	0.347415	0.340067	0.21325	0.218119	0.0212866	0.0289404	-0.0045112	0*	0.241139	0.233862	0.120425	0.123816	0.0240194	0.0288347		173	0.822325	0*	0.601007	0.616146	0.395937	0.391271	0.270821	0.267411	0.0529732	0.0602562	0.00115906	0*
173.2	0.154598	0.155814	0.107363	0.108258	0.0573667	0.0564632		173.2	0.186155	0.196784	0.151078	0.158441	0.0848519	0.0878387		173.2	0.714507	0*	0.511418	0.519013	0.347106	0.340341	0.213127	0.218317	0.0212743	0.0289719	-0.0047704	0*	0.241286	0.234084	0.120089	0.123944	0.0236765	0.0288668		173.2	0.822267	0*	0.600696	0.6164	0.395904	0.391541	0.270923	0.267627	0.0531612	0.0603181	0.00105811	0*
173.4	0.154749	0.155767	0.107554	0.108226	0.0574855	0.0564464		173.4	0.186057	0.196725	0.151441	0.158393	0.0850985	0.0878122		173.4	0.714536	0*	0.511823	0.519298	0.347018	0.340614	0.213333	0.218514	0.0211809	0.0290033	-0.0054847	0*	0.241586	0.234306	0.120278	0.124073	0.0231723	0.0288988		173.4	0.823121	0*	0.601311	0.616652	0.396232	0.39181	0.271612	0.267843	0.0532671	0.06038	0.00087343	0*
173.6	0.154553	0.155721	0.107861	0.108194	0.0570642	0.0564297		173.6	0.185636	0.196665	0.151512	0.158345	0.0851451	0.0877857		173.6	0.714931	0*	0.512144	0.519583	0.347509	0.340887	0.214055	0.218711	0.0218689	0.0290347	-0.0052891	0*	0.242428	0.234528	0.12072	0.124202	0.0237594	0.0289308		173.6	0.823964	0*	0.602204	0.616905	0.397034	0.392078	0.271408	0.268058	0.0532285	0.0604419	0.00045432	0*
173.8	0.153827	0.155675	0.107292	0.108161	0.0567621	0.0564129		173.8	0.185722	0.196606	0.151814	0.158298	0.0853801	0.0877592		173.8	0.715249	0*	0.511942	0.519867	0.347852	0.34116	0.214289	0.218909	0.0217229	0.0290661	-0.0055423	0*	0.242137	0.234749	0.120915	0.12433	0.0239437	0.0289628		173.8	0.824503	0*	0.602214	0.617156	0.397097	0.392346	0.271568	0.268274	0.0529903	0.0605038	0.00063521	0*
174	0.153712	0.155629	0.106795	0.108129	0.0567637	0.0563962		174	0.185495	0.196547	0.152268	0.15825	0.0853918	0.0877328		174	0.715697	0*	0.511928	0.520151	0.348044	0.341433	0.214889	0.219106	0.0220883	0.0290975	-0.0049271	0*	0.24251	0.234971	0.121105	0.124459	0.0239669	0.0289948		174	0.824694	0*	0.602725	0.617407	0.39675	0.392614	0.271322	0.268489	0.0527935	0.0605656	0.00061442	0*
174.2	0.153816	0.155582	0.107056	0.108097	0.0568387	0.0563794		174.2	0.185393	0.196487	0.15092	0.158202	0.0844369	0.0877063		174.2	0.71642	0*	0.512248	0.520435	0.348445	0.341705	0.215763	0.219303	0.0225746	0.0291289	-0.0046639	0*	0.242734	0.235192	0.121381	0.124587	0.0242887	0.0290268		174.2	0.825143	0*	0.603158	0.617658	0.397122	0.392882	0.27088	0.268704	0.0522033	0.0606274	0.00031383	0*
174.4	0.153945	0.155536	0.107289	0.108065	0.0568945	0.0563627		174.4	0.185377	0.196428	0.150804	0.158155	0.0839997	0.0876799		174.4	0.717078	0*	0.512919	0.520718	0.34936	0.341977	0.21592	0.219499	0.0227399	0.0291603	-0.0045924	0*	0.243274	0.235413	0.121644	0.124715	0.0243591	0.0290588		174.4	0.825377	0*	0.603277	0.617908	0.397195	0.39315	0.271424	0.268918	0.0523764	0.0606893	0.00023715	0*
[truncated: 2,127 more rows]
